# Supplementary material for: Deep topographic proteomics of a human brain tumour
Source: Nat Commun. 2023 Nov 24;14:7710. doi: 10.1038/s41467-023-43520-8 (PMC10673928; doi:10.1038/s41467-023-43520-8)
Supplement: Supplementary file 4 — Supplementary Data 1 [file 41467_2023_43520_MOESM4_ESM.zip]

Archive with 1 entries (1 files):
- MaxQuant Result - 833 um.txt
