# Supplementary material for: Deep topographic proteomics of a human brain tumour
Source: Nat Commun. 2023 Nov 24;14:7710. doi: 10.1038/s41467-023-43520-8 (PMC10673928; doi:10.1038/s41467-023-43520-8)
Supplement: Supplementary file 5 — Supplementary Data 2 [file 41467_2023_43520_MOESM5_ESM.zip › MaxQuant Result - 350 um.txt]

Protein IDs	Majority protein IDs	Peptide counts (all)	Peptide counts (razor+unique)	Peptide counts (unique)	Protein names	Gene names	Fasta headers	Number of proteins	Peptides	Razor + unique peptides	Unique peptides	Peptides 01	Peptides 02	Peptides 03	Peptides 04	Peptides 05	Peptides 06	Peptides 07	Peptides 08	Peptides 09	Peptides 10	Peptides 11	Peptides 12	Peptides 13	Peptides 14	Peptides 15	Peptides 16	Peptides 17	Peptides 18	Peptides 19	Peptides 20	Peptides 21	Peptides 22	Peptides 23	Peptides 24	Peptides 25	Peptides 26	Peptides 27	Peptides 28	Peptides 29	Peptides 30	Peptides 31	Peptides 32	Peptides 33	Peptides 34	Peptides 35	Peptides 36	Peptides 37	Peptides 38
V9GYJ8;A0A024R0T9;K7ER74;P02655	V9GYJ8;A0A024R0T9;K7ER74;P02655	2;2;2;2	2;2;2;2	2;2;2;2	Apolipoprotein C-II;Proapolipoprotein C-II	APOC2;APOC4-APOC2	tr|V9GYJ8|V9GYJ8_HUMAN Apolipoprotein C-II OS=Homo sapiens GN=APOC2 PE=1 SV=1;tr|A0A024R0T9|A0A024R0T9_HUMAN Apolipoprotein C-II isoform 1 OS=Homo sapiens GN=APOC2 PE=1 SV=1;tr|K7ER74|K7ER74_HUMAN Protein APOC4-APOC2 OS=Homo sapiens GN=APOC4-APOC2 PE=1 SV=	4	2	2	2	0	0	0	0	0	0	0	0	0	0	0	0	0	0	0	0	1	0	0	0	0	0	0	0	0	0	0	0	0	0	0	0	0	0	0	0	0	0
A0A024R4E5;Q00341;Q00341-2;H0Y394;H7C0A4;H7C2D1;C9JIZ1;C9J5E5;C9JZI8;H7BZC3;C9JHZ8;C9JES8;C9JHS7;C9JK79;C9JT62;C9JHN6;C9JEJ8;C9JBS3;C9JQ82;C9JMQ6;C9J739;C9JHS9	A0A024R4E5;Q00341;Q00341-2;H0Y394	47;46;39;32;15;11;11;10;9;8;8;8;7;6;6;5;5;5;4;3;1;1	47;46;39;32;15;11;11;10;9;8;8;8;7;6;6;5;5;5;4;3;1;1	47;46;39;32;15;11;11;10;9;8;8;8;7;6;6;5;5;5;4;3;1;1	Vigilin	HDLBP	tr|A0A024R4E5|A0A024R4E5_HUMAN High density lipoprotein binding protein (Vigilin), isoform CRA_a OS=Homo sapiens GN=HDLBP PE=1 SV=1;sp|Q00341|VIGLN_HUMAN Vigilin OS=Homo sapiens GN=HDLBP PE=1 SV=2;sp|Q00341-2|VIGLN_HUMAN Isoform 2 of Vigilin OS=Homo sapien	22	47	47	47	23	31	22	30	25	23	26	22	19	23	15	18	10	10	2	5	6	28	3	7	0	19	12	15	13	12	15	7	11	9	20	7	21	20	17	5	26	25
A0A024R4M0;P46781;B5MCT8;C9JM19;F2Z3C0;A8MXK4	A0A024R4M0;P46781;B5MCT8;C9JM19	15;15;11;11;4;4	15;15;11;11;4;4	15;15;11;11;4;4	40S ribosomal protein S9	RPS9	tr|A0A024R4M0|A0A024R4M0_HUMAN 40S ribosomal protein S9 OS=Homo sapiens GN=RPS9 PE=1 SV=1;sp|P46781|RS9_HUMAN 40S ribosomal protein S9 OS=Homo sapiens GN=RPS9 PE=1 SV=3;tr|B5MCT8|B5MCT8_HUMAN 40S ribosomal protein S9 OS=Homo sapiens GN=RPS9 PE=1 SV=1;tr|C9	6	15	15	15	10	9	9	9	11	8	10	10	9	9	9	6	6	10	6	9	11	9	7	6	5	9	7	8	8	9	7	10	7	7	8	7	8	6	8	4	10	10
A0A024R571;Q9H4M9;C9J2Z4;C9JC03;C9JDQ8;C9JIJ3;C9IZH1	A0A024R571;Q9H4M9;C9J2Z4;C9JC03;C9JDQ8	14;14;10;10;7;2;2	14;14;10;10;7;2;2	8;8;5;4;2;1;1	EH domain-containing protein 1	EHD1	tr|A0A024R571|A0A024R571_HUMAN EH domain-containing protein 1 OS=Homo sapiens GN=EHD1 PE=1 SV=1;sp|Q9H4M9|EHD1_HUMAN EH domain-containing protein 1 OS=Homo sapiens GN=EHD1 PE=1 SV=2;tr|C9J2Z4|C9J2Z4_HUMAN EH domain-containing protein 1 (Fragment) OS=Homo s	7	14	14	8	5	7	4	7	8	5	6	2	2	3	1	2	2	1	1	2	5	5	2	2	1	2	4	1	6	2	3	1	1	2	3	2	4	2	1	2	6	8
J3QSC0;A0A024R6X1;O00748-2;O00748	J3QSC0;A0A024R6X1;O00748-2;O00748	1;1;1;1	1;1;1;1	1;1;1;1	Carboxylic ester hydrolase;Cocaine esterase	CES2	tr|J3QSC0|J3QSC0_HUMAN Cocaine esterase (Fragment) OS=Homo sapiens GN=CES2 PE=1 SV=1;tr|A0A024R6X1|A0A024R6X1_HUMAN Carboxylic ester hydrolase OS=Homo sapiens GN=CES2 PE=1 SV=1;sp|O00748-2|EST2_HUMAN Isoform 2 of Cocaine esterase OS=Homo sapiens GN=CES2;sp	4	1	1	1	0	0	0	0	0	0	0	0	0	0	0	0	0	0	0	0	1	0	0	0	0	0	0	0	0	0	0	0	0	0	0	0	0	0	0	0	0	0
A0A024RA52;P25787;C9JCK5;H3BT36;H7C402	A0A024RA52;P25787;C9JCK5	12;12;6;2;1	12;12;6;2;1	12;12;6;2;1	Proteasome subunit alpha type;Proteasome subunit alpha type-2	PSMA2	tr|A0A024RA52|A0A024RA52_HUMAN Proteasome subunit alpha type OS=Homo sapiens GN=PSMA2 PE=1 SV=1;sp|P25787|PSA2_HUMAN Proteasome subunit alpha type-2 OS=Homo sapiens GN=PSMA2 PE=1 SV=2;tr|C9JCK5|C9JCK5_HUMAN Proteasome endopeptidase complex OS=Homo sapiens	5	12	12	12	6	7	5	8	8	6	8	8	4	9	3	3	6	7	4	4	7	8	4	5	3	6	4	6	7	6	6	2	6	6	6	4	7	6	6	2	9	10
A0A024RAC6;Q14241	A0A024RAC6;Q14241	4;4	4;4	4;4	Transcription elongation factor B polypeptide 3	TCEB3	tr|A0A024RAC6|A0A024RAC6_HUMAN Protein ELOA OS=Homo sapiens GN=TCEB3 PE=1 SV=1;sp|Q14241|ELOA1_HUMAN Transcription elongation factor B polypeptide 3 OS=Homo sapiens GN=TCEB3 PE=1 SV=2	2	4	4	4	1	3	1	1	1	1	2	1	1	1	0	1	1	1	0	0	0	1	0	1	0	1	0	1	1	0	1	0	1	1	2	2	1	1	2	1	2	2
F5GXT8;F5H796;A0A024RBT2;Q9NR28-2;Q9NR28-3;Q9NR28;F5H0Q4;H7BZQ7;F5GYH3;F5GX50;H7BZK7	F5GXT8;F5H796;A0A024RBT2;Q9NR28-2;Q9NR28-3;Q9NR28	5;5;5;5;5;5;1;1;1;1;1	5;5;5;5;5;5;1;1;1;1;1	5;5;5;5;5;5;1;1;1;1;1	Diablo homolog, mitochondrial	DIABLO	tr|F5GXT8|F5GXT8_HUMAN Diablo homolog, mitochondrial (Fragment) OS=Homo sapiens GN=DIABLO PE=1 SV=1;tr|F5H796|F5H796_HUMAN Diablo homolog, mitochondrial (Fragment) OS=Homo sapiens GN=DIABLO PE=1 SV=8;tr|A0A024RBT2|A0A024RBT2_HUMAN Diablo homolog, mitochond	11	5	5	5	0	0	1	1	1	1	2	1	1	2	1	2	1	0	1	1	3	2	1	1	1	2	1	1	1	1	0	0	0	0	1	1	1	1	1	1	1	1
E9PRM7;A0A0J9YWM3;A0A024RCG2;Q96BI1	E9PRM7;A0A0J9YWM3;A0A024RCG2;Q96BI1	1;1;1;1	1;1;1;1	1;1;1;1	Solute carrier family 22 member 18	SLC22A18	tr|E9PRM7|E9PRM7_HUMAN Solute carrier family 22 member 18 OS=Homo sapiens GN=SLC22A18 PE=1 SV=1;tr|A0A0J9YWM3|A0A0J9YWM3_HUMAN Solute carrier family 22 member 18 OS=Homo sapiens GN=SLC22A18 PE=1 SV=1;tr|A0A024RCG2|A0A024RCG2_HUMAN Solute carrier family 22	4	1	1	1	0	0	0	0	0	0	0	0	0	0	0	0	0	0	0	0	1	0	0	0	0	0	0	0	0	0	0	0	0	0	0	0	0	0	0	0	0	0
P46379-3;P46379;P46379-2;A0A0G2JK23;A0A024RCR6;P46379-5;P46379-4;A0A0G2JL47;X6REW1;A0A0G2JJM1;F6S6P2;F6VEM6;F6U341;F6WML8;F6X9W3;A0A1B0GX79;A0A0G2JJR8;F6XTU0;F6U1F2;F6UR09;F6TC96;H0Y710;H0Y4L1	P46379-3;P46379;P46379-2;A0A0G2JK23;A0A024RCR6;P46379-5;P46379-4;A0A0G2JL47	9;9;9;9;9;7;7;7;4;4;4;2;2;2;2;2;2;2;2;2;1;1;1	9;9;9;9;9;7;7;7;4;4;4;2;2;2;2;2;2;2;2;2;1;1;1	9;9;9;9;9;7;7;7;4;4;4;2;2;2;2;2;2;2;2;2;1;1;1	Large proline-rich protein BAG6	BAG6;BAT3	sp|P46379-3|BAG6_HUMAN Isoform 3 of Large proline-rich protein BAG6 OS=Homo sapiens GN=BAG6;sp|P46379|BAG6_HUMAN Large proline-rich protein BAG6 OS=Homo sapiens GN=BAG6 PE=1 SV=2;sp|P46379-2|BAG6_HUMAN Isoform 2 of Large proline-rich protein BAG6 OS=Homo s	23	9	9	9	3	4	4	5	5	5	5	6	4	6	5	6	3	4	2	1	0	3	4	2	3	4	4	3	2	3	4	1	5	5	4	4	4	4	4	3	2	3
P80748;A0A075B6K5;A0A075B6K2	P80748;A0A075B6K5;A0A075B6K2	2;2;1	2;2;1	2;2;1	Ig lambda chain V-III region LOI	IGLV3-9;IGLV3-12	sp|P80748|LV321_HUMAN Immunoglobulin lambda variable 3-21 OS=Homo sapiens GN=IGLV3-21 PE=1 SV=2;tr|A0A075B6K5|A0A075B6K5_HUMAN HCG2043239 (Fragment) OS=Homo sapiens GN=IGLV3-9 PE=1 SV=1;sp|A0A075B6K2|LV312_HUMAN Immunoglobulin lambda variable 3-12 OS=Homo	3	2	2	2	0	0	0	0	1	1	1	1	1	1	1	1	0	0	0	0	1	1	0	1	0	1	1	1	0	0	1	0	1	1	1	1	1	1	1	0	1	0
A0A075B6L0;A0A075B6K9;P0CG05;P0CG06;P0CF74;A0A075B6L1;A0M8Q6	A0A075B6L0;A0A075B6K9;P0CG05;P0CG06;P0CF74	8;8;8;7;4;3;3	3;3;3;2;1;1;1	3;3;3;2;1;1;1	Ig lambda-2 chain C regions;Ig lambda-3 chain C regions;Ig lambda-6 chain C region	IGLC3;IGLC2;IGLC6	tr|A0A075B6L0|A0A075B6L0_HUMAN Ig lambda-3 chain C regions (Fragment) OS=Homo sapiens GN=IGLC3 PE=1 SV=2;tr|A0A075B6K9|A0A075B6K9_HUMAN Ig lambda-2 chain C regions (Fragment) OS=Homo sapiens GN=IGLC2 PE=4 SV=1;sp|P0CG05|LAC2_HUMAN Ig lambda-2 chain C regio	7	8	3	3	5	4	3	5	5	5	5	4	3	4	5	4	5	3	5	4	5	4	5	4	5	4	3	3	4	3	5	4	5	5	5	4	3	4	5	5	4	5
A0A075B6N8;P01860	A0A075B6N8;P01860	18;18	10;10	8;8	Ig gamma-3 chain C region	IGHG3	tr|A0A075B6N8|A0A075B6N8_HUMAN Ig gamma-3 chain C region (Fragment) OS=Homo sapiens GN=IGHG3 PE=1 SV=1;sp|P01860|IGHG3_HUMAN Ig gamma-3 chain C region OS=Homo sapiens GN=IGHG3 PE=1 SV=2	2	18	10	8	10	12	6	11	11	12	11	11	11	11	11	10	7	5	5	6	11	12	9	11	8	11	11	12	9	9	7	5	8	8	13	9	10	11	11	7	10	11
A0A087WYJ9;A0A075B6N9;P01871;A0A1B0GUU9;P01871-2;P04220	A0A087WYJ9;A0A075B6N9;P01871;A0A1B0GUU9;P01871-2;P04220	25;25;24;23;22;17	25;25;24;23;22;17	25;25;24;23;22;17	Ig mu chain C region;Ig mu heavy chain disease protein	IGHM	tr|A0A087WYJ9|A0A087WYJ9_HUMAN Ig mu chain C region OS=Homo sapiens GN=IGHM PE=1 SV=2;tr|A0A075B6N9|A0A075B6N9_HUMAN Ig mu chain C region (Fragment) OS=Homo sapiens GN=IGHM PE=1 SV=2;sp|P01871|IGHM_HUMAN Ig mu chain C region OS=Homo sapiens GN=IGHM PE=1 SV	6	25	25	25	7	12	2	10	12	12	12	11	7	12	12	10	1	2	1	1	7	9	8	6	7	9	6	11	5	5	3	2	5	8	11	5	8	8	9	2	8	11
A0A075B6R9;A0A0C4DH68	A0A075B6R9;A0A0C4DH68	3;2	3;2	3;2		IGKV2D-24;IGKV2-24	tr|A0A075B6R9|A0A075B6R9_HUMAN Protein IGKV2D-24 (Fragment) OS=Homo sapiens GN=IGKV2D-24 PE=4 SV=1;sp|A0A0C4DH68|KV224_HUMAN Immunoglobulin kappa variable 2-24 OS=Homo sapiens GN=IGKV2-24 PE=3 SV=1	2	3	3	3	1	0	0	0	1	1	1	1	1	2	1	1	0	0	1	1	1	1	0	1	1	0	1	1	0	0	0	0	0	1	1	1	1	1	0	0	0	0
A0A0A0MRZ7;A0A075B6S2;A0A087X0Q4;A0A075B6S6;A0A075B6P5;A0A087WW87;P06310;P01615;P01614	A0A0A0MRZ7;A0A075B6S2;A0A087X0Q4;A0A075B6S6;A0A075B6P5;A0A087WW87;P06310;P01615;P01614	3;3;2;2;2;2;2;2;2	3;3;2;2;2;2;2;2;2	3;3;2;2;2;2;2;2;2	Ig kappa chain V-II region RPMI 6410;Ig kappa chain V-II region FR;Ig kappa chain V-II region Cum	IGKV2D-26;IGKV2D-29;IGKV2-40;IGKV2D-30;IGKV2D-28	sp|A0A0A0MRZ7|KVD26_HUMAN Immunoglobulin kappa variable 2D-26 OS=Homo sapiens GN=IGKV2D-26 PE=3 SV=1;sp|A0A075B6S2|KVD29_HUMAN Immunoglobulin kappa variable 2D-29 OS=Homo sapiens GN=IGKV2D-29 PE=3 SV=1;tr|A0A087X0Q4|A0A087X0Q4_HUMAN Immunoglobulin kappa va	9	3	3	3	1	1	0	1	1	1	1	1	1	1	1	1	0	1	0	1	3	1	1	1	1	1	1	1	1	1	1	1	1	1	2	1	1	1	1	0	1	1
A0A0C4DH67;A0A0C4DH69;A0A075B6S5	A0A0C4DH67;A0A0C4DH69;A0A075B6S5	1;1;1	1;1;1	1;1;1		IGKV1-8;IGKV1-9;IGKV1-27	sp|A0A0C4DH67|KV108_HUMAN Immunoglobulin kappa variable 1-8 OS=Homo sapiens GN=IGKV1-8 PE=3 SV=1;sp|A0A0C4DH69|KV109_HUMAN Immunoglobulin kappa variable 1-9 OS=Homo sapiens GN=IGKV1-9 PE=3 SV=1;sp|A0A075B6S5|KV127_HUMAN Immunoglobulin kappa variable 1-27 O	3	1	1	1	0	0	0	1	1	1	1	1	0	1	1	1	0	0	0	0	1	1	1	1	1	1	1	1	1	1	0	0	1	1	1	1	1	1	1	0	1	1
A0A075B730;A0A087X1U6	A0A075B730;A0A087X1U6	19;19	14;14	0;0		EPPK1	tr|A0A075B730|A0A075B730_HUMAN Epiplakin OS=Homo sapiens GN=EPPK1 PE=1 SV=2;tr|A0A087X1U6|A0A087X1U6_HUMAN Epiplakin OS=Homo sapiens GN=EPPK1 PE=1 SV=1	2	19	14	0	4	5	2	4	6	2	6	3	3	3	2	1	4	3	0	0	12	4	7	8	3	2	3	2	3	5	4	6	8	4	6	6	3	4	7	4	3	4
A0A075B738;P16284-3;P16284-2;P16284-6;P16284;P16284-5;P16284-4;A0A075B727;A0A075B737;A0A075B728	A0A075B738;P16284-3;P16284-2;P16284-6;P16284;P16284-5;P16284-4	5;5;5;5;5;4;4;2;1;1	5;5;5;5;5;4;4;2;1;1	5;5;5;5;5;4;4;2;1;1	Platelet endothelial cell adhesion molecule	PECAM1	tr|A0A075B738|A0A075B738_HUMAN Platelet endothelial cell adhesion molecule OS=Homo sapiens GN=PECAM1 PE=1 SV=1;sp|P16284-3|PECA1_HUMAN Isoform Delta13 of Platelet endothelial cell adhesion molecule OS=Homo sapiens GN=PECAM1;sp|P16284-2|PECA1_HUMAN Isoform	10	5	5	5	3	0	1	1	4	2	0	1	1	0	1	1	0	1	1	0	0	2	0	0	0	1	1	1	0	1	0	1	0	1	1	0	1	1	0	1	1	2
A0A075B746;P82921	A0A075B746;P82921	2;2	2;2	2;2	28S ribosomal protein S21, mitochondrial	MRPS21	tr|A0A075B746|A0A075B746_HUMAN 28S ribosomal protein S21, mitochondrial OS=Homo sapiens GN=MRPS21 PE=1 SV=1;sp|P82921|RT21_HUMAN 28S ribosomal protein S21, mitochondrial OS=Homo sapiens GN=MRPS21 PE=1 SV=2	2	2	2	2	0	0	0	0	0	0	0	0	0	0	0	0	0	0	0	1	1	0	0	0	0	0	0	0	0	0	1	1	1	0	1	0	0	0	1	0	0	0
Q4V328-4;A0A075B793;A0A087WXA6	Q4V328-4;A0A075B793	9;9;4	9;9;4	1;1;0	GRIP1-associated protein 1	GRIPAP1	sp|Q4V328-4|GRAP1_HUMAN Isoform 4 of GRIP1-associated protein 1 OS=Homo sapiens GN=GRIPAP1;tr|A0A075B793|A0A075B793_HUMAN GRIP1-associated protein 1 OS=Homo sapiens GN=GRIPAP1 PE=1 SV=2	3	9	9	1	3	5	4	4	5	4	5	4	4	3	3	3	1	1	1	0	1	3	1	0	1	1	1	1	1	2	1	0	1	1	2	1	1	2	1	1	4	3
A0A075B7B1;O15061-2;H0YL34;C9JIE4;O15061-3	A0A075B7B1;O15061-2;H0YL34	76;75;52;26;25	2;1;1;1;0	2;1;1;1;0	Synemin	SYNM	tr|A0A075B7B1|A0A075B7B1_HUMAN Desmuslin, isoform CRA_a OS=Homo sapiens GN=SYNM PE=1 SV=1;sp|O15061-2|SYNEM_HUMAN Isoform 2 of Synemin OS=Homo sapiens GN=SYNM;tr|H0YL34|H0YL34_HUMAN Synemin OS=Homo sapiens GN=SYNM PE=1 SV=1	5	76	2	2	36	45	40	37	40	41	46	43	33	39	28	26	15	23	2	13	5	35	9	12	5	14	20	26	22	27	30	30	18	26	33	14	31	17	11	11	46	47
A0A075B7B8	A0A075B7B8	2	1	1		IGHV3OR16-12	tr|A0A075B7B8|A0A075B7B8_HUMAN Protein IGHV3OR16-12 (Fragment) OS=Homo sapiens GN=IGHV3OR16-12 PE=1 SV=1	1	2	1	1	1	1	1	1	2	2	2	1	1	2	2	2	0	1	0	0	1	1	1	1	1	1	1	1	0	0	0	1	1	1	1	1	1	1	1	0	1	2
E9PKG6;V9HW75;A0A087WSV8;P80303-2;P80303;H0YEG8;Q2L696;H0YD18	E9PKG6;V9HW75;A0A087WSV8;P80303-2;P80303;H0YEG8;Q2L696	3;3;3;3;3;2;2;1	3;3;3;3;3;2;2;1	3;3;3;3;3;2;2;1	Nucleobindin-2;Nesfatin-1	NUCB2;HEL-S-109;Nucb2	tr|E9PKG6|E9PKG6_HUMAN Nucleobindin-2 OS=Homo sapiens GN=NUCB2 PE=1 SV=2;tr|V9HW75|V9HW75_HUMAN Epididymis secretory protein Li 109 OS=Homo sapiens GN=HEL-S-109 PE=1 SV=1;tr|A0A087WSV8|A0A087WSV8_HUMAN Nucleobindin 2, isoform CRA_b OS=Homo sapiens GN=NUCB2	8	3	3	3	1	1	2	2	1	1	2	1	1	1	1	1	0	1	0	1	0	2	0	1	0	1	0	1	0	1	1	0	0	1	1	0	1	1	2	0	2	2
Q16881;Q16881-3;Q16881-4;A0A087WSY9;A0A087WSW9;Q16881-6;Q16881-2;Q16881-5;A0A182DWI3;F8W809;E9PIR7;Q16881-7;E2QRB9;E9PKD3;A0A0B4J225;E9PIZ5;E9PKI4;E9PLT3;E9PQI3;E9PRI8	Q16881;Q16881-3;Q16881-4;A0A087WSY9;A0A087WSW9;Q16881-6;Q16881-2;Q16881-5;A0A182DWI3;F8W809;E9PIR7;Q16881-7;E2QRB9	21;21;21;21;21;20;20;20;20;20;18;18;18;7;3;3;3;3;2;1	21;21;21;21;21;20;20;20;20;20;18;18;18;7;3;3;3;3;2;1	20;20;20;20;20;19;19;19;19;19;17;17;17;6;2;2;2;2;2;1	Thioredoxin reductase 1, cytoplasmic	TXNRD1	sp|Q16881|TRXR1_HUMAN Thioredoxin reductase 1, cytoplasmic OS=Homo sapiens GN=TXNRD1 PE=1 SV=3;sp|Q16881-3|TRXR1_HUMAN Isoform 3 of Thioredoxin reductase 1, cytoplasmic OS=Homo sapiens GN=TXNRD1;sp|Q16881-4|TRXR1_HUMAN Isoform 4 of Thioredoxin reductase 1,	20	21	21	20	8	12	6	9	9	6	10	9	5	7	8	6	6	5	0	2	13	11	3	1	3	5	3	5	9	6	7	3	3	5	8	4	6	4	2	0	12	11
A0A087WSY5;Q96IY4-2;Q96IY4	A0A087WSY5;Q96IY4-2;Q96IY4	2;2;2	2;2;2	2;2;2	Carboxypeptidase B2	CPB2	tr|A0A087WSY5|A0A087WSY5_HUMAN Carboxypeptidase B2 OS=Homo sapiens GN=CPB2 PE=1 SV=1;sp|Q96IY4-2|CBPB2_HUMAN Isoform 2 of Carboxypeptidase B2 OS=Homo sapiens GN=CPB2;sp|Q96IY4|CBPB2_HUMAN Carboxypeptidase B2 OS=Homo sapiens GN=CPB2 PE=1 SV=2	3	2	2	2	0	1	0	0	0	1	1	0	0	1	0	0	0	1	0	0	1	0	0	0	0	0	0	1	0	0	0	0	0	0	1	0	0	0	0	0	0	0
A0A087X2I2;A0A087WT12;P36969-2;P36969;K7ERP4;K7EKX7;R4GNE4;K7ENB4;K7EJ20;A0A0A0MTT1;A0A087X247	A0A087X2I2;A0A087WT12;P36969-2;P36969;K7ERP4;K7EKX7;R4GNE4;K7ENB4;K7EJ20;A0A0A0MTT1	4;4;4;4;3;3;3;3;3;2;1	4;4;4;4;3;3;3;3;3;2;1	4;4;4;4;3;3;3;3;3;2;1	Glutathione peroxidase;Phospholipid hydroperoxide glutathione peroxidase, mitochondrial	GPX4	tr|A0A087X2I2|A0A087X2I2_HUMAN Glutathione peroxidase OS=Homo sapiens GN=GPX4 PE=1 SV=1;tr|A0A087WT12|A0A087WT12_HUMAN Glutathione peroxidase OS=Homo sapiens GN=GPX4 PE=1 SV=1;sp|P36969-2|GPX4_HUMAN Isoform Cytoplasmic of Phospholipid hydroperoxide glutath	11	4	4	4	2	2	2	2	3	1	2	2	1	3	2	2	0	2	0	0	1	2	0	1	1	2	1	2	3	1	2	1	2	2	2	0	2	0	1	1	2	3
A0A087WT34;A0A087X1H1;A0A0A0MTS6;K7EIE8;O95983-2;O95983	A0A087WT34;A0A087X1H1;A0A0A0MTS6;K7EIE8;O95983-2;O95983	1;1;1;1;1;1	1;1;1;1;1;1	1;1;1;1;1;1	Methyl-CpG-binding domain protein 3	MBD3	tr|A0A087WT34|A0A087WT34_HUMAN Methyl-CpG-binding domain protein 3 (Fragment) OS=Homo sapiens GN=MBD3 PE=1 SV=1;tr|A0A087X1H1|A0A087X1H1_HUMAN Methyl-CpG-binding domain protein 3 (Fragment) OS=Homo sapiens GN=MBD3 PE=1 SV=1;tr|A0A0A0MTS6|A0A0A0MTS6_HUMAN M	6	1	1	1	0	1	0	1	0	0	0	0	0	0	0	0	0	1	0	0	0	0	0	0	0	0	0	0	0	1	1	0	1	0	0	0	1	0	0	0	0	1
A0A087WT53;Q96QZ7-6;Q96QZ7-2;Q96QZ7;A0A087WXD2;H7C5T8;H7C4U7;H7C535;Q96QZ7-3;Q96QZ7-5;Q96QZ7-7;Q96QZ7-4	A0A087WT53;Q96QZ7-6;Q96QZ7-2;Q96QZ7;A0A087WXD2;H7C5T8;H7C4U7;H7C535;Q96QZ7-3;Q96QZ7-5;Q96QZ7-7;Q96QZ7-4	6;6;6;6;5;5;5;5;5;5;5;4	6;6;6;6;5;5;5;5;5;5;5;4	6;6;6;6;5;5;5;5;5;5;5;4	Membrane-associated guanylate kinase, WW and PDZ domain-containing protein 1	MAGI1	tr|A0A087WT53|A0A087WT53_HUMAN Membrane-associated guanylate kinase, WW and PDZ domain-containing protein 1 OS=Homo sapiens GN=MAGI1 PE=1 SV=1;sp|Q96QZ7-6|MAGI1_HUMAN Isoform 6 of Membrane-associated guanylate kinase, WW and PDZ domain-containing protein 1	12	6	6	6	4	6	3	5	6	5	5	3	2	3	2	1	1	0	0	0	0	0	1	1	0	0	0	0	0	0	0	0	1	1	1	1	0	0	0	1	3	4
A0A087WT64;Q07820	A0A087WT64;Q07820	1;1	1;1	1;1	Induced myeloid leukemia cell differentiation protein Mcl-1	MCL1	tr|A0A087WT64|A0A087WT64_HUMAN Induced myeloid leukemia cell differentiation protein Mcl-1 OS=Homo sapiens GN=MCL1 PE=1 SV=1;sp|Q07820|MCL1_HUMAN Induced myeloid leukemia cell differentiation protein Mcl-1 OS=Homo sapiens GN=MCL1 PE=1 SV=3	2	1	1	1	0	0	0	0	0	0	0	0	0	0	0	0	0	0	0	0	1	0	0	0	0	0	0	0	0	0	0	0	0	0	0	0	0	0	0	0	0	0
A0A087X0U3;A0A087WT87;P43003-2;P43003	A0A087X0U3;A0A087WT87;P43003-2;P43003	3;3;3;3	3;3;3;3	3;3;3;3	Amino acid transporter;Excitatory amino acid transporter 1	SLC1A3	tr|A0A087X0U3|A0A087X0U3_HUMAN Amino acid transporter OS=Homo sapiens GN=SLC1A3 PE=1 SV=1;tr|A0A087WT87|A0A087WT87_HUMAN Amino acid transporter OS=Homo sapiens GN=SLC1A3 PE=1 SV=1;sp|P43003-2|EAA1_HUMAN Isoform 2 of Excitatory amino acid transporter 1 OS=H	4	3	3	3	3	2	3	3	3	3	3	2	2	3	2	2	2	2	2	2	1	2	1	2	1	1	2	1	1	2	1	0	0	2	2	2	3	2	1	1	2	3
A0A087WVU0;A0A087WT92;Q0VGL1	A0A087WVU0;A0A087WT92;Q0VGL1	1;1;1	1;1;1	1;1;1	Ragulator complex protein LAMTOR4;Ragulator complex protein LAMTOR4, N-terminally processed	LAMTOR4	tr|A0A087WVU0|A0A087WVU0_HUMAN Ragulator complex protein LAMTOR4 OS=Homo sapiens GN=LAMTOR4 PE=1 SV=1;tr|A0A087WT92|A0A087WT92_HUMAN Ragulator complex protein LAMTOR4 OS=Homo sapiens GN=LAMTOR4 PE=1 SV=1;sp|Q0VGL1|LTOR4_HUMAN Ragulator complex protein LAMT	3	1	1	1	0	1	0	1	0	0	0	0	0	0	0	0	1	1	1	0	1	1	1	0	1	1	0	1	1	1	1	1	1	0	1	1	1	0	1	1	1	1
A0A087WT99;Q9H0W9-3;Q9H0W9-2;Q9H0W9;E9PQS1;Q9H0W9-4;E9PR95;E9PSC3;E9PLC5;E9PLB3;E9PIP1;E9PPB5;E9PJU8	A0A087WT99;Q9H0W9-3;Q9H0W9-2;Q9H0W9;E9PQS1;Q9H0W9-4	3;3;3;3;2;2;1;1;1;1;1;1;1	3;3;3;3;2;2;1;1;1;1;1;1;1	3;3;3;3;2;2;1;1;1;1;1;1;1	Ester hydrolase C11orf54	C11orf54	tr|A0A087WT99|A0A087WT99_HUMAN Ester hydrolase C11orf54 OS=Homo sapiens GN=C11orf54 PE=1 SV=1;sp|Q9H0W9-3|CK054_HUMAN Isoform 3 of Ester hydrolase C11orf54 OS=Homo sapiens GN=C11orf54;sp|Q9H0W9-2|CK054_HUMAN Isoform 2 of Ester hydrolase C11orf54 OS=Homo sa	13	3	3	3	2	2	0	1	0	0	1	0	0	0	0	0	1	0	0	1	1	0	1	1	1	0	0	1	2	1	1	1	1	1	0	2	1	0	2	2	1	1
A0A087WTA5;E7ERK9;Q9UI10-3;Q9UI10;Q9UI10-2;A0A087WW69;H7C2L8;F8W8L6	A0A087WTA5;E7ERK9;Q9UI10-3;Q9UI10;Q9UI10-2	7;7;7;7;7;2;1;1	7;7;7;7;7;2;1;1	7;7;7;7;7;2;1;1	Translation initiation factor eIF-2B subunit delta	EIF2B4	tr|A0A087WTA5|A0A087WTA5_HUMAN Translation initiation factor eIF-2B subunit delta OS=Homo sapiens GN=EIF2B4 PE=1 SV=1;tr|E7ERK9|E7ERK9_HUMAN Translation initiation factor eIF-2B subunit delta OS=Homo sapiens GN=EIF2B4 PE=1 SV=1;sp|Q9UI10-3|EI2BD_HUMAN Isof	8	7	7	7	3	4	4	3	3	3	4	3	3	4	3	2	3	1	0	2	1	3	0	0	0	3	1	2	3	3	2	0	2	2	4	2	3	3	3	1	4	5
A0A087WTA8;P08123	A0A087WTA8;P08123	6;6	6;6	6;6	Collagen alpha-2(I) chain	COL1A2	tr|A0A087WTA8|A0A087WTA8_HUMAN Collagen alpha-2(I) chain OS=Homo sapiens GN=COL1A2 PE=1 SV=1;sp|P08123|CO1A2_HUMAN Collagen alpha-2(I) chain OS=Homo sapiens GN=COL1A2 PE=1 SV=7	2	6	6	6	1	2	2	2	2	1	2	1	0	2	1	2	1	1	1	0	0	1	0	1	1	2	2	2	0	0	0	1	1	1	1	1	1	2	2	1	0	2
A0A0B4J1T6;E7EUZ7;Q5RIB0;A0A0A0MRU4;C9J3G2;A0A0A6YYH9;A0A0B4J2F1;A0A087X140;A0A087WWG3;F2Z2T4;H0Y5V3;F8WEU0;A0A087WYD2;A0A0B4J2E3;A0A087WZQ3;F8WEG4;Q6NVZ8;A0A087WTC0;Q5JTY2;A0A087X1C0;Q5RIB5;Q5RIA9;Q5JTY5;Q9BRT8;Q4V339;Q5RIA9-3;Q9BRT8-3;Q5JTY5-2;Q9BRT8-2;Q9BRT8-4;Q8IUF1	A0A0B4J1T6;E7EUZ7;Q5RIB0;A0A0A0MRU4;C9J3G2;A0A0A6YYH9;A0A0B4J2F1;A0A087X140;A0A087WWG3;F2Z2T4;H0Y5V3;F8WEU0;A0A087WYD2;A0A0B4J2E3;A0A087WZQ3;F8WEG4;Q6NVZ8;A0A087WTC0;Q5JTY2;A0A087X1C0;Q5RIB5;Q5RIA9;Q5JTY5;Q9BRT8;Q4V339;Q5RIA9-3;Q9BRT8-3;Q5JTY5-2;Q9BRT8-2;Q9BRT8-4;Q8IUF1	1;1;1;1;1;1;1;1;1;1;1;1;1;1;1;1;1;1;1;1;1;1;1;1;1;1;1;1;1;1;1	1;1;1;1;1;1;1;1;1;1;1;1;1;1;1;1;1;1;1;1;1;1;1;1;1;1;1;1;1;1;1	1;1;1;1;1;1;1;1;1;1;1;1;1;1;1;1;1;1;1;1;1;1;1;1;1;1;1;1;1;1;1	COBW domain-containing protein 5;COBW domain-containing protein 3;COBW domain-containing protein 1;COBW domain-containing protein 6;COBW domain-containing protein 2	CBWD1;CBWD5;CBWD3;CBWD2;CBWD7;CBWD6	tr|A0A0B4J1T6|A0A0B4J1T6_HUMAN COBW domain-containing protein 1 OS=Homo sapiens GN=CBWD1 PE=4 SV=1;tr|E7EUZ7|E7EUZ7_HUMAN COBW domain-containing protein 5 OS=Homo sapiens GN=CBWD5 PE=4 SV=1;tr|Q5RIB0|Q5RIB0_HUMAN COBW domain-containing protein 5 OS=Homo sa	31	1	1	1	0	0	0	0	0	0	0	0	0	0	0	0	0	0	0	0	1	0	0	0	0	0	0	0	0	0	0	0	0	0	0	0	0	0	0	0	0	0
F5H5N1;A0A087WXF6;A0A087WTI3;F5GXJ1;O75251-2;O75251	F5H5N1;A0A087WXF6;A0A087WTI3;F5GXJ1;O75251-2;O75251	2;2;2;2;2;2	2;2;2;2;2;2	2;2;2;2;2;2	NADH dehydrogenase [ubiquinone] iron-sulfur protein 7, mitochondrial	NDUFS7	tr|F5H5N1|F5H5N1_HUMAN NADH dehydrogenase [ubiquinone] iron-sulfur protein 7, mitochondrial OS=Homo sapiens GN=NDUFS7 PE=1 SV=1;tr|A0A087WXF6|A0A087WXF6_HUMAN NADH dehydrogenase [ubiquinone] iron-sulfur protein 7, mitochondrial OS=Homo sapiens GN=NDUFS7 PE	6	2	2	2	1	2	2	2	2	2	2	2	2	2	2	2	1	1	0	1	1	1	1	1	0	1	1	1	1	1	1	0	1	1	1	1	1	1	1	0	0	2
C9JGR9;E7EQ49;A0A087WTQ2;Q9Y2I8-3;Q9Y2I8;Q9Y2I8-2	C9JGR9;E7EQ49;A0A087WTQ2;Q9Y2I8-3;Q9Y2I8;Q9Y2I8-2	2;2;2;2;2;2	2;2;2;2;2;2	2;2;2;2;2;2	WD repeat-containing protein 37	WDR37	tr|C9JGR9|C9JGR9_HUMAN WD repeat-containing protein 37 (Fragment) OS=Homo sapiens GN=WDR37 PE=1 SV=1;tr|E7EQ49|E7EQ49_HUMAN WD repeat-containing protein 37 OS=Homo sapiens GN=WDR37 PE=1 SV=1;tr|A0A087WTQ2|A0A087WTQ2_HUMAN WD repeat-containing protein 37 OS	6	2	2	2	0	1	1	1	2	1	1	1	1	1	0	1	1	1	0	0	0	2	0	1	0	1	0	0	0	1	1	1	0	1	1	0	0	0	0	0	1	1
A0A087WTS0;P18283;G3V4J6;G3V323;H0YJK8	A0A087WTS0;P18283;G3V4J6;G3V323;H0YJK8	3;3;2;2;2	3;3;2;2;2	3;3;2;2;2	Glutathione peroxidase;Glutathione peroxidase 2	GPX2	tr|A0A087WTS0|A0A087WTS0_HUMAN Glutathione peroxidase OS=Homo sapiens GN=GPX2 PE=1 SV=1;sp|P18283|GPX2_HUMAN Glutathione peroxidase 2 OS=Homo sapiens GN=GPX2 PE=1 SV=3;tr|G3V4J6|G3V4J6_HUMAN Glutathione peroxidase OS=Homo sapiens GN=GPX2 PE=1 SV=1;tr|G3V32	5	3	3	3	0	0	0	0	0	0	0	0	0	0	0	0	0	0	0	0	3	0	0	0	0	0	0	0	0	0	0	0	0	0	0	0	0	0	0	0	0	0
Q5JWB9;A0A087WTT2;Q96A57;Q96A57-2	Q5JWB9;A0A087WTT2;Q96A57;Q96A57-2	2;2;2;2	2;2;2;2	2;2;2;2	Transmembrane protein 230	TMEM230	tr|Q5JWB9|Q5JWB9_HUMAN Transmembrane protein 230 (Fragment) OS=Homo sapiens GN=TMEM230 PE=1 SV=1;tr|A0A087WTT2|A0A087WTT2_HUMAN Transmembrane protein 230 OS=Homo sapiens GN=TMEM230 PE=1 SV=1;sp|Q96A57|TM230_HUMAN Transmembrane protein 230 OS=Homo sapiens G	4	2	2	2	2	1	1	2	2	2	0	2	2	1	1	1	1	1	0	1	1	2	0	1	0	1	2	1	1	2	1	1	1	2	2	1	1	2	0	0	2	1
A0A087WU02;Q96RQ1;H0YI58;H0YI50;F8W0R1;F8VR88;F8VUZ2;F8VPA6	A0A087WU02;Q96RQ1;H0YI58;H0YI50	4;4;3;3;1;1;1;1	4;4;3;3;1;1;1;1	3;3;2;2;1;1;1;1	Endoplasmic reticulum-Golgi intermediate compartment protein 2	ERGIC2	tr|A0A087WU02|A0A087WU02_HUMAN Endoplasmic reticulum-Golgi intermediate compartment protein 2 OS=Homo sapiens GN=ERGIC2 PE=1 SV=1;sp|Q96RQ1|ERGI2_HUMAN Endoplasmic reticulum-Golgi intermediate compartment protein 2 OS=Homo sapiens GN=ERGIC2 PE=1 SV=2;tr|H0	8	4	4	3	0	1	0	2	0	0	0	1	0	0	0	0	1	1	1	0	1	2	0	0	0	2	0	0	2	0	0	1	1	1	2	0	0	1	1	1	2	1
F5GXT1;A0A087WU13;G8JLH6;P21926	F5GXT1;A0A087WU13;G8JLH6;P21926	1;1;1;1	1;1;1;1	1;1;1;1	Tetraspanin;CD9 antigen	CD9	tr|F5GXT1|F5GXT1_HUMAN CD9 antigen (Fragment) OS=Homo sapiens GN=CD9 PE=1 SV=8;tr|A0A087WU13|A0A087WU13_HUMAN Tetraspanin OS=Homo sapiens GN=CD9 PE=1 SV=1;tr|G8JLH6|G8JLH6_HUMAN Tetraspanin (Fragment) OS=Homo sapiens GN=CD9 PE=1 SV=1;sp|P21926|CD9_HUMAN CD	4	1	1	1	0	0	0	0	0	0	0	0	0	0	0	0	0	0	0	0	1	0	0	0	0	0	0	0	0	0	0	0	0	0	0	0	0	0	0	0	0	0
A0A087WU29;A0A0C4DFT7;P02724-3;P02724-2;P02724;Q13030;E9PH25;E7EQF3;E9PD10	A0A087WU29;A0A0C4DFT7;P02724-3;P02724-2;P02724;Q13030;E9PH25;E7EQF3;E9PD10	2;2;2;2;2;1;1;1;1	2;2;2;2;2;1;1;1;1	2;2;2;2;2;1;1;1;1	Glycophorin-A	GYPA;GPErik	tr|A0A087WU29|A0A087WU29_HUMAN Glycophorin-A OS=Homo sapiens GN=GYPA PE=1 SV=1;tr|A0A0C4DFT7|A0A0C4DFT7_HUMAN Glycophorin-A OS=Homo sapiens GN=GYPA PE=1 SV=1;sp|P02724-3|GLPA_HUMAN Isoform 3 of Glycophorin-A OS=Homo sapiens GN=GYPA;sp|P02724-2|GLPA_HUMAN I	9	2	2	2	0	0	0	0	1	1	0	0	0	1	1	0	0	0	0	0	0	1	0	0	1	1	0	1	0	0	0	0	0	0	1	1	1	0	1	0	0	0
A0A087WU53;Q9H0U3;Q9H0U3-2	A0A087WU53;Q9H0U3	5;5;2	5;5;2	5;5;2	Magnesium transporter protein 1	MAGT1	tr|A0A087WU53|A0A087WU53_HUMAN Magnesium transporter protein 1 OS=Homo sapiens GN=MAGT1 PE=1 SV=1;sp|Q9H0U3|MAGT1_HUMAN Magnesium transporter protein 1 OS=Homo sapiens GN=MAGT1 PE=1 SV=1	3	5	5	5	3	3	3	4	3	4	3	4	2	3	3	4	3	3	0	1	3	2	0	0	0	2	1	1	2	2	2	0	1	2	3	1	1	3	1	0	3	3
A0A087WUB9;Q8WYA6;Q8WYA6-4;Q8WYA6-3;Q8WYA6-2;A2A2P1	A0A087WUB9;Q8WYA6;Q8WYA6-4;Q8WYA6-3;Q8WYA6-2	6;6;5;4;4;1	6;6;5;4;4;1	6;6;5;4;4;1	Beta-catenin-like protein 1	CTNNBL1	tr|A0A087WUB9|A0A087WUB9_HUMAN Beta-catenin-like protein 1 OS=Homo sapiens GN=CTNNBL1 PE=1 SV=1;sp|Q8WYA6|CTBL1_HUMAN Beta-catenin-like protein 1 OS=Homo sapiens GN=CTNNBL1 PE=1 SV=1;sp|Q8WYA6-4|CTBL1_HUMAN Isoform 4 of Beta-catenin-like protein 1 OS=Homo	6	6	6	6	4	5	3	5	5	6	5	1	2	4	4	3	0	1	0	0	0	3	1	0	0	0	1	0	0	1	0	0	0	1	1	0	1	1	1	0	5	5
A0A087WUC6;E9PI68;Q15005;E9PL01;E9PRB9;H0YE04	A0A087WUC6;E9PI68;Q15005;E9PL01;E9PRB9	6;6;6;5;4;1	6;6;6;5;4;1	6;6;6;5;4;1	Signal peptidase complex subunit 2	SPCS2	tr|A0A087WUC6|A0A087WUC6_HUMAN Signal peptidase complex subunit 2 OS=Homo sapiens GN=SPCS2 PE=1 SV=1;tr|E9PI68|E9PI68_HUMAN Signal peptidase complex subunit 2 OS=Homo sapiens GN=SPCS2 PE=1 SV=1;sp|Q15005|SPCS2_HUMAN Signal peptidase complex subunit 2 OS=Ho	6	6	6	6	4	4	4	5	5	4	5	2	2	3	2	2	1	0	0	0	1	2	0	0	0	1	0	1	0	0	1	1	1	1	2	1	2	1	0	0	4	2
A0A087WUD2;Q14511-3;Q14511	A0A087WUD2;Q14511-3;Q14511	1;1;1	1;1;1	1;1;1	Enhancer of filamentation 1;Enhancer of filamentation 1 p55	NEDD9	tr|A0A087WUD2|A0A087WUD2_HUMAN Enhancer of filamentation 1 OS=Homo sapiens GN=NEDD9 PE=1 SV=1;sp|Q14511-3|CASL_HUMAN Isoform 3 of Enhancer of filamentation 1 OS=Homo sapiens GN=NEDD9;sp|Q14511|CASL_HUMAN Enhancer of filamentation 1 OS=Homo sapiens GN=NEDD9	3	1	1	1	0	0	0	0	0	0	0	0	0	0	0	0	0	0	0	0	0	0	0	0	0	0	0	0	0	0	0	0	0	0	0	0	0	0	0	0	0	0
A0A087WUD3;Q9NRP0;Q9NRP0-2	A0A087WUD3;Q9NRP0;Q9NRP0-2	1;1;1	1;1;1	1;1;1	Oligosaccharyltransferase complex subunit OSTC	OSTC	tr|A0A087WUD3|A0A087WUD3_HUMAN Oligosaccharyltransferase complex subunit OSTC OS=Homo sapiens GN=OSTC PE=1 SV=1;sp|Q9NRP0|OSTC_HUMAN Oligosaccharyltransferase complex subunit OSTC OS=Homo sapiens GN=OSTC PE=1 SV=1;sp|Q9NRP0-2|OSTC_HUMAN Isoform 2 of Oligos	3	1	1	1	1	1	1	1	1	1	1	1	1	1	1	1	1	1	0	1	0	1	1	1	1	1	1	1	1	1	1	1	1	1	1	1	1	1	1	1	1	1
A0A087WUE9;Q92797;M0R3C7;Q92797-2;M0R1C2;M0R180;M0QXP5	A0A087WUE9;Q92797;M0R3C7;Q92797-2	4;4;2;2;1;1;1	4;4;2;2;1;1;1	4;4;2;2;1;1;1	Symplekin	SYMPK	tr|A0A087WUE9|A0A087WUE9_HUMAN Symplekin OS=Homo sapiens GN=SYMPK PE=1 SV=1;sp|Q92797|SYMPK_HUMAN Symplekin OS=Homo sapiens GN=SYMPK PE=1 SV=2;tr|M0R3C7|M0R3C7_HUMAN Symplekin OS=Homo sapiens GN=SYMPK PE=1 SV=1;sp|Q92797-2|SYMPK_HUMAN Isoform 2 of Sympleki	7	4	4	4	2	2	2	3	2	2	2	2	1	3	1	1	0	1	0	0	1	3	0	0	0	1	0	3	3	2	2	1	2	0	3	0	2	2	2	1	3	2
J3QTS8;A0A087WUI4;A0A087X1U0;Q15661;P20231;A0A0C4DGM1;A0A0C4DFZ7;Q9BZJ3;Q15661-2	J3QTS8;A0A087WUI4;A0A087X1U0;Q15661;P20231;A0A0C4DGM1;A0A0C4DFZ7;Q9BZJ3;Q15661-2	2;2;2;2;2;1;1;1;1	2;2;2;2;2;1;1;1;1	2;2;2;2;2;1;1;1;1	Tryptase alpha/beta-1;Tryptase beta-2;Tryptase delta	TPSAB1;TPSB2;TPSD1	tr|J3QTS8|J3QTS8_HUMAN Tryptase alpha/beta-1 OS=Homo sapiens GN=TPSAB1 PE=1 SV=1;tr|A0A087WUI4|A0A087WUI4_HUMAN Tryptase beta-2 OS=Homo sapiens GN=TPSB2 PE=1 SV=1;tr|A0A087X1U0|A0A087X1U0_HUMAN Tryptase beta-2 OS=Homo sapiens GN=TPSB2 PE=1 SV=1;sp|Q15661|T	9	2	2	2	0	0	0	0	0	0	0	0	0	0	0	0	0	0	0	0	2	0	0	0	0	0	0	0	0	0	0	0	0	0	0	0	0	0	0	0	0	0
A0A087WUK2;O14979	A0A087WUK2;O14979	15;15	1;1	1;1	Heterogeneous nuclear ribonucleoprotein D-like	HNRNPDL	tr|A0A087WUK2|A0A087WUK2_HUMAN Heterogeneous nuclear ribonucleoprotein D-like OS=Homo sapiens GN=HNRNPDL PE=1 SV=1;sp|O14979|HNRDL_HUMAN Heterogeneous nuclear ribonucleoprotein D-like OS=Homo sapiens GN=HNRNPDL PE=1 SV=3	2	15	1	1	9	12	8	11	11	10	12	10	8	8	9	7	6	6	1	2	5	10	2	3	2	5	5	4	8	6	7	4	7	5	5	1	7	4	6	2	10	10
A0A087X1F5;A0A087WYV9;A0A087WUM0;P57105;A0A087WTA2	A0A087X1F5;A0A087WYV9;A0A087WUM0;P57105	3;3;3;3;1	3;3;3;3;1	3;3;3;3;1	Synaptojanin-2-binding protein	SYNJ2BP-COX16;SYNJ2BP	tr|A0A087X1F5|A0A087X1F5_HUMAN Protein SYNJ2BP-COX16 (Fragment) OS=Homo sapiens GN=SYNJ2BP-COX16 PE=4 SV=6;tr|A0A087WYV9|A0A087WYV9_HUMAN Protein SYNJ2BP-COX16 OS=Homo sapiens GN=SYNJ2BP-COX16 PE=4 SV=1;tr|A0A087WUM0|A0A087WUM0_HUMAN Protein SYNJ2BP-COX16	5	3	3	3	0	1	0	0	0	0	0	0	0	0	0	0	0	0	0	0	2	0	0	0	0	0	0	0	0	0	0	0	0	0	0	0	0	0	0	0	0	0
A0A087WUN7;H0YJ40;G3V4X6;G3V2S9;Q9GZT3-2;Q9GZT3;H0YJI1;H0YJW7	A0A087WUN7;H0YJ40;G3V4X6;G3V2S9;Q9GZT3-2;Q9GZT3;H0YJI1;H0YJW7	2;2;2;2;2;2;1;1	2;2;2;2;2;2;1;1	2;2;2;2;2;2;1;1	SRA stem-loop-interacting RNA-binding protein, mitochondrial	SLIRP	tr|A0A087WUN7|A0A087WUN7_HUMAN SRA stem-loop-interacting RNA-binding protein, mitochondrial OS=Homo sapiens GN=SLIRP PE=1 SV=1;tr|H0YJ40|H0YJ40_HUMAN SRA stem-loop-interacting RNA-binding protein, mitochondrial (Fragment) OS=Homo sapiens GN=SLIRP PE=1 SV=1	8	2	2	2	0	0	0	0	0	0	0	0	0	0	0	0	0	0	0	0	2	1	0	0	0	0	0	0	0	0	1	0	0	0	1	0	0	1	0	0	1	0
A0A087WUQ6;P07203;P07203-2	A0A087WUQ6;P07203	14;14;4	14;14;4	14;14;4	Glutathione peroxidase;Glutathione peroxidase 1	GPX1	tr|A0A087WUQ6|A0A087WUQ6_HUMAN Glutathione peroxidase OS=Homo sapiens GN=GPX1 PE=1 SV=1;sp|P07203|GPX1_HUMAN Glutathione peroxidase 1 OS=Homo sapiens GN=GPX1 PE=1 SV=4	3	14	14	14	6	11	5	10	7	7	7	5	4	6	3	6	4	9	0	5	4	9	0	3	0	5	5	9	6	5	7	1	5	6	9	1	9	6	6	2	11	11
E7ETK0;A0A087WUS0;P62847-2;P62847-3;P62847;P62847-4	E7ETK0;A0A087WUS0;P62847-2;P62847-3;P62847;P62847-4	10;10;10;10;10;10	10;10;10;10;10;10	10;10;10;10;10;10	40S ribosomal protein S24	RPS24	tr|E7ETK0|E7ETK0_HUMAN 40S ribosomal protein S24 OS=Homo sapiens GN=RPS24 PE=1 SV=1;tr|A0A087WUS0|A0A087WUS0_HUMAN 40S ribosomal protein S24 OS=Homo sapiens GN=RPS24 PE=1 SV=1;sp|P62847-2|RS24_HUMAN Isoform 2 of 40S ribosomal protein S24 OS=Homo sapiens GN	6	10	10	10	3	3	2	5	3	4	4	4	2	4	3	2	3	2	2	2	10	4	2	2	2	3	2	3	2	3	3	3	2	2	4	2	3	2	2	3	3	4
A0A087WUS7;A0A0A0MS09;P01880;P01880-2	A0A087WUS7;A0A0A0MS09;P01880;P01880-2	2;2;2;2	2;2;2;2	2;2;2;2	Ig delta chain C region	IGHD	tr|A0A087WUS7|A0A087WUS7_HUMAN Ig delta chain C region OS=Homo sapiens GN=IGHD PE=1 SV=1;tr|A0A0A0MS09|A0A0A0MS09_HUMAN Ig delta chain C region (Fragment) OS=Homo sapiens GN=IGHD PE=1 SV=1;sp|P01880|IGHD_HUMAN Ig delta chain C region OS=Homo sapiens GN=IGH	4	2	2	2	1	1	0	1	0	1	1	1	1	1	1	1	0	0	0	0	0	0	0	1	0	1	0	1	0	0	0	0	1	1	1	1	1	1	1	0	0	1
A0A087WUT6;O60841	A0A087WUT6;O60841	20;20	20;20	20;20	Eukaryotic translation initiation factor 5B	EIF5B	tr|A0A087WUT6|A0A087WUT6_HUMAN Eukaryotic translation initiation factor 5B OS=Homo sapiens GN=EIF5B PE=1 SV=1;sp|O60841|IF2P_HUMAN Eukaryotic translation initiation factor 5B OS=Homo sapiens GN=EIF5B PE=1 SV=4	2	20	20	20	6	11	9	9	7	8	10	7	6	8	5	4	3	1	1	1	2	6	0	1	1	3	2	4	2	1	4	3	1	2	3	1	5	4	3	1	9	8
A0A087WV30;C9JH59;C9J2V2;C9JN51;A0A087X0G7;A0A087WUW6;A0A087X1B1;Q9Y6K9-3;Q9Y6K9;Q9Y6K9-2	A0A087WV30;C9JH59;C9J2V2;C9JN51;A0A087X0G7;A0A087WUW6;A0A087X1B1;Q9Y6K9-3;Q9Y6K9;Q9Y6K9-2	1;1;1;1;1;1;1;1;1;1	1;1;1;1;1;1;1;1;1;1	1;1;1;1;1;1;1;1;1;1	NF-kappa-B essential modulator	IKBKG	tr|A0A087WV30|A0A087WV30_HUMAN NF-kappa-B essential modulator (Fragment) OS=Homo sapiens GN=IKBKG PE=1 SV=1;tr|C9JH59|C9JH59_HUMAN NF-kappa-B essential modulator (Fragment) OS=Homo sapiens GN=IKBKG PE=1 SV=8;tr|C9J2V2|C9J2V2_HUMAN NF-kappa-B essential modu	10	1	1	1	0	0	0	0	0	0	0	0	0	0	0	0	0	0	0	0	0	0	0	0	0	0	0	0	0	0	0	0	0	0	0	0	0	0	0	0	0	0
A0A087WUX8;A0A087WYF7;Q6UXV4	A0A087WUX8;A0A087WYF7;Q6UXV4	3;3;3	3;3;3	3;3;3	MICOS complex subunit MIC27	APOOL	tr|A0A087WUX8|A0A087WUX8_HUMAN MICOS complex subunit OS=Homo sapiens GN=APOOL PE=1 SV=1;tr|A0A087WYF7|A0A087WYF7_HUMAN MICOS complex subunit OS=Homo sapiens GN=APOOL PE=1 SV=1;sp|Q6UXV4|MIC27_HUMAN MICOS complex subunit MIC27 OS=Homo sapiens GN=APOOL PE=1	3	3	3	3	2	3	2	3	3	2	3	2	1	1	1	0	0	1	0	0	1	1	0	0	0	1	0	1	1	1	1	0	0	1	1	1	1	1	1	0	2	3
A0A087WUZ3;Q01082;Q01082-2;Q01082-3;F8W6C1	A0A087WUZ3;Q01082;Q01082-2;Q01082-3	70;70;64;62;22	68;68;62;60;20	64;64;58;56;17	Spectrin beta chain, non-erythrocytic 1	SPTBN1	tr|A0A087WUZ3|A0A087WUZ3_HUMAN Spectrin beta chain, non-erythrocytic 1 OS=Homo sapiens GN=SPTBN1 PE=1 SV=1;sp|Q01082|SPTB2_HUMAN Spectrin beta chain, non-erythrocytic 1 OS=Homo sapiens GN=SPTBN1 PE=1 SV=2;sp|Q01082-2|SPTB2_HUMAN Isoform Short of Spectrin b	5	70	68	64	42	52	39	45	49	44	47	44	37	41	35	36	16	22	7	4	9	36	4	6	3	18	18	27	25	15	17	10	15	21	34	9	28	24	16	3	41	48
A0A087WVC1;Q9BQ39	A0A087WVC1;Q9BQ39	6;6	4;4	4;4	ATP-dependent RNA helicase DDX50	DDX50	tr|A0A087WVC1|A0A087WVC1_HUMAN ATP-dependent RNA helicase DDX50 OS=Homo sapiens GN=DDX50 PE=1 SV=1;sp|Q9BQ39|DDX50_HUMAN ATP-dependent RNA helicase DDX50 OS=Homo sapiens GN=DDX50 PE=1 SV=1	2	6	4	4	1	3	1	2	2	2	2	1	1	2	2	1	2	2	0	0	0	2	0	1	0	0	1	2	2	2	1	0	1	1	2	0	2	2	0	0	4	4
P22694-2;P22694-7;A0A0A0MS54;A0A087WVC4;P22694-9;P22694-6;P22694-5;P22694-4;P22694;P22694-3;P22694-10;B1APG0;B1APG1;P22694-8;B1APG3;B1APF9;B1APF8;B1APG2;B1APF7	P22694-2;P22694-7;A0A0A0MS54;A0A087WVC4;P22694-9;P22694-6;P22694-5;P22694-4;P22694;P22694-3;P22694-10;B1APG0;B1APG1;P22694-8;B1APG3;B1APF9;B1APF8;B1APG2;B1APF7	11;11;11;11;11;11;11;11;11;11;9;7;7;7;7;7;7;7;6	2;2;2;2;2;2;2;2;2;2;1;2;2;2;2;2;2;2;1	2;2;2;2;2;2;2;2;2;2;1;2;2;2;2;2;2;2;1	cAMP-dependent protein kinase catalytic subunit beta	PRKACB	sp|P22694-2|KAPCB_HUMAN Isoform 2 of cAMP-dependent protein kinase catalytic subunit beta OS=Homo sapiens GN=PRKACB;sp|P22694-7|KAPCB_HUMAN Isoform 7 of cAMP-dependent protein kinase catalytic subunit beta OS=Homo sapiens GN=PRKACB;tr|A0A0A0MS54|A0A0A0MS54	19	11	2	2	5	7	4	6	6	5	6	4	3	4	4	3	3	4	2	2	9	5	2	2	1	2	3	4	2	2	2	1	2	3	3	2	3	3	2	3	7	6
A0A087WVD4;Q9HBK9-2;Q9HBK9	A0A087WVD4;Q9HBK9-2;Q9HBK9	2;2;2	2;2;2	2;2;2	Arsenite methyltransferase	AS3MT	tr|A0A087WVD4|A0A087WVD4_HUMAN Arsenite methyltransferase OS=Homo sapiens GN=AS3MT PE=1 SV=1;sp|Q9HBK9-2|AS3MT_HUMAN Isoform 2 of Arsenite methyltransferase OS=Homo sapiens GN=AS3MT;sp|Q9HBK9|AS3MT_HUMAN Arsenite methyltransferase OS=Homo sapiens GN=AS3MT	3	2	2	2	0	0	0	0	0	2	2	0	1	2	0	0	0	0	0	0	0	2	0	0	0	0	0	0	0	0	0	0	0	0	0	0	0	0	0	0	0	1
A0A087WVM4;B7ZM99;Q6UB35;H0Y327;Q4VXM0;Q4VXM1;Q4VXV2;Q6UB35-2	A0A087WVM4;B7ZM99;Q6UB35	16;16;16;3;2;1;1;1	15;15;15;3;2;1;1;1	15;15;15;3;2;1;1;1	Monofunctional C1-tetrahydrofolate synthase, mitochondrial	MTHFD1L	tr|A0A087WVM4|A0A087WVM4_HUMAN Monofunctional C1-tetrahydrofolate synthase, mitochondrial OS=Homo sapiens GN=MTHFD1L PE=1 SV=1;tr|B7ZM99|B7ZM99_HUMAN MTHFD1L protein OS=Homo sapiens GN=MTHFD1L PE=1 SV=1;sp|Q6UB35|C1TM_HUMAN Monofunctional C1-tetrahydrofola	8	16	15	15	7	6	5	9	10	7	11	8	8	9	9	12	3	6	1	4	2	10	1	3	1	9	8	8	8	6	7	2	4	9	9	5	9	9	5	2	13	12
A0A087WZC4;A0A087WVW4;O43548-2;O43548;A0A087WVS3	A0A087WZC4;A0A087WVW4;O43548-2;O43548;A0A087WVS3	2;2;2;2;1	2;2;2;2;1	2;2;2;2;1	Protein-glutamine gamma-glutamyltransferase 5	TGM5	tr|A0A087WZC4|A0A087WZC4_HUMAN Protein-glutamine gamma-glutamyltransferase 5 OS=Homo sapiens GN=TGM5 PE=1 SV=1;tr|A0A087WVW4|A0A087WVW4_HUMAN Protein-glutamine gamma-glutamyltransferase 5 OS=Homo sapiens GN=TGM5 PE=1 SV=1;sp|O43548-2|TGM5_HUMAN Isoform Sho	5	2	2	2	1	1	1	1	1	0	1	1	1	1	1	1	1	0	0	0	0	1	2	1	1	1	0	1	1	1	1	2	1	2	1	1	1	0	0	1	1	0
Q9ULU4-19;Q9ULU4-16;H7C4X9;A0A087WVZ6;Q9ULU4-22;Q9ULU4-7;Q9ULU4-11;Q9ULU4-10;Q9ULU4-13;Q9ULU4;Q9ULU4-20;Q9ULU4-5;A0A087WYS3;Q9ULU4-9;Q9ULU4-14;Q9ULU4-12;Q9ULU4-18;Q9ULU4-21;Q9ULU4-8;Q9ULU4-23;Q9ULU4-15;Q9ULU4-17;Q9ULU4-6;Q9ULU4-3;Q9ULU4-4;Q9ULU4-2;A0A087WV57	Q9ULU4-19;Q9ULU4-16;H7C4X9;A0A087WVZ6;Q9ULU4-22;Q9ULU4-7;Q9ULU4-11;Q9ULU4-10;Q9ULU4-13;Q9ULU4;Q9ULU4-20;Q9ULU4-5;A0A087WYS3;Q9ULU4-9;Q9ULU4-14;Q9ULU4-12;Q9ULU4-18;Q9ULU4-21;Q9ULU4-8;Q9ULU4-23;Q9ULU4-15;Q9ULU4-17;Q9ULU4-6;Q9ULU4-3;Q9ULU4-4;Q9ULU4-2;A0A087WV57	2;2;2;2;2;2;2;2;2;2;2;2;2;2;2;2;2;2;2;2;2;2;2;2;1;1;1	2;2;2;2;2;2;2;2;2;2;2;2;2;2;2;2;2;2;2;2;2;2;2;2;1;1;1	2;2;2;2;2;2;2;2;2;2;2;2;2;2;2;2;2;2;2;2;2;2;2;2;1;1;1	Protein kinase C-binding protein 1	ZMYND8	sp|Q9ULU4-19|PKCB1_HUMAN Isoform 19 of Protein kinase C-binding protein 1 OS=Homo sapiens GN=ZMYND8;sp|Q9ULU4-16|PKCB1_HUMAN Isoform 16 of Protein kinase C-binding protein 1 OS=Homo sapiens GN=ZMYND8;tr|H7C4X9|H7C4X9_HUMAN Protein kinase C-binding protein	27	2	2	2	0	1	1	1	1	1	1	1	1	1	1	1	0	0	0	0	0	1	0	0	0	0	0	0	0	1	0	0	0	0	0	0	0	0	0	0	1	0
A0A087WW43;Q06033-2;Q06033;E7ET33;CON__Q0V8M9	A0A087WW43;Q06033-2;Q06033;E7ET33	15;15;15;11;4	15;15;15;11;4	15;15;15;11;4	Inter-alpha-trypsin inhibitor heavy chain H3	ITIH3	tr|A0A087WW43|A0A087WW43_HUMAN Inter-alpha-trypsin inhibitor heavy chain H3 OS=Homo sapiens GN=ITIH3 PE=1 SV=1;sp|Q06033-2|ITIH3_HUMAN Isoform 2 of Inter-alpha-trypsin inhibitor heavy chain H3 OS=Homo sapiens GN=ITIH3;sp|Q06033|ITIH3_HUMAN Inter-alpha-tryp	5	15	15	15	2	1	0	2	1	1	2	2	2	1	3	3	1	0	0	0	2	2	2	2	1	5	0	6	0	0	0	0	3	1	3	3	4	3	5	0	3	2
A0A087WW58;Q9C0D9;C9JAG1;C9JEZ2	A0A087WW58;Q9C0D9;C9JAG1	5;5;3;1	5;5;3;1	5;5;3;1	Ethanolaminephosphotransferase 1	EPT1	tr|A0A087WW58|A0A087WW58_HUMAN Protein SELENOI OS=Homo sapiens GN=SELENOI PE=1 SV=1;sp|Q9C0D9|EPT1_HUMAN Ethanolaminephosphotransferase 1 OS=Homo sapiens GN=EPT1 PE=1 SV=3;tr|C9JAG1|C9JAG1_HUMAN Protein SELENOI (Fragment) OS=Homo sapiens GN=SELENOI PE=1 SV	4	5	5	5	0	1	1	1	2	1	2	2	1	2	2	1	1	1	0	0	1	2	0	0	0	2	2	1	1	0	1	0	1	1	1	1	1	2	1	1	4	4
A0A087WW74;O94885	A0A087WW74;O94885	2;1	2;1	2;1	SAM and SH3 domain-containing protein 1	SASH1	tr|A0A087WW74|A0A087WW74_HUMAN SAM and SH3 domain-containing protein 1 OS=Homo sapiens GN=SASH1 PE=1 SV=1;sp|O94885|SASH1_HUMAN SAM and SH3 domain-containing protein 1 OS=Homo sapiens GN=SASH1 PE=1 SV=3	2	2	2	2	0	0	0	0	0	1	0	0	0	0	0	0	0	0	0	0	0	0	0	0	0	0	0	1	0	0	1	0	0	0	0	0	0	0	0	0	0	0
A0A087WW77;Q15334	A0A087WW77;Q15334	10;10	10;10	10;10	Lethal(2) giant larvae protein homolog 1	LLGL1	tr|A0A087WW77|A0A087WW77_HUMAN Lethal(2) giant larvae protein homolog 1 OS=Homo sapiens GN=LLGL1 PE=1 SV=1;sp|Q15334|L2GL1_HUMAN Lethal(2) giant larvae protein homolog 1 OS=Homo sapiens GN=LLGL1 PE=1 SV=3	2	10	10	10	5	7	4	8	8	6	6	6	3	2	2	1	4	2	0	4	1	5	0	0	0	2	2	1	3	4	4	2	3	2	3	0	3	3	1	0	5	8
A0A087WWA3;Q4R9M9;O60333;O60333-4;H7C0K6	A0A087WWA3;Q4R9M9;O60333;O60333-4	14;14;14;14;4	1;1;1;1;0	1;1;1;1;0	Kinesin-like protein;Kinesin-like protein KIF1B	KIF1B;KIF1Bbeta	tr|A0A087WWA3|A0A087WWA3_HUMAN Kinesin-like protein KIF1B OS=Homo sapiens GN=KIF1B PE=1 SV=1;tr|Q4R9M9|Q4R9M9_HUMAN Kinesin family member 1Bbeta isoform II OS=Homo sapiens GN=KIF1Bbeta PE=1 SV=1;sp|O60333|KIF1B_HUMAN Kinesin-like protein KIF1B OS=Homo sapi	5	14	1	1	5	4	3	5	4	5	7	3	4	7	5	3	2	1	2	0	0	2	2	1	0	1	3	2	1	0	1	0	1	1	4	1	3	1	2	0	2	2
F8W8R3;A0A087WWF6;P49005;H7C1B3;C9JLE1	F8W8R3;A0A087WWF6;P49005	3;3;3;1;1	3;3;3;1;1	3;3;3;1;1	DNA polymerase delta subunit 2	POLD2	tr|F8W8R3|F8W8R3_HUMAN DNA polymerase delta subunit 2 OS=Homo sapiens GN=POLD2 PE=1 SV=1;tr|A0A087WWF6|A0A087WWF6_HUMAN DNA polymerase delta subunit 2 OS=Homo sapiens GN=POLD2 PE=1 SV=1;sp|P49005|DPOD2_HUMAN DNA polymerase delta subunit 2 OS=Homo sapiens G	5	3	3	3	1	1	0	1	1	1	1	1	0	1	0	0	1	0	1	0	2	0	0	0	0	1	0	0	1	1	0	0	2	2	1	0	1	0	0	0	0	1
A0A087WWM0;O43617-2;O43617;A0A087WYS5;A6NKE1	A0A087WWM0;O43617-2;O43617;A0A087WYS5	4;4;4;3;1	4;4;4;3;1	4;4;4;3;1	Trafficking protein particle complex subunit 3	TRAPPC3	tr|A0A087WWM0|A0A087WWM0_HUMAN Trafficking protein particle complex subunit 3 OS=Homo sapiens GN=TRAPPC3 PE=1 SV=1;sp|O43617-2|TPPC3_HUMAN Isoform 2 of Trafficking protein particle complex subunit 3 OS=Homo sapiens GN=TRAPPC3;sp|O43617|TPPC3_HUMAN Traffick	5	4	4	4	0	1	1	2	2	1	1	1	1	1	1	1	1	1	0	0	4	1	0	1	0	1	1	1	1	1	1	0	1	1	1	0	1	0	1	0	2	1
H0YMB3;H0YLV5;A0A087WWM4;F8WAN9;H0YNJ6;Q9P2T1-3;Q9P2T1;Q9P2T1-2;H0YN22;H0YK13;H0YMW6;H0YK71;H0YNS9;H0YLB8	H0YMB3;H0YLV5;A0A087WWM4;F8WAN9;H0YNJ6;Q9P2T1-3;Q9P2T1;Q9P2T1-2;H0YN22;H0YK13;H0YMW6;H0YK71	3;3;3;3;3;3;3;3;2;2;2;2;1;1	3;3;3;3;3;3;3;3;2;2;2;2;1;1	2;2;2;2;2;2;2;2;1;1;1;1;1;1	GMP reductase;GMP reductase 2	GMPR2	tr|H0YMB3|H0YMB3_HUMAN GMP reductase OS=Homo sapiens GN=GMPR2 PE=1 SV=1;tr|H0YLV5|H0YLV5_HUMAN GMP reductase OS=Homo sapiens GN=GMPR2 PE=1 SV=1;tr|A0A087WWM4|A0A087WWM4_HUMAN GMP reductase OS=Homo sapiens GN=GMPR2 PE=1 SV=1;tr|F8WAN9|F8WAN9_HUMAN GMP reduc	14	3	3	2	1	1	1	0	1	1	2	1	0	1	1	1	0	1	0	0	2	2	0	0	0	0	0	0	0	0	0	0	0	0	0	0	0	0	0	0	1	2
A0A087WWP4;Q96T37-4;Q96T37-2;Q96T37-3;Q96T37	A0A087WWP4;Q96T37-4;Q96T37-2;Q96T37-3;Q96T37	14;14;14;14;14	14;14;14;14;14	14;14;14;14;14	Putative RNA-binding protein 15	RBM15	tr|A0A087WWP4|A0A087WWP4_HUMAN Putative RNA-binding protein 15 OS=Homo sapiens GN=RBM15 PE=1 SV=1;sp|Q96T37-4|RBM15_HUMAN Isoform 4 of Putative RNA-binding protein 15 OS=Homo sapiens GN=RBM15;sp|Q96T37-2|RBM15_HUMAN Isoform 2 of Putative RNA-binding protei	5	14	14	14	7	8	9	9	8	8	9	7	8	7	4	6	2	1	1	2	0	5	1	0	0	0	1	2	1	3	0	1	0	2	3	1	3	2	0	1	11	8
V9GYP5;A0A087WWQ2;Q92979	V9GYP5;A0A087WWQ2;Q92979	2;2;2	2;2;2	2;2;2	Ribosomal RNA small subunit methyltransferase NEP1	EMG1	tr|V9GYP5|V9GYP5_HUMAN Uncharacterized protein (Fragment) OS=Homo sapiens PE=4 SV=2;tr|A0A087WWQ2|A0A087WWQ2_HUMAN Uncharacterized protein (Fragment) OS=Homo sapiens PE=4 SV=1;sp|Q92979|NEP1_HUMAN Ribosomal RNA small subunit methyltransferase NEP1 OS=Homo	3	2	2	2	0	2	1	0	0	0	1	0	0	1	0	0	1	0	0	0	1	0	0	0	0	1	0	1	1	1	1	0	0	0	2	0	2	1	0	0	1	1
A0A087WWS1;Q96FV9;R4GN58;R4GMN4;A0A087WY84;Q96FV9-2;A0A087WXB4;Q2TB10	A0A087WWS1;Q96FV9	5;5;2;2;2;2;1;1	5;5;2;2;2;2;1;1	5;5;2;2;2;2;1;1	THO complex subunit 1	THOC1	tr|A0A087WWS1|A0A087WWS1_HUMAN THO complex subunit 1 OS=Homo sapiens GN=THOC1 PE=1 SV=1;sp|Q96FV9|THOC1_HUMAN THO complex subunit 1 OS=Homo sapiens GN=THOC1 PE=1 SV=1	8	5	5	5	3	2	3	3	3	2	3	2	3	3	1	1	0	1	0	1	0	2	0	0	0	1	1	1	1	0	0	0	1	0	2	0	2	1	0	0	1	1
A0A087WWZ6	A0A087WWZ6	2	2	2		PRDM11	tr|A0A087WWZ6|A0A087WWZ6_HUMAN PR domain-containing protein 11 OS=Homo sapiens GN=PRDM11 PE=1 SV=1	1	2	2	2	0	0	0	0	0	0	0	0	0	0	0	0	0	0	0	0	0	0	0	0	0	0	0	0	0	0	1	1	0	0	0	0	1	0	0	0	0	0
A0A087WXB0;O15126;A0A087WU14;A0A087WTX8;A0A087WZA6;O15126-2	A0A087WXB0;O15126;A0A087WU14	3;3;2;1;1;1	3;3;2;1;1;1	3;3;2;1;1;1	Secretory carrier-associated membrane protein 1	SCAMP1	tr|A0A087WXB0|A0A087WXB0_HUMAN Secretory carrier-associated membrane protein OS=Homo sapiens GN=SCAMP1 PE=1 SV=1;sp|O15126|SCAM1_HUMAN Secretory carrier-associated membrane protein 1 OS=Homo sapiens GN=SCAMP1 PE=1 SV=2;tr|A0A087WU14|A0A087WU14_HUMAN Secret	6	3	3	3	3	3	3	3	3	3	3	3	2	2	3	3	0	0	0	0	0	1	0	0	0	0	1	0	0	0	0	0	0	0	3	0	2	0	0	0	2	3
A0A087WXC5;E7ESZ7;O95299;C9J6X0;Q8N1B9;H7C2W5;H7C1Y7;H7C2X4	A0A087WXC5;E7ESZ7;O95299;C9J6X0;Q8N1B9	8;8;8;5;4;2;2;2	8;8;8;5;4;2;2;2	1;1;1;0;0;0;0;0	NADH dehydrogenase [ubiquinone] 1 alpha subcomplex subunit 10, mitochondrial	NDUFA10	tr|A0A087WXC5|A0A087WXC5_HUMAN NADH dehydrogenase [ubiquinone] 1 alpha subcomplex subunit 10, mitochondrial OS=Homo sapiens GN=NDUFA10 PE=1 SV=1;tr|E7ESZ7|E7ESZ7_HUMAN NADH dehydrogenase [ubiquinone] 1 alpha subcomplex subunit 10, mitochondrial OS=Homo sap	8	8	8	1	2	3	1	3	1	1	3	4	3	2	3	2	2	1	0	1	3	3	1	0	0	1	2	1	3	0	2	0	2	1	4	0	4	2	1	0	3	4
A0A087WXI2;Q9Y6R7	A0A087WXI2;Q9Y6R7	4;4	4;4	4;4	IgGFc-binding protein	FCGBP	tr|A0A087WXI2|A0A087WXI2_HUMAN IgGFc-binding protein OS=Homo sapiens GN=FCGBP PE=1 SV=1;sp|Q9Y6R7|FCGBP_HUMAN IgGFc-binding protein OS=Homo sapiens GN=FCGBP PE=1 SV=3	2	4	4	4	0	0	0	0	0	0	0	1	0	2	1	2	0	0	0	0	3	0	0	0	0	0	0	0	0	0	0	0	0	1	1	0	1	0	0	0	0	0
A0A087WXL6;Q9H270;B7Z879;A0A0G2JS92	A0A087WXL6;Q9H270;B7Z879;A0A0G2JS92	6;6;5;3	6;6;5;3	6;6;5;3	Vacuolar protein sorting-associated protein 11 homolog	VPS11	tr|A0A087WXL6|A0A087WXL6_HUMAN Vacuolar protein sorting 11 (Yeast), isoform CRA_a OS=Homo sapiens GN=VPS11 PE=1 SV=1;sp|Q9H270|VPS11_HUMAN Vacuolar protein sorting-associated protein 11 homolog OS=Homo sapiens GN=VPS11 PE=1 SV=1;tr|B7Z879|B7Z879_HUMAN Vacu	4	6	6	6	2	3	3	5	4	3	5	3	4	4	1	4	1	1	0	0	0	4	0	2	0	2	1	1	2	2	0	1	2	1	3	1	3	1	1	0	6	6
A0A087WXM6;J3QQT2;J3KRX5;A0A0A6YYL6;P18621;P18621-3;J3QLC8;J3KRB3;A0A087WWH0;J3QS96;A0A0A0MRF8;P18621-2;A0A087WY81;J3KSJ0	A0A087WXM6;J3QQT2;J3KRX5;A0A0A6YYL6;P18621;P18621-3;J3QLC8;J3KRB3;A0A087WWH0;J3QS96;A0A0A0MRF8;P18621-2	17;17;17;17;17;17;15;13;13;13;13;13;8;5	17;17;17;17;17;17;15;13;13;13;13;13;8;5	17;17;17;17;17;17;15;13;13;13;13;13;8;5	60S ribosomal protein L17	RPL17;RPL17-C18orf32	tr|A0A087WXM6|A0A087WXM6_HUMAN 60S ribosomal protein L17 (Fragment) OS=Homo sapiens GN=RPL17 PE=3 SV=1;tr|J3QQT2|J3QQT2_HUMAN 60S ribosomal protein L17 (Fragment) OS=Homo sapiens GN=RPL17 PE=3 SV=1;tr|J3KRX5|J3KRX5_HUMAN 60S ribosomal protein L17 (Fragment	14	17	17	17	8	8	9	10	9	9	10	12	10	10	7	8	7	7	3	5	12	9	4	3	2	7	7	5	5	6	6	5	4	6	5	3	7	5	5	3	10	9
O43681;A0A087WXS7;K7ERW9	O43681;A0A087WXS7;K7ERW9	8;8;5	8;8;5	8;8;5	ATPase ASNA1	ASNA1	sp|O43681|ASNA_HUMAN ATPase ASNA1 OS=Homo sapiens GN=ASNA1 PE=1 SV=2;tr|A0A087WXS7|A0A087WXS7_HUMAN ATPase ASNA1 OS=Homo sapiens GN=ASNA1 PE=1 SV=1;tr|K7ERW9|K7ERW9_HUMAN ATPase ASNA1 (Fragment) OS=Homo sapiens GN=ASNA1 PE=1 SV=1	3	8	8	8	6	6	4	5	7	5	7	6	4	4	3	3	5	3	0	2	4	6	1	1	1	4	2	2	4	1	3	1	2	0	5	1	5	2	2	1	5	6
Q5SZ82;A0A087WXU0;Q9NWS8-2;Q9NWS8	Q5SZ82;A0A087WXU0;Q9NWS8-2;Q9NWS8	2;2;2;2	2;2;2;2	2;2;2;2	Required for meiotic nuclear division protein 1 homolog	RMND1	tr|Q5SZ82|Q5SZ82_HUMAN Required for meiotic nuclear division protein 1 homolog (Fragment) OS=Homo sapiens GN=RMND1 PE=1 SV=1;tr|A0A087WXU0|A0A087WXU0_HUMAN Required for meiotic nuclear division protein 1 homolog OS=Homo sapiens GN=RMND1 PE=1 SV=1;sp|Q9NWS8	4	2	2	2	1	1	1	2	1	1	1	0	0	1	1	0	0	1	0	0	0	0	0	0	0	1	0	0	0	0	1	0	0	0	0	1	0	0	0	0	1	1
A0A087WY55;Q9NP79;Q5TGM0;Q9NP79-2	A0A087WY55;Q9NP79;Q5TGM0;Q9NP79-2	4;4;3;3	4;4;3;3	4;4;3;3	Vacuolar protein sorting-associated protein VTA1 homolog	VTA1	tr|A0A087WY55|A0A087WY55_HUMAN Chromosome 6 open reading frame 55, isoform CRA_b OS=Homo sapiens GN=VTA1 PE=1 SV=1;sp|Q9NP79|VTA1_HUMAN Vacuolar protein sorting-associated protein VTA1 homolog OS=Homo sapiens GN=VTA1 PE=1 SV=1;tr|Q5TGM0|Q5TGM0_HUMAN Vacuol	4	4	4	4	3	3	3	3	3	3	3	3	1	3	2	1	0	1	0	0	2	1	0	0	1	1	0	0	1	0	2	0	1	2	1	0	2	2	1	0	2	3
Q6ICJ4;A0A087WY67;P0CG30;P0CG29	Q6ICJ4;A0A087WY67;P0CG30;P0CG29	1;1;1;1	1;1;1;1	1;1;1;1	Glutathione S-transferase theta-2B;Glutathione S-transferase theta-2	Em:AP000351.3;GSTT2;GSTT2B	tr|Q6ICJ4|Q6ICJ4_HUMAN Em:AP000351.3 protein OS=Homo sapiens GN=Em:AP000351.3 PE=1 SV=1;tr|A0A087WY67|A0A087WY67_HUMAN Glutathione S-transferase theta-2 OS=Homo sapiens GN=GSTT2 PE=3 SV=1;sp|P0CG30|GSTT2_HUMAN Glutathione S-transferase theta-2B OS=Homo sap	4	1	1	1	0	0	0	0	0	0	0	0	0	0	0	0	0	0	0	0	1	0	0	0	0	0	0	0	0	0	0	0	0	0	0	0	0	0	0	0	0	0
M0R196;A0A087WY80;E7EU14	M0R196;A0A087WY80;E7EU14	1;1;1	1;1;1	1;1;1	Protein PPP5D1	PPP5D1	tr|M0R196|M0R196_HUMAN Protein PPP5D1 (Fragment) OS=Homo sapiens GN=PPP5D1 PE=4 SV=1;tr|A0A087WY80|A0A087WY80_HUMAN Protein PPP5D1 (Fragment) OS=Homo sapiens GN=PPP5D1 PE=4 SV=1;sp|E7EU14|PP5D1_HUMAN Protein PPP5D1 OS=Homo sapiens GN=PPP5D1 PE=2 SV=2	3	1	1	1	0	0	0	0	0	0	0	0	0	0	0	0	0	0	0	0	0	0	0	0	0	0	0	0	0	0	0	0	0	0	0	0	0	0	0	0	0	0
D6RFM0;D6RAH7;H9KV45;A0A0A0MQU3;A0A087WY85;P62837-2;P62837;P61077;P61077-2;P61077-3;D6RAW0;D6RA11;A0A087WW00;C9J9H9;Q9Y2X8;P51668	D6RFM0;D6RAH7;H9KV45;A0A0A0MQU3;A0A087WY85;P62837-2;P62837;P61077;P61077-2;P61077-3;D6RAW0	3;3;3;3;3;3;3;3;3;3;2;1;1;1;1;1	3;3;3;3;3;3;3;3;3;3;2;1;1;1;1;1	3;3;3;3;3;3;3;3;3;3;2;1;1;1;1;1	Ubiquitin-conjugating enzyme E2 D2;Ubiquitin-conjugating enzyme E2 D3	UBE2D2;UBE2D3	tr|D6RFM0|D6RFM0_HUMAN Ubiquitin-conjugating enzyme E2 D2 (Fragment) OS=Homo sapiens GN=UBE2D2 PE=3 SV=1;tr|D6RAH7|D6RAH7_HUMAN Ubiquitin-conjugating enzyme E2 D3 OS=Homo sapiens GN=UBE2D3 PE=1 SV=1;tr|H9KV45|H9KV45_HUMAN Ubiquitin-conjugating enzyme E2 D3	16	3	3	3	0	1	0	1	0	0	0	0	0	0	0	0	1	1	0	1	0	0	0	0	0	1	0	0	1	0	1	0	1	0	2	0	1	0	0	0	0	1
A0A0G2JLV0;A0A087WYD6;X5CMH5;Q03519;A0A140T9S0;E7ENX8;Q03519-2	A0A0G2JLV0;A0A087WYD6;X5CMH5;Q03519;A0A140T9S0;E7ENX8;Q03519-2	5;5;5;5;4;4;4	5;5;5;5;4;4;4	5;5;5;5;4;4;4	Antigen peptide transporter 2	TAP2	tr|A0A0G2JLV0|A0A0G2JLV0_HUMAN Antigen peptide transporter 2 OS=Homo sapiens GN=TAP2 PE=1 SV=1;tr|A0A087WYD6|A0A087WYD6_HUMAN Antigen peptide transporter 2 OS=Homo sapiens GN=TAP2 PE=1 SV=1;tr|X5CMH5|X5CMH5_HUMAN Antigen peptide transporter 2 OS=Homo sapie	7	5	5	5	1	0	0	1	0	1	2	1	1	1	1	0	0	0	0	0	3	0	0	0	0	0	0	1	0	0	0	0	0	0	0	0	1	0	0	0	2	2
A0A087WYF2;P54687-4;P54687;P54687-5;F5H2F2;P54687-2;P54687-3	A0A087WYF2;P54687-4;P54687;P54687-5;F5H2F2;P54687-2;P54687-3	2;2;2;2;1;1;1	2;2;2;2;1;1;1	2;2;2;2;1;1;1	Branched-chain-amino-acid aminotransferase, cytosolic	BCAT1	tr|A0A087WYF2|A0A087WYF2_HUMAN Branched-chain-amino-acid aminotransferase, cytosolic (Fragment) OS=Homo sapiens GN=BCAT1 PE=1 SV=1;sp|P54687-4|BCAT1_HUMAN Isoform 4 of Branched-chain-amino-acid aminotransferase, cytosolic OS=Homo sapiens GN=BCAT1;sp|P54687	7	2	2	2	0	0	0	0	0	0	0	0	0	0	0	0	0	0	0	0	0	0	0	0	0	0	0	0	0	0	0	0	0	0	0	0	0	0	0	0	0	0
B5MCS1;A0A0A0MRF5;E7EWX6;A0A087WYM3;Q8IXJ6-4;Q8IXJ6-2;Q8IXJ6-3;Q8IXJ6;F8WF57;F8WDM4;C9JR33;C9J3U7;F8WCF4;C9JZQ0;Q8IXJ6-5	B5MCS1;A0A0A0MRF5;E7EWX6;A0A087WYM3;Q8IXJ6-4;Q8IXJ6-2;Q8IXJ6-3;Q8IXJ6;F8WF57;F8WDM4;C9JR33;C9J3U7;F8WCF4;C9JZQ0	3;3;3;3;3;3;3;3;2;2;2;2;2;2;1	3;3;3;3;3;3;3;3;2;2;2;2;2;2;1	3;3;3;3;3;3;3;3;2;2;2;2;2;2;1	NAD-dependent protein deacetylase sirtuin-2	SIRT2	tr|B5MCS1|B5MCS1_HUMAN NAD-dependent protein deacetylase sirtuin-2 (Fragment) OS=Homo sapiens GN=SIRT2 PE=1 SV=1;tr|A0A0A0MRF5|A0A0A0MRF5_HUMAN NAD-dependent protein deacetylase sirtuin-2 OS=Homo sapiens GN=SIRT2 PE=1 SV=1;tr|E7EWX6|E7EWX6_HUMAN NAD-depend	15	3	3	3	2	0	2	2	2	1	1	2	2	2	1	3	0	0	0	0	0	0	0	0	0	0	0	1	0	0	1	0	0	1	1	0	1	1	0	0	2	2
A0A087WYN9;Q7Z478	A0A087WYN9;Q7Z478	6;6	6;6	5;5	ATP-dependent RNA helicase DHX29	DHX29	tr|A0A087WYN9|A0A087WYN9_HUMAN ATP-dependent RNA helicase DHX29 OS=Homo sapiens GN=DHX29 PE=1 SV=1;sp|Q7Z478|DHX29_HUMAN ATP-dependent RNA helicase DHX29 OS=Homo sapiens GN=DHX29 PE=1 SV=2	2	6	6	5	0	2	1	2	2	0	0	0	1	1	1	0	1	0	0	0	0	2	0	0	0	0	0	1	0	0	2	0	1	0	2	0	0	1	2	0	1	1
A0A087WYS1;E7EUC7;Q16851;C9JQU9;C9J6Q0	A0A087WYS1;E7EUC7;Q16851	24;24;24;7;2	1;1;1;0;1	1;1;1;0;1	UTP--glucose-1-phosphate uridylyltransferase	UGP2	tr|A0A087WYS1|A0A087WYS1_HUMAN UTP--glucose-1-phosphate uridylyltransferase OS=Homo sapiens GN=UGP2 PE=1 SV=1;tr|E7EUC7|E7EUC7_HUMAN UTP--glucose-1-phosphate uridylyltransferase OS=Homo sapiens GN=UGP2 PE=1 SV=1;sp|Q16851|UGPA_HUMAN UTP--glucose-1-phosphat	5	24	1	1	18	19	15	18	18	16	17	15	15	16	14	11	15	14	9	13	19	17	5	11	8	13	10	17	16	13	13	10	15	15	16	13	14	9	11	8	20	16
A0A087WYS9;Q15526-2;Q15526	A0A087WYS9;Q15526-2;Q15526	2;2;2	2;2;2	2;2;2	Surfeit locus protein 1	SURF1	tr|A0A087WYS9|A0A087WYS9_HUMAN SURF1-like protein OS=Homo sapiens GN=SURF1 PE=1 SV=1;sp|Q15526-2|SURF1_HUMAN Isoform 2 of Surfeit locus protein 1 OS=Homo sapiens GN=SURF1;sp|Q15526|SURF1_HUMAN Surfeit locus protein 1 OS=Homo sapiens GN=SURF1 PE=1 SV=1	3	2	2	2	0	0	0	0	0	0	0	0	0	0	0	0	0	0	0	0	2	0	0	0	0	0	0	0	0	0	0	0	0	0	0	0	0	0	0	0	0	0
A0A087WZ13;E9PAU2;Q8IY67-2;Q8IY67;K7EKR9;Q8IY67-3	A0A087WZ13;E9PAU2;Q8IY67-2;Q8IY67	6;6;6;4;2;1	6;6;6;4;2;1	6;6;6;4;2;1	Ribonucleoprotein PTB-binding 1	RAVER1	tr|A0A087WZ13|A0A087WZ13_HUMAN Ribonucleoprotein PTB-binding 1 OS=Homo sapiens GN=RAVER1 PE=1 SV=1;tr|E9PAU2|E9PAU2_HUMAN Ribonucleoprotein PTB-binding 1 OS=Homo sapiens GN=RAVER1 PE=1 SV=1;sp|Q8IY67-2|RAVR1_HUMAN Isoform 2 of Ribonucleoprotein PTB-binding	6	6	6	6	0	3	2	3	2	2	2	2	2	2	1	1	1	1	0	0	1	3	0	0	0	0	0	1	0	1	0	0	0	0	0	0	1	0	0	0	5	3
A0A087WZN1;O43837;A0A087X2E5;O43837-2;O43837-3;A0A0D9SG66	A0A087WZN1;O43837;A0A087X2E5;O43837-2;O43837-3;A0A0D9SG66	6;6;5;5;4;3	6;6;5;5;4;3	6;6;5;5;4;3	Isocitrate dehydrogenase [NAD] subunit, mitochondrial;Isocitrate dehydrogenase [NAD] subunit beta, mitochondrial	IDH3B	tr|A0A087WZN1|A0A087WZN1_HUMAN Isocitrate dehydrogenase [NAD] subunit, mitochondrial OS=Homo sapiens GN=IDH3B PE=1 SV=1;sp|O43837|IDH3B_HUMAN Isocitrate dehydrogenase [NAD] subunit beta, mitochondrial OS=Homo sapiens GN=IDH3B PE=1 SV=2;tr|A0A087X2E5|A0A087	6	6	6	6	2	3	2	2	3	3	3	2	3	2	3	2	1	3	0	0	3	3	0	0	0	0	0	0	1	2	1	0	0	1	2	1	2	1	0	0	4	3
A0A087WZP6;Q14112-2;Q14112;H0YJV3	A0A087WZP6;Q14112-2;Q14112;H0YJV3	6;6;6;5	6;6;6;5	6;6;6;5	Nidogen-2	NID2	tr|A0A087WZP6|A0A087WZP6_HUMAN Nidogen-2 OS=Homo sapiens GN=NID2 PE=1 SV=1;sp|Q14112-2|NID2_HUMAN Isoform 2 of Nidogen-2 OS=Homo sapiens GN=NID2;sp|Q14112|NID2_HUMAN Nidogen-2 OS=Homo sapiens GN=NID2 PE=1 SV=3;tr|H0YJV3|H0YJV3_HUMAN Nidogen-2 (Fragment) OS	4	6	6	6	2	1	0	1	1	2	0	1	1	1	1	1	1	0	0	0	0	1	1	1	0	1	0	1	1	1	0	1	2	1	1	1	1	2	2	0	0	0
A0A087X105;A0A087WZW4;A0A087X1W8;A0A0A0MTJ8;A0A087WZR6;X5DQS5;Q9BY67-5;Q9BY67;Q9BY67-4;Q9BY67-3;A0A087X0T8;Q9BY67-2;F5H125;F5H8J9;F5H0H5;H0YG94	A0A087X105;A0A087WZW4;A0A087X1W8;A0A0A0MTJ8;A0A087WZR6;X5DQS5;Q9BY67-5;Q9BY67;Q9BY67-4;Q9BY67-3;A0A087X0T8;Q9BY67-2	13;13;13;13;13;13;13;13;13;13;9;8;4;3;2;2	13;13;13;13;13;13;13;13;13;13;9;8;4;3;2;2	13;13;13;13;13;13;13;13;13;13;9;8;4;3;2;2	Cell adhesion molecule 1	CADM1	tr|A0A087X105|A0A087X105_HUMAN Cell adhesion molecule 1 OS=Homo sapiens GN=CADM1 PE=1 SV=1;tr|A0A087WZW4|A0A087WZW4_HUMAN Cell adhesion molecule 1 OS=Homo sapiens GN=CADM1 PE=1 SV=1;tr|A0A087X1W8|A0A087X1W8_HUMAN Cell adhesion molecule 1 OS=Homo sapiens GN	16	13	13	13	9	11	9	12	11	8	11	8	6	7	5	3	7	12	2	5	3	12	5	4	3	7	5	6	10	7	8	8	6	8	8	4	7	6	5	3	12	13
A0A087WZT2;Q6UX53	A0A087WZT2;Q6UX53	8;8	8;8	8;8	Methyltransferase-like protein 7B	METTL7B	tr|A0A087WZT2|A0A087WZT2_HUMAN Methyltransferase-like protein 7B OS=Homo sapiens GN=METTL7B PE=1 SV=1;sp|Q6UX53|MET7B_HUMAN Methyltransferase-like protein 7B OS=Homo sapiens GN=METTL7B PE=1 SV=2	2	8	8	8	7	8	5	8	5	5	7	5	5	6	3	2	5	7	0	3	1	6	0	2	1	3	0	0	6	4	4	1	5	5	7	4	4	2	0	0	6	5
A0A087WZT3;Q9H3K6;H3BV85;H3BTW0;A0A0B4J295;H3BVE0;Q9H3K6-2	A0A087WZT3;Q9H3K6;H3BV85;H3BTW0;A0A0B4J295;H3BVE0;Q9H3K6-2	2;2;1;1;1;1;1	2;2;1;1;1;1;1	2;2;1;1;1;1;1	BolA-like protein 2	BOLA2;BOLA2B	tr|A0A087WZT3|A0A087WZT3_HUMAN BolA-like protein 2 OS=Homo sapiens GN=BOLA2 PE=1 SV=2;sp|Q9H3K6|BOLA2_HUMAN BolA-like protein 2 OS=Homo sapiens GN=BOLA2 PE=1 SV=1;tr|H3BV85|H3BV85_HUMAN BolA-like protein 2 (Fragment) OS=Homo sapiens GN=BOLA2B PE=1 SV=1;tr|	7	2	2	2	1	1	1	1	1	1	1	1	1	1	1	1	0	1	0	0	1	2	0	0	0	0	0	0	0	0	0	0	0	1	1	0	1	1	0	0	1	2
A0A087X054;Q9Y4L1;E9PJ21;A0A087WWI4;K7EQK2;Q9Y4L1-2;J3KTF1;J3QL06;Q9BST8;J3QQH7;J3QLE9;A0A087X214;A0A087WW13	A0A087X054;Q9Y4L1;E9PJ21;A0A087WWI4;K7EQK2;Q9Y4L1-2	49;49;31;31;31;27;11;10;6;6;6;4;4	49;49;31;31;31;27;11;10;6;6;6;4;4	49;49;31;31;31;27;11;10;6;6;6;4;4	Hypoxia up-regulated protein 1	HYOU1	tr|A0A087X054|A0A087X054_HUMAN Hypoxia up-regulated protein 1 OS=Homo sapiens GN=HYOU1 PE=1 SV=1;sp|Q9Y4L1|HYOU1_HUMAN Hypoxia up-regulated protein 1 OS=Homo sapiens GN=HYOU1 PE=1 SV=1;tr|E9PJ21|E9PJ21_HUMAN Hypoxia up-regulated protein 1 (Fragment) OS=Hom	13	49	49	49	33	35	32	34	32	33	37	29	25	30	26	26	26	26	13	21	13	30	14	19	13	29	26	27	27	27	30	24	23	25	34	21	31	26	26	12	38	36
P09668;A0A087X0D5;E9PKT6	P09668;A0A087X0D5;E9PKT6	2;2;1	2;2;1	2;2;1	Pro-cathepsin H;Cathepsin H mini chain;Cathepsin H;Cathepsin H heavy chain;Cathepsin H light chain	CTSH	sp|P09668|CATH_HUMAN Pro-cathepsin H OS=Homo sapiens GN=CTSH PE=1 SV=4;tr|A0A087X0D5|A0A087X0D5_HUMAN Pro-cathepsin H OS=Homo sapiens GN=CTSH PE=1 SV=1;tr|E9PKT6|E9PKT6_HUMAN Pro-cathepsin H (Fragment) OS=Homo sapiens GN=CTSH PE=1 SV=1	3	2	2	2	0	0	0	0	0	0	0	0	0	0	1	0	0	0	0	0	1	0	1	0	0	0	0	0	0	0	1	0	0	0	0	0	0	0	0	0	0	0
A0A087X0H9;Q5T8P6-3;Q5T8P6-2;Q5T8P6;Q5T8P6-6;Q5T8P6-5;Q5T8P6-4	A0A087X0H9;Q5T8P6-3;Q5T8P6-2;Q5T8P6;Q5T8P6-6;Q5T8P6-5;Q5T8P6-4	6;6;6;6;3;3;3	6;6;6;6;3;3;3	5;5;5;5;3;2;2	RNA-binding protein 26	RBM26	tr|A0A087X0H9|A0A087X0H9_HUMAN RNA-binding protein 26 OS=Homo sapiens GN=RBM26 PE=1 SV=1;sp|Q5T8P6-3|RBM26_HUMAN Isoform 3 of RNA-binding protein 26 OS=Homo sapiens GN=RBM26;sp|Q5T8P6-2|RBM26_HUMAN Isoform 2 of RNA-binding protein 26 OS=Homo sapiens GN=RBM	7	6	6	5	3	3	4	3	3	2	3	2	3	2	3	2	2	3	0	1	0	3	0	0	0	3	2	2	2	2	2	1	2	2	3	1	3	3	1	1	3	3
A0A087X0I6;B4DIB3;Q9P0L2;Q9P0L2-3;J3KNR0;P27448-6;A0A0A0MT23;A0A0A0MSZ1;P27448-3;A0A0A0MQR8;P27448-4;P27448-2;P27448;P27448-7;P27448-8;Q9P0L2-2;A0A0A0MST9;E7ETY4;Q7KZI7-6;H0YKJ3;Q96L34;E9PC69;Q7KZI7-16;Q7KZI7-10;Q7KZI7-9;Q7KZI7-11;Q7KZI7-8;Q7KZI7;Q7KZI7-3;Q96L34-2;Q7KZI7-12;Q7KZI7-14;Q7KZI7-4;Q7KZI7-5;Q7KZI7-15;Q7KZI7-2;Q7KZI7-7;Q7KZI7-13;K7EK17;H0YNV4;H0YIY6;K7EKG8;Q6IPE9;A2SY06;F5H6N2;F5H4F6;H0…	A0A087X0I6;B4DIB3;Q9P0L2;Q9P0L2-3;J3KNR0;P27448-6;A0A0A0MT23;A0A0A0MSZ1;P27448-3;A0A0A0MQR8;P27448-4;P27448-2;P27448;P27448-7;P27448-8;Q9P0L2-2;A0A0A0MST9	5;5;5;4;4;4;4;4;4;4;4;4;4;4;3;3;3;2;2;2;2;2;2;2;2;2;2;2;2;2;2;2;2;2;2;2;2;2;1;1;1;1;1;1;1;1;1;1	5;5;5;4;4;4;4;4;4;4;4;4;4;4;3;3;3;2;2;2;2;2;2;2;2;2;2;2;2;2;2;2;2;2;2;2;2;2;1;1;1;1;1;1;1;1;1;1	5;5;5;4;4;4;4;4;4;4;4;4;4;4;3;3;3;2;2;2;2;2;2;2;2;2;2;2;2;2;2;2;2;2;2;2;2;2;1;1;1;1;1;1;1;1;1;1	Serine/threonine-protein kinase MARK1;MAP/microtubule affinity-regulating kinase 3	MARK1;MARK3	tr|A0A087X0I6|A0A087X0I6_HUMAN Non-specific serine/threonine protein kinase OS=Homo sapiens GN=MARK1 PE=1 SV=1;tr|B4DIB3|B4DIB3_HUMAN Non-specific serine/threonine protein kinase OS=Homo sapiens GN=MARK1 PE=1 SV=1;sp|Q9P0L2|MARK1_HUMAN Serine/threonine-pro	48	5	5	5	3	4	2	4	1	3	5	1	1	2	1	2	3	2	0	1	0	2	0	0	1	1	0	1	2	1	1	0	1	1	1	1	1	1	1	0	3	2
A0A087X0K0;P39059	A0A087X0K0;P39059	5;5	5;5	5;5	Collagen alpha-1(XV) chain;Restin;Restin-2;Restin-3;Restin-4	COL15A1	tr|A0A087X0K0|A0A087X0K0_HUMAN Collagen alpha-1(XV) chain OS=Homo sapiens GN=COL15A1 PE=1 SV=1;sp|P39059|COFA1_HUMAN Collagen alpha-1(XV) chain OS=Homo sapiens GN=COL15A1 PE=1 SV=2	2	5	5	5	0	1	0	1	1	0	0	0	0	0	0	0	0	0	0	0	1	0	0	0	1	0	1	0	0	0	0	0	1	0	0	0	0	3	0	0	0	0
A0A087X0K9;G5E9E7;Q07157-2;G3V1L9;Q07157;H0YKB1;H0Y3R8;H0YLT6	A0A087X0K9;G5E9E7;Q07157-2;G3V1L9;Q07157	21;21;21;20;20;4;2;2	21;21;21;20;20;4;2;2	21;21;21;20;20;4;2;2	Tight junction protein ZO-1	TJP1	tr|A0A087X0K9|A0A087X0K9_HUMAN Tight junction protein ZO-1 OS=Homo sapiens GN=TJP1 PE=1 SV=1;tr|G5E9E7|G5E9E7_HUMAN Tight junction protein 1 (Zona occludens 1), isoform CRA_e OS=Homo sapiens GN=TJP1 PE=1 SV=1;sp|Q07157-2|ZO1_HUMAN Isoform Short of Tight ju	8	21	21	21	8	9	7	12	11	8	10	5	8	5	2	6	5	5	1	4	0	8	1	3	0	7	4	8	6	6	8	6	5	6	7	2	8	5	7	0	9	11
A0A087X0M4;A0A087WWF4;Q9BWU0;H7C256	A0A087X0M4;A0A087WWF4;Q9BWU0;H7C256	4;3;3;2	4;3;3;2	4;3;3;2	Kanadaptin	SLC4A1AP	tr|A0A087X0M4|A0A087X0M4_HUMAN Kanadaptin OS=Homo sapiens GN=SLC4A1AP PE=1 SV=1;tr|A0A087WWF4|A0A087WWF4_HUMAN Kanadaptin (Fragment) OS=Homo sapiens GN=SLC4A1AP PE=1 SV=1;sp|Q9BWU0|NADAP_HUMAN Kanadaptin OS=Homo sapiens GN=SLC4A1AP PE=1 SV=1;tr|H7C256|H7C2	4	4	4	4	1	1	1	1	1	0	1	1	1	1	0	0	1	0	0	0	0	2	0	0	0	0	0	0	1	1	0	0	0	1	1	0	1	0	0	0	1	0
A0A087X0Q1;Q7Z739;A0A024R7W5;A0A087WY31;A0A087X0C3;S4R373	A0A087X0Q1;Q7Z739;A0A024R7W5;A0A087WY31	7;7;6;6;1;1	5;5;4;4;1;1	4;4;3;3;1;1	YTH domain-containing family protein 3	YTHDF3	tr|A0A087X0Q1|A0A087X0Q1_HUMAN YTH domain-containing family protein 3 OS=Homo sapiens GN=YTHDF3 PE=1 SV=1;sp|Q7Z739|YTHD3_HUMAN YTH domain-containing family protein 3 OS=Homo sapiens GN=YTHDF3 PE=1 SV=1;tr|A0A024R7W5|A0A024R7W5_HUMAN YTH domain family, mem	6	7	5	4	4	4	4	4	5	4	6	4	6	6	6	3	1	1	0	1	1	4	0	0	0	1	3	2	2	3	2	2	1	2	3	1	3	3	1	0	2	5
A0A087X0R6;Q9UMY4-3;Q9UMY4-2;Q9UMY4	A0A087X0R6;Q9UMY4-3;Q9UMY4-2;Q9UMY4	8;8;8;8	8;8;8;8	7;7;7;7	Sorting nexin-12	SNX12	tr|A0A087X0R6|A0A087X0R6_HUMAN Sorting nexin-12 OS=Homo sapiens GN=SNX12 PE=1 SV=1;sp|Q9UMY4-3|SNX12_HUMAN Isoform 3 of Sorting nexin-12 OS=Homo sapiens GN=SNX12;sp|Q9UMY4-2|SNX12_HUMAN Isoform 2 of Sorting nexin-12 OS=Homo sapiens GN=SNX12;sp|Q9UMY4|SNX12	4	8	8	7	3	4	3	3	2	3	2	2	2	3	0	2	1	0	0	0	2	3	0	0	0	0	0	1	2	3	2	2	1	2	2	0	2	2	1	1	3	5
A0A087X0S5;P12109	A0A087X0S5;P12109	16;16	16;16	16;16	Collagen alpha-1(VI) chain	COL6A1	tr|A0A087X0S5|A0A087X0S5_HUMAN Collagen alpha-1(VI) chain OS=Homo sapiens GN=COL6A1 PE=1 SV=1;sp|P12109|CO6A1_HUMAN Collagen alpha-1(VI) chain OS=Homo sapiens GN=COL6A1 PE=1 SV=3	2	16	16	16	6	8	2	6	8	8	7	10	6	10	6	8	3	1	0	2	6	14	5	2	6	8	7	6	5	6	1	0	7	9	6	2	7	12	12	5	8	12
A0A087X0V5;P29728-2;P29728;P29728-3	A0A087X0V5;P29728-2;P29728	6;6;6;2	6;6;6;2	6;6;6;2	2-5-oligoadenylate synthase 2	OAS2	tr|A0A087X0V5|A0A087X0V5_HUMAN 2-5-oligoadenylate synthase 2 OS=Homo sapiens GN=OAS2 PE=1 SV=1;sp|P29728-2|OAS2_HUMAN Isoform p69 of 2-5-oligoadenylate synthase 2 OS=Homo sapiens GN=OAS2;sp|P29728|OAS2_HUMAN 2-5-oligoadenylate synthase 2 OS=Homo sapi	4	6	6	6	0	1	0	2	1	1	2	2	2	4	2	1	0	0	0	0	4	1	0	1	0	0	0	0	0	0	0	0	1	0	2	1	0	0	0	0	0	1
A0A087X0W7;A0A087WT95;P49753;P49753-2	A0A087X0W7;A0A087WT95;P49753;P49753-2	17;16;16;9	1;1;1;1	1;1;1;1	Acyl-coenzyme A thioesterase 2, mitochondrial	ACOT2	tr|A0A087X0W7|A0A087X0W7_HUMAN Acyl-coenzyme A thioesterase 2, mitochondrial OS=Homo sapiens GN=ACOT2 PE=1 SV=1;tr|A0A087WT95|A0A087WT95_HUMAN Acyl-coenzyme A thioesterase 2, mitochondrial OS=Homo sapiens GN=ACOT2 PE=1 SV=1;sp|P49753|ACOT2_HUMAN Acyl-coenz	4	17	1	1	10	11	7	11	10	11	9	6	5	8	5	5	5	8	2	2	5	8	2	2	1	5	6	6	6	4	4	3	2	6	7	2	5	7	6	3	9	12
A0A087X0W9;Q8N6M0-2;Q8N6M0	A0A087X0W9;Q8N6M0-2;Q8N6M0	1;1;1	1;1;1	1;1;1	OTU domain-containing protein 6B	OTUD6B	tr|A0A087X0W9|A0A087X0W9_HUMAN OTU domain containing 6B, isoform CRA_b OS=Homo sapiens GN=OTUD6B PE=1 SV=1;sp|Q8N6M0-2|OTU6B_HUMAN Isoform 2 of OTU domain-containing protein 6B OS=Homo sapiens GN=OTUD6B;sp|Q8N6M0|OTU6B_HUMAN OTU domain-containing protein 6	3	1	1	1	1	0	1	1	1	1	1	1	1	1	0	0	0	0	0	0	0	0	0	0	0	0	0	0	0	0	0	0	0	0	0	0	0	0	0	0	0	1
A0A087X0X3;P52272-2;P52272;M0R019;M0QZM1;M0R2T0;M0R0N3;M0QYQ7;M0R2I7;M0R0Y6;M0QY96;M0QYL3	A0A087X0X3;P52272-2;P52272	36;36;36;17;16;15;12;11;9;5;5;3	36;36;36;17;16;15;12;11;9;5;5;3	36;36;36;17;16;15;12;11;9;5;5;3	Heterogeneous nuclear ribonucleoprotein M	HNRNPM	tr|A0A087X0X3|A0A087X0X3_HUMAN Heterogeneous nuclear ribonucleoprotein M OS=Homo sapiens GN=HNRNPM PE=1 SV=1;sp|P52272-2|HNRPM_HUMAN Isoform 2 of Heterogeneous nuclear ribonucleoprotein M OS=Homo sapiens GN=HNRNPM;sp|P52272|HNRPM_HUMAN Heterogeneous nuclea	12	36	36	36	28	30	27	28	28	28	29	28	22	29	26	27	17	21	12	13	22	24	15	18	13	21	20	21	22	22	22	19	15	20	25	18	23	19	18	20	28	29
A0A0G2JN29;A0A087X117;Q15155;A0A0G2JP90;A0A087WW46;H3BUC9;I3L0Q6;H3BTW1	A0A0G2JN29;A0A087X117;Q15155;A0A0G2JP90;A0A087WW46	30;30;30;27;27;3;1;1	30;30;30;27;27;3;1;1	2;2;2;2;2;1;0;0	Nodal modulator 1	NOMO1	tr|A0A0G2JN29|A0A0G2JN29_HUMAN Nodal modulator 1 OS=Homo sapiens GN=NOMO1 PE=1 SV=1;tr|A0A087X117|A0A087X117_HUMAN Nodal modulator 1 OS=Homo sapiens GN=NOMO1 PE=1 SV=1;sp|Q15155|NOMO1_HUMAN Nodal modulator 1 OS=Homo sapiens GN=NOMO1 PE=1 SV=5;tr|A0A0G2JP90	8	30	30	2	15	23	13	20	15	17	20	10	11	16	10	11	17	16	9	9	0	18	7	8	2	20	8	12	20	11	16	7	14	19	20	16	21	15	14	9	21	21
A0A087X142;A6NMH6;A6NFQ9;F8W8I8;Q92599-2;Q92599-4;Q92599;Q92599-3;C9JV02;A0A0A0MRP8;C9J4G8	A0A087X142;A6NMH6;A6NFQ9;F8W8I8;Q92599-2;Q92599-4;Q92599;Q92599-3	7;7;7;7;7;7;7;4;2;1;1	5;5;5;5;5;5;5;2;1;1;1	5;5;5;5;5;5;5;2;1;1;1	Septin-8	SEPT8	tr|A0A087X142|A0A087X142_HUMAN Septin-8 OS=Homo sapiens GN=SEPT8 PE=1 SV=1;tr|A6NMH6|A6NMH6_HUMAN Septin-8 OS=Homo sapiens GN=SEPT8 PE=1 SV=1;tr|A6NFQ9|A6NFQ9_HUMAN Septin-8 OS=Homo sapiens GN=SEPT8 PE=1 SV=1;tr|F8W8I8|F8W8I8_HUMAN Septin-8 OS=Homo sapiens	11	7	5	5	6	6	4	6	6	5	5	4	2	7	2	2	2	3	0	1	3	6	0	1	0	4	1	4	3	3	2	2	0	2	4	1	4	3	3	0	4	6
O95793;O95793-3;O95793-2;Q5JW30;A0A087X1A5;Q5JW28;A0A0A0MTC4;A0A0A0MTC5;E9PH62;E7EVJ4;A0A0A0MTC6;E7EPX0;A0A0A0MTD1;F6UDC6;F8VPI7;E5RJN7;G5EA18;Q9NUL3-3;Q9NUL3-8;Q9NUL3-6;Q9NUL3-7;Q9NUL3-4;Q9NUL3-2;Q9NUL3;E7EVI1	O95793;O95793-3;O95793-2;Q5JW30;A0A087X1A5	6;6;6;6;6;2;1;1;1;1;1;1;1;1;1;1;1;1;1;1;1;1;1;1;1	6;6;6;6;6;2;1;1;1;1;1;1;1;1;1;1;1;1;1;1;1;1;1;1;1	6;6;6;6;6;2;1;1;1;1;1;1;1;1;1;1;1;1;1;1;1;1;1;1;1	Double-stranded RNA-binding protein Staufen homolog 1	STAU1	sp|O95793|STAU1_HUMAN Double-stranded RNA-binding protein Staufen homolog 1 OS=Homo sapiens GN=STAU1 PE=1 SV=2;sp|O95793-3|STAU1_HUMAN Isoform 3 of Double-stranded RNA-binding protein Staufen homolog 1 OS=Homo sapiens GN=STAU1;sp|O95793-2|STAU1_HUMAN Isofo	25	6	6	6	2	3	3	2	2	2	2	4	3	3	2	3	0	0	0	0	0	0	0	0	0	1	0	0	0	1	1	0	1	0	1	0	1	1	0	0	0	3
A0A087X1B2;B9A018;Q53GS9;Q53GS9-2;Q53GS9-3;A0A087WW31;C9JIU2;F8WC91	A0A087X1B2;B9A018;Q53GS9;Q53GS9-2;Q53GS9-3	7;7;7;6;6;1;1;1	7;7;7;6;6;1;1;1	7;7;7;6;6;1;1;1	U4/U6.U5 tri-snRNP-associated protein 2	USP39	tr|A0A087X1B2|A0A087X1B2_HUMAN U4/U6.U5 tri-snRNP-associated protein 2 OS=Homo sapiens GN=USP39 PE=1 SV=1;tr|B9A018|B9A018_HUMAN U4/U6.U5 tri-snRNP-associated protein 2 OS=Homo sapiens GN=USP39 PE=1 SV=1;sp|Q53GS9|SNUT2_HUMAN U4/U6.U5 tri-snRNP-associated	8	7	7	7	6	6	3	6	5	5	5	5	3	4	4	2	5	3	4	3	0	3	2	2	0	5	3	5	4	3	3	2	3	5	6	2	5	4	3	1	5	5
A0A087X1E4;P53365-2;P53365-3;P53365;E9PPY7;E9PRV8	A0A087X1E4;P53365-2;P53365-3;P53365	5;5;5;5;1;1	5;5;5;5;1;1	5;5;5;5;1;1	Arfaptin-2	ARFIP2	tr|A0A087X1E4|A0A087X1E4_HUMAN Arfaptin-2 OS=Homo sapiens GN=ARFIP2 PE=1 SV=1;sp|P53365-2|ARFP2_HUMAN Isoform 2 of Arfaptin-2 OS=Homo sapiens GN=ARFIP2;sp|P53365-3|ARFP2_HUMAN Isoform 3 of Arfaptin-2 OS=Homo sapiens GN=ARFIP2;sp|P53365|ARFP2_HUMAN Arfaptin	6	5	5	5	1	1	1	2	3	2	3	2	2	1	0	1	0	0	0	0	1	0	0	0	0	1	1	2	0	1	0	0	1	1	0	0	1	3	0	0	1	0
A0A087X1G1;H7BYD0;Q16718-2;Q16718;F8WAS3;A0A087WXR5;C9IZN5	A0A087X1G1;H7BYD0;Q16718-2;Q16718;F8WAS3;A0A087WXR5;C9IZN5	2;2;2;2;1;1;1	2;2;2;2;1;1;1	2;2;2;2;1;1;1	NADH dehydrogenase [ubiquinone] 1 alpha subcomplex subunit 5	NDUFA5	tr|A0A087X1G1|A0A087X1G1_HUMAN NADH dehydrogenase [ubiquinone] 1 alpha subcomplex subunit 5 OS=Homo sapiens GN=NDUFA5 PE=1 SV=1;tr|H7BYD0|H7BYD0_HUMAN NADH dehydrogenase [ubiquinone] 1 alpha subcomplex subunit 5 (Fragment) OS=Homo sapiens GN=NDUFA5 PE=1 SV	7	2	2	2	1	0	1	1	1	1	1	1	1	1	1	1	1	1	1	1	2	1	1	0	0	1	1	1	1	1	1	1	0	1	1	1	1	1	1	0	1	0
A0A087X1G7;A0A0B4J1S4;O60613;A0A0J9YX89;A0A087WXL0;A0A0B4J1T0;A8MZD0;O60613-2	A0A087X1G7;A0A0B4J1S4;O60613	5;5;5;2;1;1;1;1	5;5;5;2;1;1;1;1	5;5;5;2;1;1;1;1	15 kDa selenoprotein	SEP15	tr|A0A087X1G7|A0A087X1G7_HUMAN 15 kDa selenoprotein OS=Homo sapiens GN=SEP15 PE=1 SV=1;tr|A0A0B4J1S4|A0A0B4J1S4_HUMAN 15 kDa selenoprotein OS=Homo sapiens GN=SEP15 PE=1 SV=1;sp|O60613|SEP15_HUMAN 15 kDa selenoprotein OS=Homo sapiens GN=SEP15 PE=1 SV=3	8	5	5	5	2	3	3	1	2	3	3	1	1	1	1	2	0	1	0	0	1	1	1	0	0	0	1	1	1	1	1	1	1	1	1	1	1	1	1	0	2	2
A0A087X1I8;Q7Z3E5-2;Q7Z3E5;C9JW07;H7C3U7;H7BZY2;C9J535;H7BZA2	A0A087X1I8;Q7Z3E5-2;Q7Z3E5	7;7;7;2;2;2;1;1	7;7;7;2;2;2;1;1	7;7;7;2;2;2;1;1	LisH domain-containing protein ARMC9	ARMC9	tr|A0A087X1I8|A0A087X1I8_HUMAN LisH domain-containing protein ARMC9 OS=Homo sapiens GN=ARMC9 PE=1 SV=1;sp|Q7Z3E5-2|ARMC9_HUMAN Isoform 2 of LisH domain-containing protein ARMC9 OS=Homo sapiens GN=ARMC9;sp|Q7Z3E5|ARMC9_HUMAN LisH domain-containing protein A	8	7	7	7	1	2	0	1	2	1	1	0	1	0	1	1	1	0	0	0	1	1	0	0	0	1	2	0	0	0	0	0	1	0	0	0	2	1	1	0	2	1
A0A087X1Z3;Q9UL46;H0YM70;H0YKU2	A0A087X1Z3;Q9UL46;H0YM70	14;14;12;3	14;14;12;3	14;14;12;3	Proteasome activator complex subunit 2	PSME2	tr|A0A087X1Z3|A0A087X1Z3_HUMAN Proteasome activator complex subunit 2 OS=Homo sapiens GN=PSME2 PE=1 SV=1;sp|Q9UL46|PSME2_HUMAN Proteasome activator complex subunit 2 OS=Homo sapiens GN=PSME2 PE=1 SV=4;tr|H0YM70|H0YM70_HUMAN Proteasome activator complex sub	4	14	14	14	10	10	7	10	10	9	9	7	5	9	6	5	9	9	5	4	12	9	5	5	2	7	8	7	8	4	7	4	6	6	9	4	7	8	8	3	10	10
A0A087X256;Q2M389;Q2M389-2;F8VYH7;F8W1W1	A0A087X256;Q2M389;Q2M389-2	10;10;6;4;2	10;10;6;4;2	10;10;6;4;2	WASH complex subunit 7	KIAA1033	tr|A0A087X256|A0A087X256_HUMAN Protein WASHC4 OS=Homo sapiens GN=WASHC4 PE=1 SV=1;sp|Q2M389|WASH7_HUMAN WASH complex subunit SWIP OS=Homo sapiens GN=KIAA1033 PE=1 SV=2;sp|Q2M389-2|WASH7_HUMAN Isoform 2 of WASH complex subunit SWIP OS=Homo sapiens GN=KIAA10	5	10	10	10	2	7	2	5	5	4	4	2	2	4	2	4	1	3	0	1	3	5	0	0	0	0	2	3	4	3	1	0	2	3	7	0	3	2	3	1	5	6
A0A087X294;O75914-2;O75914;O75914-4;O75914-3	A0A087X294;O75914-2;O75914;O75914-4;O75914-3	9;9;9;9;9	2;2;2;2;2	0;0;0;0;0	Non-specific serine/threonine protein kinase;Serine/threonine-protein kinase PAK 3	PAK3	tr|A0A087X294|A0A087X294_HUMAN Serine/threonine-protein kinase PAK 3 OS=Homo sapiens GN=PAK3 PE=1 SV=1;sp|O75914-2|PAK3_HUMAN Isoform 2 of Serine/threonine-protein kinase PAK 3 OS=Homo sapiens GN=PAK3;sp|O75914|PAK3_HUMAN Serine/threonine-protein kinase PA	5	9	2	0	5	3	4	5	6	5	6	5	4	6	5	4	1	4	1	2	3	4	0	1	0	2	1	3	3	2	2	1	1	3	4	1	3	2	1	0	5	6
A0A087X2D8;O60271-4;O60271-2;O60271;O60271-9;O60271-5;O60271-3;D6RHI8;H0YBE9;E9PFH7;A0A087WYG2;Q9UPT6;H0YBS5;Q9UPT6-2	A0A087X2D8;O60271-4;O60271-2;O60271;O60271-9;O60271-5;O60271-3	25;25;25;24;22;19;18;2;2;2;2;2;1;1	25;25;25;24;22;19;18;2;2;2;2;2;1;1	25;25;25;24;22;19;18;2;2;2;2;2;1;1	C-Jun-amino-terminal kinase-interacting protein 4	SPAG9	tr|A0A087X2D8|A0A087X2D8_HUMAN C-Jun-amino-terminal kinase-interacting protein 4 OS=Homo sapiens GN=SPAG9 PE=1 SV=1;sp|O60271-4|JIP4_HUMAN Isoform 4 of C-Jun-amino-terminal kinase-interacting protein 4 OS=Homo sapiens GN=SPAG9;sp|O60271-2|JIP4_HUMAN Isofor	14	25	25	25	11	15	11	18	15	13	18	21	14	21	15	12	2	7	1	5	0	12	1	4	0	3	9	7	6	8	9	5	5	8	14	1	6	4	4	2	15	17
A0A087X2H1;Q9ULT8;G3V4V5;H0YJD4;H0YJP0	A0A087X2H1;Q9ULT8;G3V4V5;H0YJD4;H0YJP0	6;6;3;3;3	6;6;3;3;3	6;6;3;3;3	E3 ubiquitin-protein ligase HECTD1	HECTD1	tr|A0A087X2H1|A0A087X2H1_HUMAN E3 ubiquitin-protein ligase HECTD1 OS=Homo sapiens GN=HECTD1 PE=1 SV=1;sp|Q9ULT8|HECD1_HUMAN E3 ubiquitin-protein ligase HECTD1 OS=Homo sapiens GN=HECTD1 PE=1 SV=3;tr|G3V4V5|G3V4V5_HUMAN E3 ubiquitin-protein ligase HECTD1 (Fr	5	6	6	6	1	4	1	3	4	2	4	2	0	1	2	1	1	2	1	1	1	1	0	0	0	1	1	1	0	2	0	0	0	2	1	0	0	1	1	0	1	1
A0A087X2I1;P62333;H0YJC0;H0YJS8;H0YJX2;H0YJE9;H0YJT1;H0YJD2;H0YJY8	A0A087X2I1;P62333;H0YJC0	21;21;11;9;2;2;2;1;1	21;21;11;9;2;2;2;1;1	21;21;11;9;2;2;2;1;1	26S protease regulatory subunit 10B	PSMC6	tr|A0A087X2I1|A0A087X2I1_HUMAN 26S protease regulatory subunit 10B OS=Homo sapiens GN=PSMC6 PE=1 SV=1;sp|P62333|PRS10_HUMAN 26S protease regulatory subunit 10B OS=Homo sapiens GN=PSMC6 PE=1 SV=1;tr|H0YJC0|H0YJC0_HUMAN 26S protease regulatory subunit 10B (F	9	21	21	21	13	17	13	17	15	12	15	13	11	15	13	12	5	7	3	3	9	13	3	3	1	7	8	9	8	7	9	4	4	6	12	5	9	8	6	3	15	13
A0A088AWL3;O75376-2;O75376;E7EVU5;E7EW50;J3KS51;E7EVK1;O75376-3	A0A088AWL3;O75376-2;O75376;E7EVU5;E7EW50;J3KS51;E7EVK1;O75376-3	2;2;2;1;1;1;1;1	2;2;2;1;1;1;1;1	2;2;2;1;1;1;1;1	Nuclear receptor corepressor 1	NCOR1	tr|A0A088AWL3|A0A088AWL3_HUMAN Nuclear receptor corepressor 1 OS=Homo sapiens GN=NCOR1 PE=1 SV=1;sp|O75376-2|NCOR1_HUMAN Isoform 2 of Nuclear receptor corepressor 1 OS=Homo sapiens GN=NCOR1;sp|O75376|NCOR1_HUMAN Nuclear receptor corepressor 1 OS=Homo sapie	8	2	2	2	2	2	2	2	2	2	2	2	2	2	2	2	1	1	0	1	1	1	1	1	1	1	2	1	1	1	1	1	1	1	2	1	2	2	2	1	1	1
A0A096LNH6;Q14185	A0A096LNH6;Q14185	17;17	17;17	16;16	Dedicator of cytokinesis protein 1	DOCK1	tr|A0A096LNH6|A0A096LNH6_HUMAN Dedicator of cytokinesis protein 1 OS=Homo sapiens GN=DOCK1 PE=1 SV=1;sp|Q14185|DOCK1_HUMAN Dedicator of cytokinesis protein 1 OS=Homo sapiens GN=DOCK1 PE=1 SV=2	2	17	17	16	10	13	9	11	10	9	10	5	5	5	5	8	1	5	1	1	0	10	1	1	2	2	1	3	3	5	2	1	1	2	7	1	6	5	2	0	11	9
A0A096LNZ9;A0A096LPJ4;P05161	A0A096LNZ9;A0A096LPJ4;P05161	5;5;5	5;5;5	5;5;5	Ubiquitin-like protein ISG15	ISG15	tr|A0A096LNZ9|A0A096LNZ9_HUMAN Ubiquitin-like protein ISG15 (Fragment) OS=Homo sapiens GN=ISG15 PE=1 SV=6;tr|A0A096LPJ4|A0A096LPJ4_HUMAN Ubiquitin-like protein ISG15 OS=Homo sapiens GN=ISG15 PE=1 SV=1;sp|P05161|ISG15_HUMAN Ubiquitin-like protein ISG15 OS=H	3	5	5	5	4	4	2	3	2	2	2	2	1	1	2	1	2	3	1	1	3	3	1	1	0	1	1	2	3	2	1	2	4	2	5	3	3	1	1	0	3	2
A0A096LP34;A0A096LP22;C9J7Z1;Q86Y79	A0A096LP34;A0A096LP22;C9J7Z1;Q86Y79	1;1;1;1	1;1;1;1	1;1;1;1	Probable peptidyl-tRNA hydrolase	PTRH1	tr|A0A096LP34|A0A096LP34_HUMAN Probable peptidyl-tRNA hydrolase (Fragment) OS=Homo sapiens GN=PTRH1 PE=1 SV=1;tr|A0A096LP22|A0A096LP22_HUMAN Probable peptidyl-tRNA hydrolase (Fragment) OS=Homo sapiens GN=PTRH1 PE=1 SV=1;tr|C9J7Z1|C9J7Z1_HUMAN Probable pept	4	1	1	1	0	0	0	0	0	0	0	0	0	0	0	0	0	0	0	0	1	0	0	0	0	0	0	0	0	0	0	0	0	0	0	0	0	0	0	0	0	0
A0A096LP25;Q6ZSR9	A0A096LP25;Q6ZSR9	1;1	1;1	1;1	Uncharacterized protein FLJ45252	AAK1	tr|A0A096LP25|A0A096LP25_HUMAN AP2-associated protein kinase 1 (Fragment) OS=Homo sapiens GN=AAK1 PE=1 SV=1;sp|Q6ZSR9|YJ005_HUMAN Uncharacterized protein FLJ45252 OS=Homo sapiens PE=2 SV=2	2	1	1	1	1	1	0	1	1	1	1	1	0	1	0	0	0	0	0	0	0	0	0	0	0	0	0	0	0	0	0	0	0	0	1	0	1	0	0	0	0	0
A0A096LP69;P14209-3;P14209;A8MQT7;H7C2F2;P14209-2	A0A096LP69;P14209-3;P14209;A8MQT7;H7C2F2;P14209-2	3;3;3;2;2;2	3;3;3;2;2;2	3;3;3;2;2;2	CD99 antigen	CD99	tr|A0A096LP69|A0A096LP69_HUMAN CD99 antigen OS=Homo sapiens GN=CD99 PE=1 SV=1;sp|P14209-3|CD99_HUMAN Isoform 3 of CD99 antigen OS=Homo sapiens GN=CD99;sp|P14209|CD99_HUMAN CD99 antigen OS=Homo sapiens GN=CD99 PE=1 SV=1;tr|A8MQT7|A8MQT7_HUMAN CD99 antigen O	6	3	3	3	1	1	1	1	1	1	1	0	1	0	0	0	1	1	1	0	2	1	0	0	0	0	0	0	1	1	0	1	1	0	0	0	0	0	1	0	1	1
A0A0A0MR88;A0A096LPC5;Q9Y4E1-6;Q9Y4E1-4;J3KP36;Q9Y4E1-5;Q9Y4E1-3;Q9Y4E1-2;Q9Y4E1;Q5SRD0;A0A0A0MT65;B1AP61	A0A0A0MR88;A0A096LPC5;Q9Y4E1-6;Q9Y4E1-4;J3KP36;Q9Y4E1-5;Q9Y4E1-3;Q9Y4E1-2;Q9Y4E1	19;19;19;19;18;18;18;18;18;5;3;2	2;2;2;2;2;2;2;2;2;0;0;0	2;2;2;2;2;2;2;2;2;0;0;0	WASH complex subunit FAM21C	FAM21C	tr|A0A0A0MR88|A0A0A0MR88_HUMAN Protein WASHC2C OS=Homo sapiens GN=WASHC2C PE=1 SV=1;tr|A0A096LPC5|A0A096LPC5_HUMAN Protein WASHC2C OS=Homo sapiens GN=WASHC2C PE=1 SV=1;sp|Q9Y4E1-6|FA21C_HUMAN Isoform 6 of WASH complex subunit FAM21C OS=Homo sapiens GN=FAM2	12	19	2	2	3	9	4	8	6	6	8	5	5	7	3	3	0	0	0	0	0	2	1	0	0	0	0	1	0	1	0	0	0	0	1	0	1	0	0	0	5	2
A0A096LPE2;P35542	A0A096LPE2;P35542	6;3	3;3	3;3	Serum amyloid A-4 protein	SAA2-SAA4;SAA4	tr|A0A096LPE2|A0A096LPE2_HUMAN Protein SAA2-SAA4 OS=Homo sapiens GN=SAA2-SAA4 PE=4 SV=1;sp|P35542|SAA4_HUMAN Serum amyloid A-4 protein OS=Homo sapiens GN=SAA4 PE=1 SV=2	2	6	3	3	1	2	0	3	5	4	4	1	1	3	3	2	0	0	0	0	2	3	1	1	0	1	0	1	0	0	0	0	0	1	1	0	0	1	2	0	0	3
A0A096LPI6;A0A096LNH5;H7C2G3;A0A0B4J2D5;P30042;A0A0B4J2H4;H7C1F6;P30042-2;A0A096LP73;F2Z2Q0;A0A096LP12;A0A096LNJ1	A0A096LPI6;A0A096LNH5;H7C2G3;A0A0B4J2D5;P30042;A0A0B4J2H4;H7C1F6;P30042-2	7;5;5;5;5;4;4;4;3;3;3;2	5;5;5;5;5;4;4;4;3;3;3;2	5;5;5;5;5;4;4;4;3;3;3;2	ES1 protein homolog, mitochondrial	C21orf33	tr|A0A096LPI6|A0A096LPI6_HUMAN Uncharacterized protein (Fragment) OS=Homo sapiens PE=4 SV=2;tr|A0A096LNH5|A0A096LNH5_HUMAN Protein LOC102724023 OS=Homo sapiens GN=LOC102724023 PE=4 SV=1;tr|H7C2G3|H7C2G3_HUMAN ES1 protein homolog, mitochondrial (Fragment) O	12	7	5	5	1	3	1	3	3	1	3	1	2	1	2	1	1	1	0	0	1	3	0	0	1	1	1	2	1	1	2	1	1	1	5	3	4	1	1	1	4	3
A0A096LPK7;A0A182DWF2;A0A182DWF3;Q9NNW7-2;Q9NNW7;D3YTF8;A0A096LPD9;E7EWK1;Q9NNW7-3;A0A096LNY7;A0A0U1RQX0;Q9NNW7-4	A0A096LPK7;A0A182DWF2;A0A182DWF3;Q9NNW7-2;Q9NNW7;D3YTF8;A0A096LPD9;E7EWK1;Q9NNW7-3	8;8;8;8;8;7;6;6;6;2;2;2	7;7;7;7;7;6;5;5;6;2;2;2	7;7;7;7;7;6;5;5;6;2;2;2	Thioredoxin reductase 2, mitochondrial	TXNRD2	tr|A0A096LPK7|A0A096LPK7_HUMAN Thioredoxin reductase 2, mitochondrial OS=Homo sapiens GN=TXNRD2 PE=1 SV=1;tr|A0A182DWF2|A0A182DWF2_HUMAN Thioredoxin reductase 2, mitochondrial OS=Homo sapiens GN=TXNRD2 PE=1 SV=1;tr|A0A182DWF3|A0A182DWF3_HUMAN Thioredoxin r	12	8	7	7	4	6	3	4	4	3	3	3	3	3	3	3	1	2	0	2	2	5	0	0	0	1	1	2	1	2	2	2	1	1	3	1	2	3	1	0	4	5
A0A0A0MQR7;P19388;A0A087WVZ9;A0A087WWX0;A0A087WVN5	A0A0A0MQR7;P19388;A0A087WVZ9;A0A087WWX0	4;4;3;2;1	4;4;3;2;1	4;4;3;2;1	DNA-directed RNA polymerases I, II, and III subunit RPABC1	POLR2E	tr|A0A0A0MQR7|A0A0A0MQR7_HUMAN DNA-directed RNA polymerases I, II, and III subunit RPABC1 OS=Homo sapiens GN=POLR2E PE=1 SV=1;sp|P19388|RPAB1_HUMAN DNA-directed RNA polymerases I, II, and III subunit RPABC1 OS=Homo sapiens GN=POLR2E PE=1 SV=4;tr|A0A087WVZ9	5	4	4	4	0	2	1	2	1	0	1	1	1	1	0	1	0	0	0	0	3	1	0	0	0	0	0	0	0	0	0	0	0	0	0	0	0	0	0	0	1	0
A0A0A0MTC7;A0A0A0MQS9;Q16363-2;Q16363;H0Y351;H0YAQ5;H0YAP9;E5RFQ2;E5RK79;E5RFD7;E5RHF3;Q6LET9;Q16363-3	A0A0A0MTC7;A0A0A0MQS9;Q16363-2;Q16363	26;26;25;25;4;4;3;3;1;1;1;1;1	26;26;25;25;4;4;3;3;1;1;1;1;1	26;26;25;25;4;4;3;3;1;1;1;1;1	Laminin subunit alpha-4	LAMA4	tr|A0A0A0MTC7|A0A0A0MTC7_HUMAN Laminin subunit alpha-4 OS=Homo sapiens GN=LAMA4 PE=1 SV=1;tr|A0A0A0MQS9|A0A0A0MQS9_HUMAN Laminin subunit alpha-4 OS=Homo sapiens GN=LAMA4 PE=1 SV=1;sp|Q16363-2|LAMA4_HUMAN Isoform 2 of Laminin subunit alpha-4 OS=Homo sapiens	13	26	26	26	1	6	0	0	2	6	0	3	4	5	1	3	0	0	0	0	0	8	0	0	1	1	3	1	0	0	0	0	2	0	0	1	5	9	8	0	1	5
A0A0A0MQT0;P09455;A0A0A0MTB9;H0YAK8;P09455-2;P09455-3	A0A0A0MQT0;P09455;A0A0A0MTB9;H0YAK8;P09455-2;P09455-3	2;2;1;1;1;1	2;2;1;1;1;1	2;2;1;1;1;1	Retinol-binding protein 1	RBP1	tr|A0A0A0MQT0|A0A0A0MQT0_HUMAN Retinol binding protein 1, cellular OS=Homo sapiens GN=RBP1 PE=1 SV=1;sp|P09455|RET1_HUMAN Retinol-binding protein 1 OS=Homo sapiens GN=RBP1 PE=1 SV=2;tr|A0A0A0MTB9|A0A0A0MTB9_HUMAN Retinol-binding protein 1 OS=Homo sapiens G	6	2	2	2	0	0	0	0	1	1	1	0	0	0	0	0	0	0	0	0	2	0	0	0	0	0	0	0	0	0	0	0	0	1	1	0	0	0	0	0	0	0
A0A0A0MQW0;A0A0A0MR39;Q9P2K5-2;Q9P2K5;A0A087WUT0;A0A0C4DGV1;H0YKS1;H0YN19;Q9P2K5-3;A0A087WWC8;Q9P2K5-4	A0A0A0MQW0;A0A0A0MR39;Q9P2K5-2;Q9P2K5;A0A087WUT0	14;14;14;14;11;5;4;4;4;3;3	14;14;14;14;11;5;4;4;4;3;3	14;14;14;14;11;5;4;4;4;3;3	Myelin expression factor 2	MYEF2	tr|A0A0A0MQW0|A0A0A0MQW0_HUMAN Myelin expression factor 2 OS=Homo sapiens GN=MYEF2 PE=1 SV=1;tr|A0A0A0MR39|A0A0A0MR39_HUMAN Myelin expression factor 2 OS=Homo sapiens GN=MYEF2 PE=1 SV=1;sp|Q9P2K5-2|MYEF2_HUMAN Isoform 2 of Myelin expression factor 2 OS=Hom	11	14	14	14	7	12	9	10	8	8	10	7	5	8	7	6	3	4	2	3	1	6	3	2	4	4	4	4	3	5	4	4	3	4	6	3	5	3	3	1	11	13
A8MY87;A0A0A0MQW1;Q8IVT5-4;Q8IVT5-3;Q8IVT5-2;Q8IVT5	A8MY87;A0A0A0MQW1;Q8IVT5-4;Q8IVT5-3;Q8IVT5-2;Q8IVT5	2;2;2;2;2;2	2;2;2;2;2;2	2;2;2;2;2;2	Kinase suppressor of Ras 1	KSR1	tr|A8MY87|A8MY87_HUMAN Kinase suppressor of Ras 1 (Fragment) OS=Homo sapiens GN=KSR1 PE=1 SV=2;tr|A0A0A0MQW1|A0A0A0MQW1_HUMAN Kinase suppressor of Ras 1 OS=Homo sapiens GN=KSR1 PE=1 SV=1;sp|Q8IVT5-4|KSR1_HUMAN Isoform 4 of Kinase suppressor of Ras 1 OS=Hom	6	2	2	2	1	1	0	0	0	0	0	0	0	0	0	0	1	0	0	0	0	0	0	0	0	0	0	0	1	1	0	0	1	1	1	0	1	0	0	0	1	1
A0A0A0MQW3;Q9UIV8;Q9UIV8-2;H7BZS9	A0A0A0MQW3;Q9UIV8;Q9UIV8-2	3;3;2;1	3;3;2;1	3;3;2;1	Serpin B13	SERPINB13	tr|A0A0A0MQW3|A0A0A0MQW3_HUMAN Serpin B13 OS=Homo sapiens GN=SERPINB13 PE=1 SV=1;sp|Q9UIV8|SPB13_HUMAN Serpin B13 OS=Homo sapiens GN=SERPINB13 PE=1 SV=2;sp|Q9UIV8-2|SPB13_HUMAN Isoform 2 of Serpin B13 OS=Homo sapiens GN=SERPINB13	4	3	3	3	0	0	0	0	0	0	0	0	0	0	0	0	0	0	0	0	3	0	0	0	0	0	0	0	1	0	0	0	0	0	0	0	0	0	1	0	0	0
Q5T092;A0A0A0MR06;Q5T091;O15258;Q5T093	Q5T092;A0A0A0MR06;Q5T091;O15258;Q5T093	4;4;4;4;2	4;4;4;4;2	4;4;4;4;2	Protein RER1	RER1	tr|Q5T092|Q5T092_HUMAN Protein RER1 (Fragment) OS=Homo sapiens GN=RER1 PE=1 SV=1;tr|A0A0A0MR06|A0A0A0MR06_HUMAN Protein RER1 (Fragment) OS=Homo sapiens GN=RER1 PE=1 SV=1;tr|Q5T091|Q5T091_HUMAN Protein RER1 OS=Homo sapiens GN=RER1 PE=1 SV=1;sp|O15258|RER1_H	5	4	4	4	3	4	4	4	4	4	3	3	2	4	3	1	3	3	0	1	3	4	0	1	0	2	2	2	3	2	2	1	1	3	3	1	3	4	2	0	4	4
P43378;A0A0A0MR09;H3BQT6	P43378;A0A0A0MR09	7;7;2	7;7;2	7;7;2	Tyrosine-protein phosphatase non-receptor type 9;Protein-tyrosine-phosphatase	PTPN9	sp|P43378|PTN9_HUMAN Tyrosine-protein phosphatase non-receptor type 9 OS=Homo sapiens GN=PTPN9 PE=1 SV=1;tr|A0A0A0MR09|A0A0A0MR09_HUMAN Tyrosine-protein phosphatase non-receptor type 9 OS=Homo sapiens GN=PTPN9 PE=1 SV=1	3	7	7	7	2	5	5	5	5	4	5	2	3	2	1	2	1	5	1	1	0	4	0	0	1	0	1	2	2	3	2	1	1	2	2	0	4	3	2	0	3	3
A0A0A0MR66;P98175-2;P98175;P98175-4;P98175-3	A0A0A0MR66;P98175-2;P98175;P98175-4;P98175-3	9;9;9;8;8	9;9;9;8;8	9;9;9;8;8	RNA-binding protein 10	RBM10	tr|A0A0A0MR66|A0A0A0MR66_HUMAN RNA binding motif protein 10, isoform CRA_d OS=Homo sapiens GN=RBM10 PE=1 SV=1;sp|P98175-2|RBM10_HUMAN Isoform 2 of RNA-binding protein 10 OS=Homo sapiens GN=RBM10;sp|P98175|RBM10_HUMAN RNA-binding protein 10 OS=Homo sapiens	5	9	9	9	4	3	4	5	4	5	5	4	4	5	3	4	1	2	0	0	1	3	0	0	0	2	2	1	1	1	0	1	1	1	2	1	1	1	1	1	5	3
A0A0A0MRA5;B7Z4B8;Q9BUJ2-4;Q9BUJ2-2;Q9BUJ2;M0R3F1;Q9BUJ2-3;M0QYZ0;M0QYI8;M0R0K8;M0R203;M0QYM5;M0QZV6;Q9BUJ2-5	A0A0A0MRA5;B7Z4B8;Q9BUJ2-4;Q9BUJ2-2;Q9BUJ2;M0R3F1;Q9BUJ2-3;M0QYZ0	24;24;24;24;24;20;19;18;8;7;4;4;4;1	24;24;24;24;24;20;19;18;8;7;4;4;4;1	24;24;24;24;24;20;19;18;8;7;4;4;4;1	Heterogeneous nuclear ribonucleoprotein U-like protein 1	HNRNPUL1	tr|A0A0A0MRA5|A0A0A0MRA5_HUMAN Heterogeneous nuclear ribonucleoprotein U-like protein 1 OS=Homo sapiens GN=HNRNPUL1 PE=1 SV=1;tr|B7Z4B8|B7Z4B8_HUMAN Heterogeneous nuclear ribonucleoprotein U-like protein 1 OS=Homo sapiens GN=HNRNPUL1 PE=1 SV=1;sp|Q9BUJ2-4|	14	24	24	24	10	15	8	15	14	12	13	8	8	12	9	8	5	7	2	2	2	12	2	2	0	5	6	6	6	9	8	3	3	8	11	4	8	7	4	1	11	16
A0A0A0MRE5;Q9ULH1;H0YBF7;Q9ULH1-2	A0A0A0MRE5;Q9ULH1;H0YBF7;Q9ULH1-2	4;4;3;3	4;4;3;3	4;4;3;3	Arf-GAP with SH3 domain, ANK repeat and PH domain-containing protein 1	ASAP1	tr|A0A0A0MRE5|A0A0A0MRE5_HUMAN Arf-GAP with SH3 domain, ANK repeat and PH domain-containing protein 1 OS=Homo sapiens GN=ASAP1 PE=1 SV=1;sp|Q9ULH1|ASAP1_HUMAN Arf-GAP with SH3 domain, ANK repeat and PH domain-containing protein 1 OS=Homo sapiens GN=ASAP1 P	4	4	4	4	0	0	1	1	2	0	1	0	0	1	1	0	0	0	0	0	0	1	0	0	0	0	0	1	0	0	0	0	0	0	1	0	1	1	0	0	0	2
A0A0A0MRI2;Q9UNH7;Q9UNH7-2;G3V5X9;H0YJF8;G3V4Z5;G3V2U1;G3V5U2	A0A0A0MRI2;Q9UNH7;Q9UNH7-2;G3V5X9	16;16;11;8;5;5;4;2	15;15;11;7;4;4;3;2	14;14;10;6;4;4;3;2	Sorting nexin-6;Sorting nexin-6, N-terminally processed	SNX6	tr|A0A0A0MRI2|A0A0A0MRI2_HUMAN Sorting nexin OS=Homo sapiens GN=SNX6 PE=1 SV=1;sp|Q9UNH7|SNX6_HUMAN Sorting nexin-6 OS=Homo sapiens GN=SNX6 PE=1 SV=1;sp|Q9UNH7-2|SNX6_HUMAN Isoform 2 of Sorting nexin-6 OS=Homo sapiens GN=SNX6;tr|G3V5X9|G3V5X9_HUMAN Sorting	8	16	15	14	8	10	8	6	9	7	10	9	7	9	5	7	5	6	3	2	6	9	1	2	2	2	3	3	4	4	6	4	4	5	6	1	6	3	3	1	11	11
A0A0A0MRJ0;Q5VT25-3;Q5VT25-4;Q5VT25-5;Q5VT25;Q5VT25-2;Q5VT25-6;A0A0A0MRJ1;H0Y5V1;H0Y6V3;H0Y7V8;H0Y6R0	A0A0A0MRJ0;Q5VT25-3;Q5VT25-4;Q5VT25-5;Q5VT25;Q5VT25-2;Q5VT25-6;A0A0A0MRJ1;H0Y5V1;H0Y6V3;H0Y7V8	5;5;5;5;5;5;5;4;4;3;3;1	4;4;4;4;4;4;4;3;3;2;2;1	4;4;4;4;4;4;4;3;3;2;2;1	Non-specific serine/threonine protein kinase;Serine/threonine-protein kinase MRCK alpha	CDC42BPA	tr|A0A0A0MRJ0|A0A0A0MRJ0_HUMAN Serine/threonine-protein kinase MRCK alpha OS=Homo sapiens GN=CDC42BPA PE=1 SV=1;sp|Q5VT25-3|MRCKA_HUMAN Isoform 3 of Serine/threonine-protein kinase MRCK alpha OS=Homo sapiens GN=CDC42BPA;sp|Q5VT25-4|MRCKA_HUMAN Isoform 4 of	12	5	4	4	1	0	1	2	0	1	1	1	1	0	0	1	0	0	0	0	0	0	0	0	0	0	0	1	1	1	1	0	0	1	1	0	1	0	0	0	1	2
A0A0A0MRJ6;H7BY58;P22061;P22061-2;F6S8N6;C9J0F2;F8WDT3;F8WAV5;F8WAX2;H7C4X2	A0A0A0MRJ6;H7BY58;P22061;P22061-2;F6S8N6	11;11;11;11;10;3;3;3;3;1	11;11;11;11;10;3;3;3;3;1	11;11;11;11;10;3;3;3;3;1	Protein-L-isoaspartate O-methyltransferase;Protein-L-isoaspartate(D-aspartate) O-methyltransferase	PCMT1	tr|A0A0A0MRJ6|A0A0A0MRJ6_HUMAN Protein-L-isoaspartate O-methyltransferase OS=Homo sapiens GN=PCMT1 PE=1 SV=1;tr|H7BY58|H7BY58_HUMAN Protein-L-isoaspartate O-methyltransferase OS=Homo sapiens GN=PCMT1 PE=1 SV=1;sp|P22061|PIMT_HUMAN Protein-L-isoaspartate(D-	10	11	11	11	4	7	3	7	4	3	4	3	2	2	1	4	4	3	0	1	3	4	2	1	0	2	2	4	3	2	2	0	1	2	5	2	3	2	1	2	5	4
A0A0A0MRK6;Q13505-3;Q13505;A0A0C4DFQ1;Q13505-2	A0A0A0MRK6;Q13505-3;Q13505	5;5;5;2;2	5;5;5;2;2	5;5;5;2;2	Metaxin-1	MTX1	tr|A0A0A0MRK6|A0A0A0MRK6_HUMAN Metaxin 1, isoform CRA_b OS=Homo sapiens GN=MTX1 PE=1 SV=1;sp|Q13505-3|MTX1_HUMAN Isoform 3 of Metaxin-1 OS=Homo sapiens GN=MTX1;sp|Q13505|MTX1_HUMAN Metaxin-1 OS=Homo sapiens GN=MTX1 PE=1 SV=2	5	5	5	5	0	1	0	1	1	0	0	0	0	0	0	0	0	2	0	0	2	0	0	0	0	0	0	0	0	0	0	0	0	1	1	0	0	0	0	0	2	2
F8W8M4;A0A0A0MRL6;O14639-2;O14639-6;O14639;J3QSX6;O14639-4;O14639-3;O14639-5;H0Y7N6;F6XFR5	F8W8M4;A0A0A0MRL6;O14639-2;O14639-6;O14639;J3QSX6;O14639-4;O14639-3;O14639-5	9;9;9;9;9;8;8;8;8;4;4	9;9;9;9;9;8;8;8;8;4;4	9;9;9;9;9;8;8;8;8;4;4	Actin-binding LIM protein 1	ABLIM1	tr|F8W8M4|F8W8M4_HUMAN Actin-binding LIM protein 1 OS=Homo sapiens GN=ABLIM1 PE=1 SV=1;tr|A0A0A0MRL6|A0A0A0MRL6_HUMAN Actin-binding LIM protein 1 OS=Homo sapiens GN=ABLIM1 PE=1 SV=1;sp|O14639-2|ABLM1_HUMAN Isoform 2 of Actin-binding LIM protein 1 OS=Homo s	11	9	9	9	0	0	1	0	1	2	3	2	1	3	3	5	0	0	1	0	1	0	0	0	0	0	0	2	0	0	0	0	0	0	0	0	0	0	0	0	0	2
A0A0A0MRL7;P55210-4;P55210;P55210-3	A0A0A0MRL7;P55210-4;P55210;P55210-3	1;1;1;1	1;1;1;1	1;1;1;1	Caspase-7;Caspase-7 subunit p20;Caspase-7 subunit p11	CASP7	tr|A0A0A0MRL7|A0A0A0MRL7_HUMAN Caspase-7 OS=Homo sapiens GN=CASP7 PE=1 SV=1;sp|P55210-4|CASP7_HUMAN Isoform 4 of Caspase-7 OS=Homo sapiens GN=CASP7;sp|P55210|CASP7_HUMAN Caspase-7 OS=Homo sapiens GN=CASP7 PE=1 SV=1;sp|P55210-3|CASP7_HUMAN Isoform Alpha of	4	1	1	1	0	0	0	0	0	0	0	0	0	0	0	0	0	0	0	0	1	0	0	0	0	0	0	0	0	0	0	0	0	0	0	0	0	0	0	0	0	0
A0A0A0MRM9;Q14978;Q14978-2;S4R349;S4R402	A0A0A0MRM9;Q14978;Q14978-2	9;9;9;3;2	9;9;9;3;2	1;1;1;0;0	Nucleolar and coiled-body phosphoprotein 1	NOLC1	tr|A0A0A0MRM9|A0A0A0MRM9_HUMAN Nucleolar and coiled-body phosphoprotein 1 (Fragment) OS=Homo sapiens GN=NOLC1 PE=1 SV=1;sp|Q14978|NOLC1_HUMAN Nucleolar and coiled-body phosphoprotein 1 OS=Homo sapiens GN=NOLC1 PE=1 SV=2;sp|Q14978-2|NOLC1_HUMAN Isoform Beta	5	9	9	1	4	6	6	7	5	3	5	5	3	4	3	3	3	4	2	2	4	5	1	3	1	4	4	4	3	5	5	2	3	3	5	2	3	3	2	3	6	6
A0A0A0MRN5;Q9NZT2-2;Q9NZT2;A0A087X028	A0A0A0MRN5;Q9NZT2-2;Q9NZT2	7;7;7;3	7;7;7;3	7;7;7;3	Opioid growth factor receptor	OGFR	tr|A0A0A0MRN5|A0A0A0MRN5_HUMAN Opioid growth factor receptor OS=Homo sapiens GN=OGFR PE=1 SV=1;sp|Q9NZT2-2|OGFR_HUMAN Isoform 2 of Opioid growth factor receptor OS=Homo sapiens GN=OGFR;sp|Q9NZT2|OGFR_HUMAN Opioid growth factor receptor OS=Homo sapiens GN=O	4	7	7	7	0	2	2	3	2	1	3	1	3	3	0	0	0	0	0	0	0	1	0	0	0	0	0	0	0	1	0	0	0	0	0	0	0	0	0	0	3	2
A0A0A0MRP2;O14772-2;O14772;E9PK10;E9PMK0;E9PMM4;A6NHC7;E9PKE1;H0YDF0;Q59H18-3;Q59H18-4;Q59H18-1;V9GXZ4;O14772-3	A0A0A0MRP2;O14772-2;O14772;E9PK10;E9PMK0;E9PMM4;A6NHC7;E9PKE1;H0YDF0;Q59H18-3;Q59H18-4;Q59H18-1;V9GXZ4;O14772-3	2;2;2;1;1;1;1;1;1;1;1;1;1;1	2;2;2;1;1;1;1;1;1;1;1;1;1;1	2;2;2;1;1;1;1;1;1;1;1;1;1;1	Fucose-1-phosphate guanylyltransferase	FPGT;FPGT-TNNI3K	tr|A0A0A0MRP2|A0A0A0MRP2_HUMAN Fucose-1-phosphate guanylyltransferase OS=Homo sapiens GN=FPGT PE=1 SV=1;sp|O14772-2|FPGT_HUMAN Isoform 5 of Fucose-1-phosphate guanylyltransferase OS=Homo sapiens GN=FPGT;sp|O14772|FPGT_HUMAN Fucose-1-phosphate guanylyltrans	14	2	2	2	1	1	0	0	1	1	1	0	0	0	0	0	0	0	1	0	0	0	0	0	0	0	0	0	0	0	0	0	0	0	0	0	0	0	0	0	0	1
A0A0A0MRP6;B7ZLQ5;P28370-2;P28370	A0A0A0MRP6;B7ZLQ5;P28370-2;P28370	8;8;8;8	3;3;3;3	3;3;3;3	Probable global transcription activator SNF2L1	SMARCA1	tr|A0A0A0MRP6|A0A0A0MRP6_HUMAN Probable global transcription activator SNF2L1 OS=Homo sapiens GN=SMARCA1 PE=1 SV=1;tr|B7ZLQ5|B7ZLQ5_HUMAN Probable global transcription activator SNF2L1 OS=Homo sapiens GN=SMARCA1 PE=1 SV=1;sp|P28370-2|SMCA1_HUMAN Isoform 2	4	8	3	3	4	5	3	5	5	3	4	3	2	4	2	2	3	3	1	1	0	5	1	2	0	3	2	4	3	3	3	0	4	5	4	2	5	3	3	2	4	4
B6VEX4;A0A0A0MRT6;Q8IZP0-11;Q8IZP0-10;Q8IZP0-8;Q8IZP0-7;Q8IZP0-2;Q8IZP0-4;Q8IZP0-3;Q8IZP0-5;Q8IZP0-6;Q8IZP0-9;Q8IZP0-12;Q8IZP0	B6VEX4;A0A0A0MRT6;Q8IZP0-11;Q8IZP0-10;Q8IZP0-8;Q8IZP0-7;Q8IZP0-2;Q8IZP0-4;Q8IZP0-3;Q8IZP0-5;Q8IZP0-6;Q8IZP0-9;Q8IZP0-12;Q8IZP0	4;4;4;4;4;4;4;4;4;4;4;4;4;4	4;4;4;4;4;4;4;4;4;4;4;4;4;4	4;4;4;4;4;4;4;4;4;4;4;4;4;4	Abl interactor 1	ABI1	tr|B6VEX4|B6VEX4_HUMAN Abl interactor 1 OS=Homo sapiens GN=ABI1 PE=1 SV=1;tr|A0A0A0MRT6|A0A0A0MRT6_HUMAN Abl interactor 1 OS=Homo sapiens GN=ABI1 PE=1 SV=1;sp|Q8IZP0-11|ABI1_HUMAN Isoform 11 of Abl interactor 1 OS=Homo sapiens GN=ABI1;sp|Q8IZP0-10|ABI1_HUM	14	4	4	4	1	1	1	0	1	1	1	1	1	1	1	1	0	0	0	0	1	0	0	0	0	0	0	0	0	0	0	0	0	0	0	0	1	0	0	0	3	0
A0A0A0MRV0;Q9P2E9;Q9P2E9-2;A0A087WVV2;Q9P2E9-3;F8W7S5;A0A087WU26;A2A2S5;V9GY78	A0A0A0MRV0;Q9P2E9;Q9P2E9-2;A0A087WVV2;Q9P2E9-3;F8W7S5	74;74;73;65;64;56;23;8;7	74;74;73;65;64;56;23;8;7	73;73;72;64;63;55;23;8;7	Ribosome-binding protein 1	RRBP1	tr|A0A0A0MRV0|A0A0A0MRV0_HUMAN Ribosome-binding protein 1 OS=Homo sapiens GN=RRBP1 PE=1 SV=1;sp|Q9P2E9|RRBP1_HUMAN Ribosome-binding protein 1 OS=Homo sapiens GN=RRBP1 PE=1 SV=4;sp|Q9P2E9-2|RRBP1_HUMAN Isoform 1 of Ribosome-binding protein 1 OS=Homo sapiens	9	74	74	73	41	41	39	47	44	41	48	40	37	41	39	38	15	27	5	14	9	38	2	7	9	19	25	27	15	22	18	28	16	16	24	9	27	25	22	11	30	38
P01857;A0A0A0MS08;A0A0A0MS07	P01857;A0A0A0MS08;A0A0A0MS07	18;18;14	18;18;14	8;8;6	Ig gamma-1 chain C region	IGHG1	sp|P01857|IGHG1_HUMAN Ig gamma-1 chain C region OS=Homo sapiens GN=IGHG1 PE=1 SV=1;tr|A0A0A0MS08|A0A0A0MS08_HUMAN Ig gamma-1 chain C region (Fragment) OS=Homo sapiens GN=IGHG1 PE=1 SV=1;tr|A0A0A0MS07|A0A0A0MS07_HUMAN Ig gamma-1 chain C region (Fragment) OS	3	18	18	8	10	11	5	12	12	12	12	12	11	12	12	10	9	8	6	9	13	11	11	12	9	11	12	13	11	10	9	8	9	10	14	9	12	12	13	7	10	11
A0A0A0MS15;A0A0B4J1V6	A0A0A0MS15	4;1	4;1	4;1		IGHV3-49	sp|A0A0A0MS15|HV349_HUMAN Immunoglobulin heavy variable 3-49 OS=Homo sapiens GN=IGHV3-49 PE=1 SV=1	2	4	4	4	0	1	0	2	2	3	2	3	3	2	3	3	0	0	0	0	0	1	1	1	0	1	0	1	1	1	1	0	1	1	1	1	1	1	1	0	1	1
Q9BWM7;A0A0A0MS41;S4R3N9	Q9BWM7;A0A0A0MS41;S4R3N9	12;12;7	11;11;7	11;11;7	Sideroflexin-3;Sideroflexin	SFXN3	sp|Q9BWM7|SFXN3_HUMAN Sideroflexin-3 OS=Homo sapiens GN=SFXN3 PE=1 SV=3;tr|A0A0A0MS41|A0A0A0MS41_HUMAN Sideroflexin OS=Homo sapiens GN=SFXN3 PE=1 SV=1;tr|S4R3N9|S4R3N9_HUMAN Sideroflexin-3 OS=Homo sapiens GN=SFXN3 PE=1 SV=1	3	12	11	11	9	10	9	9	10	9	11	9	9	8	8	8	6	8	1	4	6	11	2	5	1	6	6	4	8	6	7	5	4	8	9	5	10	8	3	1	12	11
A0A0A0MS45;J3KNI1;Q9H9E3;Q9H9E3-2;E9PRT5;H3BSD2;H3BMV9;Q9H9E3-3;J3QLW1;H3BQB2	A0A0A0MS45;J3KNI1;Q9H9E3;Q9H9E3-2;E9PRT5;H3BSD2;H3BMV9;Q9H9E3-3	6;6;6;4;3;3;3;3;2;1	6;6;6;4;3;3;3;3;2;1	6;6;6;4;3;3;3;3;2;1	Conserved oligomeric Golgi complex subunit 4	COG4	tr|A0A0A0MS45|A0A0A0MS45_HUMAN Conserved oligomeric Golgi complex subunit 4 OS=Homo sapiens GN=COG4 PE=1 SV=1;tr|J3KNI1|J3KNI1_HUMAN Conserved oligomeric Golgi complex subunit 4 OS=Homo sapiens GN=COG4 PE=1 SV=1;sp|Q9H9E3|COG4_HUMAN Conserved oligomeric Go	10	6	6	6	1	4	1	2	3	1	3	1	2	1	1	1	1	0	0	0	0	0	1	1	2	0	0	1	1	1	1	1	1	1	1	1	1	0	1	1	0	0
Q5SWX3;A0A0A0MS52;A0A0A0MT11;Q13555-10;Q13555-3;Q13555-5;Q13555-4;Q13555-7;Q13555-9;Q13555-2;Q13555-8;Q13555;Q13555-6	Q5SWX3;A0A0A0MS52;A0A0A0MT11;Q13555-10;Q13555-3;Q13555-5;Q13555-4;Q13555-7;Q13555-9;Q13555-2;Q13555-8;Q13555;Q13555-6	3;3;3;3;3;3;3;3;3;3;3;3;3	1;1;1;1;1;1;1;1;1;1;1;1;1	1;1;1;1;1;1;1;1;1;1;1;1;1	Calcium/calmodulin-dependent protein kinase type II subunit gamma	CAMK2G	tr|Q5SWX3|Q5SWX3_HUMAN Calcium/calmodulin-dependent protein kinase (CaM kinase) II gamma, isoform CRA_n OS=Homo sapiens GN=CAMK2G PE=1 SV=1;tr|A0A0A0MS52|A0A0A0MS52_HUMAN Calcium/calmodulin-dependent protein kinase (CaM kinase) II gamma, isoform CRA_a OS=H	13	3	1	1	2	2	2	2	2	2	2	2	1	2	2	1	1	0	0	0	1	1	0	0	0	0	0	0	2	1	2	1	1	1	1	0	2	0	1	0	2	2
A0A0A0MSA7;A0A0U1RQK7;O43432;O43432-3;O43432-4;O43432-2	A0A0A0MSA7;A0A0U1RQK7;O43432;O43432-3;O43432-4	18;18;18;18;15;2	16;16;16;16;13;2	16;16;16;16;13;2	Eukaryotic translation initiation factor 4 gamma 3	EIF4G3	tr|A0A0A0MSA7|A0A0A0MSA7_HUMAN Eukaryotic translation initiation factor 4 gamma 3 OS=Homo sapiens GN=EIF4G3 PE=1 SV=1;tr|A0A0U1RQK7|A0A0U1RQK7_HUMAN Eukaryotic translation initiation factor 4 gamma 3 OS=Homo sapiens GN=EIF4G3 PE=1 SV=1;sp|O43432|IF4G3_HUMA	6	18	16	16	6	10	5	10	7	6	6	8	4	6	2	4	1	2	1	1	1	6	0	0	1	4	3	3	2	3	1	1	3	3	8	1	4	4	4	2	8	9
A0A0A0MSB2;C9JFC0;C9JPH9	A0A0A0MSB2;C9JFC0;C9JPH9	8;8;6	1;1;1	1;1;1		FSCN1	tr|A0A0A0MSB2|A0A0A0MSB2_HUMAN Fascin (Fragment) OS=Homo sapiens GN=FSCN1 PE=1 SV=6;tr|C9JFC0|C9JFC0_HUMAN Fascin (Fragment) OS=Homo sapiens GN=FSCN1 PE=1 SV=1;tr|C9JPH9|C9JPH9_HUMAN Fascin (Fragment) OS=Homo sapiens GN=FSCN1 PE=1 SV=1	3	8	1	1	4	5	3	5	6	4	5	4	3	4	4	3	3	3	3	4	2	5	4	1	1	5	5	5	4	2	4	3	3	4	5	3	4	4	3	4	4	5
A0A0A0MSB8;Q9UPT5-2;Q9UPT5-5;Q9UPT5-1;Q9UPT5-6;Q9UPT5;A0A0A0MRE1;B4DJ07;B5MCY9;K7ERQ5;Q9UPT5-4;C9JME6;C9JKC2	A0A0A0MSB8;Q9UPT5-2;Q9UPT5-5;Q9UPT5-1;Q9UPT5-6;Q9UPT5;A0A0A0MRE1;B4DJ07	7;7;7;7;7;7;6;6;2;2;2;1;1	7;7;7;7;7;7;6;6;2;2;2;1;1	7;7;7;7;7;7;6;6;2;2;2;1;1	Exocyst complex component 7	EXOC7	tr|A0A0A0MSB8|A0A0A0MSB8_HUMAN Exocyst complex component 7 OS=Homo sapiens GN=EXOC7 PE=1 SV=1;sp|Q9UPT5-2|EXOC7_HUMAN Isoform 2 of Exocyst complex component 7 OS=Homo sapiens GN=EXOC7;sp|Q9UPT5-5|EXOC7_HUMAN Isoform 5 of Exocyst complex component 7 OS=Homo	13	7	7	7	2	6	4	6	5	5	5	3	5	4	4	4	1	3	1	3	0	3	0	0	1	3	1	3	3	4	3	0	2	3	5	2	4	3	0	1	5	4
A0A0A0MSE2;Q16836;Q16836-3;Q16836-2;E9PF18	A0A0A0MSE2;Q16836;Q16836-3;Q16836-2;E9PF18	11;11;11;11;10	11;11;11;11;10	11;11;11;11;10	Hydroxyacyl-coenzyme A dehydrogenase, mitochondrial	HADH	tr|A0A0A0MSE2|A0A0A0MSE2_HUMAN Hydroxyacyl-coenzyme A dehydrogenase, mitochondrial OS=Homo sapiens GN=HADH PE=1 SV=1;sp|Q16836|HCDH_HUMAN Hydroxyacyl-coenzyme A dehydrogenase, mitochondrial OS=Homo sapiens GN=HADH PE=1 SV=3;sp|Q16836-3|HCDH_HUMAN Isoform 3	5	11	11	11	7	7	6	7	7	7	7	5	4	4	2	2	6	5	2	3	7	7	3	3	1	6	5	6	6	3	7	3	3	5	7	4	6	5	5	2	7	7
A0A0A0MSI8;O00471;F8W9B8;G3V377	A0A0A0MSI8;O00471;F8W9B8	10;10;8;1	10;10;8;1	10;10;8;1	Exocyst complex component 5	EXOC5	tr|A0A0A0MSI8|A0A0A0MSI8_HUMAN Exocyst complex component 5 OS=Homo sapiens GN=EXOC5 PE=1 SV=1;sp|O00471|EXOC5_HUMAN Exocyst complex component 5 OS=Homo sapiens GN=EXOC5 PE=1 SV=1;tr|F8W9B8|F8W9B8_HUMAN Exocyst complex component 5 OS=Homo sapiens GN=EXOC5 P	4	10	10	10	4	5	3	5	5	4	5	2	3	5	1	2	4	3	0	3	4	4	3	2	1	5	2	3	5	3	3	2	3	3	5	4	4	2	5	1	5	3
Q86XP3-2;A0A0A0MSJ0;J3KRE3	Q86XP3-2;A0A0A0MSJ0	22;22;1	22;22;1	1;1;0	ATP-dependent RNA helicase DDX42	DDX42	sp|Q86XP3-2|DDX42_HUMAN Isoform 2 of ATP-dependent RNA helicase DDX42 OS=Homo sapiens GN=DDX42;tr|A0A0A0MSJ0|A0A0A0MSJ0_HUMAN ATP-dependent RNA helicase DDX42 OS=Homo sapiens GN=DDX42 PE=1 SV=1	3	22	22	1	9	12	8	14	15	11	15	10	6	13	9	11	3	4	1	0	0	7	2	1	1	3	5	7	3	5	2	0	1	1	6	1	7	6	3	1	10	10
A0A0A0MSJ2;E7EU13;Q96P48-5;Q96P48-7;Q96P48-2;Q96P48-4;Q96P48-1;Q96P48-3;Q96P48	A0A0A0MSJ2;E7EU13;Q96P48-5;Q96P48-7;Q96P48-2;Q96P48-4;Q96P48-1;Q96P48-3;Q96P48	2;2;2;2;2;2;2;2;2	2;2;2;2;2;2;2;2;2	2;2;2;2;2;2;2;2;2	Arf-GAP with Rho-GAP domain, ANK repeat and PH domain-containing protein 1	ARAP1	tr|A0A0A0MSJ2|A0A0A0MSJ2_HUMAN Arf-GAP with Rho-GAP domain, ANK repeat and PH domain-containing protein 1 OS=Homo sapiens GN=ARAP1 PE=1 SV=1;tr|E7EU13|E7EU13_HUMAN Arf-GAP with Rho-GAP domain, ANK repeat and PH domain-containing protein 1 OS=Homo sapiens G	9	2	2	2	0	0	0	1	1	1	1	0	0	0	0	0	0	1	0	0	1	0	0	0	0	0	0	0	0	0	0	0	0	0	0	0	0	0	0	0	1	0
A0A0A0MSK6;Q13017-2;Q13017	A0A0A0MSK6;Q13017-2;Q13017	4;4;4	4;4;4	4;4;4	Rho GTPase-activating protein 5	ARHGAP5	tr|A0A0A0MSK6|A0A0A0MSK6_HUMAN Rho GTPase-activating protein 5 OS=Homo sapiens GN=ARHGAP5 PE=1 SV=1;sp|Q13017-2|RHG05_HUMAN Isoform 2 of Rho GTPase-activating protein 5 OS=Homo sapiens GN=ARHGAP5;sp|Q13017|RHG05_HUMAN Rho GTPase-activating protein 5 OS=Hom	3	4	4	4	2	3	2	3	2	2	2	2	0	1	2	0	3	0	0	0	1	2	0	0	0	0	0	0	2	1	0	1	1	0	0	0	2	0	0	0	2	2
A0A0A0MSM7;Q5T0T0;Q5T0T0-2	A0A0A0MSM7;Q5T0T0;Q5T0T0-2	1;1;1	1;1;1	1;1;1	E3 ubiquitin-protein ligase MARCH8	MARCH8	tr|A0A0A0MSM7|A0A0A0MSM7_HUMAN E3 ubiquitin-protein ligase MARCH8 (Fragment) OS=Homo sapiens GN=MARCH8 PE=1 SV=1;sp|Q5T0T0|MARH8_HUMAN E3 ubiquitin-protein ligase MARCH8 OS=Homo sapiens GN=MARCH8 PE=1 SV=1;sp|Q5T0T0-2|MARH8_HUMAN Isoform 2 of E3 ubiquitin-	3	1	1	1	1	1	1	1	1	1	1	1	1	1	1	1	1	1	0	1	1	1	0	1	0	0	1	1	1	1	0	1	0	0	1	0	0	1	0	0	1	0
A0A0A0MSN7;O60678-2;O60678	A0A0A0MSN7;O60678-2;O60678	3;3;3	3;3;3	3;3;3	Protein arginine N-methyltransferase 3	PRMT3	tr|A0A0A0MSN7|A0A0A0MSN7_HUMAN Protein arginine N-methyltransferase 3 OS=Homo sapiens GN=PRMT3 PE=1 SV=1;sp|O60678-2|ANM3_HUMAN Isoform 2 of Protein arginine N-methyltransferase 3 OS=Homo sapiens GN=PRMT3;sp|O60678|ANM3_HUMAN Protein arginine N-methyltrans	3	3	3	3	1	1	1	1	1	1	1	1	0	1	0	0	0	0	0	0	1	1	0	0	0	0	0	0	0	0	0	0	0	0	0	0	0	0	0	0	0	1
A0A0A0MSQ0;P13797-3;P13797-2;P13797;H7C4N2;U3KQI3	A0A0A0MSQ0;P13797-3;P13797-2;P13797	18;18;18;18;5;4	13;13;13;13;5;1	11;11;11;11;3;1	Plastin-3	PLS3	tr|A0A0A0MSQ0|A0A0A0MSQ0_HUMAN Plastin-3 OS=Homo sapiens GN=PLS3 PE=1 SV=1;sp|P13797-3|PLST_HUMAN Isoform 3 of Plastin-3 OS=Homo sapiens GN=PLS3;sp|P13797-2|PLST_HUMAN Isoform 2 of Plastin-3 OS=Homo sapiens GN=PLS3;sp|P13797|PLST_HUMAN Plastin-3 OS=Homo sa	6	18	13	11	4	6	5	6	7	8	9	6	6	7	4	4	8	3	1	1	9	7	7	3	2	4	3	5	7	3	5	3	5	7	6	3	8	10	7	3	9	8
S4R3Z2;A0A0A0MSS8;P42330;P42330-2;S4R3D5;P17516	S4R3Z2;A0A0A0MSS8;P42330;P42330-2	15;15;15;8;7;2	15;15;15;8;7;2	11;11;11;7;4;0	Aldo-keto reductase family 1 member C3	AKR1C3	tr|S4R3Z2|S4R3Z2_HUMAN Aldo-keto reductase family 1 member C3 OS=Homo sapiens GN=AKR1C3 PE=1 SV=1;tr|A0A0A0MSS8|A0A0A0MSS8_HUMAN Aldo-keto reductase family 1 member C3 OS=Homo sapiens GN=AKR1C3 PE=1 SV=1;sp|P42330|AK1C3_HUMAN Aldo-keto reductase family 1 m	6	15	15	11	0	1	0	2	1	1	1	1	0	0	0	0	0	0	0	1	15	0	0	0	1	0	0	0	0	1	1	0	0	1	0	0	0	0	0	0	1	0
A0A0A0MSV6;D6R934;P02746	A0A0A0MSV6;D6R934;P02746	5;5;5	5;5;5	5;5;5	Complement C1q subcomponent subunit B	C1QB	tr|A0A0A0MSV6|A0A0A0MSV6_HUMAN Complement C1q subcomponent subunit B (Fragment) OS=Homo sapiens GN=C1QB PE=1 SV=6;tr|D6R934|D6R934_HUMAN Complement C1q subcomponent subunit B OS=Homo sapiens GN=C1QB PE=1 SV=1;sp|P02746|C1QB_HUMAN Complement C1q subcomponen	3	5	5	5	1	1	0	1	3	2	2	1	1	3	3	2	0	0	0	0	3	1	1	1	1	1	2	2	0	0	0	1	1	1	2	1	1	1	2	0	1	0
A0A0A0MSW4;P48739;P48739-2;P48739-3;B3KYB7;B3KYB6	A0A0A0MSW4;P48739;P48739-2;P48739-3;B3KYB7;B3KYB6	5;5;5;5;4;3	5;5;5;5;4;3	5;5;5;5;4;3	Phosphatidylinositol transfer protein beta isoform	PITPNB	tr|A0A0A0MSW4|A0A0A0MSW4_HUMAN Phosphatidylinositol transfer protein beta isoform OS=Homo sapiens GN=PITPNB PE=1 SV=1;sp|P48739|PIPNB_HUMAN Phosphatidylinositol transfer protein beta isoform OS=Homo sapiens GN=PITPNB PE=1 SV=2;sp|P48739-2|PIPNB_HUMAN Isofo	6	5	5	5	3	3	3	3	1	3	3	1	3	3	0	0	0	0	0	0	1	1	0	0	0	0	0	0	0	0	0	0	0	0	1	0	1	0	0	0	3	3
A0A0A0MT09;Q12972-2;Q12972	A0A0A0MT09;Q12972-2;Q12972	2;2;2	2;2;2	2;2;2	Nuclear inhibitor of protein phosphatase 1;Activator of RNA decay	PPP1R8	tr|A0A0A0MT09|A0A0A0MT09_HUMAN Nuclear inhibitor of protein phosphatase 1 (Fragment) OS=Homo sapiens GN=PPP1R8 PE=1 SV=1;sp|Q12972-2|PP1R8_HUMAN Isoform Beta of Nuclear inhibitor of protein phosphatase 1 OS=Homo sapiens GN=PPP1R8;sp|Q12972|PP1R8_HUMAN Nucl	3	2	2	2	2	2	2	1	2	2	2	1	1	2	0	2	0	0	0	0	1	1	0	0	0	0	0	0	0	1	1	1	0	0	1	0	1	0	0	0	1	1
A0A0A0MT32;P38571-2;P38571;Q5T770;Q5T073	A0A0A0MT32;P38571-2;P38571;Q5T770;Q5T073	2;2;2;1;1	2;2;2;1;1	2;2;2;1;1	Lysosomal acid lipase/cholesteryl ester hydrolase	LIPA	tr|A0A0A0MT32|A0A0A0MT32_HUMAN Lysosomal acid lipase/cholesteryl ester hydrolase OS=Homo sapiens GN=LIPA PE=1 SV=1;sp|P38571-2|LICH_HUMAN Isoform 2 of Lysosomal acid lipase/cholesteryl ester hydrolase OS=Homo sapiens GN=LIPA;sp|P38571|LICH_HUMAN Lysosomal	5	2	2	2	1	1	1	1	1	1	1	1	1	1	0	1	1	1	0	0	1	0	0	0	0	0	0	0	1	1	1	0	0	1	1	0	1	0	0	0	1	1
P51532;Q9HBD4;P51532-4;P51532-3;P51532-2;P51532-5;A0A0A0MT49;A0A0U1RQE1;A0A0U1RRF8;A0A0A0MSS5;A0A0U1RRD6;B1ALF6;B4DNT1;A0A0U1RRG6;A0A0U1RR26;B1ALG2;F6T8Q0;K7EP28;A0A0U1RR83;A0A0U1RQX3;A0A0U1RRN2;A0A0U1RQW7;B1ALG1;F6XE55;A0A0U1RR09;A0A0U1RQU0;F6UH26;A0A0U1RRF5	P51532;Q9HBD4;P51532-4;P51532-3;P51532-2;P51532-5;A0A0A0MT49	6;6;6;6;6;6;6;2;1;1;1;1;1;1;1;1;1;1;1;1;1;1;1;1;1;1;1;1	2;2;2;2;2;2;2;0;0;0;0;0;0;0;0;0;0;1;0;0;0;0;0;0;0;0;0;0	2;2;2;2;2;2;2;0;0;0;0;0;0;0;0;0;0;1;0;0;0;0;0;0;0;0;0;0	Transcription activator BRG1	SMARCA4	sp|P51532|SMCA4_HUMAN Transcription activator BRG1 OS=Homo sapiens GN=SMARCA4 PE=1 SV=2;tr|Q9HBD4|Q9HBD4_HUMAN SMARCA4 isoform 2 OS=Homo sapiens GN=SMARCA4 PE=1 SV=1;sp|P51532-4|SMCA4_HUMAN Isoform 4 of Transcription activator BRG1 OS=Homo sapiens GN=SMARC	28	6	2	2	1	2	2	4	3	3	4	3	1	2	1	1	2	1	1	0	0	1	1	0	0	1	0	2	1	2	1	1	1	1	2	0	1	1	1	0	3	4
A0A0A0MT55;Q9UL12-2;Q9UL12;Q5SYV2;Q5SYV1	A0A0A0MT55;Q9UL12-2;Q9UL12;Q5SYV2;Q5SYV1	4;4;4;3;2	4;4;4;3;2	4;4;4;3;2	Sarcosine dehydrogenase, mitochondrial	SARDH	tr|A0A0A0MT55|A0A0A0MT55_HUMAN Sarcosine dehydrogenase, mitochondrial OS=Homo sapiens GN=SARDH PE=1 SV=1;sp|Q9UL12-2|SARDH_HUMAN Isoform 2 of Sarcosine dehydrogenase, mitochondrial OS=Homo sapiens GN=SARDH;sp|Q9UL12|SARDH_HUMAN Sarcosine dehydrogenase, mit	5	4	4	4	1	1	1	1	1	1	1	1	0	1	0	0	0	1	0	0	0	1	0	1	0	0	0	1	1	1	1	1	1	1	1	1	2	1	1	0	3	2
A0A0A0MT60;Q5T1M5-2;Q5T1M5;X6RKW4;Q5T1M5-3	A0A0A0MT60;Q5T1M5-2;Q5T1M5	10;10;10;4;4	10;10;10;4;4	10;10;10;4;4	Peptidyl-prolyl cis-trans isomerase;FK506-binding protein 15	FKBP15	tr|A0A0A0MT60|A0A0A0MT60_HUMAN Peptidylprolyl isomerase (Fragment) OS=Homo sapiens GN=FKBP15 PE=1 SV=1;sp|Q5T1M5-2|FKB15_HUMAN Isoform 2 of FK506-binding protein 15 OS=Homo sapiens GN=FKBP15;sp|Q5T1M5|FKB15_HUMAN FK506-binding protein 15 OS=Homo sapiens GN	5	10	10	10	2	5	3	5	6	4	4	3	2	4	3	3	0	0	0	0	0	2	0	0	0	1	1	3	0	2	0	2	1	2	2	1	2	1	1	0	7	6
A0A0A0MT66;P05060	A0A0A0MT66;P05060	2;2	2;2	2;2	Secretogranin-1;PE-11;GAWK peptide;CCB peptide	CHGB	tr|A0A0A0MT66|A0A0A0MT66_HUMAN Secretogranin-1 (Fragment) OS=Homo sapiens GN=CHGB PE=1 SV=1;sp|P05060|SCG1_HUMAN Secretogranin-1 OS=Homo sapiens GN=CHGB PE=1 SV=2	2	2	2	2	0	0	0	0	0	0	0	0	0	0	0	0	0	0	0	0	2	0	0	0	0	0	0	0	0	0	0	0	0	0	0	0	0	0	0	0	0	0
A0A0A0MT83;P26440;P26440-2;H0YN10;H7C4G6;A0A087WVD3;H0YKV0;H0YLC3	A0A0A0MT83;P26440;P26440-2;H0YN10;H7C4G6	10;10;8;6;6;4;3;3	10;10;8;6;6;4;3;3	10;10;8;6;6;4;3;3	Isovaleryl-CoA dehydrogenase, mitochondrial	IVD	tr|A0A0A0MT83|A0A0A0MT83_HUMAN Isovaleryl-CoA dehydrogenase, mitochondrial OS=Homo sapiens GN=IVD PE=1 SV=1;sp|P26440|IVD_HUMAN Isovaleryl-CoA dehydrogenase, mitochondrial OS=Homo sapiens GN=IVD PE=1 SV=1;sp|P26440-2|IVD_HUMAN Isoform 2 of Isovaleryl-CoA d	8	10	10	10	5	7	5	6	6	6	6	5	4	4	4	4	5	5	2	3	5	6	2	3	2	5	2	4	6	4	2	2	3	2	5	3	4	3	2	3	7	6
A0A0A0MTB8;Q8NI36	A0A0A0MTB8;Q8NI36	10;10	10;10	10;10	WD repeat-containing protein 36	WDR36	tr|A0A0A0MTB8|A0A0A0MTB8_HUMAN WD repeat-containing protein 36 OS=Homo sapiens GN=WDR36 PE=1 SV=1;sp|Q8NI36|WDR36_HUMAN WD repeat-containing protein 36 OS=Homo sapiens GN=WDR36 PE=1 SV=1	2	10	10	10	5	6	4	6	5	5	9	5	3	5	2	2	5	3	0	2	1	7	1	0	0	2	3	4	3	5	4	0	3	3	7	1	6	3	4	2	6	8
A0A0A0MTR7;A0A0A0MTC1;Q63HN8;Q63HN8-4;Q63HN8-5;Q63HN8-6	A0A0A0MTR7;A0A0A0MTC1;Q63HN8;Q63HN8-4	14;14;14;14;3;2	14;14;14;14;3;2	14;14;14;14;3;2	E3 ubiquitin-protein ligase RNF213	RNF213	tr|A0A0A0MTR7|A0A0A0MTR7_HUMAN E3 ubiquitin-protein ligase RNF213 OS=Homo sapiens GN=RNF213 PE=1 SV=1;tr|A0A0A0MTC1|A0A0A0MTC1_HUMAN E3 ubiquitin-protein ligase RNF213 OS=Homo sapiens GN=RNF213 PE=1 SV=1;sp|Q63HN8|RN213_HUMAN E3 ubiquitin-protein ligase RN	6	14	14	14	7	8	4	7	7	5	8	5	7	9	4	2	0	2	1	0	0	3	2	1	0	0	0	0	4	3	1	0	2	3	4	1	5	0	1	0	6	2
A0A0A0MTH0;Q8N0W4;Q8N0W4-2;Q8NFZ3-2;Q8NFZ3;A6NMU8	A0A0A0MTH0;Q8N0W4;Q8N0W4-2;Q8NFZ3-2;Q8NFZ3;A6NMU8	9;9;9;8;8;7	9;9;9;8;8;7	6;6;6;5;5;4	Neuroligin-4, X-linked;Neuroligin-4, Y-linked	NLGN4X;NLGN4Y	tr|A0A0A0MTH0|A0A0A0MTH0_HUMAN Neuroligin-4, X-linked OS=Homo sapiens GN=NLGN4X PE=1 SV=1;sp|Q8N0W4|NLGNX_HUMAN Neuroligin-4, X-linked OS=Homo sapiens GN=NLGN4X PE=1 SV=1;sp|Q8N0W4-2|NLGNX_HUMAN Isoform 2 of Neuroligin-4, X-linked OS=Homo sapiens GN=NLGN4X	6	9	9	6	6	7	6	8	8	6	7	2	3	2	4	2	5	5	2	5	3	3	1	3	1	4	4	3	7	3	3	3	2	3	4	2	6	5	3	1	7	3
A0A0A0MTH3;Q13418;Q13418-2;Q13418-3;A0A087WWY6	A0A0A0MTH3;Q13418;Q13418-2;Q13418-3	12;12;11;9;3	12;12;11;9;3	12;12;11;9;3	Integrin-linked protein kinase	ILK	tr|A0A0A0MTH3|A0A0A0MTH3_HUMAN Integrin-linked protein kinase OS=Homo sapiens GN=ILK PE=1 SV=1;sp|Q13418|ILK_HUMAN Integrin-linked protein kinase OS=Homo sapiens GN=ILK PE=1 SV=2;sp|Q13418-2|ILK_HUMAN Isoform 2 of Integrin-linked protein kinase OS=Homo sap	5	12	12	12	4	8	4	6	5	6	4	3	5	4	3	5	1	2	0	0	5	6	0	1	0	2	2	1	2	1	2	0	1	2	3	2	3	2	5	2	8	7
A0A0A0MTH9;O14981;O14981-2	A0A0A0MTH9;O14981	11;11;1	11;11;1	11;11;1	TATA-binding protein-associated factor 172	BTAF1	tr|A0A0A0MTH9|A0A0A0MTH9_HUMAN TATA-binding protein-associated factor 172 OS=Homo sapiens GN=BTAF1 PE=1 SV=1;sp|O14981|BTAF1_HUMAN TATA-binding protein-associated factor 172 OS=Homo sapiens GN=BTAF1 PE=1 SV=2	3	11	11	11	2	3	2	5	5	1	4	3	2	5	3	2	2	2	1	1	0	3	0	0	0	2	0	0	1	1	3	0	0	3	0	0	2	1	1	0	4	5
A0A0R4J2G3;A0A0A0MTJ9;Q6PIU2;Q6PIU2-2;H7C046;Q6PIU2-3	A0A0R4J2G3;A0A0A0MTJ9;Q6PIU2;Q6PIU2-2;H7C046;Q6PIU2-3	5;5;5;5;3;3	5;5;5;5;3;3	5;5;5;5;3;3	Neutral cholesterol ester hydrolase 1	NCEH1	tr|A0A0R4J2G3|A0A0R4J2G3_HUMAN Arylacetamide deacetylase-like 1 OS=Homo sapiens GN=NCEH1 PE=1 SV=1;tr|A0A0A0MTJ9|A0A0A0MTJ9_HUMAN Neutral cholesterol ester hydrolase 1 OS=Homo sapiens GN=NCEH1 PE=1 SV=1;sp|Q6PIU2|NCEH1_HUMAN Neutral cholesterol ester hydro	6	5	5	5	3	3	2	2	3	3	4	4	2	4	3	2	1	2	0	0	3	2	1	0	0	0	0	3	3	3	2	0	0	3	3	2	3	1	1	0	4	4
A0A0A0MTN0;Q13617;Q13617-2;Q5T2B5;Q5T2B7	A0A0A0MTN0;Q13617;Q13617-2;Q5T2B5	13;13;13;12;4	13;13;13;12;4	13;13;13;12;4	Cullin-2	CUL2	tr|A0A0A0MTN0|A0A0A0MTN0_HUMAN Cullin-2 OS=Homo sapiens GN=CUL2 PE=1 SV=1;sp|Q13617|CUL2_HUMAN Cullin-2 OS=Homo sapiens GN=CUL2 PE=1 SV=2;sp|Q13617-2|CUL2_HUMAN Isoform 2 of Cullin-2 OS=Homo sapiens GN=CUL2;tr|Q5T2B5|Q5T2B5_HUMAN Cullin-2 OS=Homo sapiens G	5	13	13	13	4	6	4	7	5	6	5	7	4	5	3	5	1	0	0	0	3	2	0	0	0	1	0	1	2	2	2	0	2	0	2	0	4	3	1	0	8	5
A8MYR7;A8MXQ8;A0A0A0MTP4;O14490-3;O14490-5;O14490-2;O14490-4;O14490-6;O14490-7;O14490	A8MYR7;A8MXQ8;A0A0A0MTP4;O14490-3;O14490-5;O14490-2;O14490-4;O14490-6;O14490-7;O14490	4;4;4;4;4;4;4;4;4;4	4;4;4;4;4;4;4;4;4;4	4;4;4;4;4;4;4;4;4;4	Disks large-associated protein 1	DLGAP1	tr|A8MYR7|A8MYR7_HUMAN Discs, large (Drosophila) homolog-associated protein 1, isoform CRA_a OS=Homo sapiens GN=DLGAP1 PE=1 SV=1;tr|A8MXQ8|A8MXQ8_HUMAN Discs, large (Drosophila) homolog-associated protein 1, isoform CRA_e OS=Homo sapiens GN=DLGAP1 PE=1 SV=	10	4	4	4	2	1	4	1	1	3	3	3	3	3	1	1	0	1	0	1	0	2	0	0	0	0	0	0	0	0	0	0	0	0	0	0	1	1	0	0	1	2
A0A0A0MTS7;Q8WZ42-12;Q8WZ42-7;Q8WZ42-2;Q8WZ42;Q8WZ42-8;Q8WZ42-13;Q8WZ42-5;Q8WZ42-11;Q8WZ42-4;A0A0A0MRA3;Q8WZ42-9;Q8WZ42-3;Q8WZ42-10	A0A0A0MTS7;Q8WZ42-12;Q8WZ42-7;Q8WZ42-2;Q8WZ42;Q8WZ42-8;Q8WZ42-13;Q8WZ42-5;Q8WZ42-11;Q8WZ42-4;A0A0A0MRA3;Q8WZ42-9;Q8WZ42-3;Q8WZ42-10	16;16;15;15;15;15;15;14;14;14;13;13;12;12	16;16;15;15;15;15;15;14;14;14;13;13;12;12	13;13;12;12;12;12;12;11;11;11;10;10;9;9	Titin	TTN	tr|A0A0A0MTS7|A0A0A0MTS7_HUMAN Titin OS=Homo sapiens GN=TTN PE=1 SV=1;sp|Q8WZ42-12|TITIN_HUMAN Isoform 12 of Titin OS=Homo sapiens GN=TTN;sp|Q8WZ42-7|TITIN_HUMAN Isoform 7 of Titin OS=Homo sapiens GN=TTN;sp|Q8WZ42-2|TITIN_HUMAN Isoform 2 of Titin OS=Homo s	14	16	16	13	2	3	4	5	5	6	3	2	4	3	4	2	0	0	0	1	0	3	0	0	1	1	1	0	1	1	1	0	1	1	1	0	0	1	1	0	4	3
A0A0A6YY96;P48200	A0A0A6YY96;P48200	3;3	3;3	3;3	Iron-responsive element-binding protein 2	IREB2	tr|A0A0A6YY96|A0A0A6YY96_HUMAN Iron-responsive element-binding protein 2 OS=Homo sapiens GN=IREB2 PE=1 SV=1;sp|P48200|IREB2_HUMAN Iron-responsive element-binding protein 2 OS=Homo sapiens GN=IREB2 PE=1 SV=3	2	3	3	3	0	0	0	1	0	0	0	0	0	0	0	0	0	0	0	0	1	0	0	0	0	0	0	0	0	0	0	0	0	0	0	0	0	0	1	0	0	1
A8MV53;A0A0A6YYI3;A0A0B4J1V8;Q9NQ55-2;Q9NQ55;Q9NQ55-3;H7C446;C9J3W3	A8MV53;A0A0A6YYI3;A0A0B4J1V8;Q9NQ55-2;Q9NQ55;Q9NQ55-3;H7C446	3;3;3;3;3;3;2;1	3;3;3;3;3;3;2;1	3;3;3;3;3;3;2;1	Suppressor of SWI4 1 homolog	PPAN;PPAN-P2RY11	tr|A8MV53|A8MV53_HUMAN HCG2033702, isoform CRA_a OS=Homo sapiens GN=PPAN PE=4 SV=1;tr|A0A0A6YYI3|A0A0A6YYI3_HUMAN Protein PPAN-P2RY11 OS=Homo sapiens GN=PPAN-P2RY11 PE=4 SV=1;tr|A0A0B4J1V8|A0A0B4J1V8_HUMAN HCG2039996 OS=Homo sapiens GN=PPAN-P2RY11 PE=3 SV=	8	3	3	3	1	1	0	1	1	1	1	1	1	0	1	1	0	1	0	0	0	1	1	0	0	0	0	1	1	1	1	1	1	0	1	1	0	2	0	1	1	2
A0A0A6YYL4;P57737-3;P57737-2;P57737-4;P57737;I3L1U7;I3L0X9;I3L3T0;E7EP81;I3L167;Q9Y3D7;A0A0B4J298;I3L351;I3L442;I3L212	A0A0A6YYL4;P57737-3;P57737-2;P57737-4;P57737	10;10;8;8;8;2;2;2;2;2;2;1;1;1;1	10;10;8;8;8;2;2;2;2;2;2;1;1;1;1	10;10;8;8;8;2;2;2;2;2;2;1;1;1;1	Coronin;Coronin-7	CORO7-PAM16;CORO7	tr|A0A0A6YYL4|A0A0A6YYL4_HUMAN Coronin OS=Homo sapiens GN=CORO7-PAM16 PE=3 SV=1;sp|P57737-3|CORO7_HUMAN Isoform 3 of Coronin-7 OS=Homo sapiens GN=CORO7;sp|P57737-2|CORO7_HUMAN Isoform 2 of Coronin-7 OS=Homo sapiens GN=CORO7;sp|P57737-4|CORO7_HUMAN Isoform	15	10	10	10	4	4	4	6	8	5	7	3	4	8	4	5	2	2	2	0	2	5	1	2	0	3	1	3	3	3	1	1	1	3	5	2	3	4	3	1	6	7
A0A0B4J1R2;Q9H6R3;Q9H6R3-2;H0YII9;F8VZB4	A0A0B4J1R2;Q9H6R3;Q9H6R3-2	3;3;2;1;1	3;3;2;1;1	3;3;2;1;1	Acyl-CoA synthetase short-chain family member 3, mitochondrial	ACSS3	tr|A0A0B4J1R2|A0A0B4J1R2_HUMAN Acyl-CoA synthetase short-chain family member 3, mitochondrial OS=Homo sapiens GN=ACSS3 PE=1 SV=1;sp|Q9H6R3|ACSS3_HUMAN Acyl-CoA synthetase short-chain family member 3, mitochondrial OS=Homo sapiens GN=ACSS3 PE=1 SV=1;sp|Q9H6	5	3	3	3	3	2	2	3	3	3	3	0	2	0	0	0	0	1	0	0	0	1	0	0	0	1	0	0	0	0	0	1	0	0	0	0	0	0	1	0	3	0
A0A0B4J1R4;P32754-2;P32754	A0A0B4J1R4;P32754-2;P32754	2;2;2	2;2;2	2;2;2	4-hydroxyphenylpyruvate dioxygenase	HPD	tr|A0A0B4J1R4|A0A0B4J1R4_HUMAN 4-hydroxyphenylpyruvate dioxygenase OS=Homo sapiens GN=HPD PE=1 SV=1;sp|P32754-2|HPPD_HUMAN Isoform 2 of 4-hydroxyphenylpyruvate dioxygenase OS=Homo sapiens GN=HPD;sp|P32754|HPPD_HUMAN 4-hydroxyphenylpyruvate dioxygenase OS=H	3	2	2	2	0	0	0	0	0	0	0	0	0	0	0	0	0	0	0	0	0	0	0	0	0	0	0	0	0	0	0	0	0	0	0	0	0	0	0	0	1	0
A0A0B4J1V1;P01763;A0A075B7F0;A0A0C4DH32;A0A0J9YVY3;A0A0B4J1X8	A0A0B4J1V1;P01763	3;2;1;1;1;1	1;0;0;0;0;0	1;0;0;0;0;0	Ig heavy chain V-III region WEA	IGHV3-21	sp|A0A0B4J1V1|HV321_HUMAN Immunoglobulin heavy variable 3-21 OS=Homo sapiens GN=IGHV3-21 PE=1 SV=1;sp|P01763|HV348_HUMAN Immunoglobulin heavy variable 3-48 OS=Homo sapiens GN=IGHV3-48 PE=1 SV=2	6	3	1	1	1	2	1	1	2	2	2	2	2	2	2	2	0	0	1	0	2	2	1	0	1	2	1	2	0	0	0	0	0	1	2	1	2	2	2	0	1	2
A0A0B4J1X5	A0A0B4J1X5	3	1	1		IGHV3-74	sp|A0A0B4J1X5|HV374_HUMAN Immunoglobulin heavy variable 3-74 OS=Homo sapiens GN=IGHV3-74 PE=3 SV=1	1	3	1	1	2	3	2	2	3	3	2	2	3	2	3	2	0	1	1	0	2	3	2	1	2	2	2	2	0	0	0	1	1	2	2	2	2	2	2	0	1	2
A0A0B4J1Z1;C9JAB2;Q16629-3;Q16629-2;Q16629-4;Q16629;F8WEA1	A0A0B4J1Z1;C9JAB2;Q16629-3;Q16629-2;Q16629-4;Q16629	10;10;10;10;10;10;1	9;9;9;9;9;9;1	9;9;9;9;9;9;1	Serine/arginine-rich splicing factor 7	SRSF7	tr|A0A0B4J1Z1|A0A0B4J1Z1_HUMAN Serine/arginine-rich-splicing factor 7 OS=Homo sapiens GN=SRSF7 PE=1 SV=1;tr|C9JAB2|C9JAB2_HUMAN Serine/arginine-rich-splicing factor 7 OS=Homo sapiens GN=SRSF7 PE=1 SV=1;sp|Q16629-3|SRSF7_HUMAN Isoform 3 of Serine/arginine-r	7	10	9	9	5	8	6	6	7	7	6	6	6	7	6	4	4	4	4	4	9	5	3	4	1	4	5	5	4	5	5	3	3	4	6	4	6	5	3	4	7	6
A0A0B4J220;E9PLD3;E9PRG8	A0A0B4J220	5;1;1	5;1;1	5;1;1		C11orf98	tr|A0A0B4J220|A0A0B4J220_HUMAN Chromosome 11 open reading frame 48, isoform CRA_c OS=Homo sapiens GN=C11orf98 PE=1 SV=1	3	5	5	5	0	0	0	0	0	0	0	0	0	0	0	0	0	0	0	0	5	0	0	0	0	0	0	0	0	0	0	0	0	0	0	0	0	0	0	0	0	0
A0A0B4J231;B9A064;A0A075B6K8;P0CG04	A0A0B4J231;B9A064;A0A075B6K8;P0CG04	9;9;8;8	9;9;8;8	4;4;3;3	Immunoglobulin lambda-like polypeptide 5;Ig lambda-1 chain C regions	IGLL5;IGLC1	tr|A0A0B4J231|A0A0B4J231_HUMAN Immunoglobulin lambda-like polypeptide 5 OS=Homo sapiens GN=IGLL5 PE=1 SV=1;sp|B9A064|IGLL5_HUMAN Immunoglobulin lambda-like polypeptide 5 OS=Homo sapiens GN=IGLL5 PE=2 SV=2;tr|A0A075B6K8|A0A075B6K8_HUMAN Ig lambda-1 chain C	4	9	9	4	6	6	3	6	5	6	6	5	5	5	5	5	4	4	4	4	4	6	6	5	6	6	6	5	5	3	6	4	5	6	6	5	4	5	6	4	6	4
A0A0B4J287;Q9H0A8;H3BM91;H3BPG2;H3BQF2;Q9H0A8-3;Q9H0A8-2	A0A0B4J287;Q9H0A8;H3BM91	3;3;2;1;1;1;1	3;3;2;1;1;1;1	3;3;2;1;1;1;1	COMM domain-containing protein 4	COMMD4	tr|A0A0B4J287|A0A0B4J287_HUMAN COMM domain-containing protein 4 OS=Homo sapiens GN=COMMD4 PE=1 SV=1;sp|Q9H0A8|COMD4_HUMAN COMM domain-containing protein 4 OS=Homo sapiens GN=COMMD4 PE=1 SV=1;tr|H3BM91|H3BM91_HUMAN COMM domain-containing protein 4 (Fragment	7	3	3	3	0	0	0	0	0	0	0	0	0	0	0	0	0	0	0	0	2	1	0	0	0	1	0	0	0	0	0	0	0	0	1	0	0	0	0	0	1	0
A0A0B4J294;H3BP13;Q9UL33-2;Q9UL33;H3BPN3;H3BUK6;A0A0B4J286;H3BQQ8	A0A0B4J294;H3BP13;Q9UL33-2;Q9UL33;H3BPN3;H3BUK6;A0A0B4J286	3;3;3;3;2;2;2;1	3;3;3;3;2;2;2;1	3;3;3;3;2;2;2;1	Trafficking protein particle complex subunit 2-like protein	TRAPPC2L	tr|A0A0B4J294|A0A0B4J294_HUMAN Trafficking protein particle complex subunit 2-like protein OS=Homo sapiens GN=TRAPPC2L PE=1 SV=1;tr|H3BP13|H3BP13_HUMAN Trafficking protein particle complex subunit 2-like protein OS=Homo sapiens GN=TRAPPC2L PE=1 SV=1;sp|Q9U	8	3	3	3	1	1	0	2	1	2	0	0	0	1	0	0	0	0	0	0	2	1	0	0	0	0	0	0	1	1	1	0	2	1	1	0	1	0	0	0	1	0
A0A0B4J2A0;Q9UHJ6	A0A0B4J2A0;Q9UHJ6	7;7	7;7	7;7	Sedoheptulokinase	TRPV1;SHPK	tr|A0A0B4J2A0|A0A0B4J2A0_HUMAN Uncharacterized protein OS=Homo sapiens PE=1 SV=1;sp|Q9UHJ6|SHPK_HUMAN Sedoheptulokinase OS=Homo sapiens GN=SHPK PE=1 SV=3	2	7	7	7	6	3	4	5	5	5	5	2	2	5	3	3	3	4	0	1	0	4	1	0	1	2	0	3	2	3	4	2	1	3	5	0	3	2	2	1	4	6
A0A0B4J2A4;P42765;K7EME0;K7EJ68;K7EJB1;K7ER88	A0A0B4J2A4;P42765;K7EME0	17;17;12;3;2;1	17;17;12;3;2;1	17;17;12;3;2;1	3-ketoacyl-CoA thiolase, mitochondrial	ACAA2	tr|A0A0B4J2A4|A0A0B4J2A4_HUMAN 3-ketoacyl-CoA thiolase, mitochondrial OS=Homo sapiens GN=ACAA2 PE=1 SV=1;sp|P42765|THIM_HUMAN 3-ketoacyl-CoA thiolase, mitochondrial OS=Homo sapiens GN=ACAA2 PE=1 SV=2;tr|K7EME0|K7EME0_HUMAN 3-ketoacyl-CoA thiolase, mitochon	6	17	17	17	5	9	4	6	6	6	7	4	3	4	5	5	1	3	2	2	5	7	2	2	1	4	3	2	2	4	3	2	2	3	5	2	4	4	3	1	6	8
S4R460;A0A0B4J2B5	S4R460;A0A0B4J2B5	2;2	1;1	1;1		IGHV3OR16-9	tr|S4R460|S4R460_HUMAN Protein IGHV3OR16-9 OS=Homo sapiens GN=IGHV3OR16-9 PE=1 SV=2;tr|A0A0B4J2B5|A0A0B4J2B5_HUMAN Protein IGHV3OR16-9 (Fragment) OS=Homo sapiens GN=IGHV3OR16-9 PE=1 SV=1	2	2	1	1	1	2	1	1	2	2	2	2	2	2	2	2	1	0	0	0	1	2	1	1	0	2	1	2	1	0	1	1	1	1	2	1	2	2	2	1	2	2
Q5W0H4;A0A0B4J2C3;P13693;J3KPG2;E9PJF7;P13693-2;H0YCX0;Q56UQ5	Q5W0H4;A0A0B4J2C3;P13693;J3KPG2;E9PJF7;P13693-2	6;6;6;5;4;3;2;1	6;6;6;5;4;3;2;1	6;6;6;5;4;3;2;1	Translationally-controlled tumor protein	TPT1	tr|Q5W0H4|Q5W0H4_HUMAN Translationally-controlled tumor protein OS=Homo sapiens GN=TPT1 PE=1 SV=1;tr|A0A0B4J2C3|A0A0B4J2C3_HUMAN Translationally-controlled tumor protein OS=Homo sapiens GN=TPT1 PE=1 SV=1;sp|P13693|TCTP_HUMAN Translationally-controlled tumo	8	6	6	6	4	5	5	5	5	5	5	4	3	5	4	4	4	5	1	4	3	4	1	4	2	5	4	4	5	3	5	3	4	3	5	2	5	5	4	2	5	5
Q15269;A0A0B4J2E5;C9J544	Q15269;A0A0B4J2E5	9;9;1	9;9;1	7;7;1	Periodic tryptophan protein 2 homolog	PWP2	sp|Q15269|PWP2_HUMAN Periodic tryptophan protein 2 homolog OS=Homo sapiens GN=PWP2 PE=2 SV=2;tr|A0A0B4J2E5|A0A0B4J2E5_HUMAN Protein LOC102724159 OS=Homo sapiens GN=LOC102724159 PE=1 SV=1	3	9	9	7	2	2	1	5	5	2	5	2	1	1	2	1	1	2	0	0	0	4	0	0	1	2	1	3	3	3	2	0	2	3	6	4	6	4	2	2	6	3
A0A0B4J2E8;Q96D31-2;Q96D31	A0A0B4J2E8;Q96D31-2;Q96D31	1;1;1	1;1;1	1;1;1	Calcium release-activated calcium channel protein 1	ORAI1	tr|A0A0B4J2E8|A0A0B4J2E8_HUMAN Calcium release-activated calcium channel protein 1 OS=Homo sapiens GN=ORAI1 PE=1 SV=1;sp|Q96D31-2|CRCM1_HUMAN Isoform beta of Calcium release-activated calcium channel protein 1 OS=Homo sapiens GN=ORAI1;sp|Q96D31|CRCM1_HUMAN	3	1	1	1	1	1	0	0	1	1	0	0	0	0	0	0	0	0	0	0	0	0	0	0	0	0	0	0	1	0	0	0	0	0	0	0	0	1	0	0	1	1
A0A0B4J2H0;P01742	A0A0B4J2H0;P01742	4;3	4;3	3;2	Ig heavy chain V-I region EU	IGHV1-69-2	tr|A0A0B4J2H0|A0A0B4J2H0_HUMAN Protein IGHV1-69-2 (Fragment) OS=Homo sapiens GN=IGHV1-69-2 PE=1 SV=1;sp|P01742|HV169_HUMAN Immunoglobulin heavy variable 1-69 OS=Homo sapiens GN=IGHV1-69 PE=1 SV=2	2	4	4	3	1	2	1	2	3	3	1	2	1	3	3	3	1	1	0	0	0	2	0	0	0	0	0	0	0	0	0	0	0	1	1	0	2	2	1	0	1	2
A0A0C4DFM1;Q92544;F8WCN2;F2Z2L1	A0A0C4DFM1;Q92544	9;9;1;1	9;9;1;1	9;9;1;1	Transmembrane 9 superfamily member 4	TM9SF4	tr|A0A0C4DFM1|A0A0C4DFM1_HUMAN Transmembrane 9 superfamily member OS=Homo sapiens GN=TM9SF4 PE=1 SV=1;sp|Q92544|TM9S4_HUMAN Transmembrane 9 superfamily member 4 OS=Homo sapiens GN=TM9SF4 PE=1 SV=2	4	9	9	9	4	5	2	5	5	5	6	2	1	4	5	2	3	2	1	2	4	3	2	2	1	3	3	4	2	3	2	2	2	4	4	4	5	4	3	2	3	8
A0A0C4DFN1;Q8IWA4;Q8IWA4-2;Q8IWA4-3;C9JXQ1;H7C5H5	A0A0C4DFN1;Q8IWA4;Q8IWA4-2;Q8IWA4-3;C9JXQ1	4;4;3;3;2;1	4;4;3;3;2;1	4;4;3;3;2;1	Mitofusin-1	MFN1	tr|A0A0C4DFN1|A0A0C4DFN1_HUMAN Mitofusin-1 OS=Homo sapiens GN=MFN1 PE=1 SV=1;sp|Q8IWA4|MFN1_HUMAN Mitofusin-1 OS=Homo sapiens GN=MFN1 PE=1 SV=2;sp|Q8IWA4-2|MFN1_HUMAN Isoform 2 of Mitofusin-1 OS=Homo sapiens GN=MFN1;sp|Q8IWA4-3|MFN1_HUMAN Isoform 3 of Mito	6	4	4	4	1	2	2	3	3	3	3	2	2	2	3	2	2	2	1	1	2	3	0	0	0	2	0	2	2	2	3	1	2	3	3	1	2	3	2	0	3	3
A0A0C4DFN3;Q99685-2;Q99685;C9J8Q3;H7C5K5;H7C599;E7EWX8;H7C4E0	A0A0C4DFN3;Q99685-2;Q99685;C9J8Q3;H7C5K5;H7C599;E7EWX8	3;3;3;2;2;2;2;1	3;3;3;2;2;2;2;1	3;3;3;2;2;2;2;1	Monoglyceride lipase	MGLL	tr|A0A0C4DFN3|A0A0C4DFN3_HUMAN Monoglyceride lipase OS=Homo sapiens GN=MGLL PE=1 SV=1;sp|Q99685-2|MGLL_HUMAN Isoform 2 of Monoglyceride lipase OS=Homo sapiens GN=MGLL;sp|Q99685|MGLL_HUMAN Monoglyceride lipase OS=Homo sapiens GN=MGLL PE=1 SV=2;tr|C9J8Q3|C9J	8	3	3	3	0	0	0	0	0	0	0	0	0	0	0	0	0	0	0	0	3	0	0	0	0	0	0	0	0	0	0	0	0	0	0	0	0	0	0	0	0	0
A0A0C4DFP4;Q96IV0-2;Q96IV0;Q96IV0-3;Q96IV0-5;H0Y2P2;Q96IV0-4	A0A0C4DFP4;Q96IV0-2;Q96IV0;Q96IV0-3;Q96IV0-5;H0Y2P2	5;5;5;4;4;3;1	5;5;5;4;4;3;1	5;5;5;4;4;3;1	Peptide-N(4)-(N-acetyl-beta-glucosaminyl)asparagine amidase	NGLY1	tr|A0A0C4DFP4|A0A0C4DFP4_HUMAN Peptide-N(4)-(N-acetyl-beta-glucosaminyl)asparagine amidase (Fragment) OS=Homo sapiens GN=NGLY1 PE=1 SV=1;sp|Q96IV0-2|NGLY1_HUMAN Isoform 2 of Peptide-N(4)-(N-acetyl-beta-glucosaminyl)asparagine amidase OS=Homo sapiens GN=NGL	7	5	5	5	3	2	3	2	3	4	3	3	2	3	3	3	2	1	0	0	1	3	0	1	0	2	2	3	3	2	1	1	2	2	4	2	3	3	2	1	4	4
P13942-6;A0A140TA54;H0YIS1;A0A140T9N1;Q4VXY6;A0A140T9I7;A0A140TA43;P13942-8;A0A0G2JL35;P13942-7;P13942-4;P13942-5;P13942-2;P13942-3;P13942;A0A0C4DFS1;A0A0G2JHD9;A0A140T9N0;A0A0G2JI07;A0A140T9X7;A2AAS7;A0A140T9A1;P13942-9;A0A140T9W8	P13942-6;A0A140TA54;H0YIS1;A0A140T9N1;Q4VXY6;A0A140T9I7;A0A140TA43;P13942-8;A0A0G2JL35;P13942-7;P13942-4;P13942-5;P13942-2;P13942-3;P13942;A0A0C4DFS1;A0A0G2JHD9	7;7;7;7;7;7;7;7;7;7;7;7;7;7;7;7;4;3;3;3;3;3;3;3	7;7;7;7;7;7;7;7;7;7;7;7;7;7;7;7;4;3;3;3;3;3;3;3	7;7;7;7;7;7;7;7;7;7;7;7;7;7;7;7;4;3;3;3;3;3;3;3	Collagen alpha-2(XI) chain	COL11A2	sp|P13942-6|COBA2_HUMAN Isoform 6 of Collagen alpha-2(XI) chain OS=Homo sapiens GN=COL11A2;tr|A0A140TA54|A0A140TA54_HUMAN Collagen alpha-2(XI) chain OS=Homo sapiens GN=COL11A2 PE=1 SV=1;tr|H0YIS1|H0YIS1_HUMAN Collagen alpha-2(XI) chain OS=Homo sapiens GN=C	24	7	7	7	0	0	0	0	0	0	0	0	0	3	0	3	0	0	0	0	0	0	0	0	0	0	0	1	0	0	0	0	0	0	0	0	0	1	1	0	0	0
A0A0C4DFS6;Q9C004;Q9C004-2;D6RB56	A0A0C4DFS6;Q9C004;Q9C004-2	5;5;3;1	5;5;3;1	5;5;3;1	Protein sprouty homolog 4	SPRY4	tr|A0A0C4DFS6|A0A0C4DFS6_HUMAN Protein sprouty homolog 4 OS=Homo sapiens GN=SPRY4 PE=1 SV=1;sp|Q9C004|SPY4_HUMAN Protein sprouty homolog 4 OS=Homo sapiens GN=SPRY4 PE=1 SV=2;sp|Q9C004-2|SPY4_HUMAN Isoform C of Protein sprouty homolog 4 OS=Homo sapiens GN=S	4	5	5	5	1	2	3	5	3	4	4	3	4	5	2	1	1	2	0	1	0	2	1	1	0	1	0	1	1	2	1	1	1	0	3	0	2	1	2	0	1	2
A0A0C4DFU2;P04179-4;P04179;F5H3C5;F5H4R2;F5GYZ5;A0A0C4DG56;A0A0C4DFU1;P04179-3;P04179-2;G8JLJ2;G5E9P6;F5GXZ9	A0A0C4DFU2;P04179-4;P04179;F5H3C5;F5H4R2;F5GYZ5;A0A0C4DG56;A0A0C4DFU1;P04179-3;P04179-2	7;7;7;6;6;6;5;5;5;5;2;2;2	7;7;7;6;6;6;5;5;5;5;2;2;2	7;7;7;6;6;6;5;5;5;5;2;2;2	Superoxide dismutase;Superoxide dismutase [Mn], mitochondrial	SOD2	tr|A0A0C4DFU2|A0A0C4DFU2_HUMAN Superoxide dismutase OS=Homo sapiens GN=SOD2 PE=1 SV=1;sp|P04179-4|SODM_HUMAN Isoform 4 of Superoxide dismutase [Mn], mitochondrial OS=Homo sapiens GN=SOD2;sp|P04179|SODM_HUMAN Superoxide dismutase [Mn], mitochondrial OS=Homo	13	7	7	7	2	3	1	3	3	2	3	2	2	3	2	2	1	2	1	1	7	3	2	1	2	2	1	1	1	1	2	1	1	2	4	2	3	1	1	2	4	1
A0A0C4DFV9;Q01105-3;Q01105-4;Q01105-2;Q01105;A0A087X027;P0DME0	A0A0C4DFV9;Q01105-3;Q01105-4;Q01105-2;Q01105;A0A087X027;P0DME0	9;9;9;9;9;5;5	9;9;9;9;9;5;5	9;9;9;9;9;5;5	Protein SET;Protein SETSIP	SET;SETSIP	tr|A0A0C4DFV9|A0A0C4DFV9_HUMAN Protein SET OS=Homo sapiens GN=SET PE=1 SV=1;sp|Q01105-3|SET_HUMAN Isoform 3 of Protein SET OS=Homo sapiens GN=SET;sp|Q01105-4|SET_HUMAN Isoform 4 of Protein SET OS=Homo sapiens GN=SET;sp|Q01105-2|SET_HUMAN Isoform 2 of Prote	7	9	9	9	4	5	5	5	5	5	5	4	3	4	3	4	3	5	2	3	2	5	2	2	3	4	5	4	4	4	4	4	4	4	5	3	5	4	3	3	5	4
A0A0C4DFX3;Q9Y6C2;A0A0A0MT20;Q9Y6C2-2	A0A0C4DFX3;Q9Y6C2	29;27;9;9	29;27;9;9	29;27;9;9	EMILIN-1	EMILIN1	tr|A0A0C4DFX3|A0A0C4DFX3_HUMAN EMILIN-1 OS=Homo sapiens GN=EMILIN1 PE=1 SV=1;sp|Q9Y6C2|EMIL1_HUMAN EMILIN-1 OS=Homo sapiens GN=EMILIN1 PE=1 SV=2	4	29	29	29	21	22	13	22	21	20	24	22	16	12	7	13	17	15	2	17	16	24	8	8	5	19	22	18	15	12	18	19	19	15	7	2	9	22	17	6	25	25
H0Y3X6;A0A0C4DFX9;Q9H3P2;H7C2C7;C9JEM7;Q9H3P2-7;H7C0W2	H0Y3X6;A0A0C4DFX9;Q9H3P2;H7C2C7;C9JEM7	7;7;7;5;4;3;2	7;7;7;5;4;3;2	3;3;3;1;0;3;0	Negative elongation factor A	NELFA	tr|H0Y3X6|H0Y3X6_HUMAN Negative elongation factor A (Fragment) OS=Homo sapiens GN=NELFA PE=1 SV=1;tr|A0A0C4DFX9|A0A0C4DFX9_HUMAN Negative elongation factor A OS=Homo sapiens GN=NELFA PE=1 SV=1;sp|Q9H3P2|NELFA_HUMAN Negative elongation factor A OS=Homo sapi	7	7	7	3	1	4	2	4	3	3	4	2	1	3	1	2	1	0	0	0	1	0	0	0	0	0	0	0	0	1	0	1	1	1	0	0	0	1	0	0	1	2
C9J9K3;A0A0C4DG17;P08865;F8WD59	C9J9K3;A0A0C4DG17;P08865;F8WD59	19;19;19;11	19;19;19;11	19;19;19;11	40S ribosomal protein SA	RPSA	tr|C9J9K3|C9J9K3_HUMAN 40S ribosomal protein SA (Fragment) OS=Homo sapiens GN=RPSA PE=1 SV=8;tr|A0A0C4DG17|A0A0C4DG17_HUMAN 40S ribosomal protein SA OS=Homo sapiens GN=RPSA PE=1 SV=1;sp|P08865|RSSA_HUMAN 40S ribosomal protein SA OS=Homo sapiens GN=RPSA PE=	4	19	19	19	11	15	10	15	14	10	13	11	10	13	8	8	11	10	9	9	14	15	9	10	7	12	10	9	11	10	11	11	12	12	11	10	11	12	12	9	13	13
Q9NYB9;Q9NYB9-4;Q9NYB9-2;A0A0C4DG21;E7EP65;E7EW77;F8WAL6;E9PEZ7;Q9NYB9-3;F8WBL5;F8WEB9;B7Z836;H7C3Q7;H0Y6B5;F8WAU3;F8WAZ8;F8WCD7;E7EUA1	Q9NYB9;Q9NYB9-4;Q9NYB9-2;A0A0C4DG21;E7EP65;E7EW77;F8WAL6;E9PEZ7;Q9NYB9-3;F8WBL5;F8WEB9;B7Z836	6;6;6;6;6;6;6;5;3;3;3;3;2;2;1;1;1;1	6;6;6;6;6;6;6;5;3;3;3;3;2;2;1;1;1;1	6;6;6;6;6;6;6;5;3;3;3;3;2;2;1;1;1;1	Abl interactor 2	ABI2	sp|Q9NYB9|ABI2_HUMAN Abl interactor 2 OS=Homo sapiens GN=ABI2 PE=1 SV=1;sp|Q9NYB9-4|ABI2_HUMAN Isoform 4 of Abl interactor 2 OS=Homo sapiens GN=ABI2;sp|Q9NYB9-2|ABI2_HUMAN Isoform 2 of Abl interactor 2 OS=Homo sapiens GN=ABI2;tr|A0A0C4DG21|A0A0C4DG21_HUMAN	18	6	6	6	1	3	2	2	2	2	3	1	2	1	1	2	0	1	0	0	0	2	0	0	0	0	0	0	0	1	1	1	0	0	0	0	0	0	0	0	1	1
Q8NF91;A0A0C4DG40;Q8NF91-4;E7ENN3;Q8NF91-8;Q8NF91-2;H0Y325;Q8NF91-7;H0Y326;Q8NF91-11;Q8NF91-3;Q8NF91-12;A0A0C4DH48;Q8NF91-10;Q8NF91-5;F5H6R8;F5GXQ8;F5H422;H0YGD3	Q8NF91;A0A0C4DG40;Q8NF91-4;E7ENN3;Q8NF91-8;Q8NF91-2	58;58;58;53;41;41;20;17;15;10;7;4;4;3;1;1;1;1;1	58;58;58;53;41;41;20;17;15;10;7;4;4;3;1;1;1;1;1	50;50;50;45;34;34;14;16;9;3;0;4;4;2;0;1;0;0;1	Nesprin-1	SYNE1	sp|Q8NF91|SYNE1_HUMAN Nesprin-1 OS=Homo sapiens GN=SYNE1 PE=1 SV=4;tr|A0A0C4DG40|A0A0C4DG40_HUMAN Nesprin-1 OS=Homo sapiens GN=SYNE1 PE=1 SV=1;sp|Q8NF91-4|SYNE1_HUMAN Isoform 4 of Nesprin-1 OS=Homo sapiens GN=SYNE1;tr|E7ENN3|E7ENN3_HUMAN Nesprin-1 OS=Homo	19	58	58	50	27	43	27	39	37	34	40	24	17	17	9	6	11	19	6	4	2	23	7	9	5	10	4	6	19	16	16	6	13	16	21	8	13	8	4	3	35	33
A0A0C4DG44;O43464-2;O43464-3;O43464;O43464-4;P83110-2;P83110	A0A0C4DG44;O43464-2;O43464-3;O43464;O43464-4	4;4;4;4;2;1;1	4;4;4;4;2;1;1	4;4;4;4;2;1;1	Serine protease HTRA2, mitochondrial	HTRA2	tr|A0A0C4DG44|A0A0C4DG44_HUMAN Serine protease HTRA2, mitochondrial (Fragment) OS=Homo sapiens GN=HTRA2 PE=1 SV=1;sp|O43464-2|HTRA2_HUMAN Isoform 2 of Serine protease HTRA2, mitochondrial OS=Homo sapiens GN=HTRA2;sp|O43464-3|HTRA2_HUMAN Isoform 3 of Serine	7	4	4	4	1	4	2	4	3	2	2	1	3	1	1	1	1	0	1	0	2	2	0	1	0	1	1	1	2	1	2	0	2	3	3	1	4	2	0	0	3	4
A0A0C4DG49;P15151-3;P15151-2;P15151;A0A0A0MSA9;P15151-4	A0A0C4DG49;P15151-3;P15151-2;P15151;A0A0A0MSA9;P15151-4	3;3;3;3;2;2	3;3;3;3;2;2	3;3;3;3;2;2	Poliovirus receptor	PVR	tr|A0A0C4DG49|A0A0C4DG49_HUMAN Poliovirus receptor OS=Homo sapiens GN=PVR PE=1 SV=1;sp|P15151-3|PVR_HUMAN Isoform Gamma of Poliovirus receptor OS=Homo sapiens GN=PVR;sp|P15151-2|PVR_HUMAN Isoform Beta of Poliovirus receptor OS=Homo sapiens GN=PVR;sp|P15151	6	3	3	3	1	3	3	3	2	1	2	2	2	2	2	0	0	0	0	0	0	2	0	0	0	0	0	2	0	1	0	0	0	0	1	1	3	2	1	0	1	2
F5GYV5;H7BZV4;A0A0C4DG62;F8WCT1;Q66PJ3-7;Q66PJ3-4;Q66PJ3-3;Q66PJ3-2;Q66PJ3;F8WEP2;A0A0C4DH18;Q66PJ3-5;F5H7X4	F5GYV5;H7BZV4;A0A0C4DG62;F8WCT1;Q66PJ3-7;Q66PJ3-4;Q66PJ3-3;Q66PJ3-2;Q66PJ3;F8WEP2;A0A0C4DH18;Q66PJ3-5	4;4;4;4;4;4;4;4;4;3;3;3;1	4;4;4;4;4;4;4;4;4;3;3;3;1	4;4;4;4;4;4;4;4;4;3;3;3;1	ADP-ribosylation factor-like protein 6-interacting protein 4	ARL6IP4	tr|F5GYV5|F5GYV5_HUMAN ADP-ribosylation factor-like protein 6-interacting protein 4 (Fragment) OS=Homo sapiens GN=ARL6IP4 PE=1 SV=1;tr|H7BZV4|H7BZV4_HUMAN ADP-ribosylation factor-like protein 6-interacting protein 4 (Fragment) OS=Homo sapiens GN=ARL6IP4 PE	13	4	4	4	1	1	2	2	2	2	2	1	2	2	1	1	0	0	0	0	1	1	0	0	0	0	1	1	0	1	0	1	0	0	0	0	0	0	1	0	1	2
A0A0C4DG89;Q7L014;D6RJA6;H0Y9U3	A0A0C4DG89;Q7L014	28;27;10;2	28;27;10;2	28;27;10;2	Probable ATP-dependent RNA helicase DDX46	DDX46	tr|A0A0C4DG89|A0A0C4DG89_HUMAN Probable ATP-dependent RNA helicase DDX46 OS=Homo sapiens GN=DDX46 PE=1 SV=1;sp|Q7L014|DDX46_HUMAN Probable ATP-dependent RNA helicase DDX46 OS=Homo sapiens GN=DDX46 PE=1 SV=2	4	28	28	28	13	18	14	21	20	17	21	15	13	19	13	15	5	3	1	3	5	14	2	2	0	8	9	9	7	8	9	3	4	5	16	2	12	10	9	2	15	13
A0A0C4DGA2;O75521-2;O75521;F8WAW4;F1LLU7;C9JB63;F8W6J1	A0A0C4DGA2;O75521-2;O75521;F8WAW4;F1LLU7;C9JB63	10;10;10;6;6;6;2	10;10;10;6;6;6;2	10;10;10;6;6;6;2	Enoyl-CoA delta isomerase 2, mitochondrial	ECI2	tr|A0A0C4DGA2|A0A0C4DGA2_HUMAN Enoyl-CoA delta isomerase 2, mitochondrial OS=Homo sapiens GN=ECI2 PE=1 SV=1;sp|O75521-2|ECI2_HUMAN Isoform 2 of Enoyl-CoA delta isomerase 2, mitochondrial OS=Homo sapiens GN=ECI2;sp|O75521|ECI2_HUMAN Enoyl-CoA delta isomeras	7	10	10	10	4	5	1	6	5	5	5	2	1	2	2	2	0	2	0	0	1	3	0	0	0	0	0	0	3	1	1	0	0	3	4	1	4	0	0	0	2	4
H7C5K0;A0A0C4DGA6;Q14527-2;Q14527	H7C5K0;A0A0C4DGA6;Q14527-2;Q14527	1;1;1;1	1;1;1;1	1;1;1;1	Helicase-like transcription factor	HLTF	tr|H7C5K0|H7C5K0_HUMAN Helicase-like transcription factor (Fragment) OS=Homo sapiens GN=HLTF PE=1 SV=1;tr|A0A0C4DGA6|A0A0C4DGA6_HUMAN Helicase-like transcription factor OS=Homo sapiens GN=HLTF PE=1 SV=1;sp|Q14527-2|HLTF_HUMAN Isoform 2 of Helicase-like tra	4	1	1	1	0	1	0	0	0	0	0	1	0	0	0	0	0	0	0	0	0	0	0	0	0	0	0	0	0	0	0	0	0	0	0	0	0	0	0	0	0	0
P20810-6;P20810-2;E7ES10;E9PCH5;E7EVY3;B7Z574;A0A0C4DGB5;P20810-4;P20810-8;P20810;P20810-9;P20810-3;P20810-5;P20810-10;P20810-7;E9PDE4;H0Y7F0;H0Y9H6;H0YD33;A0A0A0MR45;E7EQA0;E7EQ12;F8W7E0;E9PSG1;D6RC54;E7EQK6;H0YA91;H0Y944;D6RAA8	P20810-6;P20810-2;E7ES10;E9PCH5;E7EVY3;B7Z574;A0A0C4DGB5;P20810-4;P20810-8;P20810;P20810-9;P20810-3;P20810-5;P20810-10;P20810-7;E9PDE4;H0Y7F0;H0Y9H6;H0YD33;A0A0A0MR45;E7EQA0;E7EQ12;F8W7E0	6;6;6;6;6;6;6;6;6;6;6;6;6;6;6;5;5;5;4;4;4;4;3;1;1;1;1;1;1	6;6;6;6;6;6;6;6;6;6;6;6;6;6;6;5;5;5;4;4;4;4;3;1;1;1;1;1;1	6;6;6;6;6;6;6;6;6;6;6;6;6;6;6;5;5;5;4;4;4;4;3;1;1;1;1;1;1	Calpastatin	CAST	sp|P20810-6|ICAL_HUMAN Isoform 6 of Calpastatin OS=Homo sapiens GN=CAST;sp|P20810-2|ICAL_HUMAN Isoform 2 of Calpastatin OS=Homo sapiens GN=CAST;tr|E7ES10|E7ES10_HUMAN Calpastatin (Fragment) OS=Homo sapiens GN=CAST PE=1 SV=1;tr|E9PCH5|E9PCH5_HUMAN Calpastat	29	6	6	6	1	3	1	1	2	2	5	1	2	4	1	2	0	0	0	0	0	0	0	0	0	0	0	0	0	0	0	0	0	0	0	0	0	0	0	0	2	2
F5GWX5;A0A0C4DGG9;Q14839;Q14839-2;Q8TDI0;K7EMY3;F2Z2R5;I3L229;H7C3H7;F5H6N4;H7C0J3;F6T542	F5GWX5;A0A0C4DGG9;Q14839;Q14839-2	21;21;21;21;7;4;3;2;2;2;2;1	21;21;21;21;7;4;3;2;2;2;2;1	16;16;16;16;3;2;1;0;0;2;0;0	Chromodomain-helicase-DNA-binding protein 4	CHD4	tr|F5GWX5|F5GWX5_HUMAN Chromodomain-helicase-DNA-binding protein 4 OS=Homo sapiens GN=CHD4 PE=1 SV=1;tr|A0A0C4DGG9|A0A0C4DGG9_HUMAN Chromodomain-helicase-DNA-binding protein 4 OS=Homo sapiens GN=CHD4 PE=1 SV=1;sp|Q14839|CHD4_HUMAN Chromodomain-helicase-DNA	12	21	21	16	5	13	3	9	7	6	9	1	2	3	2	3	4	3	3	2	1	10	1	2	2	4	2	4	3	6	2	1	1	2	3	1	4	4	4	0	11	8
A0A0C4DGH0;Q5ZPR3-3;Q5ZPR3-4;Q5ZPR3;H0YL10;Q5ZPR3-2;H0YK40;H0YK59;H0YLT8;H0YN85;H0YN29	A0A0C4DGH0;Q5ZPR3-3;Q5ZPR3-4;Q5ZPR3;H0YL10;Q5ZPR3-2;H0YK40;H0YK59	6;6;6;6;4;4;3;3;1;1;1	6;6;6;6;4;4;3;3;1;1;1	6;6;6;6;4;4;3;3;1;1;1	CD276 antigen	CD276	tr|A0A0C4DGH0|A0A0C4DGH0_HUMAN CD276 antigen OS=Homo sapiens GN=CD276 PE=1 SV=1;sp|Q5ZPR3-3|CD276_HUMAN Isoform 3 of CD276 antigen OS=Homo sapiens GN=CD276;sp|Q5ZPR3-4|CD276_HUMAN Isoform 4 of CD276 antigen OS=Homo sapiens GN=CD276;sp|Q5ZPR3|CD276_HUMAN CD	11	6	6	6	2	5	2	5	3	3	5	2	0	2	0	1	2	2	1	1	0	3	0	1	0	2	0	2	3	1	1	1	2	2	4	0	3	2	1	0	3	4
H0YHL2;A0A0C4DGI9;J3KPG5;F8VU39;Q9UIF9-2;Q9UIF9-3;Q9UIF9	H0YHL2;A0A0C4DGI9;J3KPG5;F8VU39;Q9UIF9-2;Q9UIF9-3;Q9UIF9	2;2;2;2;2;2;2	2;2;2;2;2;2;2	2;2;2;2;2;2;2	Bromodomain adjacent to zinc finger domain protein 2A	BAZ2A	tr|H0YHL2|H0YHL2_HUMAN Bromodomain adjacent to zinc finger domain protein 2A (Fragment) OS=Homo sapiens GN=BAZ2A PE=1 SV=1;tr|A0A0C4DGI9|A0A0C4DGI9_HUMAN Bromodomain adjacent to zinc finger domain protein 2A (Fragment) OS=Homo sapiens GN=BAZ2A PE=1 SV=1;tr	7	2	2	2	0	0	0	0	0	0	0	0	0	0	0	0	1	0	1	0	0	1	0	1	1	1	0	1	1	1	0	1	2	1	2	1	1	1	1	0	0	0
J3QRU8;A0A0C4DGN6;Q9Y2X7;Q9Y2X7-3;J3QLH1;K7EN79;J3QL89;Q9Y2X7-2	J3QRU8;A0A0C4DGN6;Q9Y2X7;Q9Y2X7-3	11;11;11;11;4;1;1;1	11;11;11;11;4;1;1;1	9;9;9;9;4;0;1;1	ARF GTPase-activating protein GIT1	GIT1	tr|J3QRU8|J3QRU8_HUMAN ARF GTPase-activating protein GIT1 OS=Homo sapiens GN=GIT1 PE=1 SV=1;tr|A0A0C4DGN6|A0A0C4DGN6_HUMAN ARF GTPase-activating protein GIT1 OS=Homo sapiens GN=GIT1 PE=1 SV=1;sp|Q9Y2X7|GIT1_HUMAN ARF GTPase-activating protein GIT1 OS=Homo	8	11	11	9	3	6	5	5	4	4	6	2	2	4	2	3	2	3	1	1	0	3	0	1	0	2	2	1	2	3	0	1	2	2	1	1	3	2	1	0	4	2
A0A0C4DGQ6;Q96P16;Q96P16-3;K7EP82;K7EQR8	A0A0C4DGQ6;Q96P16;Q96P16-3	9;9;8;3;1	6;6;6;3;0	6;6;6;3;0	Regulation of nuclear pre-mRNA domain-containing protein 1A	RPRD1A	tr|A0A0C4DGQ6|A0A0C4DGQ6_HUMAN Regulation of nuclear pre-mRNA domain-containing protein 1A OS=Homo sapiens GN=RPRD1A PE=1 SV=1;sp|Q96P16|RPR1A_HUMAN Regulation of nuclear pre-mRNA domain-containing protein 1A OS=Homo sapiens GN=RPRD1A PE=1 SV=1;sp|Q96P16-3	5	9	6	6	3	7	4	4	6	5	4	4	4	4	3	3	2	2	0	1	3	2	0	0	0	1	0	1	1	2	1	1	1	1	3	0	2	2	0	0	7	6
A0A0C4DGQ8;Q6IAN0;J3QLK1;J3KRS1;J3QKT1	A0A0C4DGQ8;Q6IAN0;J3QLK1;J3KRS1;J3QKT1	2;2;1;1;1	2;2;1;1;1	2;2;1;1;1	Dehydrogenase/reductase SDR family member 7B	DHRS7B	tr|A0A0C4DGQ8|A0A0C4DGQ8_HUMAN Dehydrogenase/reductase SDR family member 7B OS=Homo sapiens GN=DHRS7B PE=1 SV=1;sp|Q6IAN0|DRS7B_HUMAN Dehydrogenase/reductase SDR family member 7B OS=Homo sapiens GN=DHRS7B PE=1 SV=2;tr|J3QLK1|J3QLK1_HUMAN Dehydrogenase/redu	5	2	2	2	2	0	0	0	0	0	1	0	0	0	0	0	0	0	0	0	0	0	0	0	0	0	0	0	0	1	0	0	0	0	1	0	0	0	0	0	0	0
A0A0C4DGS1;P39656;P39656-3;P39656-2;U3KQ84	A0A0C4DGS1;P39656;P39656-3;P39656-2	20;20;19;18;6	20;20;19;18;6	20;20;19;18;6	Dolichyl-diphosphooligosaccharide--protein glycosyltransferase 48 kDa subunit	DDOST	tr|A0A0C4DGS1|A0A0C4DGS1_HUMAN Dolichyl-diphosphooligosaccharide--protein glycosyltransferase 48 kDa subunit OS=Homo sapiens GN=DDOST PE=1 SV=1;sp|P39656|OST48_HUMAN Dolichyl-diphosphooligosaccharide--protein glycosyltransferase 48 kDa subunit OS=Homo sapi	5	20	20	20	9	11	8	9	9	9	9	6	6	7	8	8	13	10	6	9	18	12	8	8	6	10	11	11	10	10	12	9	9	10	10	9	12	11	10	9	13	10
A0A0C4DGS5;Q08379;Q08379-2;A0A087WYC0;B7ZC06;H0Y7B8	A0A0C4DGS5;Q08379;Q08379-2	11;11;9;3;3;1	11;11;9;3;3;1	10;10;8;2;3;1	Golgin subfamily A member 2	GOLGA2	tr|A0A0C4DGS5|A0A0C4DGS5_HUMAN Golgi autoantigen, golgin subfamily a, 2, isoform CRA_a OS=Homo sapiens GN=GOLGA2 PE=1 SV=1;sp|Q08379|GOGA2_HUMAN Golgin subfamily A member 2 OS=Homo sapiens GN=GOLGA2 PE=1 SV=3;sp|Q08379-2|GOGA2_HUMAN Isoform 2 of Golgin sub	6	11	11	10	6	8	6	8	7	7	9	5	4	5	4	2	2	1	0	1	2	5	0	2	0	2	4	6	3	7	4	4	2	2	5	0	3	2	4	0	9	8
R4GMU8;E9PLX3;A0A0C4DGV4;O43504	R4GMU8;E9PLX3;A0A0C4DGV4;O43504	1;1;1;1	1;1;1;1	1;1;1;1	Ragulator complex protein LAMTOR5	LAMTOR5	tr|R4GMU8|R4GMU8_HUMAN Ragulator complex protein LAMTOR5 OS=Homo sapiens GN=LAMTOR5 PE=1 SV=1;tr|E9PLX3|E9PLX3_HUMAN Ragulator complex protein LAMTOR5 OS=Homo sapiens GN=LAMTOR5 PE=1 SV=1;tr|A0A0C4DGV4|A0A0C4DGV4_HUMAN Hepatitis B virus x interacting prote	4	1	1	1	1	1	0	1	1	0	1	1	0	1	0	0	0	1	0	0	1	0	0	0	0	0	0	0	0	0	1	0	0	0	1	0	1	0	0	0	0	1
A0A0C4DGX4;Q13616	A0A0C4DGX4;Q13616	17;17	17;17	17;17	Cullin-1	CUL1	tr|A0A0C4DGX4|A0A0C4DGX4_HUMAN Cullin-1 OS=Homo sapiens GN=CUL1 PE=1 SV=1;sp|Q13616|CUL1_HUMAN Cullin-1 OS=Homo sapiens GN=CUL1 PE=1 SV=2	2	17	17	17	9	12	8	9	9	9	9	7	6	8	6	7	5	6	1	5	5	8	0	1	1	5	2	5	5	5	5	1	4	5	6	2	6	5	4	1	7	6
A0A0C4DH22;Q9H4G0;Q9H4G0-4;Q9H4G0-2;Q9H4G0-3;H0Y482;Q4VXN6;Q4VXN5;Q4VXN8;Q4VXN7;X6RC15;H7C2K6;Q4VXN1;Q4VXN0	A0A0C4DH22;Q9H4G0;Q9H4G0-4;Q9H4G0-2;Q9H4G0-3	8;8;6;6;5;3;3;3;2;2;2;2;1;1	8;8;6;6;5;3;3;3;2;2;2;2;1;1	4;4;2;2;1;0;3;3;2;2;0;0;1;1	Band 4.1-like protein 1	EPB41L1	tr|A0A0C4DH22|A0A0C4DH22_HUMAN Band 4.1-like protein 1 OS=Homo sapiens GN=EPB41L1 PE=1 SV=1;sp|Q9H4G0|E41L1_HUMAN Band 4.1-like protein 1 OS=Homo sapiens GN=EPB41L1 PE=1 SV=2;sp|Q9H4G0-4|E41L1_HUMAN Isoform 4 of Band 4.1-like protein 1 OS=Homo sapiens GN=E	14	8	8	4	1	6	3	4	4	4	5	6	3	2	2	2	1	2	0	5	0	8	2	1	0	2	3	2	1	2	4	1	1	4	3	2	3	2	1	1	4	5
A0A0C4DH31;P23083	A0A0C4DH31	4;1	4;1	4;1		IGHV1-18	sp|A0A0C4DH31|HV118_HUMAN Immunoglobulin heavy variable 1-18 OS=Homo sapiens GN=IGHV1-18 PE=3 SV=1	2	4	4	4	1	1	0	1	2	2	2	2	2	2	2	2	0	0	0	0	0	1	0	0	0	0	2	1	0	1	0	0	0	0	2	0	1	1	1	0	1	2
A0A0C4DH33	A0A0C4DH33	1	1	1		IGHV1-24	sp|A0A0C4DH33|HV124_HUMAN Immunoglobulin heavy variable 1-24 OS=Homo sapiens GN=IGHV1-24 PE=3 SV=1	1	1	1	1	0	0	0	0	0	0	0	0	0	0	0	0	0	0	0	0	0	0	0	0	0	0	0	0	0	0	0	0	0	0	0	0	0	0	0	0	0	0
A0A0C4DH38;A0A0J9YXX1	A0A0C4DH38;A0A0J9YXX1	4;2	4;2	4;2		IGHV5-51	sp|A0A0C4DH38|HV551_HUMAN Immunoglobulin heavy variable 5-51 OS=Homo sapiens GN=IGHV5-51 PE=3 SV=1;tr|A0A0J9YXX1|A0A0J9YXX1_HUMAN Uncharacterized protein (Fragment) OS=Homo sapiens PE=1 SV=1	2	4	4	4	2	1	0	1	2	3	2	1	2	3	3	4	0	0	0	0	1	2	1	2	2	2	1	2	0	2	0	0	2	2	2	2	2	2	2	0	1	2
A0A0C4DH41;P01825;P06331;P01824;A0A0J9YWU9;A0A087WW49;A0A075B6R2;A0A087WSY4	A0A0C4DH41;P01825;P06331;P01824;A0A0J9YWU9	3;3;3;3;2;1;1;1	3;3;3;3;2;1;1;1	3;3;3;3;2;1;1;1	Ig heavy chain V-II region NEWM;Ig heavy chain V-II region ARH-77;Ig heavy chain V-II region WAH	IGHV4-61	sp|A0A0C4DH41|HV461_HUMAN Immunoglobulin heavy variable 4-61 OS=Homo sapiens GN=IGHV4-61 PE=3 SV=1;sp|P01825|HV459_HUMAN Immunoglobulin heavy variable 4-59 OS=Homo sapiens GN=IGHV4-59 PE=1 SV=2;sp|P06331|HV434_HUMAN Immunoglobulin heavy variable 4-34 OS=Ho	8	3	3	3	2	2	1	2	3	3	3	3	2	3	3	2	0	0	0	0	1	2	1	0	0	1	2	2	2	0	0	0	0	1	1	1	2	1	1	0	1	1
A0A0D9SEY1;G5E948;O95819-5;A0A0D9SG62;O95819-4;O95819-2;O95819;E7ESS2;E7ENQ1;O95819-3;C9J840;H7C360;G3XAA2;E7EN19;E7EX83;H7C0P6;C9J338;Q9UKE5-3;Q9UKE5-2;Q9UKE5-4;Q9UKE5-6;Q9UKE5-7;Q9UKE5-5;Q9UKE5-8;Q9UKE5	A0A0D9SEY1;G5E948;O95819-5;A0A0D9SG62;O95819-4;O95819-2;O95819;E7ESS2;E7ENQ1;O95819-3;C9J840;H7C360;G3XAA2;E7EN19;E7EX83;H7C0P6	7;7;6;6;6;6;6;6;6;6;6;6;6;5;5;4;2;2;2;2;2;2;2;2;2	7;7;6;6;6;6;6;6;6;6;6;6;6;5;5;4;2;2;2;2;2;2;2;2;2	5;5;4;5;4;4;4;4;4;4;5;4;4;3;4;4;0;0;0;0;0;0;0;0;0	Mitogen-activated protein kinase kinase kinase kinase 4	MAP4K4	tr|A0A0D9SEY1|A0A0D9SEY1_HUMAN Mitogen-activated protein kinase kinase kinase kinase 4 OS=Homo sapiens GN=MAP4K4 PE=1 SV=1;tr|G5E948|G5E948_HUMAN Mitogen-activated protein kinase kinase kinase kinase 4 OS=Homo sapiens GN=MAP4K4 PE=1 SV=2;sp|O95819-5|M4K4_H	25	7	7	5	3	4	5	4	5	4	3	3	3	3	1	1	3	0	0	0	0	2	0	0	0	1	0	0	0	2	0	1	0	0	2	0	1	2	0	1	3	2
A0A0D9SG12;A0A0D9SFB3;O00571;A0A0D9SF53;O00571-2;O15523;O15523-2;A0A0J9YVQ7;A0A087WVZ1;O15523-3;A0A087WX09;B4DLA0;C9J081;D6RCM4;Q9NQI0-3;Q9NQI0-2;Q9NQI0-4;Q9NQI0;C9J8G5;H0Y960;A0A0J9YYH6	A0A0D9SG12;A0A0D9SFB3;O00571;A0A0D9SF53;O00571-2;O15523;O15523-2	32;32;32;32;29;18;18;10;5;5;3;3;2;2;2;2;2;2;1;1;1	31;31;31;31;28;17;17;10;5;5;3;3;2;2;2;2;2;2;1;1;1	31;31;31;31;28;17;17;10;5;5;3;3;2;2;2;2;2;2;1;1;1	ATP-dependent RNA helicase DDX3X;ATP-dependent RNA helicase DDX3Y	DDX3X;DDX3Y	tr|A0A0D9SG12|A0A0D9SG12_HUMAN ATP-dependent RNA helicase DDX3X OS=Homo sapiens GN=DDX3X PE=1 SV=1;tr|A0A0D9SFB3|A0A0D9SFB3_HUMAN ATP-dependent RNA helicase DDX3X OS=Homo sapiens GN=DDX3X PE=1 SV=1;sp|O00571|DDX3X_HUMAN ATP-dependent RNA helicase DDX3X OS=	21	32	31	31	19	23	20	20	17	20	22	21	18	21	16	15	13	17	11	10	9	16	10	11	7	12	13	15	13	16	14	12	12	13	13	10	16	12	12	8	21	18
A0A0D9SF54;A0A0D9SGF6;Q13813-2;A0A0D9SFF6;A0A0D9SFH4;A0A1B0GTB7;A0A1B0GV13	A0A0D9SF54;A0A0D9SGF6;Q13813-2	96;95;95;7;2;1;1	1;1;1;0;0;0;0	1;1;1;0;0;0;0	Spectrin alpha chain, non-erythrocytic 1	SPTAN1	tr|A0A0D9SF54|A0A0D9SF54_HUMAN Spectrin alpha chain, non-erythrocytic 1 OS=Homo sapiens GN=SPTAN1 PE=1 SV=1;tr|A0A0D9SGF6|A0A0D9SGF6_HUMAN Spectrin alpha chain, non-erythrocytic 1 OS=Homo sapiens GN=SPTAN1 PE=1 SV=1;sp|Q13813-2|SPTN1_HUMAN Isoform 2 of Spe	7	96	1	1	59	62	46	63	61	50	58	49	45	53	47	44	29	33	1	18	9	50	10	16	6	27	23	32	37	27	30	20	30	29	42	17	34	34	23	7	56	62
A0A0D9SF70;G5E9L0;Q8N6H7;Q8N6H7-2;E9PQP3;H0YDN9;E9PMU9;E9PIY6;E9PMR9;E9PM63;H0YF45;H0YDX1;E9PJT7;E9PK28;E9PN48	A0A0D9SF70;G5E9L0;Q8N6H7;Q8N6H7-2;E9PQP3;H0YDN9	8;8;8;7;6;5;3;3;1;1;1;1;1;1;1	8;8;8;7;6;5;3;3;1;1;1;1;1;1;1	2;2;2;1;2;0;0;2;1;1;1;1;1;1;1	ADP-ribosylation factor GTPase-activating protein 2	ARFGAP2	tr|A0A0D9SF70|A0A0D9SF70_HUMAN ADP-ribosylation factor GTPase-activating protein 2 OS=Homo sapiens GN=ARFGAP2 PE=1 SV=1;tr|G5E9L0|G5E9L0_HUMAN ADP-ribosylation factor GTPase-activating protein 2 OS=Homo sapiens GN=ARFGAP2 PE=1 SV=2;sp|Q8N6H7|ARFG2_HUMAN AD	15	8	8	2	4	5	4	5	6	5	5	3	5	6	4	2	0	0	0	0	3	2	0	0	0	1	2	0	0	1	1	0	0	0	1	0	1	0	0	0	5	6
A0A0D9SFK2;Q92614-5;Q92614-2;Q92614-3;Q92614-4;Q92614	A0A0D9SFK2;Q92614-5;Q92614-2;Q92614-3;Q92614-4;Q92614	6;6;6;6;6;6	6;6;6;6;6;6	6;6;6;6;6;6	Unconventional myosin-XVIIIa	MYO18A	tr|A0A0D9SFK2|A0A0D9SFK2_HUMAN Unconventional myosin-XVIIIa OS=Homo sapiens GN=MYO18A PE=1 SV=1;sp|Q92614-5|MY18A_HUMAN Isoform 5 of Unconventional myosin-XVIIIa OS=Homo sapiens GN=MYO18A;sp|Q92614-2|MY18A_HUMAN Isoform 2 of Unconventional myosin-XVIIIa OS	6	6	6	6	0	1	0	1	1	1	2	0	0	0	0	0	0	0	0	0	0	0	0	0	0	0	0	0	0	0	0	0	1	0	1	0	1	1	1	0	4	2
A0A0D9SFL2;M0QYH2;Q96T60;Q96T60-2;M0R3C8;M0QYI1;A0A0D9SEV0;M0R000;A0A0D9SFD6;A0A1B0GW17;M0R097;A0A1B0GU66	A0A0D9SFL2;M0QYH2;Q96T60;Q96T60-2;M0R3C8;M0QYI1	8;8;8;7;5;4;2;2;2;1;1;1	8;8;8;7;5;4;2;2;2;1;1;1	8;8;8;7;5;4;2;2;2;1;1;1	Bifunctional polynucleotide phosphatase/kinase;Polynucleotide 3-phosphatase;Polynucleotide 5-hydroxyl-kinase	PNKP	tr|A0A0D9SFL2|A0A0D9SFL2_HUMAN Bifunctional polynucleotide phosphatase/kinase OS=Homo sapiens GN=PNKP PE=1 SV=1;tr|M0QYH2|M0QYH2_HUMAN Bifunctional polynucleotide phosphatase/kinase OS=Homo sapiens GN=PNKP PE=1 SV=1;sp|Q96T60|PNKP_HUMAN Bifunctional polynu	12	8	8	8	8	6	6	6	5	7	6	4	3	5	4	1	3	2	0	1	1	5	1	0	0	1	1	0	2	2	2	1	2	1	4	0	1	0	1	0	6	4
A0A1B0GWF2;A0A1B0GVQ5;A0A0D9SG72;A0A1B0GTP9;P61764;P61764-2;A0A1B0GW76;A0A0D9SEP9;A0A096LP52;A0A0D9SFQ7;A0A0D9SFW6	A0A1B0GWF2;A0A1B0GVQ5;A0A0D9SG72;A0A1B0GTP9;P61764;P61764-2;A0A1B0GW76	8;8;8;8;8;8;4;1;1;1;1	8;8;8;8;8;8;4;1;1;1;1	8;8;8;8;8;8;4;1;1;1;1	Syntaxin-binding protein 1	STXBP1	tr|A0A1B0GWF2|A0A1B0GWF2_HUMAN Syntaxin-binding protein 1 OS=Homo sapiens GN=STXBP1 PE=1 SV=1;tr|A0A1B0GVQ5|A0A1B0GVQ5_HUMAN Syntaxin-binding protein 1 OS=Homo sapiens GN=STXBP1 PE=1 SV=1;tr|A0A0D9SG72|A0A0D9SG72_HUMAN Syntaxin-binding protein 1 OS=Homo sa	11	8	8	8	2	3	2	1	2	2	2	2	2	1	4	4	0	1	0	0	1	1	0	0	0	0	0	3	0	0	0	0	1	1	2	2	5	0	0	0	4	4
A0A0D9SGE8;Q8IWS0-5;Q8IWS0-3;Q8IWS0;Q5JRC6;Q8IWS0-4;Q8IWS0-2	A0A0D9SGE8;Q8IWS0-5;Q8IWS0-3;Q8IWS0;Q5JRC6;Q8IWS0-4;Q8IWS0-2	2;2;2;2;1;1;1	2;2;2;2;1;1;1	2;2;2;2;1;1;1	PHD finger protein 6	PHF6	tr|A0A0D9SGE8|A0A0D9SGE8_HUMAN PHD finger protein 6 OS=Homo sapiens GN=PHF6 PE=1 SV=1;sp|Q8IWS0-5|PHF6_HUMAN Isoform 5 of PHD finger protein 6 OS=Homo sapiens GN=PHF6;sp|Q8IWS0-3|PHF6_HUMAN Isoform 3 of PHD finger protein 6 OS=Homo sapiens GN=PHF6;sp|Q8IWS	7	2	2	2	0	1	1	1	1	1	1	1	1	1	1	1	1	0	0	0	2	1	0	0	0	1	1	0	1	1	0	0	0	1	1	0	0	1	0	0	1	1
Q30118;A0A0G2JH46;A0A0G2JMH6;P01903	Q30118;A0A0G2JH46;A0A0G2JMH6;P01903	1;1;1;1	1;1;1;1	1;1;1;1	HLA class II histocompatibility antigen, DR alpha chain	HLA-DRA	tr|Q30118|Q30118_HUMAN HLA class II histocompatibility antigen, DR alpha chain OS=Homo sapiens GN=HLA-DRA PE=1 SV=1;tr|A0A0G2JH46|A0A0G2JH46_HUMAN HLA class II histocompatibility antigen, DR alpha chain OS=Homo sapiens GN=HLA-DRA PE=1 SV=1;tr|A0A0G2JMH6|A0	4	1	1	1	1	1	1	1	1	1	0	0	0	1	0	1	0	0	0	0	1	0	0	0	0	1	0	1	0	1	0	0	1	1	0	0	1	1	1	0	0	0
A0A140T8Z0;A0A0G2JH68;O60610-2;O60610-3;O60610;H9KV28;B4E2I7;E5RJ79	A0A140T8Z0;A0A0G2JH68;O60610-2;O60610-3;O60610;H9KV28	34;34;34;34;34;33;3;1	34;34;34;34;34;33;3;1	34;34;34;34;34;33;3;1	Protein diaphanous homolog 1	DIAPH1	tr|A0A140T8Z0|A0A140T8Z0_HUMAN Protein diaphanous homolog 1 OS=Homo sapiens GN=DIAPH1 PE=1 SV=1;tr|A0A0G2JH68|A0A0G2JH68_HUMAN Protein diaphanous homolog 1 OS=Homo sapiens GN=DIAPH1 PE=1 SV=1;sp|O60610-2|DIAP1_HUMAN Isoform 2 of Protein diaphanous homolog	8	34	34	34	11	13	6	13	10	7	9	8	5	11	10	10	6	7	3	2	3	11	3	2	1	10	7	12	8	5	5	1	7	8	13	3	10	7	12	8	12	17
A0A0G2JHC2;Q6NYC8;Q6NYC8-2;Q6NYC8-3	A0A0G2JHC2;Q6NYC8;Q6NYC8-2	9;9;6;4	9;9;6;4	9;9;6;4	Phostensin	PPP1R18	tr|A0A0G2JHC2|A0A0G2JHC2_HUMAN Phostensin OS=Homo sapiens GN=PPP1R18 PE=1 SV=1;sp|Q6NYC8|PPR18_HUMAN Phostensin OS=Homo sapiens GN=PPP1R18 PE=1 SV=1;sp|Q6NYC8-2|PPR18_HUMAN Isoform 2 of Phostensin OS=Homo sapiens GN=PPP1R18	4	9	9	9	4	6	5	6	5	7	7	6	4	7	5	3	1	0	0	0	2	2	0	0	0	0	0	2	0	2	0	0	0	0	1	0	0	1	0	0	5	4
A0A0G2JII1;A0A0G2JJV3;A0A182DWE9;H0Y5P2;A0A182DWF5;A0A140T9Y2;A0A140T9Y0;A0A140T9Q1;A0A140T9I3;A0A140T9P7;A0A140T928;A0A140T9P1;A0A140T976;A0A140T966;A0A140T915;A0A140T8Z7;A0A182DWG2;H0Y7G7;A0A140T9A5;A0A140T9T6;A0A182DWF4;A0A140T8Z3;Q5EP54;P04440	A0A0G2JII1;A0A0G2JJV3;A0A182DWE9;H0Y5P2;A0A182DWF5;A0A140T9Y2;A0A140T9Y0;A0A140T9Q1;A0A140T9I3;A0A140T9P7;A0A140T928;A0A140T9P1;A0A140T976;A0A140T966;A0A140T915;A0A140T8Z7;A0A182DWG2;H0Y7G7;A0A140T9A5;A0A140T9T6;A0A182DWF4;A0A140T8Z3;Q5EP54;P04440	1;1;1;1;1;1;1;1;1;1;1;1;1;1;1;1;1;1;1;1;1;1;1;1	1;1;1;1;1;1;1;1;1;1;1;1;1;1;1;1;1;1;1;1;1;1;1;1	1;1;1;1;1;1;1;1;1;1;1;1;1;1;1;1;1;1;1;1;1;1;1;1	HLA class II histocompatibility antigen, DP beta 1 chain	HLA-DPB1	tr|A0A0G2JII1|A0A0G2JII1_HUMAN HLA class II histocompatibility antigen, DP beta 1 chain OS=Homo sapiens GN=HLA-DPB1 PE=1 SV=1;tr|A0A0G2JJV3|A0A0G2JJV3_HUMAN HLA class II histocompatibility antigen, DP beta 1 chain OS=Homo sapiens GN=HLA-DPB1 PE=1 SV=1;tr|A	24	1	1	1	0	0	0	0	0	0	0	0	0	0	0	0	0	0	0	0	1	0	0	0	0	0	0	0	0	0	0	0	0	0	0	0	0	0	0	0	0	0
A0A0G2JIW1;P0DMV9;P0DMV8;P0DMV8-2;V9GZ37	A0A0G2JIW1;P0DMV9;P0DMV8;P0DMV8-2;V9GZ37	51;51;51;45;34	46;46;46;40;31	30;30;30;25;19	Heat shock 70 kDa protein 1B;Heat shock 70 kDa protein 1A	HSPA1B;HSPA1A	tr|A0A0G2JIW1|A0A0G2JIW1_HUMAN Heat shock 70 kDa protein 1B OS=Homo sapiens GN=HSPA1B PE=1 SV=1;sp|P0DMV9|HS71B_HUMAN Heat shock 70 kDa protein 1B OS=Homo sapiens GN=HSPA1B PE=1 SV=1;sp|P0DMV8|HS71A_HUMAN Heat shock 70 kDa protein 1A OS=Homo sapiens GN=HSP	5	51	46	30	30	34	30	33	29	29	31	27	25	28	26	25	25	29	19	18	25	30	23	21	18	28	24	28	26	26	26	24	25	26	28	21	27	26	26	19	30	33
A2ACR1;A0A0G2JJA7;P28065-2;P28065;A2ACR0;A0A0G2JJQ0;A0A0G2JJ13;A0A0G2JHI2	A2ACR1;A0A0G2JJA7;P28065-2;P28065;A2ACR0;A0A0G2JJQ0	7;7;7;7;4;4;3;3	7;7;7;7;4;4;3;3	7;7;7;7;4;4;3;3	Proteasome subunit beta type;Proteasome subunit beta type-9	PSMB9	tr|A2ACR1|A2ACR1_HUMAN Proteasome subunit beta type OS=Homo sapiens GN=PSMB9 PE=1 SV=1;tr|A0A0G2JJA7|A0A0G2JJA7_HUMAN Proteasome subunit beta type OS=Homo sapiens GN=PSMB9 PE=1 SV=1;sp|P28065-2|PSB9_HUMAN Isoform LMP2.S of Proteasome subunit beta type-9 OS	8	7	7	7	3	4	1	3	4	2	3	2	3	3	4	4	4	3	0	0	5	2	2	2	1	4	2	2	3	2	3	2	4	4	4	1	2	3	3	1	2	3
A0A0G2JJD3;O95870-2;O95870;A0A0G2JI89	A0A0G2JJD3;O95870-2;O95870	3;3;3;1	3;3;3;1	3;3;3;1	Abhydrolase domain-containing protein 16A	ABHD16A	tr|A0A0G2JJD3|A0A0G2JJD3_HUMAN HLA-B associated transcript 5, isoform CRA_b OS=Homo sapiens GN=ABHD16A PE=1 SV=1;sp|O95870-2|ABHGA_HUMAN Isoform 2 of Protein ABHD16A OS=Homo sapiens GN=ABHD16A;sp|O95870|ABHGA_HUMAN Protein ABHD16A OS=Homo sapiens GN=ABHD16	4	3	3	3	1	1	1	1	1	1	1	1	1	1	1	1	1	1	0	0	1	1	0	0	0	0	0	1	1	1	0	0	0	1	1	0	1	1	1	0	1	1
A0A0G2JNZ5;A0A0G2JLB3;P04062-4;P04062-2;P04062;A0A0G2JNZ0;P04062-5;P04062-3	A0A0G2JNZ5;A0A0G2JLB3;P04062-4;P04062-2;P04062;A0A0G2JNZ0;P04062-5	4;4;4;4;4;3;3;1	4;4;4;4;4;3;3;1	4;4;4;4;4;3;3;1	Glucosylceramidase	GBA	tr|A0A0G2JNZ5|A0A0G2JNZ5_HUMAN Glucosylceramidase OS=Homo sapiens GN=GBA PE=1 SV=1;tr|A0A0G2JLB3|A0A0G2JLB3_HUMAN Glucosylceramidase OS=Homo sapiens GN=GBA PE=1 SV=1;sp|P04062-4|GLCM_HUMAN Isoform 4 of Glucosylceramidase OS=Homo sapiens GN=GBA;sp|P04062-2|	8	4	4	4	3	4	3	3	3	3	4	3	2	2	2	1	3	3	1	1	0	2	2	3	3	3	1	3	4	3	3	4	4	4	3	3	3	3	3	2	3	3
P01877;A0A0G2JMB2;A0A075B6N7	P01877;A0A0G2JMB2;A0A075B6N7	9;9;7	1;1;1	1;1;1	Ig alpha-2 chain C region	IGHA2	sp|P01877|IGHA2_HUMAN Ig alpha-2 chain C region OS=Homo sapiens GN=IGHA2 PE=1 SV=3;tr|A0A0G2JMB2|A0A0G2JMB2_HUMAN Ig alpha-2 chain C region (Fragment) OS=Homo sapiens GN=IGHA2 PE=1 SV=1;tr|A0A075B6N7|A0A075B6N7_HUMAN Ig alpha-2 chain C region (Fragment) OS	3	9	1	1	2	4	3	4	5	4	5	5	4	6	4	6	4	3	1	2	4	3	5	3	3	4	2	5	4	2	3	3	4	3	4	4	3	5	3	4	4	4
A0A0G2JNZ2;A0A0G2JPP5;Q14160;Q14160-3;A0A0G2JMS7;Q14160-2;Q5T0G3;H0YCG0;Q9BTT6-2	A0A0G2JNZ2;A0A0G2JPP5;Q14160;Q14160-3;A0A0G2JMS7;Q14160-2	11;11;11;11;9;9;2;2;2	11;11;11;11;9;9;2;2;2	9;9;9;9;9;9;0;2;0	Protein scribble homolog	SCRIB	tr|A0A0G2JNZ2|A0A0G2JNZ2_HUMAN Protein scribble homolog OS=Homo sapiens GN=SCRIB PE=1 SV=1;tr|A0A0G2JPP5|A0A0G2JPP5_HUMAN Protein scribble homolog OS=Homo sapiens GN=SCRIB PE=1 SV=1;sp|Q14160|SCRIB_HUMAN Protein scribble homolog OS=Homo sapiens GN=SCRIB PE	9	11	11	9	4	5	4	4	5	5	5	3	4	3	3	3	5	3	1	1	0	6	0	1	0	1	0	1	4	1	3	0	3	2	3	1	2	2	1	1	5	7
A0A0G2JPK6;Q9H313-5;Q9H313;Q9H313-2;Q9H313-3;E7ET67;Q9H313-4	A0A0G2JPK6;Q9H313-5;Q9H313;Q9H313-2;Q9H313-3;E7ET67	3;3;3;3;3;2;1	3;3;3;3;3;2;1	3;3;3;3;3;2;1	Protein tweety homolog 1;Protein tweety homolog	TTYH1	tr|A0A0G2JPK6|A0A0G2JPK6_HUMAN Protein tweety homolog OS=Homo sapiens GN=TTYH1 PE=1 SV=1;sp|Q9H313-5|TTYH1_HUMAN Isoform 5 of Protein tweety homolog 1 OS=Homo sapiens GN=TTYH1;sp|Q9H313|TTYH1_HUMAN Protein tweety homolog 1 OS=Homo sapiens GN=TTYH1 PE=2 SV=	7	3	3	3	2	2	0	2	2	2	2	0	0	1	0	0	1	2	0	0	1	1	0	0	0	0	0	0	1	1	0	0	0	0	0	0	1	0	0	0	2	2
A0A0G2JPR0;A0A140TA49;CON__ENSEMBL:ENSBTAP00000007350;CON__P01030	A0A0G2JPR0;A0A140TA49	85;82;9;8	3;3;1;1	0;0;0;0			tr|A0A0G2JPR0|A0A0G2JPR0_HUMAN Complement C4-A OS=Homo sapiens GN=C4A PE=1 SV=1;tr|A0A140TA49|A0A140TA49_HUMAN Complement C4-A OS=Homo sapiens GN=C4A PE=1 SV=1	4	85	3	0	25	38	9	34	42	47	44	31	39	45	44	43	15	11	9	13	33	43	31	32	23	41	40	47	23	19	18	12	35	32	47	35	44	41	47	13	35	40
B7Z683;A0A0G2JQ41;A0A1C7CYZ0;Q12979-4;Q12979-2;Q12979;I3L379;I3L1U8;A0A0G2JSE0;A0A0D9SGD7;I3L0R7	B7Z683;A0A0G2JQ41;A0A1C7CYZ0;Q12979-4;Q12979-2;Q12979	5;5;5;5;5;5;2;2;1;1;1	5;5;5;5;5;5;2;2;1;1;1	5;5;5;5;5;5;2;2;1;1;1	Active breakpoint cluster region-related protein	ABR	tr|B7Z683|B7Z683_HUMAN Active breakpoint cluster region-related protein OS=Homo sapiens GN=ABR PE=1 SV=1;tr|A0A0G2JQ41|A0A0G2JQ41_HUMAN Active breakpoint cluster region-related protein (Fragment) OS=Homo sapiens GN=ABR PE=1 SV=1;tr|A0A1C7CYZ0|A0A1C7CYZ0_HU	11	5	5	5	2	2	1	3	3	3	3	1	1	2	2	2	0	0	1	0	2	0	0	0	0	0	1	1	0	0	0	0	0	0	1	0	0	0	0	0	1	1
A0A0G2JR96;A0A0G2JQT1;A0A0G2JRX2;A0A087WU52;A0A0G2JRV9;A0A087WWL1;A0A0G2JQH3;A0A087WVZ5;A0A087WZL7	A0A0G2JR96;A0A0G2JQT1	22;22;3;3;3;3;3;3;1	1;1;0;0;0;0;0;0;0	1;1;0;0;0;0;0;0;0			tr|A0A0G2JR96|A0A0G2JR96_HUMAN Cytoplasmic FMR1-interacting protein 1 (Fragment) OS=Homo sapiens GN=CYFIP1 PE=1 SV=4;tr|A0A0G2JQT1|A0A0G2JQT1_HUMAN Cytoplasmic FMR1-interacting protein 1 (Fragment) OS=Homo sapiens GN=CYFIP1 PE=1 SV=4	9	22	1	1	14	16	11	16	15	12	15	10	9	10	7	8	10	11	7	6	9	13	4	5	3	8	9	12	12	12	11	6	6	12	16	4	12	12	10	3	14	16
A0A0G2JRQ5;A0A0G2JRJ5;P30711;A0A0G2JMS2;A0A0G2JQD8;A0A0G2JRG0;A0A1B0GXB6;A0A0G2JQD2;A0A0G2JQM0;A0A0G2JRN4;P30711-2	A0A0G2JRQ5;A0A0G2JRJ5;P30711	3;2;2;1;1;1;1;1;1;1;1	3;2;2;1;1;1;1;1;1;1;1	3;2;2;1;1;1;1;1;1;1;1	Glutathione S-transferase theta-1	GSTT1	tr|A0A0G2JRQ5|A0A0G2JRQ5_HUMAN Glutathione S-transferase theta-1 OS=Homo sapiens GN=GSTT1 PE=1 SV=1;tr|A0A0G2JRJ5|A0A0G2JRJ5_HUMAN Glutathione S-transferase theta 1, isoform CRA_d OS=Homo sapiens GN=GSTT1 PE=1 SV=1;sp|P30711|GSTT1_HUMAN Glutathione S-trans	11	3	3	3	0	0	0	0	0	0	0	0	0	0	0	0	0	0	0	0	2	0	0	0	0	0	0	0	0	0	0	0	0	0	0	0	0	0	0	0	0	0
A0A0J9YYL3;Q9UHX1-2;Q9UHX1-6;Q9UHX1-4;A0A0J9YVP6;Q9UHX1;Q9UHX1-5;Q9UHX1-3;A0A0J9YXX5;A0A0J9YXJ8;A0A0J9YVR6;E9PQ56;A0A0J9YWM1;H0YEM1;E9PN18;E9PMU7;H0YCP8;E9PL19	A0A0J9YYL3;Q9UHX1-2;Q9UHX1-6;Q9UHX1-4;A0A0J9YVP6;Q9UHX1;Q9UHX1-5;Q9UHX1-3;A0A0J9YXX5;A0A0J9YXJ8;A0A0J9YVR6;E9PQ56;A0A0J9YWM1;H0YEM1	19;19;19;19;19;18;18;18;18;18;11;11;10;10;7;6;5;4	19;19;19;19;19;18;18;18;18;18;11;11;10;10;7;6;5;4	19;19;19;19;19;18;18;18;18;18;11;11;10;10;7;6;5;4	Poly(U)-binding-splicing factor PUF60	PUF60	tr|A0A0J9YYL3|A0A0J9YYL3_HUMAN Poly(U)-binding-splicing factor PUF60 (Fragment) OS=Homo sapiens GN=PUF60 PE=1 SV=1;sp|Q9UHX1-2|PUF60_HUMAN Isoform 2 of Poly(U)-binding-splicing factor PUF60 OS=Homo sapiens GN=PUF60;sp|Q9UHX1-6|PUF60_HUMAN Isoform 6 of Poly	18	19	19	19	10	12	11	13	14	11	13	12	11	13	9	10	8	8	2	5	7	12	5	4	2	11	8	9	8	10	8	5	8	10	10	6	11	10	8	2	10	13
A0A0J9YVT0;A0A0C4DH42;A0A075B6Q5	A0A0J9YVT0;A0A0C4DH42	6;3;1	6;3;1	1;0;1		IGHV3-66	tr|A0A0J9YVT0|A0A0J9YVT0_HUMAN Immunoglobulin heavy variable 3-33 (Fragment) OS=Homo sapiens GN=IGHV3-33 PE=4 SV=1;sp|A0A0C4DH42|HV366_HUMAN Immunoglobulin heavy variable 3-66 OS=Homo sapiens GN=IGHV3-66 PE=3 SV=1	3	6	6	1	2	2	2	2	2	2	2	2	2	3	2	2	0	1	1	0	2	3	2	2	3	3	2	3	0	0	0	1	1	2	3	3	3	3	3	0	1	2
C9J2C4;A0A0J9YX62;O75190-2;O75190-3;O75190;C9JB42;C9JDR7;C9JDX6;F8WCZ4;C9J2P2;E9PH18;C9JN01;Q8WWF6	C9J2C4;A0A0J9YX62;O75190-2;O75190-3;O75190;C9JB42;C9JDR7;C9JDX6;F8WCZ4;C9J2P2;E9PH18	3;3;3;3;3;2;2;2;2;2;2;1;1	2;2;2;2;2;2;2;2;2;2;2;1;1	2;2;2;2;2;2;2;2;2;2;2;1;1	DnaJ homolog subfamily B member 6	DNAJB6	tr|C9J2C4|C9J2C4_HUMAN DnaJ homolog subfamily B member 6 (Fragment) OS=Homo sapiens GN=DNAJB6 PE=1 SV=1;tr|A0A0J9YX62|A0A0J9YX62_HUMAN DnaJ homolog subfamily B member 6 OS=Homo sapiens GN=DNAJB6 PE=1 SV=1;sp|O75190-2|DNJB6_HUMAN Isoform B of DnaJ homolog s	13	3	2	2	1	2	3	3	2	1	2	3	3	0	2	2	1	1	0	0	1	1	0	0	0	0	0	0	0	1	1	0	1	0	0	0	2	1	0	0	1	1
A0A0J9YXF2;A0A0J9YYG4;Q15165;J3QT77;Q15165-3;Q15165-1;G3XAK4;A0A0J9YYJ1;A0A0J9YXU7;A0A0J9YXM1;A0A0J9YYF0;A0A0J9YYF3	A0A0J9YXF2;A0A0J9YYG4;Q15165;J3QT77;Q15165-3;Q15165-1;G3XAK4	17;16;16;15;15;15;10;6;5;2;1;1	17;16;16;15;15;15;10;6;5;2;1;1	17;16;16;15;15;15;10;6;5;2;1;1	Serum paraoxonase/arylesterase 2	PON2	tr|A0A0J9YXF2|A0A0J9YXF2_HUMAN Paraoxonase 2, isoform CRA_a OS=Homo sapiens GN=PON2 PE=1 SV=1;tr|A0A0J9YYG4|A0A0J9YYG4_HUMAN Serum paraoxonase/arylesterase 2 OS=Homo sapiens GN=PON2 PE=1 SV=1;sp|Q15165|PON2_HUMAN Serum paraoxonase/arylesterase 2 OS=Homo sa	12	17	17	17	10	10	7	7	8	6	8	6	5	8	6	4	11	10	5	7	4	11	3	5	3	11	8	6	10	5	9	1	5	8	10	4	10	4	4	3	12	6
A0A0J9YXM6;Q562E7;Q562E7-4;E9PDG3;Q562E7-2;Q562E7-6;Q562E7-5;Q562E7-3	A0A0J9YXM6;Q562E7;Q562E7-4	3;3;2;1;1;1;1;1	3;3;2;1;1;1;1;1	3;3;2;1;1;1;1;1	WD repeat-containing protein 81	WDR81	tr|A0A0J9YXM6|A0A0J9YXM6_HUMAN WD repeat-containing protein 81 OS=Homo sapiens GN=WDR81 PE=1 SV=1;sp|Q562E7|WDR81_HUMAN WD repeat-containing protein 81 OS=Homo sapiens GN=WDR81 PE=1 SV=2;sp|Q562E7-4|WDR81_HUMAN Isoform 4 of WD repeat-containing protein 81	8	3	3	3	0	0	0	0	1	0	0	0	0	0	0	0	0	0	0	0	0	1	0	0	0	1	1	1	1	1	1	0	1	1	1	1	1	1	0	0	1	0
P43243;A8MXP9;A0A0R4J2E8;D6REM6;D6R991;P43243-2;B3KM87;H0Y8T4;D6RCM3;D6REK4;D6R8Z5;D6RBK5;Q68E03;D6RIA2;D6RB45;A0A1B0GX04;D6RE02;D6RBS2;D6R9F3;D6RBI2;D6RAY2;D6RAM9	P43243;A8MXP9;A0A0R4J2E8;D6REM6;D6R991	34;34;34;31;22;15;15;11;4;4;4;4;4;3;3;3;3;3;3;3;2;2	34;34;34;31;22;15;15;11;4;4;4;4;4;3;3;3;3;3;3;3;2;2	34;34;34;31;22;15;15;11;4;4;4;4;4;3;3;3;3;3;3;3;2;2	Matrin-3	MATR3	sp|P43243|MATR3_HUMAN Matrin-3 OS=Homo sapiens GN=MATR3 PE=1 SV=2;tr|A8MXP9|A8MXP9_HUMAN Matrin-3 OS=Homo sapiens GN=MATR3 PE=1 SV=1;tr|A0A0R4J2E8|A0A0R4J2E8_HUMAN Matrin-3 OS=Homo sapiens GN=MATR3 PE=1 SV=1;tr|D6REM6|D6REM6_HUMAN Matrin-3 OS=Homo sapiens	22	34	34	34	24	25	25	26	24	23	23	22	19	24	20	15	12	16	8	12	12	23	6	9	8	13	15	14	15	16	12	11	10	11	19	8	14	11	12	11	28	29
F8VSC5;A0A0U1RQQ9;Q6P3W7;H0YIK6	F8VSC5;A0A0U1RQQ9;Q6P3W7	4;4;4;1	4;4;4;1	4;4;4;1	SCY1-like protein 2	SCYL2	tr|F8VSC5|F8VSC5_HUMAN SCY1-like protein 2 (Fragment) OS=Homo sapiens GN=SCYL2 PE=1 SV=1;tr|A0A0U1RQQ9|A0A0U1RQQ9_HUMAN SCY1-like protein 2 OS=Homo sapiens GN=SCYL2 PE=1 SV=1;sp|Q6P3W7|SCYL2_HUMAN SCY1-like protein 2 OS=Homo sapiens GN=SCYL2 PE=1 SV=1	4	4	4	4	2	2	0	0	1	1	1	0	1	1	0	0	0	0	0	0	1	0	0	0	0	0	0	0	0	0	0	0	0	0	0	1	1	0	0	0	1	2
C9JE01;C9J5L0;C9JUS5;C9J471;A0A0U1RQR1;H0Y329;A0A0U1RR06;Q9Y484;Q9Y484-2	C9JE01;C9J5L0;C9JUS5;C9J471;A0A0U1RQR1;H0Y329;A0A0U1RR06;Q9Y484;Q9Y484-2	1;1;1;1;1;1;1;1;1	1;1;1;1;1;1;1;1;1	1;1;1;1;1;1;1;1;1	WD repeat domain phosphoinositide-interacting protein 4	WDR45	tr|C9JE01|C9JE01_HUMAN WD repeat domain phosphoinositide-interacting protein 4 (Fragment) OS=Homo sapiens GN=WDR45 PE=1 SV=1;tr|C9J5L0|C9J5L0_HUMAN WD repeat domain phosphoinositide-interacting protein 4 (Fragment) OS=Homo sapiens GN=WDR45 PE=1 SV=7;tr|C9J	9	1	1	1	0	0	0	0	0	0	0	0	0	0	0	0	0	0	0	0	1	0	0	0	0	0	0	0	0	0	0	0	0	0	0	0	0	0	0	0	0	0
A0A0U1RR30;A0A0U1RRM1;Q8WXI9	A0A0U1RR30;A0A0U1RRM1;Q8WXI9	2;2;2	2;2;2	1;1;1	Transcriptional repressor p66-beta	GATAD2B	tr|A0A0U1RR30|A0A0U1RR30_HUMAN Transcriptional repressor p66-beta (Fragment) OS=Homo sapiens GN=GATAD2B PE=1 SV=1;tr|A0A0U1RRM1|A0A0U1RRM1_HUMAN Transcriptional repressor p66-beta OS=Homo sapiens GN=GATAD2B PE=1 SV=1;sp|Q8WXI9|P66B_HUMAN Transcriptional re	3	2	2	1	1	1	1	1	1	2	1	1	1	1	1	0	0	0	0	0	0	1	0	0	0	0	0	0	0	0	0	0	0	0	0	0	0	0	0	0	1	1
A0A0U1RR32;Q96KK5;Q99878;Q9BTM1;P0C0S8;P20671;A0A0U1RRH7;H0YFX9;Q9BTM1-2;REV__Q8NB25-4;REV__Q8NB25-3;REV__A0A087X2A7;REV__Q8NB25-2;REV__Q8NB25;REV__H7BY63;REV__E7EQ67;REV__H0Y672;Q71UI9-5	A0A0U1RR32;Q96KK5;Q99878;Q9BTM1;P0C0S8;P20671;A0A0U1RRH7;H0YFX9;Q9BTM1-2	11;11;11;11;11;11;11;10;7;1;1;1;1;1;1;1;1;1	1;1;1;1;1;1;1;1;1;0;0;0;0;0;0;0;0;0	0;0;0;0;0;0;0;0;0;0;0;0;0;0;0;0;0;0	Histone H2A type 1-H;Histone H2A type 1-J;Histone H2A.J;Histone H2A type 1;Histone H2A type 1-D;Histone H2A	HIST1H2AH;HIST1H2AJ;H2AFJ;HIST1H2AG;HIST1H2AD	tr|A0A0U1RR32|A0A0U1RR32_HUMAN Histone H2A OS=Homo sapiens GN=hCG_2039566 PE=3 SV=1;sp|Q96KK5|H2A1H_HUMAN Histone H2A type 1-H OS=Homo sapiens GN=HIST1H2AH PE=1 SV=3;sp|Q99878|H2A1J_HUMAN Histone H2A type 1-J OS=Homo sapiens GN=HIST1H2AJ PE=1 SV=3;sp|Q9BTM	18	11	1	0	7	7	7	6	7	7	7	7	7	7	6	6	6	6	6	6	10	6	5	5	5	6	6	6	5	3	6	6	5	5	6	4	6	6	4	5	8	6
G5E9L9;A0A0U1RR70;Q8N568-2;Q8N568;Q8N568-3;A0A0U1RRD0;A8K340;A0A1B0GTZ4;O43602;Q9C098	G5E9L9;A0A0U1RR70;Q8N568-2;Q8N568;Q8N568-3	10;10;10;10;10;1;1;1;1;1	10;10;10;10;10;1;1;1;1;1	9;9;9;9;9;1;0;1;0;1	Serine/threonine-protein kinase DCLK2	DCLK2	tr|G5E9L9|G5E9L9_HUMAN Doublecortin and CaM kinase-like 2, isoform CRA_c OS=Homo sapiens GN=DCLK2 PE=1 SV=1;tr|A0A0U1RR70|A0A0U1RR70_HUMAN Serine/threonine-protein kinase DCLK2 OS=Homo sapiens GN=DCLK2 PE=1 SV=1;sp|Q8N568-2|DCLK2_HUMAN Isoform 2 of Serine/	10	10	10	9	0	4	2	2	1	2	4	2	2	0	2	0	1	1	0	0	0	2	1	1	1	1	1	0	1	2	0	1	1	1	3	2	2	1	2	1	2	2
A0A0U1RRB6;Q9Y2D4;J3QT38;Q9Y2D4-2;F8W6R7	A0A0U1RRB6;Q9Y2D4;J3QT38;Q9Y2D4-2	9;9;6;6;1	9;9;6;6;1	9;9;6;6;1	Exocyst complex component 6B	EXOC6B	tr|A0A0U1RRB6|A0A0U1RRB6_HUMAN Exocyst complex component 6B OS=Homo sapiens GN=EXOC6B PE=1 SV=1;sp|Q9Y2D4|EXC6B_HUMAN Exocyst complex component 6B OS=Homo sapiens GN=EXOC6B PE=1 SV=3;tr|J3QT38|J3QT38_HUMAN Exocyst complex component 6B OS=Homo sapiens GN=EX	5	9	9	9	2	6	3	4	3	4	4	3	3	2	2	1	1	3	0	0	2	2	0	1	0	1	0	2	3	3	2	0	0	2	1	0	2	1	0	0	5	4
A0A0U1RRM6;Q8N8S7-3;Q8N8S7-2;Q8N8S7;A0A075B6E5;A0A0U1RQP7	A0A0U1RRM6;Q8N8S7-3;Q8N8S7-2;Q8N8S7;A0A075B6E5	4;4;4;4;2;1	4;4;4;4;2;1	4;4;4;4;2;1	Protein enabled homolog	ENAH	tr|A0A0U1RRM6|A0A0U1RRM6_HUMAN Protein enabled homolog OS=Homo sapiens GN=ENAH PE=1 SV=1;sp|Q8N8S7-3|ENAH_HUMAN Isoform 3 of Protein enabled homolog OS=Homo sapiens GN=ENAH;sp|Q8N8S7-2|ENAH_HUMAN Isoform 2 of Protein enabled homolog OS=Homo sapiens GN=ENAH	6	4	4	4	0	2	3	2	3	3	3	4	4	4	1	2	1	1	0	1	0	2	0	1	0	0	0	1	1	3	3	1	1	2	1	0	0	1	1	0	3	3
A0A0X1KG71;Q8WX92	A0A0X1KG71;Q8WX92	7;7	7;7	7;7	Negative elongation factor B	NELFB	tr|A0A0X1KG71|A0A0X1KG71_HUMAN Negative elongation factor B OS=Homo sapiens GN=NELFB PE=1 SV=1;sp|Q8WX92|NELFB_HUMAN Negative elongation factor B OS=Homo sapiens GN=NELFB PE=1 SV=1	2	7	7	7	4	7	4	5	4	4	4	1	2	3	2	3	2	5	1	2	1	4	1	1	0	3	0	3	4	3	5	0	2	3	6	0	5	4	2	2	5	6
A0A140T937;A0A140T912;A0A140T930;P30508;Q29960-2;Q29960;Q07000;P30510;P30504;P30505;A0A140T9M5;P30501	A0A140T937;A0A140T912;A0A140T930;P30508;Q29960-2;Q29960;Q07000;P30510;P30504;P30505;A0A140T9M5;P30501	9;9;9;9;8;8;8;6;6;6;5;5	1;1;1;1;0;0;1;1;1;1;1;1	0;0;0;0;0;0;0;0;0;0;0;0	HLA class I histocompatibility antigen, Cw-12 alpha chain;HLA class I histocompatibility antigen, Cw-16 alpha chain;HLA class I histocompatibility antigen, Cw-15 alpha chain;HLA class I histocompatibility antigen, Cw-14 alpha chain;HLA class I histocompatibility antigen, Cw-4 alpha chain;HLA class I histocompatibility antigen, Cw-8 alpha chain;HLA class I histocompatibility antigen, Cw-2 alpha ch…	HLA-C	tr|A0A140T937|A0A140T937_HUMAN HLA class I histocompatibility antigen, Cw-6 alpha chain OS=Homo sapiens GN=HLA-C PE=1 SV=1;tr|A0A140T912|A0A140T912_HUMAN HLA class I histocompatibility antigen, Cw-6 alpha chain OS=Homo sapiens GN=HLA-C PE=1 SV=1;tr|A0A140T	12	9	1	0	3	3	4	5	5	5	6	5	7	7	6	7	1	2	0	2	3	6	0	2	1	4	4	4	2	1	3	2	3	1	3	2	3	7	3	1	2	3
A0A140T9T7;Q03518	A0A140T9T7;Q03518	9;9	9;9	9;9	Antigen peptide transporter 1	TAP1	tr|A0A140T9T7|A0A140T9T7_HUMAN Antigen peptide transporter 1 OS=Homo sapiens GN=TAP1 PE=1 SV=1;sp|Q03518|TAP1_HUMAN Antigen peptide transporter 1 OS=Homo sapiens GN=TAP1 PE=1 SV=2	2	9	9	9	3	2	0	2	2	2	5	2	5	6	3	4	0	0	0	0	5	3	0	0	1	0	1	0	2	0	0	0	0	1	3	0	2	3	1	1	2	3
A0A140TA69;A0A140TA62;CON__Q8IUT8;O76011;CON__O76011	A0A140TA69;A0A140TA62;CON__Q8IUT8;O76011;CON__O76011	12;9;9;9;8	4;4;4;4;3	4;4;4;4;3	Keratin, type I cuticular Ha4	KRT34	tr|A0A140TA69|A0A140TA69_HUMAN Keratin, type I cuticular Ha4 OS=Homo sapiens GN=KRT34 PE=3 SV=1;tr|A0A140TA62|A0A140TA62_HUMAN Protein LOC100653049 OS=Homo sapiens GN=LOC100653049 PE=1 SV=1;;sp|O76011|KRT34_HUMAN Keratin, type I cuticular Ha4 OS=Homo sapie	5	12	4	4	1	1	2	2	1	2	2	2	1	1	1	0	1	1	0	0	0	1	1	2	1	7	0	0	1	2	1	1	2	0	2	4	1	1	2	1	2	1
A0A140TA86;Q5XKP0;K7EIR2;A0A140TA84	A0A140TA86;Q5XKP0;K7EIR2;A0A140TA84	3;3;2;2	3;3;2;2	3;3;2;2	Protein QIL1	QIL1;C19orf70	tr|A0A140TA86|A0A140TA86_HUMAN MICOS complex subunit MIC13 OS=Homo sapiens GN=C19orf70 PE=1 SV=1;sp|Q5XKP0|MIC13_HUMAN MICOS complex subunit MIC13 OS=Homo sapiens GN=MIC13 PE=1 SV=1;tr|K7EIR2|K7EIR2_HUMAN MICOS complex subunit MIC13 OS=Homo sapiens GN=C19o	4	3	3	3	1	1	1	2	2	2	1	1	1	2	2	1	1	1	0	0	1	1	0	1	0	0	0	0	0	1	0	1	0	1	1	1	1	1	1	0	1	0
A0A182DWH4;Q9TQE0;P79483;P13761;P04229;A0A140T958;Q30154;X5D2U9;A0A0G2JJQ8;P13762	A0A182DWH4;Q9TQE0;P79483;P13761;P04229;A0A140T958;Q30154	4;4;4;4;4;3;3;1;1;1	4;4;4;4;4;3;3;1;1;1	1;1;1;1;1;1;1;1;1;1	HLA class II histocompatibility antigen, DRB1-9 beta chain;HLA class II histocompatibility antigen, DR beta 3 chain;HLA class II histocompatibility antigen, DRB1-7 beta chain;HLA class II histocompatibility antigen, DRB1-1 beta chain;HLA class II histocompatibility antigen, DR beta 5 chain	HLA-DRB1;HLA-DRB3;HLA-DRB5	tr|A0A182DWH4|A0A182DWH4_HUMAN HLA class II histocompatibility antigen, DR beta 3 chain OS=Homo sapiens GN=HLA-DRB3 PE=1 SV=1;sp|Q9TQE0|2B19_HUMAN HLA class II histocompatibility antigen, DRB1-9 beta chain OS=Homo sapiens GN=HLA-DRB1 PE=1 SV=1;sp|P79483|DR	10	4	4	1	0	0	1	1	1	0	0	0	1	1	0	1	0	0	0	0	4	1	0	0	0	0	1	0	0	0	1	0	0	0	1	0	0	1	1	0	1	2
A0A1B0GTB8;A0A1B0GWC0;A0A1B0GVF3;P23786;A0A1B0GV75;A0A1B0GTM0	A0A1B0GTB8;A0A1B0GWC0;A0A1B0GVF3;P23786;A0A1B0GV75	6;6;6;6;5;1	6;6;6;6;5;1	6;6;6;6;5;1	Carnitine O-palmitoyltransferase 2, mitochondrial	CPT2	tr|A0A1B0GTB8|A0A1B0GTB8_HUMAN Carnitine O-palmitoyltransferase 2, mitochondrial OS=Homo sapiens GN=CPT2 PE=1 SV=1;tr|A0A1B0GWC0|A0A1B0GWC0_HUMAN Carnitine O-palmitoyltransferase 2, mitochondrial OS=Homo sapiens GN=CPT2 PE=1 SV=1;tr|A0A1B0GVF3|A0A1B0GVF3_H	6	6	6	6	0	3	0	2	1	2	2	2	0	1	0	1	2	1	0	0	3	2	0	0	0	1	0	0	0	1	0	0	2	1	1	1	1	0	1	0	1	1
A0A1B0GUC3;A0A1B0GV98;A0A1B0GTC5;A0A1B0GU26;A0A1B0GTC3;A0A1B0GVH5;Q9C0B1;A0A1B0GTY1;A0A1B0GTI3;A0A1B0GUY7;A0A1B0GTZ8;Q9C0B1-4;F8WCB8;X6R3I0;Q9C0B1-2	A0A1B0GUC3;A0A1B0GV98;A0A1B0GTC5;A0A1B0GU26;A0A1B0GTC3;A0A1B0GVH5;Q9C0B1;A0A1B0GTY1	12;12;12;12;12;12;12;10;4;3;2;2;1;1;1	12;12;12;12;12;12;12;10;4;3;2;2;1;1;1	12;12;12;12;12;12;12;10;4;3;2;2;1;1;1	Alpha-ketoglutarate-dependent dioxygenase FTO	FTO	tr|A0A1B0GUC3|A0A1B0GUC3_HUMAN Alpha-ketoglutarate-dependent dioxygenase FTO OS=Homo sapiens GN=FTO PE=1 SV=1;tr|A0A1B0GV98|A0A1B0GV98_HUMAN Alpha-ketoglutarate-dependent dioxygenase FTO OS=Homo sapiens GN=FTO PE=1 SV=1;tr|A0A1B0GTC5|A0A1B0GTC5_HUMAN Alpha	15	12	12	12	6	9	4	7	6	5	5	3	3	4	2	2	4	5	1	1	0	7	1	0	0	3	3	2	5	2	4	0	3	1	5	1	5	3	5	1	8	7
O43301;A0A1B0GTF3;K7ELE6	O43301;A0A1B0GTF3	3;3;1	3;3;1	3;3;1	Heat shock 70 kDa protein 12A	HSPA12A	sp|O43301|HS12A_HUMAN Heat shock 70 kDa protein 12A OS=Homo sapiens GN=HSPA12A PE=1 SV=2;tr|A0A1B0GTF3|A0A1B0GTF3_HUMAN Heat shock 70 kDa protein 12A OS=Homo sapiens GN=HSPA12A PE=1 SV=1	3	3	3	3	1	0	0	0	0	0	0	0	0	0	1	2	0	0	0	0	0	0	0	0	1	0	0	1	0	0	0	0	0	0	0	0	0	0	0	0	0	0
P30566;A0A1B0GTJ7;A0A1B0GWJ0;A0A0A6YY92;P30566-2;A0A1B0GWF8;A0A1B0GTG9;A0A096LNY6;A0A096LNY5;A0A096LNY4;A0A096LP92;A0A096LP72;A0A096LPA2;B4DEP1;A0A096LP76;A0A096LNT0;V9GY96	P30566;A0A1B0GTJ7;A0A1B0GWJ0;A0A0A6YY92;P30566-2;A0A1B0GWF8;A0A1B0GTG9;A0A096LNY6	15;15;15;13;11;10;10;10;7;5;3;3;3;3;2;1;1	15;15;15;13;11;10;10;10;7;5;3;3;3;3;2;1;1	15;15;15;13;11;10;10;10;7;5;3;3;3;3;2;1;1	Adenylosuccinate lyase	ADSL	sp|P30566|PUR8_HUMAN Adenylosuccinate lyase OS=Homo sapiens GN=ADSL PE=1 SV=2;tr|A0A1B0GTJ7|A0A1B0GTJ7_HUMAN Adenylosuccinate lyase OS=Homo sapiens GN=ADSL PE=1 SV=1;tr|A0A1B0GWJ0|A0A1B0GWJ0_HUMAN Adenylosuccinate lyase OS=Homo sapiens GN=ADSL PE=1 SV=1;tr	17	15	15	15	8	11	6	9	9	7	10	7	6	6	6	6	8	8	3	5	4	12	1	2	1	5	6	8	5	4	5	3	4	5	9	3	8	5	5	2	11	12
Q13510-2;A0A1B0GUE3;A0A1B0GUH5;A0A1B0GTZ5;A0A1B0GTM3;A0A1B0GUA4;A0A1B0GW68;E7EMM4;A0A1B0GUW4;A0A1B0GTP7;Q13510;A0A1B0GV06;A0A1B0GUG1;Q13510-3;A0A1B0GU06;A0A1B0GUB3;A0A1B0GW66;A0A1B0GU62;A0A1B0GVG2;A0A1B0GVE7;A0A1B0GVJ1;A0A1B0GW48;A0A1B0GUJ3;A0A1B0GV95;A0A1B0GVA3	Q13510-2;A0A1B0GUE3;A0A1B0GUH5;A0A1B0GTZ5;A0A1B0GTM3;A0A1B0GUA4;A0A1B0GW68;E7EMM4;A0A1B0GUW4;A0A1B0GTP7;Q13510;A0A1B0GV06;A0A1B0GUG1;Q13510-3	5;5;5;5;5;5;5;5;5;5;5;3;3;3;2;2;2;2;2;2;2;2;2;2;2	5;5;5;5;5;5;5;5;5;5;5;3;3;3;2;2;2;2;2;2;2;2;2;2;2	5;5;5;5;5;5;5;5;5;5;5;3;3;3;2;2;2;2;2;2;2;2;2;2;2	Acid ceramidase;Acid ceramidase subunit alpha;Acid ceramidase subunit beta	ASAH1	sp|Q13510-2|ASAH1_HUMAN Isoform 2 of Acid ceramidase OS=Homo sapiens GN=ASAH1;tr|A0A1B0GUE3|A0A1B0GUE3_HUMAN Acid ceramidase OS=Homo sapiens GN=ASAH1 PE=1 SV=1;tr|A0A1B0GUH5|A0A1B0GUH5_HUMAN Acid ceramidase OS=Homo sapiens GN=ASAH1 PE=1 SV=1;tr|A0A1B0GTZ5|	25	5	5	5	3	4	3	4	3	2	2	2	1	2	1	2	4	2	2	3	3	2	2	2	3	2	2	4	3	4	4	4	3	4	4	3	5	1	3	3	4	4
A0A1B0GV30;F5GZ78;A0A1B0GU60;A0A1B0GTU4;P49023-4;P49023-2;P49023;P49023-3	A0A1B0GV30;F5GZ78;A0A1B0GU60;A0A1B0GTU4;P49023-4;P49023-2;P49023;P49023-3	1;1;1;1;1;1;1;1	1;1;1;1;1;1;1;1	1;1;1;1;1;1;1;1	Paxillin	PXN	tr|A0A1B0GV30|A0A1B0GV30_HUMAN Paxillin (Fragment) OS=Homo sapiens GN=PXN PE=1 SV=1;tr|F5GZ78|F5GZ78_HUMAN Paxillin OS=Homo sapiens GN=PXN PE=1 SV=1;tr|A0A1B0GU60|A0A1B0GU60_HUMAN Paxillin OS=Homo sapiens GN=PXN PE=1 SV=1;tr|A0A1B0GTU4|A0A1B0GTU4_HUMAN Pax	8	1	1	1	1	0	0	0	0	0	0	0	0	1	0	0	0	0	0	0	0	0	0	0	0	0	0	0	0	0	0	0	0	0	0	0	0	0	0	0	0	0
A0A1B0GW44;A0A1B0GVD5;A0A1B0GWE8;A0A1B0GU92;A0A1B0GU03;P07339;H7C469;A0A1B0GVP3;A0A1B0GV23;C9JH19;F8WD96;H7C1V0;A0A1B0GVF1	A0A1B0GW44;A0A1B0GVD5;A0A1B0GWE8;A0A1B0GU92;A0A1B0GU03;P07339;H7C469;A0A1B0GVP3;A0A1B0GV23;C9JH19;F8WD96	13;13;13;13;13;13;11;11;11;10;7;4;1	13;13;13;13;13;13;11;11;11;10;7;4;1	9;9;9;9;9;9;9;7;7;6;3;4;1	Cathepsin D;Cathepsin D light chain;Cathepsin D heavy chain	CTSD	tr|A0A1B0GW44|A0A1B0GW44_HUMAN Cathepsin D OS=Homo sapiens GN=CTSD PE=1 SV=1;tr|A0A1B0GVD5|A0A1B0GVD5_HUMAN Cathepsin D OS=Homo sapiens GN=CTSD PE=1 SV=1;tr|A0A1B0GWE8|A0A1B0GWE8_HUMAN Cathepsin D OS=Homo sapiens GN=CTSD PE=1 SV=1;tr|A0A1B0GU92|A0A1B0GU92_	13	13	13	9	10	13	9	8	7	7	8	8	6	8	8	7	8	6	4	7	5	6	8	7	6	6	6	8	6	6	8	6	5	9	8	7	7	7	7	5	7	7
F8WC59;C9JYZ0;A0A1B0GVA5;A0A1B0GV31;A0A1B0GU86;C9JMV9;A0A1B0GW23;Q03154-3;Q03154-4;Q03154	F8WC59;C9JYZ0;A0A1B0GVA5;A0A1B0GV31;A0A1B0GU86;C9JMV9;A0A1B0GW23;Q03154-3;Q03154-4;Q03154	1;1;1;1;1;1;1;1;1;1	1;1;1;1;1;1;1;1;1;1	1;1;1;1;1;1;1;1;1;1	Aminoacylase-1	ACY1;ABHD14A-ACY1	tr|F8WC59|F8WC59_HUMAN Aminoacylase-1 OS=Homo sapiens GN=ACY1 PE=1 SV=1;tr|C9JYZ0|C9JYZ0_HUMAN Aminoacylase-1 (Fragment) OS=Homo sapiens GN=ACY1 PE=1 SV=1;tr|A0A1B0GVA5|A0A1B0GVA5_HUMAN Protein ABHD14A-ACY1 (Fragment) OS=Homo sapiens GN=ABHD14A-ACY1 PE=4 S	10	1	1	1	0	0	0	0	0	0	0	0	0	0	0	0	0	0	0	0	1	0	0	0	0	0	0	0	0	0	0	0	0	0	0	0	0	0	0	0	0	0
A0A1B0GW37;A0A1B0GU97;O00712;Q5VW30;Q5VW27;A0A1B0GWI9;A0A0A0MRX8;A0A1B0GWJ4;Q5VW26;U3KQE8;O00712-4;O00712-5;A0A1B0GVN4;Q5W0Y9;A0A087WXP2;A0A1B0GTC1;O00712-2;U3KPY9;A0A1B0GWB8;Q5VW31;O00712-6	A0A1B0GW37;A0A1B0GU97;O00712;Q5VW30;Q5VW27;A0A1B0GWI9;A0A0A0MRX8;A0A1B0GWJ4;Q5VW26;U3KQE8;O00712-4;O00712-5;A0A1B0GVN4;Q5W0Y9;A0A087WXP2;A0A1B0GTC1;O00712-2;U3KPY9	6;6;5;5;5;5;5;5;5;5;5;5;4;3;3;3;3;3;2;1;1	3;3;3;3;3;3;3;3;3;3;3;3;3;1;1;2;1;1;2;1;1	3;3;3;3;3;3;3;3;3;3;3;3;3;1;1;2;1;1;2;1;1	Nuclear factor 1 B-type;Nuclear factor 1	NFIB	tr|A0A1B0GW37|A0A1B0GW37_HUMAN Nuclear factor 1 OS=Homo sapiens GN=NFIB PE=1 SV=1;tr|A0A1B0GU97|A0A1B0GU97_HUMAN Nuclear factor 1 OS=Homo sapiens GN=NFIB PE=1 SV=1;sp|O00712|NFIB_HUMAN Nuclear factor 1 B-type OS=Homo sapiens GN=NFIB PE=1 SV=2;tr|Q5VW30|Q5V	21	6	3	3	5	4	3	5	5	4	4	4	3	2	2	3	2	2	1	2	1	5	0	0	1	3	4	2	1	4	3	1	2	4	3	0	3	4	3	1	6	5
A0A1B0GUA3;Q96EK5;A0A1B0GTE6;A0A0D9SFK7;A0A1B0GUH6;A0A1B0GV79;A0A1B0GW21;A0A1B0GVY9	A0A1B0GUA3;Q96EK5	10;10;3;3;3;2;2;1	10;10;3;3;3;2;2;1	10;10;3;3;3;2;2;1	KIF1-binding protein	KIAA1279	tr|A0A1B0GUA3|A0A1B0GUA3_HUMAN KIF1-binding protein OS=Homo sapiens GN=KIF1BP PE=1 SV=1;sp|Q96EK5|KBP_HUMAN KIF1-binding protein OS=Homo sapiens GN=KIF1BP PE=1 SV=1	8	10	10	10	6	6	6	7	7	7	5	4	2	5	3	1	3	3	1	2	2	5	0	2	0	3	2	3	6	3	6	3	1	3	6	2	4	2	4	0	4	6
A0A1B0GUB2;Q6P1J9	A0A1B0GUB2;Q6P1J9	10;10	10;10	10;10	Parafibromin	CDC73	tr|A0A1B0GUB2|A0A1B0GUB2_HUMAN Parafibromin OS=Homo sapiens GN=CDC73 PE=1 SV=1;sp|Q6P1J9|CDC73_HUMAN Parafibromin OS=Homo sapiens GN=CDC73 PE=1 SV=1	2	10	10	10	6	8	5	7	6	4	5	5	4	4	4	4	1	5	2	1	2	8	0	0	0	1	1	2	5	1	3	0	0	4	6	1	5	1	0	0	6	6
A0A1B0GUS7;I6L9J0;F8W8M9;B1AM27;A0A1B0GVW8;O14795;O14795-2	A0A1B0GUS7	4;1;1;1;1;1;1	4;1;1;1;1;1;1	3;0;0;0;0;0;0			tr|A0A1B0GUS7|A0A1B0GUS7_HUMAN Protein unc-13 homolog B OS=Homo sapiens GN=UNC13B PE=1 SV=1	7	4	4	3	1	2	1	1	1	1	1	1	1	1	1	1	0	1	1	0	1	1	1	0	1	1	0	1	1	1	1	1	0	1	2	1	2	1	1	0	1	1
A0A1B0GV47;Q7Z4S6-6;Q7Z4S6-3;Q7Z4S6-5;Q7Z4S6-2;Q7Z4S6;Q7Z4S6-4;H0YIM7;H0YHT2	A0A1B0GV47;Q7Z4S6-6;Q7Z4S6-3;Q7Z4S6-5;Q7Z4S6-2;Q7Z4S6;Q7Z4S6-4	3;3;3;3;3;3;3;1;1	3;3;3;3;3;3;3;1;1	3;3;3;3;3;3;3;1;1	Kinesin-like protein KIF21A	KIF21A	tr|A0A1B0GV47|A0A1B0GV47_HUMAN Kinesin-like protein KIF21A (Fragment) OS=Homo sapiens GN=KIF21A PE=1 SV=1;sp|Q7Z4S6-6|KI21A_HUMAN Isoform 6 of Kinesin-like protein KIF21A OS=Homo sapiens GN=KIF21A;sp|Q7Z4S6-3|KI21A_HUMAN Isoform 3 of Kinesin-like protein K	9	3	3	3	0	0	0	0	0	0	0	0	0	1	0	0	0	0	0	0	0	0	0	0	0	0	0	0	0	0	0	0	0	0	0	0	0	1	0	0	0	0
A0A1B0GVI3	A0A1B0GVI3	4	2	2			tr|A0A1B0GVI3|A0A1B0GVI3_HUMAN Keratin, type I cytoskeletal 10 (Fragment) OS=Homo sapiens GN=KRT10 PE=1 SV=1	1	4	2	2	2	2	3	2	1	1	2	1	1	1	3	1	3	1	1	3	1	1	2	3	3	3	1	1	3	3	3	3	4	3	2	1	3	2	3	3	2	1
A0A1B0GVL3;Q05086-2;Q05086-3;Q05086;A0A0D9SG77;A0A0D9SF91;A0A0D9SGI3;A0A0D9SES7;S4R306;A0A0D9SG63;A0A0D9SFU3;A0A0D9SGJ0;A0A0D9SG54	A0A1B0GVL3;Q05086-2;Q05086-3;Q05086;A0A0D9SG77	10;10;10;10;9;4;4;3;3;2;1;1;1	10;10;10;10;9;4;4;3;3;2;1;1;1	10;10;10;10;9;4;4;3;3;2;1;1;1	Ubiquitin-protein ligase E3A	UBE3A	tr|A0A1B0GVL3|A0A1B0GVL3_HUMAN Ubiquitin-protein ligase E3A OS=Homo sapiens GN=UBE3A PE=1 SV=1;sp|Q05086-2|UBE3A_HUMAN Isoform I of Ubiquitin-protein ligase E3A OS=Homo sapiens GN=UBE3A;sp|Q05086-3|UBE3A_HUMAN Isoform III of Ubiquitin-protein ligase E3A OS	13	10	10	10	4	6	2	6	4	6	7	3	4	6	2	4	2	1	2	0	0	4	0	1	0	2	0	3	3	3	4	1	2	4	4	1	5	4	2	1	5	5
A0A1B0GW41;E9PEN0;Q9UNL4-8;Q9UNL4-3;Q8WYH8-2;Q8WYH8;Q9UNL4-4;Q9UNL4-7;Q9UNL4-5;Q9UNL4-6;Q9UNL4-2;Q9UNL4	A0A1B0GW41;E9PEN0;Q9UNL4-8;Q9UNL4-3;Q8WYH8-2;Q8WYH8;Q9UNL4-4;Q9UNL4-7;Q9UNL4-5;Q9UNL4-6;Q9UNL4-2;Q9UNL4	2;1;1;1;1;1;1;1;1;1;1;1	2;1;1;1;1;1;1;1;1;1;1;1	2;1;1;1;1;1;1;1;1;1;1;1	Inhibitor of growth protein 4;Inhibitor of growth protein 5	ING5;ING4	tr|A0A1B0GW41|A0A1B0GW41_HUMAN Inhibitor of growth protein 5 OS=Homo sapiens GN=ING5 PE=1 SV=1;tr|E9PEN0|E9PEN0_HUMAN Inhibitor of growth protein 5 OS=Homo sapiens GN=ING5 PE=1 SV=1;sp|Q9UNL4-8|ING4_HUMAN Isoform 8 of Inhibitor of growth protein 4 OS=Homo	12	2	2	2	0	0	0	0	1	1	1	1	0	1	0	0	1	1	0	0	0	1	2	1	1	1	0	1	1	1	2	1	1	0	2	0	0	1	1	2	1	1
F6WST4;A0A1B0GXE7;Q9P0S3	F6WST4;A0A1B0GXE7;Q9P0S3	2;2;2	2;2;2	1;1;1	ORM1-like protein 1	ORMDL1	tr|F6WST4|F6WST4_HUMAN ORM1-like protein 1 (Fragment) OS=Homo sapiens GN=ORMDL1 PE=1 SV=7;tr|A0A1B0GXE7|A0A1B0GXE7_HUMAN ORM1-like protein 1 OS=Homo sapiens GN=ORMDL1 PE=1 SV=1;sp|Q9P0S3|ORML1_HUMAN ORM1-like protein 1 OS=Homo sapiens GN=ORMDL1 PE=1 SV=1	3	2	2	1	0	0	0	0	0	0	0	0	0	0	0	0	0	0	0	0	2	0	0	0	0	0	0	0	0	0	0	0	0	0	1	0	0	0	0	0	0	0
A0A1C7CYX9;Q16555;Q16555-2;E5RFU4;D6RF19	A0A1C7CYX9;Q16555;Q16555-2	29;29;27;5;1	29;29;27;5;1	25;25;24;3;0	Dihydropyrimidinase-related protein 2	DPYSL2	tr|A0A1C7CYX9|A0A1C7CYX9_HUMAN Dihydropyrimidinase-related protein 2 OS=Homo sapiens GN=DPYSL2 PE=1 SV=1;sp|Q16555|DPYL2_HUMAN Dihydropyrimidinase-related protein 2 OS=Homo sapiens GN=DPYSL2 PE=1 SV=1;sp|Q16555-2|DPYL2_HUMAN Isoform 2 of Dihydropyrimidinas	5	29	29	25	14	19	14	15	15	14	14	11	10	13	10	10	3	8	2	4	11	11	3	5	3	7	8	5	8	8	10	9	5	8	11	5	11	4	5	3	17	17
D6R9D6;B7Z8Z7;A0AV96-2;A0AV96;D6REZ6;D6RBS9	D6R9D6;B7Z8Z7;A0AV96-2;A0AV96	3;3;3;3;1;1	3;3;3;3;1;1	3;3;3;3;1;1	RNA-binding protein 47	RBM47	tr|D6R9D6|D6R9D6_HUMAN RNA-binding protein 47 OS=Homo sapiens GN=RBM47 PE=1 SV=1;tr|B7Z8Z7|B7Z8Z7_HUMAN RNA-binding protein 47 OS=Homo sapiens GN=RBM47 PE=1 SV=1;sp|A0AV96-2|RBM47_HUMAN Isoform 2 of RNA-binding protein 47 OS=Homo sapiens GN=RBM47;sp|A0AV96	6	3	3	3	0	0	0	0	0	0	0	0	0	0	0	0	0	0	0	0	3	0	0	0	0	0	0	0	0	0	0	0	0	0	0	0	0	0	0	0	0	0
A0AVT1;A0AVT1-2;A0AVT1-3;A0AVT1-4;H0Y8S8;H0Y9U5	A0AVT1;A0AVT1-2	32;20;11;9;7;2	32;20;11;9;7;2	32;20;11;9;7;2	Ubiquitin-like modifier-activating enzyme 6	UBA6	sp|A0AVT1|UBA6_HUMAN Ubiquitin-like modifier-activating enzyme 6 OS=Homo sapiens GN=UBA6 PE=1 SV=1;sp|A0AVT1-2|UBA6_HUMAN Isoform 2 of Ubiquitin-like modifier-activating enzyme 6 OS=Homo sapiens GN=UBA6	6	32	32	32	16	20	12	19	15	14	13	9	11	12	8	14	9	11	6	6	1	15	7	4	2	8	7	11	11	5	10	2	6	11	16	6	12	6	8	7	17	19
H7BXI1;A0FGR8-2;A0A087WXU3;A0FGR8;A0FGR8-6;A0FGR8-4;A0FGR8-5	H7BXI1;A0FGR8-2;A0A087WXU3;A0FGR8;A0FGR8-6;A0FGR8-4	12;12;10;10;10;6;3	12;12;10;10;10;6;3	12;12;10;10;10;6;3	Extended synaptotagmin-2	ESYT2	tr|H7BXI1|H7BXI1_HUMAN Extended synaptotagmin-2 (Fragment) OS=Homo sapiens GN=ESYT2 PE=1 SV=1;sp|A0FGR8-2|ESYT2_HUMAN Isoform 2 of Extended synaptotagmin-2 OS=Homo sapiens GN=ESYT2;tr|A0A087WXU3|A0A087WXU3_HUMAN Extended synaptotagmin-2 OS=Homo sapiens GN=	7	12	12	12	5	9	4	7	6	7	6	6	2	5	4	1	3	5	1	2	1	6	0	2	1	4	0	5	6	6	4	4	4	5	8	1	5	3	2	1	7	8
A1A5D9;A1A5D9-2	A1A5D9	3;1	3;1	3;1	Bicaudal D-related protein 2	CCDC64B	sp|A1A5D9|BICL2_HUMAN BICD family-like cargo adapter 2 OS=Homo sapiens GN=BICDL2 PE=1 SV=2	2	3	3	3	1	1	1	1	0	1	1	1	0	1	1	1	1	1	1	1	1	1	1	1	1	1	2	1	1	1	2	1	1	2	1	1	1	0	2	1	1	2
A1L0T0;M0R026;E9PL44;M0QZX5;E9PJS0;M0R1B5	A1L0T0;M0R026	7;6;3;3;3;2	7;6;3;3;3;2	7;6;3;3;3;2	Acetolactate synthase-like protein	ILVBL	sp|A1L0T0|ILVBL_HUMAN Acetolactate synthase-like protein OS=Homo sapiens GN=ILVBL PE=1 SV=2;tr|M0R026|M0R026_HUMAN Acetolactate synthase-like protein OS=Homo sapiens GN=ILVBL PE=1 SV=1	6	7	7	7	1	1	1	1	1	1	1	1	1	1	1	0	1	1	0	0	4	2	0	0	0	2	0	1	2	1	0	1	1	1	2	1	1	1	1	0	2	2
A1X283;G3V144;A0A1B0GUF2	A1X283;G3V144;A0A1B0GUF2	6;4;4	6;4;4	5;3;3	SH3 and PX domain-containing protein 2B	SH3PXD2B	sp|A1X283|SPD2B_HUMAN SH3 and PX domain-containing protein 2B OS=Homo sapiens GN=SH3PXD2B PE=1 SV=3;tr|G3V144|G3V144_HUMAN SH3 and PX domain-containing protein 2B OS=Homo sapiens GN=SH3PXD2B PE=1 SV=1;tr|A0A1B0GUF2|A0A1B0GUF2_HUMAN SH3 and PX domain-contai	3	6	6	5	3	1	2	4	3	3	3	3	2	3	1	1	0	0	0	1	0	2	0	0	0	1	1	0	1	1	1	1	1	1	1	1	1	1	1	0	2	3
A2A274;Q99798	A2A274;Q99798	32;32	32;32	32;32	Aconitate hydratase, mitochondrial	ACO2	tr|A2A274|A2A274_HUMAN Aconitate hydratase, mitochondrial OS=Homo sapiens GN=ACO2 PE=1 SV=1;sp|Q99798|ACON_HUMAN Aconitate hydratase, mitochondrial OS=Homo sapiens GN=ACO2 PE=1 SV=2	2	32	32	32	20	19	17	22	21	17	23	16	14	22	15	14	12	15	2	5	4	20	6	7	3	13	15	14	16	17	14	10	12	14	22	13	18	13	10	4	20	21
A2A2D0;P16949;P16949-2	A2A2D0;P16949;P16949-2	5;5;5	5;5;5	4;4;4	Stathmin	STMN1	tr|A2A2D0|A2A2D0_HUMAN Stathmin (Fragment) OS=Homo sapiens GN=STMN1 PE=1 SV=8;sp|P16949|STMN1_HUMAN Stathmin OS=Homo sapiens GN=STMN1 PE=1 SV=3;sp|P16949-2|STMN1_HUMAN Isoform 2 of Stathmin OS=Homo sapiens GN=STMN1	3	5	5	4	3	2	2	3	3	2	2	2	2	2	1	2	1	2	0	2	2	2	0	0	0	1	1	0	3	3	2	2	1	0	1	0	2	1	0	0	3	3
A2A2Q9;Q9Y312	A2A2Q9;Q9Y312	3;3	3;3	3;3	Protein AAR2 homolog	AAR2	tr|A2A2Q9|A2A2Q9_HUMAN Protein AAR2 homolog OS=Homo sapiens GN=AAR2 PE=1 SV=1;sp|Q9Y312|AAR2_HUMAN Protein AAR2 homolog OS=Homo sapiens GN=AAR2 PE=1 SV=2	2	3	3	3	1	1	0	1	0	0	1	0	0	0	0	0	0	0	0	1	0	0	0	0	0	0	0	0	1	0	1	0	1	1	2	0	0	0	0	0	0	1
Q4TT37;A2IDC6;Q13084;A2IDC7	Q4TT37;A2IDC6;Q13084;A2IDC7	3;3;3;2	3;3;3;2	3;3;3;2	39S ribosomal protein L28, mitochondrial	MRPL28	tr|Q4TT37|Q4TT37_HUMAN 39S ribosomal protein L28, mitochondrial (Fragment) OS=Homo sapiens GN=MRPL28 PE=1 SV=1;tr|A2IDC6|A2IDC6_HUMAN 39S ribosomal protein L28, mitochondrial (Fragment) OS=Homo sapiens GN=MRPL28 PE=1 SV=1;sp|Q13084|RM28_HUMAN 39S ribosomal	4	3	3	3	0	0	0	0	0	0	0	0	0	0	0	0	0	0	1	0	3	0	0	0	0	0	0	0	1	0	0	0	0	0	1	0	0	0	0	0	0	1
A2RRP1;A2RRP1-2;H0Y5G7;H7BZU5;C9JCM7;H7C1U4;H7BZR3	A2RRP1;A2RRP1-2;H0Y5G7	10;9;6;2;2;1;1	10;9;6;2;2;1;1	10;9;6;2;2;1;1	Neuroblastoma-amplified sequence	NBAS	sp|A2RRP1|NBAS_HUMAN Neuroblastoma-amplified sequence OS=Homo sapiens GN=NBAS PE=1 SV=2;sp|A2RRP1-2|NBAS_HUMAN Isoform 2 of Neuroblastoma-amplified sequence OS=Homo sapiens GN=NBAS;tr|H0Y5G7|H0Y5G7_HUMAN Neuroblastoma-amplified sequence (Fragment) OS=Homo	7	10	10	10	2	6	2	4	4	3	5	4	3	5	1	2	1	3	0	0	0	2	1	2	0	3	1	4	2	1	3	0	1	3	6	1	2	3	2	1	6	3
A2VCS9;E7ETZ8;Q49MG5	A2VCS9;E7ETZ8;Q49MG5	2;2;2	2;2;2	2;2;2	Microtubule-associated protein 9	MAP9	tr|A2VCS9|A2VCS9_HUMAN MAP9 protein (Fragment) OS=Homo sapiens GN=MAP9 PE=1 SV=1;tr|E7ETZ8|E7ETZ8_HUMAN Microtubule-associated protein 9 OS=Homo sapiens GN=MAP9 PE=1 SV=1;sp|Q49MG5|MAP9_HUMAN Microtubule-associated protein 9 OS=Homo sapiens GN=MAP9 PE=1 SV	3	2	2	2	0	0	0	0	0	0	0	0	0	0	0	0	0	0	0	0	2	0	0	0	0	0	0	0	1	0	0	0	0	0	0	0	0	0	0	0	0	0
A3KMH1;A3KMH1-3;A3KMH1-2	A3KMH1;A3KMH1-3;A3KMH1-2	11;11;9	11;11;9	11;11;9	von Willebrand factor A domain-containing protein 8	VWA8	sp|A3KMH1|VWA8_HUMAN von Willebrand factor A domain-containing protein 8 OS=Homo sapiens GN=VWA8 PE=1 SV=2;sp|A3KMH1-3|VWA8_HUMAN Isoform 3 of von Willebrand factor A domain-containing protein 8 OS=Homo sapiens GN=VWA8;sp|A3KMH1-2|VWA8_HUMAN Isoform 2 of v	3	11	11	11	2	8	4	10	8	6	7	6	3	3	2	0	4	7	0	2	0	7	0	0	0	0	0	0	4	3	4	0	3	5	3	1	4	2	1	0	7	6
C9J1X0;A4D1P6-2;A4D1P6;A4D1P6-3	C9J1X0;A4D1P6-2;A4D1P6;A4D1P6-3	6;6;6;3	6;6;6;3	6;6;6;3	WD repeat-containing protein 91	WDR91	tr|C9J1X0|C9J1X0_HUMAN WD repeat-containing protein 91 OS=Homo sapiens GN=WDR91 PE=1 SV=1;sp|A4D1P6-2|WDR91_HUMAN Isoform 2 of WD repeat-containing protein 91 OS=Homo sapiens GN=WDR91;sp|A4D1P6|WDR91_HUMAN WD repeat-containing protein 91 OS=Homo sapiens GN	4	6	6	6	1	2	1	2	2	1	2	1	1	3	1	2	0	0	0	0	0	2	0	0	0	1	0	1	0	2	1	0	0	1	1	0	2	2	1	0	3	3
A5YKK6-2;A5YKK6;A5YKK6-3;A5YKK6-4;H3BMZ2;H3BNB1;H3BR89;H3BVC9;H3BTH2;H3BMH0	A5YKK6-2;A5YKK6;A5YKK6-3;A5YKK6-4	30;30;26;18;5;2;2;2;1;1	30;30;26;18;5;2;2;2;1;1	30;30;26;18;5;2;2;2;1;1	CCR4-NOT transcription complex subunit 1	CNOT1	sp|A5YKK6-2|CNOT1_HUMAN Isoform 2 of CCR4-NOT transcription complex subunit 1 OS=Homo sapiens GN=CNOT1;sp|A5YKK6|CNOT1_HUMAN CCR4-NOT transcription complex subunit 1 OS=Homo sapiens GN=CNOT1 PE=1 SV=2;sp|A5YKK6-3|CNOT1_HUMAN Isoform 3 of CCR4-NOT transcrip	10	30	30	30	18	19	17	20	18	16	20	16	12	16	10	12	8	12	5	5	9	16	4	7	5	13	9	11	11	13	7	6	7	13	17	7	19	9	13	7	21	19
A6NDG6;H3BV17	A6NDG6;H3BV17	2;1	2;1	2;1	Phosphoglycolate phosphatase	PGP	sp|A6NDG6|PGP_HUMAN Glycerol-3-phosphate phosphatase OS=Homo sapiens GN=PGP PE=1 SV=1;tr|H3BV17|H3BV17_HUMAN Glycerol-3-phosphate phosphatase (Fragment) OS=Homo sapiens GN=PGP PE=1 SV=1	2	2	2	2	2	0	0	0	0	0	0	0	0	1	0	0	1	0	0	0	0	1	0	0	0	0	0	0	0	0	0	0	0	1	0	0	0	0	0	0	0	1
A6NDU8;A0A0C4DGW6	A6NDU8;A0A0C4DGW6	2;1	2;1	2;1	UPF0600 protein C5orf51	C5orf51	sp|A6NDU8|CE051_HUMAN UPF0600 protein C5orf51 OS=Homo sapiens GN=C5orf51 PE=1 SV=1;tr|A0A0C4DGW6|A0A0C4DGW6_HUMAN UPF0600 protein C5orf51 OS=Homo sapiens GN=C5orf51 PE=1 SV=1	2	2	2	2	1	1	1	1	1	2	2	1	0	1	0	0	1	1	0	0	0	1	1	1	0	1	0	1	1	1	1	1	1	1	1	0	1	0	0	0	1	2
A6NEE1	A6NEE1	1	1	1	Pleckstrin homology domain-containing family D member 1	PLEKHD1	sp|A6NEE1|PLHD1_HUMAN Pleckstrin homology domain-containing family D member 1 OS=Homo sapiens GN=PLEKHD1 PE=2 SV=3	1	1	1	1	0	0	0	0	0	0	0	0	0	0	0	0	0	0	0	0	0	0	1	0	0	0	0	0	0	0	0	0	0	0	0	0	0	0	0	0	0	0
A6NEM2;P51610;P51610-4;P51610-2;P51610-3;H7C1C4	A6NEM2;P51610;P51610-4;P51610-2;P51610-3	18;18;18;17;9;5	18;18;18;17;9;5	18;18;18;17;9;5	Host cell factor 1;HCF N-terminal chain 1;HCF N-terminal chain 2;HCF N-terminal chain 3;HCF N-terminal chain 4;HCF N-terminal chain 5;HCF N-terminal chain 6;HCF C-terminal chain 1;HCF C-terminal chain 2;HCF C-terminal chain 3;HCF C-terminal chain 4;HCF C-terminal chain 5;HCF C-terminal chain 6	HCFC1	tr|A6NEM2|A6NEM2_HUMAN Host cell factor 1 OS=Homo sapiens GN=HCFC1 PE=1 SV=2;sp|P51610|HCFC1_HUMAN Host cell factor 1 OS=Homo sapiens GN=HCFC1 PE=1 SV=2;sp|P51610-4|HCFC1_HUMAN Isoform 4 of Host cell factor 1 OS=Homo sapiens GN=HCFC1;sp|P51610-2|HCFC1_HUMA	6	18	18	18	12	14	10	15	13	11	11	11	11	11	10	10	10	8	0	3	1	11	1	2	0	6	2	8	7	7	6	3	4	5	10	3	9	8	5	0	13	11
A6NEM5;Q92643;B1AK81;Q92643-2;S4R3M5	A6NEM5;Q92643;B1AK81;Q92643-2	4;4;2;2;1	4;4;2;2;1	4;4;2;2;1	GPI-anchor transamidase	PIGK	tr|A6NEM5|A6NEM5_HUMAN GPI-anchor transamidase OS=Homo sapiens GN=PIGK PE=1 SV=1;sp|Q92643|GPI8_HUMAN GPI-anchor transamidase OS=Homo sapiens GN=PIGK PE=1 SV=2;tr|B1AK81|B1AK81_HUMAN GPI-anchor transamidase OS=Homo sapiens GN=PIGK PE=1 SV=1;sp|Q92643-2|GPI	5	4	4	4	2	3	2	2	3	2	3	2	1	1	2	1	1	0	0	1	2	2	0	1	1	1	2	0	1	1	2	1	1	1	1	1	2	2	1	0	3	2
A6NEP8;P33897	A6NEP8;P33897	1;1	1;1	1;1	ATP-binding cassette sub-family D member 1	ABCD1	tr|A6NEP8|A6NEP8_HUMAN ATP-binding cassette sub-family D member 1 OS=Homo sapiens GN=ABCD1 PE=1 SV=1;sp|P33897|ABCD1_HUMAN ATP-binding cassette sub-family D member 1 OS=Homo sapiens GN=ABCD1 PE=1 SV=2	2	1	1	1	0	0	0	0	0	0	0	0	0	0	0	0	0	0	0	0	1	0	0	0	0	0	0	0	0	0	0	0	0	0	0	0	0	0	0	0	0	0
A6NFV8;Q96EV8;D6RAX1;D6RAR7;D6RJC6;D6RCT8;A0A087WYP9;Q96EV8-3;Q96EV8-2	A6NFV8;Q96EV8;D6RAX1;D6RAR7;D6RJC6;D6RCT8;A0A087WYP9;Q96EV8-3;Q96EV8-2	2;2;1;1;1;1;1;1;1	2;2;1;1;1;1;1;1;1	2;2;1;1;1;1;1;1;1	Dysbindin	DTNBP1	tr|A6NFV8|A6NFV8_HUMAN Dysbindin OS=Homo sapiens GN=DTNBP1 PE=1 SV=3;sp|Q96EV8|DTBP1_HUMAN Dysbindin OS=Homo sapiens GN=DTNBP1 PE=1 SV=1;tr|D6RAX1|D6RAX1_HUMAN Dysbindin OS=Homo sapiens GN=DTNBP1 PE=1 SV=1;tr|D6RAR7|D6RAR7_HUMAN Dysbindin (Fragment) OS=Hom	9	2	2	2	0	1	1	2	1	1	2	2	2	2	2	2	0	0	0	0	0	0	0	0	0	0	0	0	0	1	0	0	0	0	0	0	1	1	1	0	0	1
A6NFX8;Q9UKK9;A6NJU6;A6NCQ0;H0YEY4;C9JYY9	A6NFX8;Q9UKK9;A6NJU6	7;7;5;3;2;1	7;7;5;3;2;1	7;7;5;3;2;1	ADP-sugar pyrophosphatase	NUDT5	tr|A6NFX8|A6NFX8_HUMAN ADP-sugar pyrophosphatase OS=Homo sapiens GN=NUDT5 PE=1 SV=1;sp|Q9UKK9|NUDT5_HUMAN ADP-sugar pyrophosphatase OS=Homo sapiens GN=NUDT5 PE=1 SV=1;tr|A6NJU6|A6NJU6_HUMAN ADP-sugar pyrophosphatase OS=Homo sapiens GN=NUDT5 PE=1 SV=2	6	7	7	7	4	6	2	6	5	3	5	3	3	5	2	3	1	2	1	2	6	3	3	4	3	2	3	3	4	4	4	4	5	4	3	3	4	3	4	6	6	4
A6NGW1;O95070;E9PS11;E9PIZ0;C9JST7	A6NGW1;O95070;E9PS11;E9PIZ0;C9JST7	2;2;1;1;1	2;2;1;1;1	2;2;1;1;1	Protein YIF1A	YIF1A	tr|A6NGW1|A6NGW1_HUMAN Protein YIF1A OS=Homo sapiens GN=YIF1A PE=1 SV=1;sp|O95070|YIF1A_HUMAN Protein YIF1A OS=Homo sapiens GN=YIF1A PE=1 SV=2;tr|E9PS11|E9PS11_HUMAN Protein YIF1A OS=Homo sapiens GN=YIF1A PE=1 SV=1;tr|E9PIZ0|E9PIZ0_HUMAN Protein YIF1A (Fra	5	2	2	2	1	1	2	2	1	1	1	1	1	1	0	1	0	0	0	0	2	1	0	0	0	0	0	1	2	1	0	0	0	0	1	0	2	0	1	0	1	1
B5MC82;P30046-2;P30046;A6NHG4;J3KQ18	B5MC82;P30046-2;P30046;A6NHG4	3;3;3;3;1	3;3;3;3;1	3;3;3;3;1	D-dopachrome decarboxylase;D-dopachrome decarboxylase-like protein	DDT;DDTL	tr|B5MC82|B5MC82_HUMAN D-dopachrome decarboxylase OS=Homo sapiens GN=DDT PE=4 SV=2;sp|P30046-2|DOPD_HUMAN Isoform 2 of D-dopachrome decarboxylase OS=Homo sapiens GN=DDT;sp|P30046|DOPD_HUMAN D-dopachrome decarboxylase OS=Homo sapiens GN=DDT PE=1 SV=3;sp|A6N	5	3	3	3	0	1	1	1	1	1	2	0	0	1	0	1	0	0	1	1	3	0	0	0	2	0	0	1	1	0	0	0	1	1	1	0	1	0	1	0	1	1
A6NND8;A6NHJ8;O95825;A0A0C4DG14;C9JAL0;A6NMA8;O95825-2;C9JQD0;H7C0X3;C9K0F7;F8WF64;C9JZK8;H7C3I5	A6NND8;A6NHJ8;O95825;A0A0C4DG14;C9JAL0;A6NMA8;O95825-2	3;3;3;2;2;2;2;1;1;1;1;1;1	3;3;3;2;2;2;2;1;1;1;1;1;1	3;3;3;2;2;2;2;1;1;1;1;1;1	Quinone oxidoreductase-like protein 1	CRYZL1	tr|A6NND8|A6NND8_HUMAN Quinone oxidoreductase-like protein 1 OS=Homo sapiens GN=CRYZL1 PE=1 SV=1;tr|A6NHJ8|A6NHJ8_HUMAN Quinone oxidoreductase-like protein 1 OS=Homo sapiens GN=CRYZL1 PE=1 SV=2;sp|O95825|QORL1_HUMAN Quinone oxidoreductase-like protein 1 OS	13	3	3	3	2	2	1	1	1	2	2	1	1	1	1	1	0	1	0	0	1	2	0	0	0	1	2	0	1	0	1	0	0	1	1	0	2	1	1	0	2	1
A6NHL2-2;A6NHL2	A6NHL2-2;A6NHL2	7;7	1;1	1;1	Tubulin alpha chain-like 3	TUBAL3	sp|A6NHL2-2|TBAL3_HUMAN Isoform 2 of Tubulin alpha chain-like 3 OS=Homo sapiens GN=TUBAL3;sp|A6NHL2|TBAL3_HUMAN Tubulin alpha chain-like 3 OS=Homo sapiens GN=TUBAL3 PE=1 SV=2	2	7	1	1	5	5	4	5	5	4	5	4	4	4	4	4	5	5	4	4	6	5	4	5	4	5	3	4	4	5	5	4	6	4	5	4	4	5	4	4	5	5
A6NHQ2	A6NHQ2	5	3	3	rRNA/tRNA 2-O-methyltransferase fibrillarin-like protein 1	FBLL1	sp|A6NHQ2|FBLL1_HUMAN rRNA/tRNA 2-O-methyltransferase fibrillarin-like protein 1 OS=Homo sapiens GN=FBLL1 PE=3 SV=2	1	5	3	3	2	2	2	3	2	2	2	2	2	2	2	2	3	2	2	2	1	3	2	2	2	2	2	3	3	3	3	2	3	3	3	3	3	2	3	2	2	2
A6NHR9;A6NHR9-2;J3KTL8;A6NHR9-3;J3KRK8;J3QSH1	A6NHR9;A6NHR9-2;J3KTL8	37;34;22;15;2;2	37;34;22;15;2;2	37;34;22;15;2;2	Structural maintenance of chromosomes flexible hinge domain-containing protein 1	SMCHD1	sp|A6NHR9|SMHD1_HUMAN Structural maintenance of chromosomes flexible hinge domain-containing protein 1 OS=Homo sapiens GN=SMCHD1 PE=1 SV=2;sp|A6NHR9-2|SMHD1_HUMAN Isoform 2 of Structural maintenance of chromosomes flexible hinge domain-containing protein 1	6	37	37	37	19	24	20	27	25	22	25	21	13	19	14	13	11	12	4	5	1	23	3	6	0	11	4	9	12	10	8	2	7	10	16	4	16	11	5	1	23	25
A8MVU1;P14598;A6NI72;P14598-2	A8MVU1;P14598;A6NI72;P14598-2	3;3;3;2	3;3;3;2	3;3;3;2	Putative neutrophil cytosol factor 1C;Neutrophil cytosol factor 1;Putative neutrophil cytosol factor 1B	NCF1C;NCF1;NCF1B	sp|A8MVU1|NCF1C_HUMAN Putative neutrophil cytosol factor 1C OS=Homo sapiens GN=NCF1C PE=5 SV=1;sp|P14598|NCF1_HUMAN Neutrophil cytosol factor 1 OS=Homo sapiens GN=NCF1 PE=1 SV=3;sp|A6NI72|NCF1B_HUMAN Putative neutrophil cytosol factor 1B OS=Homo sapiens GN	4	3	3	3	0	0	0	0	0	0	0	0	0	2	0	2	0	0	0	0	3	0	0	0	0	0	0	0	0	0	0	0	0	0	0	0	0	0	0	0	1	0
A6NIH7	A6NIH7	4	4	4	Protein unc-119 homolog B	UNC119B	sp|A6NIH7|U119B_HUMAN Protein unc-119 homolog B OS=Homo sapiens GN=UNC119B PE=1 SV=1	1	4	4	4	1	2	2	2	3	2	2	1	1	1	1	0	0	0	1	0	0	2	1	0	0	0	1	0	1	1	1	0	1	0	1	0	1	0	0	0	3	3
J3KNE0;A6NKT7;Q7Z3J3	J3KNE0;A6NKT7;Q7Z3J3	13;13;11	1;1;1	1;1;1	RanBP2-like and GRIP domain-containing protein 3;RanBP2-like and GRIP domain-containing protein 4	RGPD3;RGPD4	tr|J3KNE0|J3KNE0_HUMAN RanBP2-like and GRIP domain-containing protein 3 OS=Homo sapiens GN=RGPD3 PE=4 SV=2;sp|A6NKT7|RGPD3_HUMAN RanBP2-like and GRIP domain-containing protein 3 OS=Homo sapiens GN=RGPD3 PE=3 SV=2;sp|Q7Z3J3|RGPD4_HUMAN RanBP2-like and GRIP	3	13	1	1	9	8	8	9	9	10	11	9	8	11	5	7	3	4	0	1	0	8	1	0	0	4	5	4	3	2	5	2	2	3	6	2	6	6	1	0	6	8
E9PJK1;E9PRJ8;H0YDL9;H0YDJ9;E9PIF1;A6NMH8;P60033;E9PM31;H0YEE2	E9PJK1;E9PRJ8;H0YDL9;H0YDJ9;E9PIF1;A6NMH8;P60033	3;3;3;3;3;3;3;1;1	3;3;3;3;3;3;3;1;1	3;3;3;3;3;3;3;1;1	Tetraspanin;CD81 antigen	CD81	tr|E9PJK1|E9PJK1_HUMAN Tetraspanin OS=Homo sapiens GN=CD81 PE=1 SV=1;tr|E9PRJ8|E9PRJ8_HUMAN Tetraspanin (Fragment) OS=Homo sapiens GN=CD81 PE=1 SV=1;tr|H0YDL9|H0YDL9_HUMAN Tetraspanin (Fragment) OS=Homo sapiens GN=CD81 PE=1 SV=1;tr|H0YDJ9|H0YDJ9_HUMAN Tetr	9	3	3	3	2	2	1	2	2	2	2	1	1	2	1	1	1	1	0	0	1	1	0	0	0	1	0	0	1	1	0	0	0	1	2	0	2	2	1	0	1	2
H0YBA1;A6NNN6;E7ETA6;Q15154-2;Q15154	H0YBA1;A6NNN6;E7ETA6;Q15154-2;Q15154	4;4;4;4;4	4;4;4;4;4	4;4;4;4;4	Pericentriolar material 1 protein	PCM1	tr|H0YBA1|H0YBA1_HUMAN Pericentriolar material 1 protein (Fragment) OS=Homo sapiens GN=PCM1 PE=1 SV=1;tr|A6NNN6|A6NNN6_HUMAN Pericentriolar material 1 protein OS=Homo sapiens GN=PCM1 PE=1 SV=5;tr|E7ETA6|E7ETA6_HUMAN Pericentriolar material 1 protein OS=Hom	5	4	4	4	1	2	3	2	2	3	3	2	3	1	2	1	2	2	0	1	0	3	1	1	0	3	1	0	1	1	2	1	2	1	3	0	3	2	0	0	2	4
A8K2U0;H0YGG5;A8K2U0-2;F5GXP1;H0YH14;F5GYG7	A8K2U0;H0YGG5;A8K2U0-2	21;14;14;3;2;1	21;14;14;3;2;1	21;14;14;3;2;1	Alpha-2-macroglobulin-like protein 1	A2ML1	sp|A8K2U0|A2ML1_HUMAN Alpha-2-macroglobulin-like protein 1 OS=Homo sapiens GN=A2ML1 PE=1 SV=3;tr|H0YGG5|H0YGG5_HUMAN Alpha-2-macroglobulin-like protein 1 (Fragment) OS=Homo sapiens GN=A2ML1 PE=1 SV=1;sp|A8K2U0-2|A2ML1_HUMAN Isoform 2 of Alpha-2-macroglobul	6	21	21	21	4	9	2	1	0	0	6	1	1	0	3	1	14	3	5	7	2	0	10	11	11	9	1	3	13	9	10	5	2	7	4	11	3	0	13	9	1	1
A8K7I4	A8K7I4	1	1	1	Calcium-activated chloride channel regulator 1	CLCA1	sp|A8K7I4|CLCA1_HUMAN Calcium-activated chloride channel regulator 1 OS=Homo sapiens GN=CLCA1 PE=1 SV=3	1	1	1	1	0	0	0	0	0	0	0	0	0	0	0	0	0	0	0	0	1	0	0	0	0	0	0	0	0	0	0	0	0	0	0	0	0	0	0	0	0	0
P55145;A8K878;H7C2D6	P55145;A8K878	6;6;2	6;6;2	6;6;2	Mesencephalic astrocyte-derived neurotrophic factor	MANF	sp|P55145|MANF_HUMAN Mesencephalic astrocyte-derived neurotrophic factor OS=Homo sapiens GN=MANF PE=1 SV=3;tr|A8K878|A8K878_HUMAN Mesencephalic astrocyte-derived neurotrophic factor OS=Homo sapiens GN=MANF PE=1 SV=1	3	6	6	6	2	5	4	5	5	4	4	3	3	5	2	3	2	4	1	3	1	2	1	2	0	2	1	3	3	4	3	2	2	3	3	1	4	4	1	0	2	4
Q06787-7;A8MQB8;G3V0J0;Q06787-4;Q06787-2;Q06787-6;Q06787-9;Q06787-3;Q06787;Q06787-5;Q06787-8;Q06787-10;Q06787-11;R9WNI0;A0A087WXI3;Q8IXW7;A0A087WWR6;A0A087WY29	Q06787-7;A8MQB8;G3V0J0;Q06787-4;Q06787-2;Q06787-6;Q06787-9;Q06787-3;Q06787;Q06787-5;Q06787-8;Q06787-10;Q06787-11;R9WNI0;A0A087WXI3	7;7;7;7;7;7;6;6;6;6;6;5;5;5;5;3;2;1	5;5;5;5;5;5;4;4;4;4;4;4;4;3;4;2;1;0	5;5;5;5;5;5;4;4;4;4;4;4;4;3;4;2;1;0	Fragile X mental retardation protein 1	FMR1	sp|Q06787-7|FMR1_HUMAN Isoform 7 of Synaptic functional regulator FMR1 OS=Homo sapiens GN=FMR1;tr|A8MQB8|A8MQB8_HUMAN Synaptic functional regulator FMR1 OS=Homo sapiens GN=FMR1 PE=1 SV=1;tr|G3V0J0|G3V0J0_HUMAN Fragile X mental retardation 1, isoform CRA_e	18	7	5	5	1	6	2	5	5	4	5	1	2	2	0	1	1	3	1	0	0	2	0	1	0	1	0	1	1	2	1	1	2	3	2	1	2	0	1	0	4	3
A8MRB1;P04271	A8MRB1;P04271	1;1	1;1	1;1	Protein S100-B	S100B	tr|A8MRB1|A8MRB1_HUMAN Protein S100-B OS=Homo sapiens GN=S100B PE=1 SV=1;sp|P04271|S100B_HUMAN Protein S100-B OS=Homo sapiens GN=S100B PE=1 SV=2	2	1	1	1	1	1	1	1	1	1	1	0	0	0	0	0	0	0	0	0	1	1	0	0	0	0	0	1	0	0	0	0	0	0	1	1	1	0	0	0	1	1
A8MT40;Q8NCN5;H3BQG3;B7ZAR9;Q8NCN5-2	A8MT40;Q8NCN5;H3BQG3	4;4;2;1;1	4;4;2;1;1	3;3;2;0;0	Pyruvate dehydrogenase phosphatase regulatory subunit, mitochondrial	PDPR	tr|A8MT40|A8MT40_HUMAN Pyruvate dehydrogenase phosphatase regulatory subunit, mitochondrial OS=Homo sapiens GN=PDPR PE=1 SV=2;sp|Q8NCN5|PDPR_HUMAN Pyruvate dehydrogenase phosphatase regulatory subunit, mitochondrial OS=Homo sapiens GN=PDPR PE=1 SV=2;tr|H3B	5	4	4	3	3	2	3	3	3	3	3	3	2	3	1	3	1	0	0	0	0	2	1	0	0	1	0	1	1	1	3	0	1	3	4	0	3	1	0	0	2	4
A8MTF8;P58499-3;P58499;P58499-2	A8MTF8;P58499-3;P58499;P58499-2	1;1;1;1	1;1;1;1	1;1;1;1	Protein FAM3B	FAM3B	tr|A8MTF8|A8MTF8_HUMAN Protein FAM3B OS=Homo sapiens GN=FAM3B PE=1 SV=2;sp|P58499-3|FAM3B_HUMAN Isoform C of Protein FAM3B OS=Homo sapiens GN=FAM3B;sp|P58499|FAM3B_HUMAN Protein FAM3B OS=Homo sapiens GN=FAM3B PE=1 SV=2;sp|P58499-2|FAM3B_HUMAN Isoform A of	4	1	1	1	0	0	0	0	0	0	0	0	0	0	0	0	0	0	0	0	1	0	0	0	0	0	0	0	0	0	0	0	0	0	0	0	0	0	0	0	0	0
A8MTY9;O14972-2;O14972;A8MY26	A8MTY9;O14972-2;O14972;A8MY26	2;2;2;1	2;2;2;1	2;2;2;1	Down syndrome critical region protein 3	DSCR3	tr|A8MTY9|A8MTY9_HUMAN Down syndrome critical region protein 3 OS=Homo sapiens GN=DSCR3 PE=1 SV=1;sp|O14972-2|DSCR3_HUMAN Isoform 2 of Down syndrome critical region protein 3 OS=Homo sapiens GN=DSCR3;sp|O14972|DSCR3_HUMAN Down syndrome critical region prot	4	2	2	2	0	1	1	1	0	1	0	0	0	0	0	1	0	1	0	0	0	1	0	0	0	1	0	1	1	0	1	0	0	0	1	0	1	1	1	0	1	1
A8MU21;Q9BVK8-2;Q9BVK8	A8MU21;Q9BVK8-2;Q9BVK8	1;1;1	1;1;1	1;1;1	Transmembrane protein 147	TMEM147	tr|A8MU21|A8MU21_HUMAN Transmembrane protein 147 OS=Homo sapiens GN=TMEM147 PE=1 SV=1;sp|Q9BVK8-2|TM147_HUMAN Isoform 2 of Transmembrane protein 147 OS=Homo sapiens GN=TMEM147;sp|Q9BVK8|TM147_HUMAN Transmembrane protein 147 OS=Homo sapiens GN=TMEM147 PE=1	3	1	1	1	0	1	0	0	0	0	0	0	0	0	0	0	1	0	0	0	1	0	0	0	0	1	0	0	1	1	0	0	0	1	1	0	1	0	0	1	1	1
A8MUM1;Q53HC9;F8WDS8;C9J0U9;D3YTH5;F8WDX0;F8WB12;C9JVR6	A8MUM1;Q53HC9;F8WDS8;C9J0U9;D3YTH5	4;4;2;2;2;1;1;1	4;4;2;2;2;1;1;1	4;4;2;2;2;1;1;1	Protein TSSC1	TSSC1	tr|A8MUM1|A8MUM1_HUMAN Protein TSSC1 OS=Homo sapiens GN=TSSC1 PE=1 SV=2;sp|Q53HC9|TSSC1_HUMAN Protein TSSC1 OS=Homo sapiens GN=EIPR1 PE=1 SV=2;tr|F8WDS8|F8WDS8_HUMAN Protein TSSC1 OS=Homo sapiens GN=TSSC1 PE=1 SV=1;tr|C9J0U9|C9J0U9_HUMAN Protein TSSC1 (Fra	8	4	4	4	1	4	0	3	1	2	3	2	0	0	1	0	1	0	0	1	0	1	0	0	0	0	0	0	2	0	1	0	2	2	2	0	2	1	0	0	3	3
A8MUN2	A8MUN2	37	1	1		APOB	tr|A8MUN2|A8MUN2_HUMAN Apolipoprotein B-100 OS=Homo sapiens GN=APOB PE=1 SV=2	1	37	1	1	7	15	0	17	19	21	23	11	16	11	18	8	2	0	1	1	10	16	11	4	7	11	3	9	1	3	1	1	13	6	11	7	7	12	22	1	3	3
A8MVZ6;Q96G01-4;Q96G01-3;Q96G01;F8VZX7;F8W056;Q96G01-2	A8MVZ6;Q96G01-4;Q96G01-3;Q96G01	6;6;6;6;2;2;2	6;6;6;6;2;2;2	6;6;6;6;2;2;2	Protein bicaudal D homolog 1	BICD1	tr|A8MVZ6|A8MVZ6_HUMAN BICD1 protein OS=Homo sapiens GN=BICD1 PE=1 SV=3;sp|Q96G01-4|BICD1_HUMAN Isoform 4 of Protein bicaudal D homolog 1 OS=Homo sapiens GN=BICD1;sp|Q96G01-3|BICD1_HUMAN Isoform 3 of Protein bicaudal D homolog 1 OS=Homo sapiens GN=BICD1;sp	7	6	6	6	2	2	2	1	2	1	2	0	2	1	1	0	1	1	1	1	0	0	1	1	1	1	1	1	1	0	1	1	1	1	2	1	1	1	1	1	0	1
Q49AN9;F5H013;P62308;A8MWD9	Q49AN9;F5H013;P62308;A8MWD9	2;2;2;2	2;2;2;2	2;2;2;2	Small nuclear ribonucleoprotein G;Putative small nuclear ribonucleoprotein G-like protein 15	SNRPG;SNRPGP15	tr|Q49AN9|Q49AN9_HUMAN SNRPG protein OS=Homo sapiens GN=SNRPG PE=1 SV=1;tr|F5H013|F5H013_HUMAN Small nuclear ribonucleoprotein G OS=Homo sapiens GN=SNRPG PE=1 SV=1;sp|P62308|RUXG_HUMAN Small nuclear ribonucleoprotein G OS=Homo sapiens GN=SNRPG PE=1 SV=1;sp	4	2	2	2	2	2	1	2	2	2	2	1	0	1	0	0	1	1	0	1	2	1	1	2	0	1	1	2	2	0	2	2	2	2	2	2	2	2	2	1	2	2
A8MX75;P18074;K7EKF3;E7EVE9;P18074-2;K7EIT8	A8MX75;P18074;K7EKF3;E7EVE9;P18074-2	3;3;2;2;2;1	3;3;2;2;2;1	3;3;2;2;2;1	TFIIH basal transcription factor complex helicase XPD subunit	ERCC2	tr|A8MX75|A8MX75_HUMAN TFIIH basal transcription factor complex helicase XPD subunit (Fragment) OS=Homo sapiens GN=ERCC2 PE=1 SV=2;sp|P18074|ERCC2_HUMAN TFIIH basal transcription factor complex helicase XPD subunit OS=Homo sapiens GN=ERCC2 PE=1 SV=1;tr|K7E	6	3	3	3	1	2	0	1	1	1	1	0	0	1	0	0	0	0	0	0	0	0	0	0	0	0	0	0	0	0	1	0	0	1	1	0	2	0	0	0	0	0
A8MYB8;P30838;C9JMC5;E9PNN6;I3L3I9;I3L4E5;I3L1H6;C9JKT2;I3L3W9	A8MYB8;P30838;C9JMC5;E9PNN6;I3L3I9;I3L4E5;I3L1H6;C9JKT2	6;6;5;5;4;3;3;3;1	5;5;4;4;3;3;3;2;1	5;5;4;4;3;3;3;2;1	Aldehyde dehydrogenase, dimeric NADP-preferring	ALDH3A1	tr|A8MYB8|A8MYB8_HUMAN Aldehyde dehydrogenase, dimeric NADP-preferring OS=Homo sapiens GN=ALDH3A1 PE=1 SV=1;sp|P30838|AL3A1_HUMAN Aldehyde dehydrogenase, dimeric NADP-preferring OS=Homo sapiens GN=ALDH3A1 PE=1 SV=3;tr|C9JMC5|C9JMC5_HUMAN Aldehyde dehydroge	9	6	5	5	1	1	1	1	1	1	1	1	0	0	1	0	0	1	0	0	6	1	0	0	0	1	0	1	1	0	0	1	0	0	1	0	1	1	1	1	1	1
F8W9L0;A8MYV6;Q16665-2;Q16665;Q16665-3	F8W9L0;A8MYV6;Q16665-2;Q16665;Q16665-3	1;1;1;1;1	1;1;1;1;1	1;1;1;1;1	Hypoxia-inducible factor 1-alpha	HIF1A	tr|F8W9L0|F8W9L0_HUMAN Hypoxia-inducible factor 1-alpha OS=Homo sapiens GN=HIF1A PE=1 SV=1;tr|A8MYV6|A8MYV6_HUMAN Hypoxia-inducible factor 1, alpha subunit (Basic helix-loop-helix transcription factor), isoform CRA_a OS=Homo sapiens GN=HIF1A PE=1 SV=1;sp|Q	5	1	1	1	0	0	0	0	0	0	0	0	0	0	0	0	0	0	0	0	0	0	0	0	0	1	0	0	0	0	0	0	0	0	0	0	0	0	0	0	0	0
A8MYZ0	A8MYZ0	2	2	2	Protein FAM188B2	FAM188B2	sp|A8MYZ0|F1882_HUMAN Protein FAM188B2 OS=Homo sapiens GN=FAM188B2 PE=3 SV=2	1	2	2	2	0	0	0	0	0	0	0	0	0	0	0	1	1	0	0	0	1	0	0	0	0	0	0	1	0	1	1	1	1	1	0	1	1	0	1	0	1	0
A8MZF9;P55039;J3QKW7;J3QRI9;J3QR71;J3QL90;J3KRL5;J3QKV7	A8MZF9;P55039;J3QKW7;J3QRI9	5;5;4;3;2;1;1;1	5;5;4;3;2;1;1;1	5;5;4;3;2;1;1;1	Developmentally-regulated GTP-binding protein 2	DRG2	tr|A8MZF9|A8MZF9_HUMAN Developmentally-regulated GTP-binding protein 2 OS=Homo sapiens GN=DRG2 PE=1 SV=1;sp|P55039|DRG2_HUMAN Developmentally-regulated GTP-binding protein 2 OS=Homo sapiens GN=DRG2 PE=1 SV=1;tr|J3QKW7|J3QKW7_HUMAN Developmentally-regulated	8	5	5	5	2	4	1	3	3	1	1	1	1	1	1	1	2	1	0	0	2	2	0	0	0	2	0	2	2	2	2	0	2	2	3	1	3	1	2	0	2	3
P02686;P02686-3;P02686-4;P02686-5;P02686-6;H7BYR8;A8MZH3;J3QL64;E9PKX9;J3QQK6;J3QKL5;H0YEA2;E9PJ72;E9PMR5;H0YF02;E9PNZ1;F8WEU6;F5H7N4;J3KT34;P02686-2;C9J6H1;E9PLQ9;E9PQE7;J3KS94;E9PSE2;E9PLU9	P02686;P02686-3;P02686-4;P02686-5;P02686-6;H7BYR8;A8MZH3;J3QL64;E9PKX9;J3QQK6;J3QKL5;H0YEA2;E9PJ72;E9PMR5;H0YF02;E9PNZ1;F8WEU6;F5H7N4;J3KT34;P02686-2	3;3;3;3;3;3;3;3;2;2;2;2;2;2;2;2;2;2;2;2;1;1;1;1;1;1	3;3;3;3;3;3;3;3;2;2;2;2;2;2;2;2;2;2;2;2;1;1;1;1;1;1	3;3;3;3;3;3;3;3;2;2;2;2;2;2;2;2;2;2;2;2;1;1;1;1;1;1	Myelin basic protein	MBP	sp|P02686|MBP_HUMAN Myelin basic protein OS=Homo sapiens GN=MBP PE=1 SV=3;sp|P02686-3|MBP_HUMAN Isoform 3 of Myelin basic protein OS=Homo sapiens GN=MBP;sp|P02686-4|MBP_HUMAN Isoform 4 of Myelin basic protein OS=Homo sapiens GN=MBP;sp|P02686-5|MBP_HUMAN Is	26	3	3	3	0	0	0	0	0	0	0	0	0	0	3	3	0	0	0	0	0	0	0	0	0	0	0	1	0	0	0	0	0	0	0	0	2	0	0	0	0	0
A9Z1X7;Q8IYB3-2;Q8IYB3;E9PCT1;M0R088;M0R1E7;M0QXG5	A9Z1X7;Q8IYB3-2;Q8IYB3;E9PCT1	8;8;8;5;3;2;1	8;8;8;5;3;2;1	8;8;8;5;3;2;1	Serine/arginine repetitive matrix protein 1	SRRM1	tr|A9Z1X7|A9Z1X7_HUMAN Serine/arginine repetitive matrix protein 1 OS=Homo sapiens GN=SRRM1 PE=1 SV=1;sp|Q8IYB3-2|SRRM1_HUMAN Isoform 2 of Serine/arginine repetitive matrix protein 1 OS=Homo sapiens GN=SRRM1;sp|Q8IYB3|SRRM1_HUMAN Serine/arginine repetitive	7	8	8	8	1	4	1	5	3	4	2	1	3	2	4	3	1	2	1	1	2	4	0	1	0	2	2	2	4	3	3	3	1	2	2	2	4	2	1	2	3	5
B0QY89;Q9Y262;Q9Y262-2;B0QY90;C9JHP4;H7C3A0;H0Y7E6	B0QY89;Q9Y262;Q9Y262-2;B0QY90	28;28;27;19;10;5;1	28;28;27;19;10;5;1	18;18;18;18;0;0;1	Eukaryotic translation initiation factor 3 subunit L	EIF3L	tr|B0QY89|B0QY89_HUMAN Eukaryotic translation initiation factor 3 subunit L OS=Homo sapiens GN=EIF3L PE=1 SV=1;sp|Q9Y262|EIF3L_HUMAN Eukaryotic translation initiation factor 3 subunit L OS=Homo sapiens GN=EIF3L PE=1 SV=1;sp|Q9Y262-2|EIF3L_HUMAN Isoform 2 o	7	28	28	18	9	16	10	15	14	14	14	14	14	14	13	14	12	9	5	6	21	15	4	7	7	8	11	12	15	12	13	2	7	9	16	9	13	12	11	7	16	17
F2Z337;F2Z2F1;B0QYF8;P02144	F2Z337;F2Z2F1;B0QYF8;P02144	1;1;1;1	1;1;1;1	1;1;1;1	Myoglobin	MB	tr|F2Z337|F2Z337_HUMAN Myoglobin (Fragment) OS=Homo sapiens GN=MB PE=1 SV=1;tr|F2Z2F1|F2Z2F1_HUMAN Myoglobin (Fragment) OS=Homo sapiens GN=MB PE=1 SV=1;tr|B0QYF8|B0QYF8_HUMAN Myoglobin (Fragment) OS=Homo sapiens GN=MB PE=1 SV=1;sp|P02144|MYG_HUMAN Myoglobi	4	1	1	1	0	0	0	0	0	0	0	0	0	0	0	0	0	0	0	0	1	0	0	0	0	0	0	0	0	0	0	0	0	0	0	0	0	0	0	0	0	0
B0QYK0;Q01844-6;Q01844-3;Q01844;Q01844-5;A0A0D9SFL3;C9JGE3;Q01844-2;H7BY36;Q01844-4	B0QYK0;Q01844-6;Q01844-3;Q01844;Q01844-5;A0A0D9SFL3;C9JGE3;Q01844-2;H7BY36	7;7;7;7;7;6;6;6;5;1	7;7;7;7;7;6;6;6;5;1	7;7;7;7;7;6;6;6;5;1	RNA-binding protein EWS	EWSR1	tr|B0QYK0|B0QYK0_HUMAN RNA-binding protein EWS OS=Homo sapiens GN=EWSR1 PE=1 SV=1;sp|Q01844-6|EWS_HUMAN Isoform 6 of RNA-binding protein EWS OS=Homo sapiens GN=EWSR1;sp|Q01844-3|EWS_HUMAN Isoform 3 of RNA-binding protein EWS OS=Homo sapiens GN=EWSR1;sp|Q01	10	7	7	7	4	5	4	5	5	5	5	3	3	5	4	3	2	4	1	2	5	2	1	0	1	1	2	3	2	3	2	3	2	3	4	1	3	3	2	3	5	5
B0QYR6;Q9UJY5-4;Q9UJY5-3;Q9UJY5-2;Q9UJY5;Q9UJY5-6;B0QYS2;B0QYS3;B0QYS5	B0QYR6;Q9UJY5-4;Q9UJY5-3;Q9UJY5-2;Q9UJY5;Q9UJY5-6;B0QYS2;B0QYS3;B0QYS5	2;2;2;2;2;2;1;1;1	2;2;2;2;2;2;1;1;1	2;2;2;2;2;2;1;1;1	ADP-ribosylation factor-binding protein GGA1	GGA1	tr|B0QYR6|B0QYR6_HUMAN ADP-ribosylation factor-binding protein GGA1 (Fragment) OS=Homo sapiens GN=GGA1 PE=1 SV=1;sp|Q9UJY5-4|GGA1_HUMAN Isoform 4 of ADP-ribosylation factor-binding protein GGA1 OS=Homo sapiens GN=GGA1;sp|Q9UJY5-3|GGA1_HUMAN Isoform 3 of AD	9	2	2	2	0	1	1	0	0	0	0	0	0	0	0	0	0	1	0	0	0	0	0	0	0	1	0	1	0	0	1	0	0	0	0	0	0	0	0	0	1	0
B0QYW5;F6RTR7;F8WE74;O43808	B0QYW5;F6RTR7;F8WE74;O43808	2;2;2;2	2;2;2;2	2;2;2;2	Peroxisomal membrane protein PMP34	SLC25A17	tr|B0QYW5|B0QYW5_HUMAN Peroxisomal membrane protein PMP34 OS=Homo sapiens GN=SLC25A17 PE=1 SV=1;tr|F6RTR7|F6RTR7_HUMAN Peroxisomal membrane protein PMP34 OS=Homo sapiens GN=SLC25A17 PE=1 SV=1;tr|F8WE74|F8WE74_HUMAN Peroxisomal membrane protein PMP34 OS=Hom	4	2	2	2	1	1	0	2	1	0	1	0	0	0	0	0	0	0	1	1	0	1	0	0	0	1	0	1	1	1	1	1	1	1	2	0	2	0	0	0	1	1
B0YIW2;P02656	B0YIW2;P02656	4;4	4;4	4;4	Apolipoprotein C-III	APOC3	tr|B0YIW2|B0YIW2_HUMAN Apolipoprotein C-III OS=Homo sapiens GN=APOC3 PE=1 SV=1;sp|P02656|APOC3_HUMAN Apolipoprotein C-III OS=Homo sapiens GN=APOC3 PE=1 SV=1	2	4	4	4	1	2	0	2	2	2	2	1	2	1	2	1	1	1	0	0	3	2	1	0	0	1	0	1	0	0	0	0	0	0	1	0	0	1	1	0	1	0
B1AH49;P25325;P25325-2	B1AH49;P25325;P25325-2	3;3;3	3;3;3	3;3;3	Sulfurtransferase;3-mercaptopyruvate sulfurtransferase	MPST	tr|B1AH49|B1AH49_HUMAN 3-mercaptopyruvate sulfurtransferase OS=Homo sapiens GN=MPST PE=1 SV=1;sp|P25325|THTM_HUMAN 3-mercaptopyruvate sulfurtransferase OS=Homo sapiens GN=MPST PE=1 SV=3;sp|P25325-2|THTM_HUMAN Isoform 2 of 3-mercaptopyruvate sulfurtransfera	3	3	3	3	0	1	0	1	2	0	0	0	0	0	0	0	0	0	0	0	2	0	0	0	0	0	0	0	0	0	0	0	0	0	1	0	0	0	0	0	1	0
B1AH87;P30536	B1AH87;P30536	4;4	4;4	4;4	Translocator protein	TSPO	tr|B1AH87|B1AH87_HUMAN Putative peripheral benzodiazepine receptor-related protein (Fragment) OS=Homo sapiens GN=TSPO PE=1 SV=1;sp|P30536|TSPO_HUMAN Translocator protein OS=Homo sapiens GN=TSPO PE=1 SV=3	2	4	4	4	0	0	1	1	1	1	1	0	0	1	1	0	0	1	1	0	3	1	0	0	1	0	1	1	0	0	0	0	0	1	0	1	1	0	0	0	2	2
B1AHD1;P55769	B1AHD1;P55769	4;4	4;4	4;4	NHP2-like protein 1;NHP2-like protein 1, N-terminally processed	NHP2L1	tr|B1AHD1|B1AHD1_HUMAN NHP2-like protein 1 OS=Homo sapiens GN=SNU13 PE=1 SV=1;sp|P55769|NH2L1_HUMAN NHP2-like protein 1 OS=Homo sapiens GN=SNU13 PE=1 SV=3	2	4	4	4	2	2	3	2	2	2	2	2	2	2	2	2	0	1	0	1	1	2	0	1	0	1	0	2	1	1	1	0	0	3	3	1	3	2	0	0	3	2
B1AHL2;P23142-4;P23142-2;P23142-3;B1AHM7;H7C1M6;B1AHM9	B1AHL2;P23142-4;P23142-2;P23142-3	7;7;6;6;2;2;2	1;1;0;0;0;0;0	1;1;0;0;0;0;0	Fibulin-1	FBLN1	tr|B1AHL2|B1AHL2_HUMAN Fibulin-1 OS=Homo sapiens GN=FBLN1 PE=1 SV=1;sp|P23142-4|FBLN1_HUMAN Isoform C of Fibulin-1 OS=Homo sapiens GN=FBLN1;sp|P23142-2|FBLN1_HUMAN Isoform A of Fibulin-1 OS=Homo sapiens GN=FBLN1;sp|P23142-3|FBLN1_HUMAN Isoform B of Fibulin	7	7	1	1	1	1	1	0	0	2	3	3	2	3	1	2	0	1	0	0	0	2	0	1	0	1	3	2	0	0	0	0	1	1	2	2	1	2	3	0	2	4
B1AHR1;Q9UH03-2;Q9UH03;B1AHR2	B1AHR1;Q9UH03-2;Q9UH03;B1AHR2	4;4;4;3	4;4;4;3	4;4;4;3	Neuronal-specific septin-3	SEPT3	tr|B1AHR1|B1AHR1_HUMAN Neuronal-specific septin-3 OS=Homo sapiens GN=SEPT3 PE=1 SV=1;sp|Q9UH03-2|SEPT3_HUMAN Isoform 2 of Neuronal-specific septin-3 OS=Homo sapiens GN=SEPT3;sp|Q9UH03|SEPT3_HUMAN Neuronal-specific septin-3 OS=Homo sapiens GN=SEPT3 PE=1 SV=	4	4	4	4	3	3	4	3	2	3	4	4	3	4	3	3	2	2	1	2	0	3	0	2	0	2	0	2	4	2	3	2	2	2	3	2	4	0	2	0	4	3
B1AJY5;B1AJY7;O75832;B1AJY6;O75832-2	B1AJY5;B1AJY7;O75832	6;6;6;1;1	6;6;6;1;1	6;6;6;1;1	26S proteasome non-ATPase regulatory subunit 10	PSMD10	tr|B1AJY5|B1AJY5_HUMAN 26S proteasome non-ATPase regulatory subunit 10 OS=Homo sapiens GN=PSMD10 PE=1 SV=1;tr|B1AJY7|B1AJY7_HUMAN 26S proteasome non-ATPase regulatory subunit 10 OS=Homo sapiens GN=PSMD10 PE=1 SV=1;sp|O75832|PSD10_HUMAN 26S proteasome non-A	5	6	6	6	1	2	2	2	2	1	2	1	1	1	1	1	3	3	0	1	3	3	0	0	0	1	1	1	1	1	1	0	1	1	2	2	2	2	0	0	1	1
G3V1R5;B1AKJ5;O43847;O43847-2;H0Y5G9;F5H7V1	G3V1R5;B1AKJ5;O43847;O43847-2;H0Y5G9	5;5;5;5;3;2	5;5;5;5;3;2	5;5;5;5;3;2	Nardilysin	NRD1	tr|G3V1R5|G3V1R5_HUMAN Nardilysin OS=Homo sapiens GN=NRDC PE=1 SV=1;tr|B1AKJ5|B1AKJ5_HUMAN Nardilysin OS=Homo sapiens GN=NRDC PE=1 SV=1;sp|O43847|NRDC_HUMAN Nardilysin OS=Homo sapiens GN=NRDC PE=1 SV=2;sp|O43847-2|NRDC_HUMAN Isoform 2 of Nardilysin OS=Homo	6	5	5	5	3	4	3	3	3	3	2	3	3	3	1	2	3	2	0	0	0	3	0	0	0	2	0	1	4	1	0	0	2	0	0	0	1	0	1	0	1	2
B1AKR6;Q9NP97;H3BQI1;Q8TF09	B1AKR6;Q9NP97	5;5;1;1	5;5;1;1	5;5;1;1	Dynein light chain roadblock-type 1	DYNLRB1	tr|B1AKR6|B1AKR6_HUMAN Dynein light chain roadblock-type 1 OS=Homo sapiens GN=DYNLRB1 PE=1 SV=1;sp|Q9NP97|DLRB1_HUMAN Dynein light chain roadblock-type 1 OS=Homo sapiens GN=DYNLRB1 PE=1 SV=3	4	5	5	5	0	2	1	1	2	1	2	1	1	1	1	1	0	1	0	0	4	1	0	0	0	0	0	1	2	1	2	0	0	1	2	1	2	1	0	0	2	2
B1AKV2;B1AKV6;B1AKV3;Q9NVA1-2;Q9NVA1;F6UTR7;Q9NVA1-5;Q9NVA1-4;F8WCR2;B1AKV4;Q9NVA1-3	B1AKV2;B1AKV6;B1AKV3;Q9NVA1-2;Q9NVA1;F6UTR7;Q9NVA1-5;Q9NVA1-4	3;3;3;3;3;2;2;2;1;1;1	3;3;3;3;3;2;2;2;1;1;1	3;3;3;3;3;2;2;2;1;1;1	Ubiquinol-cytochrome-c reductase complex assembly factor 1	UQCC1	tr|B1AKV2|B1AKV2_HUMAN Ubiquinol-cytochrome-c reductase complex assembly factor 1 OS=Homo sapiens GN=UQCC1 PE=1 SV=1;tr|B1AKV6|B1AKV6_HUMAN Ubiquinol-cytochrome-c reductase complex assembly factor 1 (Fragment) OS=Homo sapiens GN=UQCC1 PE=1 SV=1;tr|B1AKV3|B	11	3	3	3	2	1	1	2	2	2	2	1	0	1	0	1	1	1	1	1	2	1	1	1	1	2	1	1	1	1	1	1	1	2	2	1	2	0	2	1	2	1
B1AKY9;P50993;H0Y7C1;M0QXF2	B1AKY9;P50993;H0Y7C1	13;13;11;2	1;1;1;0	1;1;1;0	Sodium/potassium-transporting ATPase subunit alpha-2	ATP1A2	tr|B1AKY9|B1AKY9_HUMAN Sodium/potassium-transporting ATPase subunit alpha OS=Homo sapiens GN=ATP1A2 PE=1 SV=1;sp|P50993|AT1A2_HUMAN Sodium/potassium-transporting ATPase subunit alpha-2 OS=Homo sapiens GN=ATP1A2 PE=1 SV=1;tr|H0Y7C1|H0Y7C1_HUMAN Sodium/potas	4	13	1	1	9	5	6	6	6	7	7	7	6	7	7	7	1	3	0	3	10	8	1	1	0	2	2	3	2	3	4	1	2	4	7	2	7	2	1	1	7	8
B1ALD3;B1ALD2;B1ALD1;B1ALD0;Q9Y6B7-2;Q9Y6B7	B1ALD3;B1ALD2;B1ALD1;B1ALD0;Q9Y6B7-2;Q9Y6B7	1;1;1;1;1;1	1;1;1;1;1;1	1;1;1;1;1;1	AP complex subunit beta;AP-4 complex subunit beta-1	AP4B1	tr|B1ALD3|B1ALD3_HUMAN AP-4 complex subunit beta-1 (Fragment) OS=Homo sapiens GN=AP4B1 PE=1 SV=1;tr|B1ALD2|B1ALD2_HUMAN AP-4 complex subunit beta-1 (Fragment) OS=Homo sapiens GN=AP4B1 PE=1 SV=1;tr|B1ALD1|B1ALD1_HUMAN AP-4 complex subunit beta-1 (Fragment)	6	1	1	1	0	0	0	0	0	0	0	0	0	0	0	0	0	0	0	0	0	0	0	0	0	0	0	0	0	1	0	0	1	0	0	0	0	0	0	0	0	0
B1ALK7;Q14155-1;Q14155-5;Q14155-6;Q14155-2;Q14155-3;Q14155;E9PDQ5;E7EUY6;F6SJA5	B1ALK7;Q14155-1;Q14155-5;Q14155-6;Q14155-2;Q14155-3;Q14155;E9PDQ5;E7EUY6	9;9;9;7;7;7;7;6;5;1	9;9;9;7;7;7;7;6;5;1	6;6;6;5;5;5;5;4;5;1	Rho guanine nucleotide exchange factor 7	ARHGEF7	tr|B1ALK7|B1ALK7_HUMAN Rho guanine nucleotide exchange factor 7 OS=Homo sapiens GN=ARHGEF7 PE=1 SV=1;sp|Q14155-1|ARHG7_HUMAN Isoform 1 of Rho guanine nucleotide exchange factor 7 OS=Homo sapiens GN=ARHGEF7;sp|Q14155-5|ARHG7_HUMAN Isoform 5 of Rho guanine n	10	9	9	6	2	8	4	6	5	4	7	4	4	5	4	3	3	1	1	0	1	4	0	0	0	2	2	4	2	3	2	0	1	2	3	0	2	2	1	0	6	8
B1AMS2;Q14141-2;Q14141-4;Q14141;Q14141-3	B1AMS2;Q14141-2;Q14141-4;Q14141	14;14;14;14;6	7;7;7;7;4	7;7;7;7;4	Septin-6	SEPT6	tr|B1AMS2|B1AMS2_HUMAN Septin 6, isoform CRA_b OS=Homo sapiens GN=SEPT6 PE=1 SV=1;sp|Q14141-2|SEPT6_HUMAN Isoform I of Septin-6 OS=Homo sapiens GN=SEPT6;sp|Q14141-4|SEPT6_HUMAN Isoform V of Septin-6 OS=Homo sapiens GN=SEPT6;sp|Q14141|SEPT6_HUMAN Septin-6 O	5	14	7	7	9	11	9	11	9	9	8	4	4	7	5	5	2	6	1	4	4	7	2	3	0	4	4	3	5	7	4	5	2	4	5	3	5	5	4	1	12	9
B1AN48;Q9UBC9	B1AN48;Q9UBC9	3;3	3;3	3;3	Small proline-rich protein 3	SPRR3	tr|B1AN48|B1AN48_HUMAN Small proline-rich protein 3 (Fragment) OS=Homo sapiens GN=SPRR3 PE=1 SV=8;sp|Q9UBC9|SPRR3_HUMAN Small proline-rich protein 3 OS=Homo sapiens GN=SPRR3 PE=1 SV=2	2	3	3	3	0	0	0	0	0	0	0	0	0	0	0	0	0	0	0	0	1	0	0	0	0	0	0	0	0	0	0	0	1	0	0	0	0	0	0	1	0	0
B1ANH5;Q16774;B1ANH0;B1ANH6;B1ANH2;Q16774-2;B1ANG9;B1ANH3;Q16774-3	B1ANH5;Q16774;B1ANH0;B1ANH6;B1ANH2;Q16774-2;B1ANG9;B1ANH3;Q16774-3	6;6;5;5;5;5;4;4;4	6;6;5;5;5;5;4;4;4	6;6;5;5;5;5;4;4;4	Guanylate kinase	GUK1	tr|B1ANH5|B1ANH5_HUMAN Guanylate kinase OS=Homo sapiens GN=GUK1 PE=1 SV=1;sp|Q16774|KGUA_HUMAN Guanylate kinase OS=Homo sapiens GN=GUK1 PE=1 SV=2;tr|B1ANH0|B1ANH0_HUMAN Guanylate kinase (Fragment) OS=Homo sapiens GN=GUK1 PE=1 SV=1;tr|B1ANH6|B1ANH6_HUMAN Gu	9	6	6	6	2	3	2	2	4	2	4	2	0	3	1	3	1	1	0	0	2	1	0	0	0	1	0	1	1	0	1	0	1	1	3	0	2	2	0	0	2	3
B1ANR0;Q13310-2;Q13310;Q13310-3;H0Y5F5;B1ANR1;H0YCC8;H0YEU6;H0YEQ8;P0CB38	B1ANR0;Q13310-2;Q13310;Q13310-3;H0Y5F5	17;17;17;17;12;6;5;5;4;1	8;8;8;8;7;1;3;4;2;1	7;7;7;7;7;0;3;4;1;1	Polyadenylate-binding protein;Polyadenylate-binding protein 4	PABPC4	tr|B1ANR0|B1ANR0_HUMAN Polyadenylate-binding protein OS=Homo sapiens GN=PABPC4 PE=1 SV=1;sp|Q13310-2|PABP4_HUMAN Isoform 2 of Polyadenylate-binding protein 4 OS=Homo sapiens GN=PABPC4;sp|Q13310|PABP4_HUMAN Polyadenylate-binding protein 4 OS=Homo sapiens GN	10	17	8	7	12	14	11	13	13	13	12	14	9	12	10	10	6	10	2	7	10	12	6	5	2	10	11	10	8	9	11	8	7	8	12	4	9	11	8	2	13	14
B1APM4;P35610;P35610-3;P35610-2	B1APM4;P35610;P35610-3;P35610-2	2;2;1;1	2;2;1;1	2;2;1;1	Sterol O-acyltransferase 1	SOAT1	tr|B1APM4|B1APM4_HUMAN Sterol O-acyltransferase 1 (Fragment) OS=Homo sapiens GN=SOAT1 PE=1 SV=1;sp|P35610|SOAT1_HUMAN Sterol O-acyltransferase 1 OS=Homo sapiens GN=SOAT1 PE=1 SV=3;sp|P35610-3|SOAT1_HUMAN Isoform 3 of Sterol O-acyltransferase 1 OS=Homo sapi	4	2	2	2	2	2	1	2	1	0	1	0	1	2	1	2	1	0	0	0	1	1	0	0	1	1	0	1	0	1	0	0	1	1	2	0	0	1	1	0	1	2
B2CM73;B2CM72;B2CM71;Q8TAX9-2;Q8TAX9-3;Q8TAX9-6;Q8TAX9;Q8TAX9-4	B2CM73;B2CM72;B2CM71;Q8TAX9-2;Q8TAX9-3;Q8TAX9-6;Q8TAX9;Q8TAX9-4	2;1;1;1;1;1;1;1	2;1;1;1;1;1;1;1	2;1;1;1;1;1;1;1	Gasdermin-B	GSDML;GSDMB	tr|B2CM73|B2CM73_HUMAN Gasdermin-B OS=Homo sapiens GN=GSDML PE=1 SV=1;tr|B2CM72|B2CM72_HUMAN Gasdermin-B OS=Homo sapiens GN=GSDML PE=1 SV=1;tr|B2CM71|B2CM71_HUMAN Gasdermin-B OS=Homo sapiens GN=GSDML PE=1 SV=1;sp|Q8TAX9-2|GSDMB_HUMAN Isoform 2 of Gasdermin	8	2	2	2	1	1	1	1	1	1	1	1	1	1	1	1	0	0	0	0	1	0	0	0	0	0	0	1	0	1	0	0	0	1	0	0	0	0	0	0	1	1
B4DY08;G3V4W0;B2R5W2;P07910-2;G3V4C1;P07910-4;G3V2D6;P07910-3;G3V251;G3V5X6;G3V3K6;A0A0G2JNQ3;B2RXH8;O60812;B4DSU6;G3V5V7;B7ZW38;P0DMR1;A0A0G2JPF8;G3V4M8;G3V2H6;B3KT61;E5RG71;Q86SE5;Q86SE5-3	B4DY08;G3V4W0;B2R5W2;P07910-2;G3V4C1;P07910-4;G3V2D6;P07910-3;G3V251;G3V5X6;G3V3K6	28;28;28;28;27;26;16;16;16;14;14;12;12;12;12;12;11;11;11;8;7;1;1;1;1	28;28;28;28;27;26;16;16;16;14;14;12;12;12;12;12;11;11;11;8;7;1;1;1;1	4;4;4;4;4;4;4;0;4;2;2;0;0;0;0;0;0;0;0;0;0;0;0;0;0	Heterogeneous nuclear ribonucleoproteins C1/C2	HNRNPC	tr|B4DY08|B4DY08_HUMAN Heterogeneous nuclear ribonucleoproteins C1/C2 OS=Homo sapiens GN=HNRNPC PE=1 SV=1;tr|G3V4W0|G3V4W0_HUMAN Heterogeneous nuclear ribonucleoproteins C1/C2 (Fragment) OS=Homo sapiens GN=HNRNPC PE=1 SV=1;tr|B2R5W2|B2R5W2_HUMAN Heterogene	25	28	28	4	18	22	18	19	21	20	21	20	17	20	19	17	13	13	10	13	12	18	12	13	13	12	13	16	15	17	13	15	13	11	17	12	15	14	13	12	20	20
B3KS98;O15372;A0A087WZK9;E5RJT0;E5RGU4;E5RFH0;E5RFW7;E5RHC7;E5RH59	B3KS98;O15372;A0A087WZK9;E5RJT0	15;15;14;9;7;4;3;1;1	15;15;14;9;7;4;3;1;1	15;15;14;9;7;4;3;1;1	Eukaryotic translation initiation factor 3 subunit H	EIF3H	tr|B3KS98|B3KS98_HUMAN Eukaryotic translation initiation factor 3 subunit H OS=Homo sapiens GN=EIF3H PE=1 SV=1;sp|O15372|EIF3H_HUMAN Eukaryotic translation initiation factor 3 subunit H OS=Homo sapiens GN=EIF3H PE=1 SV=1;tr|A0A087WZK9|A0A087WZK9_HUMAN Euka	9	15	15	15	4	9	4	8	5	4	5	4	4	6	4	4	5	6	3	2	8	9	3	1	1	5	4	5	4	2	4	3	3	4	6	1	6	5	2	2	7	8
B3KSM0	B3KSM0	4	1	1		TMBIM1	tr|B3KSM0|B3KSM0_HUMAN Protein lifeguard 3 OS=Homo sapiens GN=TMBIM1 PE=1 SV=1	1	4	1	1	0	1	1	1	1	1	1	1	1	1	1	1	0	0	0	0	3	1	0	0	0	0	1	0	0	1	0	1	0	1	1	0	0	1	1	0	1	1
B4DDF4;B4DUT8;Q99439;A0A087X271;Q99439-2;K7ES69;A0A087X1X5;H3BVI6;H3BQH0;A0A087WV51;U3KPS3	B4DDF4;B4DUT8;Q99439;A0A087X271;Q99439-2;K7ES69;A0A087X1X5;H3BVI6	16;16;16;14;12;9;8;8;3;2;1	15;15;15;13;11;8;8;8;3;2;1	15;15;15;13;11;8;8;8;3;2;1	Calponin;Calponin-2	CNN2	tr|B4DDF4|B4DDF4_HUMAN Calponin OS=Homo sapiens GN=CNN2 PE=1 SV=1;tr|B4DUT8|B4DUT8_HUMAN Calponin OS=Homo sapiens GN=CNN2 PE=1 SV=1;sp|Q99439|CNN2_HUMAN Calponin-2 OS=Homo sapiens GN=CNN2 PE=1 SV=4;tr|A0A087X271|A0A087X271_HUMAN Calponin (Fragment) OS=Homo	11	16	15	15	10	12	10	12	12	10	11	12	11	10	7	8	4	7	2	5	4	8	3	2	1	5	6	5	6	4	7	5	3	6	5	3	5	5	5	4	9	11
B4DE60;Q9BRK0;Q9BRK0-2;A0A087WV88;H0YAC5	B4DE60;Q9BRK0;Q9BRK0-2;A0A087WV88;H0YAC5	2;2;2;1;1	2;2;2;1;1	2;2;2;1;1	Receptor expression-enhancing protein;Receptor expression-enhancing protein 2	REEP2	tr|B4DE60|B4DE60_HUMAN Receptor expression-enhancing protein OS=Homo sapiens GN=REEP2 PE=1 SV=1;sp|Q9BRK0|REEP2_HUMAN Receptor expression-enhancing protein 2 OS=Homo sapiens GN=REEP2 PE=1 SV=2;sp|Q9BRK0-2|REEP2_HUMAN Isoform 2 of Receptor expression-enhanc	5	2	2	2	0	0	1	0	0	0	0	1	0	1	0	0	0	0	0	0	0	0	0	0	0	0	0	0	0	0	0	0	0	0	0	0	0	0	0	0	0	0
B4DFG2;K7ENL2;K7EMC9;Q969T9;K7EIN1;K7ESN4;K7EIJ0;A6NG10;K7EIK1	B4DFG2;K7ENL2;K7EMC9;Q969T9;K7EIN1;K7ESN4;K7EIJ0;A6NG10	4;4;4;4;2;2;2;2;1	4;4;4;4;2;2;2;2;1	4;4;4;4;2;2;2;2;1	WW domain-binding protein 2	WBP2	tr|B4DFG2|B4DFG2_HUMAN WW domain-binding protein 2 OS=Homo sapiens GN=WBP2 PE=1 SV=1;tr|K7ENL2|K7ENL2_HUMAN WW domain-binding protein 2 OS=Homo sapiens GN=WBP2 PE=1 SV=1;tr|K7EMC9|K7EMC9_HUMAN WW domain-binding protein 2 OS=Homo sapiens GN=WBP2 PE=1 SV=1;s	9	4	4	4	2	1	1	2	1	1	2	1	1	2	1	1	1	2	0	1	3	1	2	2	2	2	0	2	2	2	2	2	2	2	2	2	2	2	1	2	1	2
B4DGL8;O75027;O75027-2;A0A087WW65;O75027-3;E9PJR8;E9PNQ5	B4DGL8;O75027;O75027-2;A0A087WW65;O75027-3	9;9;9;8;8;2;1	9;9;9;8;8;2;1	9;9;9;8;8;2;1	ATP-binding cassette sub-family B member 7, mitochondrial	ABCB7	tr|B4DGL8|B4DGL8_HUMAN ATP-binding cassette sub-family B member 7, mitochondrial (Fragment) OS=Homo sapiens GN=ABCB7 PE=1 SV=1;sp|O75027|ABCB7_HUMAN ATP-binding cassette sub-family B member 7, mitochondrial OS=Homo sapiens GN=ABCB7 PE=1 SV=2;sp|O75027-2|AB	7	9	9	9	3	5	3	5	7	5	5	2	3	4	3	6	5	4	2	1	5	4	0	1	1	6	2	3	5	4	3	0	3	4	6	3	5	7	2	1	3	6
J3QKS7;B4DGM3;Q969G3-6;Q969G3-5;Q969G3-3;Q969G3-2;Q969G3-4;Q969G3;K7EMQ8;J3KT85;J3QR61;H7C048	J3QKS7;B4DGM3;Q969G3-6;Q969G3-5;Q969G3-3;Q969G3-2;Q969G3-4;Q969G3;K7EMQ8	3;3;3;3;3;3;3;3;2;1;1;1	3;3;3;3;3;3;3;3;2;1;1;1	3;3;3;3;3;3;3;3;2;1;1;1	SWI/SNF-related matrix-associated actin-dependent regulator of chromatin subfamily E member 1	SMARCE1	tr|J3QKS7|J3QKS7_HUMAN SWI/SNF-related matrix-associated actin-dependent regulator of chromatin subfamily E member 1 (Fragment) OS=Homo sapiens GN=SMARCE1 PE=1 SV=1;tr|B4DGM3|B4DGM3_HUMAN SWI/SNF-related matrix-associated actin-dependent regulator of chrom	12	3	3	3	3	1	2	3	2	2	2	2	2	3	3	2	0	0	0	0	0	1	0	0	0	0	0	0	0	1	0	0	0	0	1	0	0	0	0	0	1	1
B4DHE8;Q96DH6-2;Q96DH6;J3KTC1;B4DM51;Q96DH6-3;J3QKT5	B4DHE8;Q96DH6-2;Q96DH6;J3KTC1;B4DM51;Q96DH6-3	10;10;10;6;6;6;4	10;10;10;6;6;6;4	8;8;8;5;4;4;4	RNA-binding protein Musashi homolog 2	MSI2	tr|B4DHE8|B4DHE8_HUMAN RNA-binding protein Musashi homolog 2 OS=Homo sapiens GN=MSI2 PE=1 SV=1;sp|Q96DH6-2|MSI2H_HUMAN Isoform 2 of RNA-binding protein Musashi homolog 2 OS=Homo sapiens GN=MSI2;sp|Q96DH6|MSI2H_HUMAN RNA-binding protein Musashi homolog 2 OS	7	10	10	8	6	7	7	8	7	7	8	7	4	4	6	6	5	5	2	3	3	7	4	5	1	5	4	4	6	5	5	4	5	5	7	4	6	5	3	3	8	7
B4DHS6;O00534-3;O00534	B4DHS6;O00534-3;O00534	1;1;1	1;1;1	1;1;1	von Willebrand factor A domain-containing protein 5A	VWA5A	tr|B4DHS6|B4DHS6_HUMAN cDNA FLJ55206, highly similar to Loss of heterozygosity 11 chromosomal region 2 gene A protein OS=Homo sapiens GN=VWA5A PE=1 SV=1;sp|O00534-3|VMA5A_HUMAN Isoform 3 of von Willebrand factor A domain-containing protein 5A OS=Homo sapie	3	1	1	1	0	0	0	0	0	0	0	0	0	0	0	0	0	0	0	0	1	0	0	0	0	0	0	0	0	0	0	0	0	0	0	0	0	0	0	0	0	0
C9JM82;B4DJ62;G3XAH0;Q99719;E7EPG2;E7EX32;Q99719-2;F8W9E5;E7EQM7;A0A087WWZ5	C9JM82;B4DJ62;G3XAH0;Q99719;E7EPG2;E7EX32;Q99719-2	7;7;7;7;5;5;5;3;3;2	7;7;7;7;5;5;5;3;3;2	7;7;7;7;5;5;5;3;3;2	Septin-5	SEPT5	tr|C9JM82|C9JM82_HUMAN Septin-5 (Fragment) OS=Homo sapiens GN=SEPT5 PE=1 SV=1;tr|B4DJ62|B4DJ62_HUMAN HCG2002594, isoform CRA_a OS=Homo sapiens GN=SEPT5 PE=1 SV=1;tr|G3XAH0|G3XAH0_HUMAN HCG2002594, isoform CRA_c OS=Homo sapiens GN=SEPT5 PE=1 SV=1;sp|Q99719|	10	7	7	7	2	5	2	5	4	4	6	3	4	3	0	2	2	2	0	1	1	4	0	1	0	1	1	1	2	3	2	1	2	3	2	1	2	2	3	0	3	4
B4DJS2;Q9BY49	B4DJS2;Q9BY49	1;1	1;1	1;1	Peroxisomal trans-2-enoyl-CoA reductase	PECR	tr|B4DJS2|B4DJS2_HUMAN Peroxisomal trans-2-enoyl-CoA reductase OS=Homo sapiens GN=PECR PE=1 SV=1;sp|Q9BY49|PECR_HUMAN Peroxisomal trans-2-enoyl-CoA reductase OS=Homo sapiens GN=PECR PE=1 SV=2	2	1	1	1	0	0	0	0	0	0	0	0	0	0	0	0	0	0	0	0	1	0	0	0	0	0	0	0	0	0	0	0	0	0	1	0	0	0	0	0	0	0
O75390;B4DJV2;A0A0C4DGI3;F8VPA1;H0YH82;F8VPF9;F8W1S4;F8W4S1;F8VRP1;F8VX68;F8VRI6;F8VZK9;F8VX07;H0YIC4;F8VTT8;F8VR34;F8W642;F8VWQ5;F8VU34;F8W0J2	O75390;B4DJV2;A0A0C4DGI3	23;23;21;10;9;8;8;8;7;7;7;6;6;6;6;5;4;4;2;1	23;23;21;10;9;8;8;8;7;7;7;6;6;6;6;5;4;4;2;1	22;22;21;10;9;8;8;7;7;7;7;6;6;6;5;4;4;3;1;0	Citrate synthase, mitochondrial;Citrate synthase	CS	sp|O75390|CISY_HUMAN Citrate synthase, mitochondrial OS=Homo sapiens GN=CS PE=1 SV=2;tr|B4DJV2|B4DJV2_HUMAN Citrate synthase OS=Homo sapiens GN=CS PE=1 SV=1;tr|A0A0C4DGI3|A0A0C4DGI3_HUMAN Citrate synthase OS=Homo sapiens GN=CS PE=1 SV=1	20	23	23	22	12	15	11	14	13	9	13	11	9	12	9	7	13	9	7	8	14	14	9	7	7	10	8	10	9	8	11	7	9	12	14	8	13	11	8	6	13	14
B4DJV5;Q13610	B4DJV5;Q13610	3;3	3;3	3;3	Periodic tryptophan protein 1 homolog	PWP1	tr|B4DJV5|B4DJV5_HUMAN Periodic tryptophan protein 1 homolog OS=Homo sapiens GN=PWP1 PE=1 SV=1;sp|Q13610|PWP1_HUMAN Periodic tryptophan protein 1 homolog OS=Homo sapiens GN=PWP1 PE=1 SV=1	2	3	3	3	1	2	1	1	1	1	1	1	0	1	0	0	0	0	0	0	0	1	0	0	0	0	0	0	2	1	2	0	0	0	2	0	2	0	0	0	1	2
B4DK25;B4E107;F5GXE4;H0Y5C2;O95260-2;O95260;Q5SQQ1	B4DK25;B4E107;F5GXE4;H0Y5C2;O95260-2;O95260	3;3;3;3;3;3;1	3;3;3;3;3;3;1	3;3;3;3;3;3;1	Arginyl-tRNA--protein transferase 1	ATE1	tr|B4DK25|B4DK25_HUMAN Arginyl-tRNA--protein transferase 1 OS=Homo sapiens GN=ATE1 PE=1 SV=1;tr|B4E107|B4E107_HUMAN Arginyl-tRNA--protein transferase 1 OS=Homo sapiens GN=ATE1 PE=1 SV=1;tr|F5GXE4|F5GXE4_HUMAN Arginyl-tRNA--protein transferase 1 OS=Homo sap	7	3	3	3	1	2	1	2	3	1	2	0	1	1	0	1	0	0	0	0	0	2	0	0	0	0	0	0	1	0	0	0	0	0	0	0	0	0	0	0	2	2
B4DLN1;I3L1E8	B4DLN1	6;2	6;2	0;0			tr|B4DLN1|B4DLN1_HUMAN Uncharacterized protein OS=Homo sapiens PE=2 SV=1	2	6	6	0	2	3	2	2	2	2	2	2	1	1	1	1	2	2	1	1	4	1	0	1	0	0	0	0	0	1	1	1	0	1	2	2	1	1	1	0	1	2
B8ZZF7;B4DLP0;O00338;O00338-2;H7BZ17	B8ZZF7;B4DLP0;O00338;O00338-2;H7BZ17	2;2;2;2;1	2;2;2;2;1	2;2;2;2;1	Sulfotransferase;Sulfotransferase 1C2	SULT1C2	tr|B8ZZF7|B8ZZF7_HUMAN Sulfotransferase OS=Homo sapiens GN=SULT1C2 PE=1 SV=1;tr|B4DLP0|B4DLP0_HUMAN Sulfotransferase OS=Homo sapiens GN=SULT1C2 PE=1 SV=1;sp|O00338|ST1C2_HUMAN Sulfotransferase 1C2 OS=Homo sapiens GN=SULT1C2 PE=1 SV=1;sp|O00338-2|ST1C2_HUMA	5	2	2	2	0	0	0	0	0	0	0	0	0	0	0	0	0	0	0	0	2	0	0	0	0	0	0	0	0	0	0	0	0	0	0	0	0	0	0	0	0	0
F5H2D0;B4DPQ0;P00736;F5H3N3;F5H1V0;F5H6Y3;F5H1N6;F5GWL0;F5H3A3	F5H2D0;B4DPQ0;P00736	11;11;11;4;3;3;1;1;1	11;11;11;4;3;3;1;1;1	11;11;11;4;3;3;1;1;1	Complement C1r subcomponent;Complement C1r subcomponent heavy chain;Complement C1r subcomponent light chain	C1R	tr|F5H2D0|F5H2D0_HUMAN Complement C1r subcomponent OS=Homo sapiens GN=C1R PE=1 SV=3;tr|B4DPQ0|B4DPQ0_HUMAN Complement C1r subcomponent OS=Homo sapiens GN=C1R PE=1 SV=1;sp|P00736|C1R_HUMAN Complement C1r subcomponent OS=Homo sapiens GN=C1R PE=1 SV=2	9	11	11	11	0	0	0	0	5	4	3	1	2	3	4	3	0	0	0	0	0	1	0	0	0	2	0	1	0	0	0	0	1	0	2	0	1	1	1	0	0	1
B4DR61;P61619;P61619-3;F8W776;Q8TC24;Q9H9S3-2;Q9H9S3-3;Q9H9S3;H7C1Q9;C9JXC6;H7C069;A6NK38;F2Z2C7;A6NIF9;C9JJV4	B4DR61;P61619;P61619-3	14;14;11;3;3;3;3;3;2;2;2;2;2;2;2	14;14;11;3;3;3;3;3;2;2;2;2;2;2;2	14;14;11;3;3;3;3;3;2;2;2;2;2;2;2	Protein transport protein Sec61 subunit alpha isoform 1	SEC61A1	tr|B4DR61|B4DR61_HUMAN Protein transport protein Sec61 subunit alpha isoform 1 OS=Homo sapiens GN=SEC61A1 PE=1 SV=1;sp|P61619|S61A1_HUMAN Protein transport protein Sec61 subunit alpha isoform 1 OS=Homo sapiens GN=SEC61A1 PE=1 SV=2;sp|P61619-3|S61A1_HUMAN I	15	14	14	14	6	7	6	7	7	6	7	5	7	7	6	7	6	7	5	5	12	8	2	2	3	7	6	6	7	5	7	4	4	5	8	4	7	8	4	3	8	8
F2Z2F3;J3QSB7;B4DUC8;Q13126-7;Q13126-4;Q13126;Q13126-6;Q13126-5;Q13126-3;Q13126-2;F8WES2	F2Z2F3;J3QSB7;B4DUC8;Q13126-7;Q13126-4;Q13126;Q13126-6;Q13126-5;Q13126-3;Q13126-2;F8WES2	2;2;2;2;2;2;2;2;2;2;1	2;2;2;2;2;2;2;2;2;2;1	2;2;2;2;2;2;2;2;2;2;1	Purine nucleoside phosphorylase;S-methyl-5-thioadenosine phosphorylase	MTAP	tr|F2Z2F3|F2Z2F3_HUMAN Uncharacterized protein OS=Homo sapiens PE=4 SV=1;tr|J3QSB7|J3QSB7_HUMAN Purine nucleoside phosphorylase OS=Homo sapiens GN=MTAP PE=1 SV=1;tr|B4DUC8|B4DUC8_HUMAN S-methyl-5-thioadenosine phosphorylase OS=Homo sapiens GN=MTAP PE=1 SV	11	2	2	2	1	1	1	1	1	0	1	0	0	1	0	0	0	0	0	1	1	0	0	0	0	0	0	0	0	0	0	0	1	0	0	0	1	0	0	1	0	0
B4DUR8	B4DUR8	34	1	1	T-complex protein 1 subunit gamma	CCT3	tr|B4DUR8|B4DUR8_HUMAN T-complex protein 1 subunit gamma OS=Homo sapiens GN=CCT3 PE=1 SV=1	1	34	1	1	27	26	23	28	26	24	29	26	17	27	20	17	17	18	5	9	16	23	12	10	6	21	20	22	19	19	20	17	15	18	22	9	22	17	17	13	30	25
B4DY09;Q12905;X6R6Z1;A0A0A0MRL0	B4DY09;Q12905	26;26;11;9	26;26;11;9	26;26;11;9	Interleukin enhancer-binding factor 2	ILF2	tr|B4DY09|B4DY09_HUMAN Interleukin enhancer-binding factor 2 OS=Homo sapiens GN=ILF2 PE=1 SV=1;sp|Q12905|ILF2_HUMAN Interleukin enhancer-binding factor 2 OS=Homo sapiens GN=ILF2 PE=1 SV=2	4	26	26	26	15	19	10	18	18	15	17	10	10	14	9	7	10	16	7	13	13	19	8	8	9	14	12	14	15	13	14	11	13	13	18	9	17	15	13	7	19	19
B4DYP1;O94760-2	B4DYP1;O94760-2	8;7	8;7	1;0	N(G),N(G)-dimethylarginine dimethylaminohydrolase 1	DDAH1	tr|B4DYP1|B4DYP1_HUMAN N(G),N(G)-dimethylarginine dimethylaminohydrolase 1 OS=Homo sapiens GN=DDAH1 PE=1 SV=1;sp|O94760-2|DDAH1_HUMAN Isoform 2 of N(G),N(G)-dimethylarginine dimethylaminohydrolase 1 OS=Homo sapiens GN=DDAH1	2	8	8	1	3	5	2	3	2	1	5	1	2	1	1	1	1	0	0	0	3	2	0	0	0	0	0	1	1	1	1	0	0	0	1	0	1	0	0	0	4	4
B4E0K5;Q16539-2;Q16539;E7EX54;B5TY33;Q16539-5;Q16539-3;Q16539-4	B4E0K5;Q16539-2;Q16539;E7EX54;B5TY33;Q16539-5;Q16539-3;Q16539-4	3;3;3;2;2;2;2;2	3;3;3;2;2;2;2;2	3;3;3;2;2;2;2;2	Mitogen-activated protein kinase 14	MAPK14	tr|B4E0K5|B4E0K5_HUMAN Mitogen-activated protein kinase OS=Homo sapiens GN=MAPK14 PE=1 SV=1;sp|Q16539-2|MK14_HUMAN Isoform CSBP1 of Mitogen-activated protein kinase 14 OS=Homo sapiens GN=MAPK14;sp|Q16539|MK14_HUMAN Mitogen-activated protein kinase 14 OS=Ho	8	3	3	3	1	2	0	0	0	0	0	0	0	0	0	0	0	0	0	0	2	0	0	0	0	0	0	0	0	0	0	0	0	0	0	0	0	0	0	0	1	1
B4E0T2;P50542-2;P50542-3;P50542;P50542-4;F5H432;F5GXX3;F5H205;F5GZ41;F5H0L9;F5GYB4;F5H637;F5H3X7;F5H5C0;J3KPV0	B4E0T2;P50542-2;P50542-3;P50542;P50542-4;F5H432;F5GXX3;F5H205;F5GZ41;F5H0L9;F5GYB4;F5H637;F5H3X7;F5H5C0;J3KPV0	2;2;2;2;2;1;1;1;1;1;1;1;1;1;1	2;2;2;2;2;1;1;1;1;1;1;1;1;1;1	2;2;2;2;2;1;1;1;1;1;1;1;1;1;1	Peroxisomal targeting signal 1 receptor	PEX5	tr|B4E0T2|B4E0T2_HUMAN Peroxisomal targeting signal 1 receptor OS=Homo sapiens GN=PEX5 PE=1 SV=1;sp|P50542-2|PEX5_HUMAN Isoform 2 of Peroxisomal targeting signal 1 receptor OS=Homo sapiens GN=PEX5;sp|P50542-3|PEX5_HUMAN Isoform 3 of Peroxisomal targeting s	15	2	2	2	0	0	0	0	0	0	0	0	0	0	0	0	0	0	0	0	0	0	0	0	0	0	0	1	1	1	0	0	1	0	1	0	1	0	1	0	0	0
B4E1Z4;E7ETN3;P00751;H7C5H1;A0A0G2JH38;P00751-2;E9PDZ0;H7C526;A0A0G2JJM0;Q5ST52;C9JRT3;H0Y868;F2Z3N2;F8WCJ9;Q8N6L6;A0A0G2JK28;CON__Q3KUS7	B4E1Z4;E7ETN3;P00751;H7C5H1	38;37;30;24;17;13;7;2;1;1;1;1;1;1;1;1;1	38;37;30;24;17;13;7;2;1;1;1;1;1;1;1;1;1	30;29;30;24;17;13;0;2;0;0;1;0;0;0;0;0;1	Complement factor B;Complement factor B Ba fragment;Complement factor B Bb fragment	CFB	tr|B4E1Z4|B4E1Z4_HUMAN Uncharacterized protein OS=Homo sapiens PE=1 SV=1;tr|E7ETN3|E7ETN3_HUMAN Uncharacterized protein OS=Homo sapiens PE=1 SV=1;sp|P00751|CFAB_HUMAN Complement factor B OS=Homo sapiens GN=CFB PE=1 SV=2;tr|H7C5H1|H7C5H1_HUMAN Complement fa	17	38	38	30	10	14	7	15	15	16	18	15	18	19	19	18	2	2	1	1	4	10	5	8	3	11	12	12	3	2	2	2	3	8	20	7	16	14	16	1	13	16
H0Y9V7;B4E2Q0;P98194-2;P98194-4;P98194;P98194-3;P98194-5;P98194-8;P98194-9;P98194-6;P98194-7;H0Y8X9;H0Y9S7	H0Y9V7;B4E2Q0;P98194-2;P98194-4;P98194;P98194-3;P98194-5;P98194-8;P98194-9;P98194-6;P98194-7	3;3;3;3;3;3;3;3;3;3;3;1;1	3;3;3;3;3;3;3;3;3;3;3;1;1	3;3;3;3;3;3;3;3;3;3;3;1;1	Calcium-transporting ATPase;Calcium-transporting ATPase type 2C member 1	ATP2C1	tr|H0Y9V7|H0Y9V7_HUMAN Calcium-transporting ATPase type 2C member 1 (Fragment) OS=Homo sapiens GN=ATP2C1 PE=1 SV=1;tr|B4E2Q0|B4E2Q0_HUMAN Calcium-transporting ATPase OS=Homo sapiens GN=ATP2C1 PE=1 SV=1;sp|P98194-2|AT2C1_HUMAN Isoform 2 of Calcium-transport	13	3	3	3	0	1	1	2	1	2	2	1	2	1	2	2	1	0	0	0	1	1	0	0	0	0	0	1	0	0	0	0	0	0	1	0	0	1	0	0	1	2
B5MBZ0;Q9HC35-2;Q9HC35	B5MBZ0;Q9HC35-2;Q9HC35	5;5;5	5;5;5	5;5;5	Echinoderm microtubule-associated protein-like 4	EML4	tr|B5MBZ0|B5MBZ0_HUMAN Echinoderm microtubule-associated protein-like 4 OS=Homo sapiens GN=EML4 PE=1 SV=3;sp|Q9HC35-2|EMAL4_HUMAN Isoform 2 of Echinoderm microtubule-associated protein-like 4 OS=Homo sapiens GN=EML4;sp|Q9HC35|EMAL4_HUMAN Echinoderm microtu	3	5	5	5	3	2	3	2	2	3	2	2	2	2	3	3	0	0	0	0	0	3	0	1	1	0	0	0	0	2	1	0	1	0	2	0	3	1	1	1	2	3
B5MC20;P0C870;H0Y9G9;C9K0I3;P0C869-8;P0C869-7;P0C869-6	B5MC20;P0C870;H0Y9G9	3;3;2;1;1;1;1	3;3;2;1;1;1;1	3;3;2;1;1;1;1	JmjC domain-containing protein 7	JMJD7;JMJD7-PLA2G4B	tr|B5MC20|B5MC20_HUMAN JmjC domain-containing protein 7 OS=Homo sapiens GN=JMJD7 PE=1 SV=1;sp|P0C870|JMJD7_HUMAN JmjC domain-containing protein 7 OS=Homo sapiens GN=JMJD7 PE=1 SV=1;tr|H0Y9G9|H0Y9G9_HUMAN Protein JMJD7-PLA2G4B (Fragment) OS=Homo sapiens GN=	7	3	3	3	1	0	1	0	0	1	1	1	0	1	0	1	1	1	0	1	2	1	0	0	1	1	0	1	0	1	0	1	0	0	0	0	1	0	0	1	3	2
G5E9F5;B5MC53;B5MCF8;P39210	G5E9F5;B5MC53;B5MCF8;P39210	1;1;1;1	1;1;1;1	1;1;1;1	Protein Mpv17	MPV17	tr|G5E9F5|G5E9F5_HUMAN MpV17 transgene, murine homolog, glomerulosclerosis, isoform CRA_d OS=Homo sapiens GN=MPV17 PE=1 SV=1;tr|B5MC53|B5MC53_HUMAN MpV17 transgene, murine homolog, glomerulosclerosis, isoform CRA_f OS=Homo sapiens GN=MPV17 PE=1 SV=1;tr|B5M	4	1	1	1	0	1	0	0	0	0	0	0	0	0	0	0	0	0	0	0	1	0	0	0	0	0	0	0	0	0	0	0	0	0	1	0	0	0	0	0	0	1
B5MC59	B5MC59	7	7	1		RPA3	tr|B5MC59|B5MC59_HUMAN Replication protein A 14 kDa subunit OS=Homo sapiens GN=RPA3 PE=1 SV=1	1	7	7	1	4	7	4	4	4	4	4	2	3	3	2	2	2	3	1	4	2	4	2	2	0	2	2	2	3	3	4	1	2	4	3	1	2	2	2	0	4	5
Q8TD06;B5MC62;H7C040	Q8TD06;B5MC62;H7C040	5;5;3	4;4;2	4;4;2	Anterior gradient protein 3 homolog	AGR3	sp|Q8TD06|AGR3_HUMAN Anterior gradient protein 3 OS=Homo sapiens GN=AGR3 PE=1 SV=1;tr|B5MC62|B5MC62_HUMAN Anterior gradient protein 3 OS=Homo sapiens GN=AGR3 PE=1 SV=1;tr|H7C040|H7C040_HUMAN Anterior gradient protein 3 (Fragment) OS=Homo sapiens GN=AGR3 PE	3	5	4	4	0	0	0	0	0	0	0	0	0	0	0	0	0	0	0	1	5	0	0	0	0	0	0	0	0	0	0	0	0	0	0	0	0	0	0	0	0	1
B5MCA4;P16422	B5MCA4;P16422	4;4	4;4	4;4	Epithelial cell adhesion molecule	EPCAM	tr|B5MCA4|B5MCA4_HUMAN Epithelial cell adhesion molecule OS=Homo sapiens GN=EPCAM PE=1 SV=1;sp|P16422|EPCAM_HUMAN Epithelial cell adhesion molecule OS=Homo sapiens GN=EPCAM PE=1 SV=2	2	4	4	4	0	0	0	0	0	0	0	0	0	0	0	0	0	0	0	0	3	0	0	0	0	0	0	0	0	0	0	0	0	0	0	1	0	0	1	0	0	1
B5MCD5;B5MBY2;Q9Y6T7-2;Q9Y6T7	B5MCD5;B5MBY2;Q9Y6T7-2;Q9Y6T7	4;3;3;3	4;3;3;3	4;3;3;3	Diacylglycerol kinase;Diacylglycerol kinase beta	DGKB	tr|B5MCD5|B5MCD5_HUMAN Diacylglycerol kinase OS=Homo sapiens GN=DGKB PE=1 SV=1;tr|B5MBY2|B5MBY2_HUMAN Diacylglycerol kinase OS=Homo sapiens GN=DGKB PE=1 SV=1;sp|Q9Y6T7-2|DGKB_HUMAN Isoform 2 of Diacylglycerol kinase beta OS=Homo sapiens GN=DGKB;sp|Q9Y6T7|D	4	4	4	4	0	1	1	2	2	2	2	1	0	0	1	1	1	0	0	0	0	1	0	1	0	1	1	1	2	1	1	0	1	0	1	0	2	1	1	0	1	2
B5MCF9;O00541-2;O00541;B3KXD6;H7BYY8;H7C267	B5MCF9;O00541-2;O00541;B3KXD6	9;9;9;7;1;1	9;9;9;7;1;1	9;9;9;7;1;1	Pescadillo homolog	PES1	tr|B5MCF9|B5MCF9_HUMAN Pescadillo homolog OS=Homo sapiens GN=PES1 PE=1 SV=1;sp|O00541-2|PESC_HUMAN Isoform 2 of Pescadillo homolog OS=Homo sapiens GN=PES1;sp|O00541|PESC_HUMAN Pescadillo homolog OS=Homo sapiens GN=PES1 PE=1 SV=1;tr|B3KXD6|B3KXD6_HUMAN Pesc	6	9	9	9	4	4	4	4	4	5	6	6	6	6	5	6	1	3	1	0	0	5	1	0	0	3	2	2	1	3	0	0	1	3	5	3	4	3	0	0	4	6
B5MD45;Q6UXI7-2;Q6UXI7-5;Q6UXI7;Q6UXI7-4;C9J6F5;H7C587;Q6UXI7-3	B5MD45;Q6UXI7-2;Q6UXI7-5;Q6UXI7;Q6UXI7-4;C9J6F5	8;7;7;7;7;4;1;1	8;7;7;7;7;4;1;1	8;7;7;7;7;4;1;1	Vitrin	VIT	tr|B5MD45|B5MD45_HUMAN Vitrin OS=Homo sapiens GN=VIT PE=1 SV=1;sp|Q6UXI7-2|VITRN_HUMAN Isoform 2 of Vitrin OS=Homo sapiens GN=VIT;sp|Q6UXI7-5|VITRN_HUMAN Isoform 5 of Vitrin OS=Homo sapiens GN=VIT;sp|Q6UXI7|VITRN_HUMAN Vitrin OS=Homo sapiens GN=VIT PE=2 SV	8	8	8	8	0	0	0	0	0	0	0	0	0	0	0	0	1	1	0	1	0	1	0	0	0	1	0	1	0	0	0	0	1	1	0	1	1	1	1	2	1	1
B5MDL5;P53778-2;P53778	B5MDL5;P53778-2;P53778	1;1;1	1;1;1	1;1;1	Mitogen-activated protein kinase 12	MAPK12	tr|B5MDL5|B5MDL5_HUMAN Mitogen-activated protein kinase OS=Homo sapiens GN=MAPK12 PE=1 SV=1;sp|P53778-2|MK12_HUMAN Isoform 2 of Mitogen-activated protein kinase 12 OS=Homo sapiens GN=MAPK12;sp|P53778|MK12_HUMAN Mitogen-activated protein kinase 12 OS=Homo s	3	1	1	1	1	1	0	1	1	0	1	1	0	1	0	0	0	0	0	0	0	0	0	0	0	0	0	1	0	1	1	0	0	0	1	0	0	0	0	0	1	1
B5MDU6;Q9H6V9;Q9H6V9-2;C9JHU6;C9JUM0;B4DRG3;B5MCU4;A0A0A0MSH6;Q9H6V9-4;Q9H6V9-3;B5MCE2	B5MDU6;Q9H6V9;Q9H6V9-2;C9JHU6;C9JUM0;B4DRG3;B5MCU4;A0A0A0MSH6;Q9H6V9-4;Q9H6V9-3	3;3;3;2;2;2;2;2;2;2;1	3;3;3;2;2;2;2;2;2;2;1	3;3;3;2;2;2;2;2;2;2;1	UPF0554 protein C2orf43	LDAH;C2orf43;FLJ21820	tr|B5MDU6|B5MDU6_HUMAN Lipid droplet-associated hydrolase OS=Homo sapiens GN=LDAH PE=1 SV=1;sp|Q9H6V9|LDAH_HUMAN Lipid droplet-associated hydrolase OS=Homo sapiens GN=LDAH PE=1 SV=1;sp|Q9H6V9-2|LDAH_HUMAN Isoform 2 of Lipid droplet-associated hydrolase OS=	11	3	3	3	0	1	2	2	1	1	2	1	1	2	1	1	0	2	0	1	1	2	0	0	0	1	0	1	1	1	1	1	1	1	2	1	1	1	1	0	1	1
E7EW69;E7EX04;B5ME97;Q9P0V9-3;Q9P0V9;Q9P0V9-2;F5GYV2;C9JEW2;C9JNR7;F5H1F2	E7EW69;E7EX04;B5ME97;Q9P0V9-3;Q9P0V9;Q9P0V9-2	6;6;6;6;6;6;1;1;1;1	5;5;5;5;5;5;1;1;1;1	5;5;5;5;5;5;1;1;1;1	Septin-10	SEPT10	tr|E7EW69|E7EW69_HUMAN Septin-10 OS=Homo sapiens GN=SEPT10 PE=1 SV=1;tr|E7EX04|E7EX04_HUMAN Septin-10 OS=Homo sapiens GN=SEPT10 PE=1 SV=1;tr|B5ME97|B5ME97_HUMAN Septin 10, isoform CRA_c OS=Homo sapiens GN=SEPT10 PE=1 SV=2;sp|Q9P0V9-3|SEP10_HUMAN Isoform 3	10	6	5	5	4	5	3	5	4	4	4	4	3	4	1	1	1	0	0	0	3	4	0	0	0	0	1	1	2	2	1	0	0	1	2	1	1	0	0	0	5	4
B7WPE2;Q32P44;G3V1D0;H0Y3M3;Q32P44-2;G3V195;C9J6V3;E9PJV5;E9PSB4;H7C355;Q32P44-3	B7WPE2;Q32P44;G3V1D0;H0Y3M3;Q32P44-2;G3V195	9;9;8;8;8;7;1;1;1;1;1	9;9;8;8;8;7;1;1;1;1;1	9;9;8;8;8;7;1;1;1;1;1	Echinoderm microtubule-associated protein-like 3	EML3	tr|B7WPE2|B7WPE2_HUMAN Echinoderm microtubule associated protein like 3, isoform CRA_e OS=Homo sapiens GN=EML3 PE=1 SV=1;sp|Q32P44|EMAL3_HUMAN Echinoderm microtubule-associated protein-like 3 OS=Homo sapiens GN=EML3 PE=1 SV=1;tr|G3V1D0|G3V1D0_HUMAN Echinod	11	9	9	9	3	5	4	6	4	7	5	5	5	4	6	3	2	0	0	0	0	3	0	0	0	1	1	3	0	3	1	0	1	1	2	0	3	3	1	0	3	5
B7WPG3;C9IYN3;D6W592;Q8WVV9-5;Q8WVV9-4;Q8WVV9;Q8WVV9-3;Q8WVV9-2;H7C464;C9JJZ7;H7BXH8	B7WPG3;C9IYN3;D6W592;Q8WVV9-5;Q8WVV9-4;Q8WVV9	12;12;12;12;12;12;5;5;4;2;2	11;11;11;11;11;11;5;5;3;2;2	11;11;11;11;11;11;5;5;3;2;2	Heterogeneous nuclear ribonucleoprotein L-like	HNRNPLL;HNRPLL	tr|B7WPG3|B7WPG3_HUMAN Heterogeneous nuclear ribonucleoprotein L-like OS=Homo sapiens GN=HNRNPLL PE=1 SV=1;tr|C9IYN3|C9IYN3_HUMAN Heterogeneous nuclear ribonucleoprotein L-like OS=Homo sapiens GN=HNRNPLL PE=1 SV=2;tr|D6W592|D6W592_HUMAN Heterogeneous nucle	11	12	11	11	9	9	6	9	7	7	9	6	5	8	4	4	3	3	0	0	1	5	0	1	0	3	0	2	4	3	5	1	1	3	6	2	5	2	3	2	8	7
B7Z2Y2;Q14746-2;Q14746;V9GY21	B7Z2Y2;Q14746-2;Q14746	6;6;6;1	6;6;6;1	6;6;6;1	Conserved oligomeric Golgi complex subunit 2	COG2	tr|B7Z2Y2|B7Z2Y2_HUMAN Conserved oligomeric Golgi complex subunit 2 OS=Homo sapiens GN=COG2 PE=1 SV=1;sp|Q14746-2|COG2_HUMAN Isoform 2 of Conserved oligomeric Golgi complex subunit 2 OS=Homo sapiens GN=COG2;sp|Q14746|COG2_HUMAN Conserved oligomeric Golgi c	4	6	6	6	3	4	2	4	4	3	4	1	2	4	1	4	1	3	0	0	3	5	1	2	1	3	1	4	2	4	1	0	4	4	6	2	4	3	2	2	3	5
H0Y8F7;B7Z415;D6RGG7;P09417	H0Y8F7;B7Z415;D6RGG7;P09417	1;1;1;1	1;1;1;1	1;1;1;1	Dihydropteridine reductase	QDPR	tr|H0Y8F7|H0Y8F7_HUMAN Dihydropteridine reductase (Fragment) OS=Homo sapiens GN=QDPR PE=1 SV=1;tr|B7Z415|B7Z415_HUMAN Dihydropteridine reductase OS=Homo sapiens GN=QDPR PE=1 SV=1;tr|D6RGG7|D6RGG7_HUMAN Dihydropteridine reductase OS=Homo sapiens GN=QDPR PE=	4	1	1	1	0	0	0	0	0	0	0	0	0	0	0	0	0	0	0	0	1	0	0	0	0	0	0	0	0	0	0	0	0	0	0	0	0	0	0	0	0	0
B7Z5J4;Q9UI42-2;Q9UI42;C9J6N7	B7Z5J4;Q9UI42-2;Q9UI42	4;4;4;1	4;4;4;1	4;4;4;1	Carboxypeptidase A4	CPA4	tr|B7Z5J4|B7Z5J4_HUMAN Carboxypeptidase A4 OS=Homo sapiens GN=CPA4 PE=1 SV=1;sp|Q9UI42-2|CBPA4_HUMAN Isoform 2 of Carboxypeptidase A4 OS=Homo sapiens GN=CPA4;sp|Q9UI42|CBPA4_HUMAN Carboxypeptidase A4 OS=Homo sapiens GN=CPA4 PE=1 SV=2	4	4	4	4	3	4	2	2	1	1	1	2	1	2	2	2	1	0	3	4	0	1	1	3	3	3	1	2	3	3	4	3	4	4	2	4	2	2	3	3	0	1
K7EJX0;B7Z5N5;Q15796-2;Q15796;H0YMP2;H0YL71;H3BP09;H3BVD1;P84022-3;P84022-2;P84022;O15198-2;O15198	K7EJX0;B7Z5N5;Q15796-2;Q15796;H0YMP2;H0YL71;H3BP09;H3BVD1;P84022-3;P84022-2;P84022;O15198-2;O15198	2;2;2;2;1;1;1;1;1;1;1;1;1	2;2;2;2;1;1;1;1;1;1;1;1;1	2;2;2;2;1;1;1;1;1;1;1;1;1	Mothers against decapentaplegic homolog;Mothers against decapentaplegic homolog 2;Mothers against decapentaplegic homolog 3;Mothers against decapentaplegic homolog 9	SMAD2;SMAD3;SMAD9	tr|K7EJX0|K7EJX0_HUMAN Mothers against decapentaplegic homolog 2 (Fragment) OS=Homo sapiens GN=SMAD2 PE=1 SV=1;tr|B7Z5N5|B7Z5N5_HUMAN Mothers against decapentaplegic homolog OS=Homo sapiens GN=SMAD2 PE=1 SV=1;sp|Q15796-2|SMAD2_HUMAN Isoform Short of Mother	13	2	2	2	1	2	2	2	2	2	2	1	2	1	2	0	0	1	0	1	0	2	0	0	0	0	0	1	1	0	1	1	0	0	1	0	2	2	0	0	1	1
B7Z613;Q13491-4;B7Z248;Q13491-2;Q13491;Q13491-3	B7Z613;Q13491-4;B7Z248;Q13491-2;Q13491;Q13491-3	2;2;1;1;1;1	2;2;1;1;1;1	2;2;1;1;1;1	Neuronal membrane glycoprotein M6-b	GPM6B	tr|B7Z613|B7Z613_HUMAN Neuronal membrane glycoprotein M6-b OS=Homo sapiens GN=GPM6B PE=1 SV=1;sp|Q13491-4|GPM6B_HUMAN Isoform 4 of Neuronal membrane glycoprotein M6-b OS=Homo sapiens GN=GPM6B;tr|B7Z248|B7Z248_HUMAN Neuronal membrane glycoprotein M6-b OS=Ho	6	2	2	2	2	1	2	2	2	2	2	1	0	1	0	0	0	2	0	1	0	1	0	0	0	0	0	0	2	1	1	1	0	1	2	0	1	0	0	0	2	2
B7Z6D5;Q96GQ7;A0A087X059;A0A087WYH5	B7Z6D5;Q96GQ7	12;12;5;1	12;12;5;1	12;12;5;1	Probable ATP-dependent RNA helicase DDX27	DDX27	tr|B7Z6D5|B7Z6D5_HUMAN Probable ATP-dependent RNA helicase DDX27 OS=Homo sapiens GN=DDX27 PE=1 SV=1;sp|Q96GQ7|DDX27_HUMAN Probable ATP-dependent RNA helicase DDX27 OS=Homo sapiens GN=DDX27 PE=1 SV=2	4	12	12	12	3	4	5	7	5	6	6	5	6	7	5	7	1	1	0	0	0	4	0	0	1	0	1	4	0	3	0	0	1	0	4	1	3	2	1	1	8	8
B7Z7F3;Q9H6Z4-3;Q9H6Z4-2;Q9H6Z4;K7ESQ0;K7EIJ4;K7ENJ2;K7EID7;K7ENB9;K7EPW1	B7Z7F3;Q9H6Z4-3;Q9H6Z4-2;Q9H6Z4	5;5;5;5;2;2;1;1;1;1	5;5;5;5;2;2;1;1;1;1	5;5;5;5;2;2;1;1;1;1	Ran-binding protein 3	RANBP3	tr|B7Z7F3|B7Z7F3_HUMAN Ran-binding protein 3 OS=Homo sapiens GN=RANBP3 PE=1 SV=1;sp|Q9H6Z4-3|RANB3_HUMAN Isoform 3 of Ran-binding protein 3 OS=Homo sapiens GN=RANBP3;sp|Q9H6Z4-2|RANB3_HUMAN Isoform 2 of Ran-binding protein 3 OS=Homo sapiens GN=RANBP3;sp|Q9	10	5	5	5	0	1	0	1	2	2	2	1	0	1	0	1	0	0	0	0	0	1	0	0	0	0	0	0	0	0	0	0	0	0	0	0	0	0	0	0	0	1
E9PS71;B7Z8B3;Q5QNY5;P40855-5;P40855	E9PS71;B7Z8B3;Q5QNY5;P40855-5;P40855	1;1;1;1;1	1;1;1;1;1	1;1;1;1;1	Peroxisomal biogenesis factor 19	PEX19	tr|E9PS71|E9PS71_HUMAN Peroxisomal biogenesis factor 19 OS=Homo sapiens GN=PEX19 PE=1 SV=1;tr|B7Z8B3|B7Z8B3_HUMAN Peroxisomal biogenesis factor 19 OS=Homo sapiens GN=PEX19 PE=1 SV=1;tr|Q5QNY5|Q5QNY5_HUMAN Peroxisomal biogenesis factor 19 (Fragment) OS=Homo	5	1	1	1	0	0	0	0	0	0	0	0	0	0	0	0	0	0	0	0	1	0	0	0	0	0	0	0	0	0	0	0	0	0	0	0	0	0	0	0	0	0
B7ZAQ6-2;B7ZAQ6-3;P0CG08;B7ZAQ6;A0A087WW78;A0A087WW82;U3KPV2;E9PKY3	B7ZAQ6-2;B7ZAQ6-3;P0CG08;B7ZAQ6;A0A087WW78;A0A087WW82;U3KPV2;E9PKY3	4;4;4;4;2;2;2;2	4;4;4;4;2;2;2;2	4;4;4;4;2;2;2;2	Golgi pH regulator A;Golgi pH regulator B	GPR89A;GPR89B	sp|B7ZAQ6-2|GPHRA_HUMAN Isoform 2 of Golgi pH regulator A OS=Homo sapiens GN=GPR89A;sp|B7ZAQ6-3|GPHRA_HUMAN Isoform 3 of Golgi pH regulator A OS=Homo sapiens GN=GPR89A;sp|P0CG08|GPHRB_HUMAN Golgi pH regulator B OS=Homo sapiens GN=GPR89B PE=1 SV=1;sp|B7ZAQ6	8	4	4	4	3	2	2	1	2	2	1	1	1	1	0	1	0	0	0	0	0	2	0	0	0	0	0	0	1	1	2	0	0	1	2	0	2	1	1	1	1	2
B7ZAX5;Q01415-2;Q01415;H0YLL3;H0YLL8;H0YK10;H0YN87;H0YML1;H0YNR7;H0YN31;H0YK30;H0YND3	B7ZAX5;Q01415-2;Q01415	9;9;9;3;3;2;1;1;1;1;1;1	9;9;9;3;3;2;1;1;1;1;1;1	9;9;9;3;3;2;1;1;1;1;1;1	N-acetylgalactosamine kinase	GALK2	tr|B7ZAX5|B7ZAX5_HUMAN N-acetylgalactosamine kinase OS=Homo sapiens GN=GALK2 PE=1 SV=1;sp|Q01415-2|GALK2_HUMAN Isoform 2 of N-acetylgalactosamine kinase OS=Homo sapiens GN=GALK2;sp|Q01415|GALK2_HUMAN N-acetylgalactosamine kinase OS=Homo sapiens GN=GALK2 PE	12	9	9	9	4	4	4	5	4	4	5	4	3	4	1	3	1	4	1	2	2	3	2	1	0	5	2	3	4	3	4	3	3	2	4	2	4	2	3	2	5	5
B7ZC38;Q9NR46;B7ZC39;Q9NR46-2;F8WFB9;G5E9J1;H7C1Z6	B7ZC38;Q9NR46;B7ZC39;Q9NR46-2;F8WFB9	8;8;7;7;5;1;1	8;8;7;7;5;1;1	7;7;6;6;4;1;1	Endophilin-B2	SH3GLB2	tr|B7ZC38|B7ZC38_HUMAN Endophilin-B2 OS=Homo sapiens GN=SH3GLB2 PE=1 SV=1;sp|Q9NR46|SHLB2_HUMAN Endophilin-B2 OS=Homo sapiens GN=SH3GLB2 PE=1 SV=1;tr|B7ZC39|B7ZC39_HUMAN Endophilin-B2 OS=Homo sapiens GN=SH3GLB2 PE=1 SV=1;sp|Q9NR46-2|SHLB2_HUMAN Isoform 2 o	7	8	8	7	5	4	5	6	4	6	5	4	4	5	3	2	0	0	0	0	3	4	0	0	0	0	0	1	2	3	2	0	0	0	1	1	3	0	1	0	5	7
F8W9W0;F8VP57;B7ZKW7;B7ZKJ3;P54756-2;P54756;P54756-3;C9JXA2;P29320;B4DXM2;B4DXQ6	F8W9W0;F8VP57;B7ZKW7;B7ZKJ3;P54756-2;P54756;P54756-3	12;12;12;12;12;12;11;2;2;1;1	12;12;12;12;12;12;11;2;2;1;1	10;10;10;10;10;10;9;1;1;0;0	Receptor protein-tyrosine kinase;Ephrin type-A receptor 5	EPHA5	tr|F8W9W0|F8W9W0_HUMAN Ephrin type-A receptor 5 OS=Homo sapiens GN=EPHA5 PE=1 SV=1;tr|F8VP57|F8VP57_HUMAN Ephrin type-A receptor 5 OS=Homo sapiens GN=EPHA5 PE=1 SV=1;tr|B7ZKW7|B7ZKW7_HUMAN EPHA5 protein OS=Homo sapiens GN=EPHA5 PE=1 SV=1;tr|B7ZKJ3|B7ZKJ3_H	11	12	12	10	9	9	8	8	8	9	9	8	6	4	2	2	2	3	2	1	0	7	1	0	0	1	0	0	5	3	5	2	1	3	2	0	3	1	0	0	6	7
B7ZKJ8;Q14624;Q14624-3;Q14624-2;Q14624-4;H7C0L5;CON__Q3T052	B7ZKJ8;Q14624;Q14624-3;Q14624-2;Q14624-4;H7C0L5	39;39;38;38;32;29;1	39;39;38;38;32;29;1	39;39;38;38;32;29;1	Inter-alpha-trypsin inhibitor heavy chain H4;70 kDa inter-alpha-trypsin inhibitor heavy chain H4;35 kDa inter-alpha-trypsin inhibitor heavy chain H4	ITIH4	tr|B7ZKJ8|B7ZKJ8_HUMAN ITIH4 protein OS=Homo sapiens GN=ITIH4 PE=1 SV=1;sp|Q14624|ITIH4_HUMAN Inter-alpha-trypsin inhibitor heavy chain H4 OS=Homo sapiens GN=ITIH4 PE=1 SV=4;sp|Q14624-3|ITIH4_HUMAN Isoform 3 of Inter-alpha-trypsin inhibitor heavy chain H4	7	39	39	39	9	15	6	15	18	18	18	15	13	17	18	14	2	1	3	4	15	17	12	14	10	15	17	21	3	7	1	1	14	13	23	14	15	15	22	2	15	11
B7ZL14;Q96RU3-4;Q96RU3-3;Q96RU3-5;Q96RU3-2;Q96RU3;H0Y7W6	B7ZL14;Q96RU3-4;Q96RU3-3;Q96RU3-5;Q96RU3-2;Q96RU3;H0Y7W6	12;12;12;12;12;12;9	12;12;12;12;12;12;9	12;12;12;12;12;12;9	Formin-binding protein 1	FNBP1	tr|B7ZL14|B7ZL14_HUMAN FNBP1 protein OS=Homo sapiens GN=FNBP1 PE=1 SV=1;sp|Q96RU3-4|FNBP1_HUMAN Isoform 4 of Formin-binding protein 1 OS=Homo sapiens GN=FNBP1;sp|Q96RU3-3|FNBP1_HUMAN Isoform 3 of Formin-binding protein 1 OS=Homo sapiens GN=FNBP1;sp|Q96RU3-	7	12	12	12	6	9	5	9	7	7	7	4	5	4	2	2	1	3	1	2	0	4	1	0	0	4	3	1	1	2	3	1	3	3	4	1	3	3	1	1	5	6
Q5VT82;B7ZM79;Q9HC56-2;Q9HC56	Q5VT82;B7ZM79;Q9HC56-2;Q9HC56	8;8;8;8	8;8;8;8	8;8;8;8	Protocadherin-9	PCDH9	tr|Q5VT82|Q5VT82_HUMAN Protocadherin 9 OS=Homo sapiens GN=PCDH9 PE=1 SV=1;tr|B7ZM79|B7ZM79_HUMAN PCDH9 protein OS=Homo sapiens GN=PCDH9 PE=1 SV=1;sp|Q9HC56-2|PCDH9_HUMAN Isoform 2 of Protocadherin-9 OS=Homo sapiens GN=PCDH9;sp|Q9HC56|PCDH9_HUMAN Protocadhe	4	8	8	8	7	5	6	6	5	5	7	4	6	5	3	2	3	5	0	2	1	6	0	2	0	1	0	0	4	3	2	2	4	4	3	0	2	0	0	0	5	5
B8ZZ77;Q9H2H8;Q9H2H8-2;F8WC82;C9J4N2;C9K058;H7BZ14	B8ZZ77;Q9H2H8;Q9H2H8-2;F8WC82;C9J4N2;C9K058;H7BZ14	2;2;2;1;1;1;1	2;2;2;1;1;1;1	2;2;2;1;1;1;1	Peptidyl-prolyl cis-trans isomerase-like 3;Peptidyl-prolyl cis-trans isomerase	PPIL3	tr|B8ZZ77|B8ZZ77_HUMAN Peptidyl-prolyl cis-trans isomerase OS=Homo sapiens GN=PPIL3 PE=1 SV=1;sp|Q9H2H8|PPIL3_HUMAN Peptidyl-prolyl cis-trans isomerase-like 3 OS=Homo sapiens GN=PPIL3 PE=1 SV=1;sp|Q9H2H8-2|PPIL3_HUMAN Isoform 2 of Peptidyl-prolyl cis-trans	7	2	2	2	0	1	0	1	0	0	1	0	0	0	0	0	0	0	0	0	1	0	0	0	0	0	0	0	0	0	0	0	0	0	0	0	0	0	0	0	0	1
B8ZZG1;Q9NZW5;C9J4Q3;C9JGI8	B8ZZG1;Q9NZW5	22;22;9;3	22;22;9;3	20;20;9;3	MAGUK p55 subfamily member 6	MPP6	tr|B8ZZG1|B8ZZG1_HUMAN MAGUK p55 subfamily member 6 OS=Homo sapiens GN=MPP6 PE=1 SV=1;sp|Q9NZW5|MPP6_HUMAN MAGUK p55 subfamily member 6 OS=Homo sapiens GN=MPP6 PE=1 SV=2	4	22	22	20	2	2	0	1	1	1	1	0	0	2	0	0	0	0	0	0	20	0	0	1	2	1	0	1	0	1	0	0	0	1	1	1	0	0	1	0	1	2
B8ZZQ6;P06454-2;P06454;B8ZZA1;B8ZZW7;H7C2N1	B8ZZQ6;P06454-2;P06454;B8ZZA1;B8ZZW7;H7C2N1	5;5;5;3;3;3	5;5;5;3;3;3	5;5;5;3;3;3	Prothymosin alpha;Prothymosin alpha, N-terminally processed;Thymosin alpha-1	PTMA	tr|B8ZZQ6|B8ZZQ6_HUMAN Prothymosin alpha OS=Homo sapiens GN=PTMA PE=1 SV=1;sp|P06454-2|PTMA_HUMAN Isoform 2 of Prothymosin alpha OS=Homo sapiens GN=PTMA;sp|P06454|PTMA_HUMAN Prothymosin alpha OS=Homo sapiens GN=PTMA PE=1 SV=2;tr|B8ZZA1|B8ZZA1_HUMAN Prothym	6	5	5	5	3	3	4	4	3	2	4	2	4	3	2	2	0	3	0	0	2	0	0	1	0	0	0	1	0	4	0	0	0	0	0	0	0	0	0	3	3	3
B9A067;Q16891-2;Q16891-4;Q16891;Q16891-3;C9J406;H7C463;A0A087WYS0;D6RAW4	B9A067;Q16891-2;Q16891-4;Q16891;Q16891-3;C9J406;H7C463	34;34;34;34;33;30;28;10;6	34;34;34;34;33;30;28;10;6	34;34;34;34;33;30;28;10;6	MICOS complex subunit MIC60	IMMT	tr|B9A067|B9A067_HUMAN MICOS complex subunit MIC60 OS=Homo sapiens GN=IMMT PE=1 SV=2;sp|Q16891-2|MIC60_HUMAN Isoform 2 of MICOS complex subunit MIC60 OS=Homo sapiens GN=IMMT;sp|Q16891-4|MIC60_HUMAN Isoform 4 of MICOS complex subunit MIC60 OS=Homo sapiens G	9	34	34	34	19	24	17	21	20	17	22	18	14	19	18	16	15	20	2	5	7	19	6	7	2	13	13	12	15	13	13	7	13	16	16	12	18	11	8	4	20	24
B9ZVN9;O95602	B9ZVN9;O95602	4;4	4;4	4;4	DNA-directed RNA polymerase;DNA-directed RNA polymerase I subunit RPA1	POLR1A	tr|B9ZVN9|B9ZVN9_HUMAN DNA-directed RNA polymerase subunit OS=Homo sapiens GN=POLR1A PE=1 SV=1;sp|O95602|RPA1_HUMAN DNA-directed RNA polymerase I subunit RPA1 OS=Homo sapiens GN=POLR1A PE=1 SV=2	2	4	4	4	0	1	0	2	2	0	0	0	0	0	1	1	0	0	0	0	0	1	1	1	1	1	1	2	0	2	0	0	2	2	2	1	3	1	1	0	1	1
B9ZVT1;Q8IXT5;E5RJW8;E5RHG1;E5RJ83;E5RJV8	B9ZVT1;Q8IXT5	5;5;2;2;2;2	5;5;2;2;2;2	5;5;2;2;2;2	RNA-binding protein 12B	RBM12B	tr|B9ZVT1|B9ZVT1_HUMAN RNA-binding protein 12B OS=Homo sapiens GN=RBM12B PE=1 SV=2;sp|Q8IXT5|RB12B_HUMAN RNA-binding protein 12B OS=Homo sapiens GN=RBM12B PE=1 SV=2	6	5	5	5	2	4	3	5	4	3	4	3	3	2	2	2	3	2	2	0	0	4	1	1	1	4	0	2	3	3	3	0	2	3	2	2	3	3	0	1	5	5
F8WBT4;C9J9T0;C9IZU8;Q96AT9-4;Q96AT9-2;Q96AT9	F8WBT4;C9J9T0;C9IZU8;Q96AT9-4;Q96AT9-2;Q96AT9	1;1;1;1;1;1	1;1;1;1;1;1	1;1;1;1;1;1	Ribulose-phosphate 3-epimerase	RPE	tr|F8WBT4|F8WBT4_HUMAN Ribulose-phosphate 3-epimerase OS=Homo sapiens GN=RPE PE=1 SV=1;tr|C9J9T0|C9J9T0_HUMAN Ribulose-5-phosphate-3-epimerase, isoform CRA_a OS=Homo sapiens GN=RPE PE=1 SV=1;tr|C9IZU8|C9IZU8_HUMAN Ribulose-phosphate 3-epimerase OS=Homo sap	6	1	1	1	0	1	0	1	0	0	0	0	0	0	0	0	0	0	0	0	0	0	0	0	0	0	0	0	0	0	0	0	0	0	0	0	0	0	0	0	0	1
C9J0I9;Q86WB0;Q86WB0-2;F8WAU5;Q86WB0-3	C9J0I9;Q86WB0;Q86WB0-2	3;3;2;1;1	3;3;2;1;1	3;3;2;1;1	Nuclear-interacting partner of ALK	ZC3HC1	tr|C9J0I9|C9J0I9_HUMAN Nuclear-interacting partner of ALK OS=Homo sapiens GN=ZC3HC1 PE=1 SV=1;sp|Q86WB0|NIPA_HUMAN Nuclear-interacting partner of ALK OS=Homo sapiens GN=ZC3HC1 PE=1 SV=1;sp|Q86WB0-2|NIPA_HUMAN Isoform 2 of Nuclear-interacting partner of ALK	5	3	3	3	1	0	2	2	1	1	2	2	2	2	1	2	0	0	0	0	0	1	0	0	0	0	0	0	0	0	0	0	0	0	0	0	1	1	0	0	2	2
C9J0K6;P30626-2;P30626;P30626-3;B4DHQ6	C9J0K6;P30626-2;P30626;P30626-3	13;12;12;11;5	13;12;12;11;5	13;12;12;11;5	Sorcin	SRI	tr|C9J0K6|C9J0K6_HUMAN Sorcin OS=Homo sapiens GN=SRI PE=1 SV=1;sp|P30626-2|SORCN_HUMAN Isoform 2 of Sorcin OS=Homo sapiens GN=SRI;sp|P30626|SORCN_HUMAN Sorcin OS=Homo sapiens GN=SRI PE=1 SV=1;sp|P30626-3|SORCN_HUMAN Isoform 3 of Sorcin OS=Homo sapiens GN=S	5	13	13	13	9	9	9	8	10	8	8	6	6	8	6	7	5	7	3	3	7	8	5	4	4	7	3	7	6	6	7	3	6	6	9	5	7	5	4	3	9	8
C9JDK6;C9J1M7;C9J5Z0;C9JDM8;C9JEP0;C9JEN4;C9J9Z8;C9JAQ4;F8WBQ1;Q8NDH6-2;Q8NDH6	C9JDK6;C9J1M7;C9J5Z0;C9JDM8;C9JEP0;C9JEN4;C9J9Z8;C9JAQ4;F8WBQ1;Q8NDH6-2;Q8NDH6	1;1;1;1;1;1;1;1;1;1;1	1;1;1;1;1;1;1;1;1;1;1	1;1;1;1;1;1;1;1;1;1;1	Islet cell autoantigen 1-like protein	ICA1L	tr|C9JDK6|C9JDK6_HUMAN Islet cell autoantigen 1-like protein (Fragment) OS=Homo sapiens GN=ICA1L PE=1 SV=8;tr|C9J1M7|C9J1M7_HUMAN Islet cell autoantigen 1-like protein (Fragment) OS=Homo sapiens GN=ICA1L PE=1 SV=1;tr|C9J5Z0|C9J5Z0_HUMAN Islet cell autoanti	11	1	1	1	0	0	0	0	0	0	0	0	0	0	0	0	0	0	0	0	0	0	0	0	0	0	0	0	0	0	0	0	0	0	0	0	0	0	0	0	0	0
C9J2B5;P09327-2;P09327	C9J2B5;P09327-2;P09327	2;2;2	2;2;2	2;2;2	Villin-1	VIL1	tr|C9J2B5|C9J2B5_HUMAN Villin-1 (Fragment) OS=Homo sapiens GN=VIL1 PE=1 SV=8;sp|P09327-2|VILI_HUMAN Isoform 2 of Villin-1 OS=Homo sapiens GN=VIL1;sp|P09327|VILI_HUMAN Villin-1 OS=Homo sapiens GN=VIL1 PE=1 SV=4	3	2	2	2	0	0	0	0	0	0	0	0	0	0	0	0	0	0	0	0	2	0	0	0	0	0	0	0	0	0	0	0	0	0	0	0	0	0	0	0	0	0
C9J2C0;Q9NY65;Q9NY65-2;V9GZ17;C9K0S6;Q9H853	C9J2C0;Q9NY65;Q9NY65-2	20;19;18;9;3;1	3;2;1;0;0;0	3;2;1;0;0;0	Tubulin alpha-8 chain	TUBA8	tr|C9J2C0|C9J2C0_HUMAN Tubulin alpha chain (Fragment) OS=Homo sapiens GN=TUBA8 PE=1 SV=1;sp|Q9NY65|TBA8_HUMAN Tubulin alpha-8 chain OS=Homo sapiens GN=TUBA8 PE=1 SV=1;sp|Q9NY65-2|TBA8_HUMAN Isoform 2 of Tubulin alpha-8 chain OS=Homo sapiens GN=TUBA8	6	20	3	3	13	14	14	14	14	14	14	14	13	14	12	12	13	13	11	11	16	15	11	12	9	12	9	11	11	12	13	11	12	12	15	11	11	13	11	9	14	15
Q8N5M1;C9J2Q2;K7ELC1	Q8N5M1;C9J2Q2;K7ELC1	2;2;1	2;2;1	2;2;1	ATP synthase mitochondrial F1 complex assembly factor 2	ATPAF2	sp|Q8N5M1|ATPF2_HUMAN ATP synthase mitochondrial F1 complex assembly factor 2 OS=Homo sapiens GN=ATPAF2 PE=1 SV=1;tr|C9J2Q2|C9J2Q2_HUMAN ATP synthase mitochondrial F1 complex assembly factor 2 (Fragment) OS=Homo sapiens GN=ATPAF2 PE=1 SV=1;tr|K7ELC1|K7ELC1	3	2	2	2	1	1	0	1	0	0	1	0	0	0	0	0	0	0	0	0	1	0	0	0	0	0	0	0	0	0	0	0	0	0	0	0	0	0	0	0	0	0
P30876;C9J2Y9;C9J4M6	P30876;C9J2Y9;C9J4M6	9;9;8	9;9;8	9;9;8	DNA-directed RNA polymerase II subunit RPB2;DNA-directed RNA polymerase	POLR2B	sp|P30876|RPB2_HUMAN DNA-directed RNA polymerase II subunit RPB2 OS=Homo sapiens GN=POLR2B PE=1 SV=1;tr|C9J2Y9|C9J2Y9_HUMAN DNA-directed RNA polymerase subunit beta OS=Homo sapiens GN=POLR2B PE=1 SV=2;tr|C9J4M6|C9J4M6_HUMAN DNA-directed RNA polymerase subu	3	9	9	9	5	6	2	6	5	5	6	1	1	5	0	1	1	1	2	1	1	3	1	2	2	3	0	2	3	3	2	0	2	2	5	1	3	2	2	1	3	4
H7C5M9;C9JSA3;C9JND6;C9J363;C9J6F3;C9J5C3;Q9BUL8	H7C5M9;C9JSA3;C9JND6;C9J363;C9J6F3;C9J5C3;Q9BUL8	2;2;2;2;2;2;2	2;2;2;2;2;2;2	2;2;2;2;2;2;2	Programmed cell death protein 10	PDCD10	tr|H7C5M9|H7C5M9_HUMAN Programmed cell death protein 10 (Fragment) OS=Homo sapiens GN=PDCD10 PE=1 SV=1;tr|C9JSA3|C9JSA3_HUMAN Programmed cell death protein 10 (Fragment) OS=Homo sapiens GN=PDCD10 PE=1 SV=1;tr|C9JND6|C9JND6_HUMAN Programmed cell death prote	7	2	2	2	1	1	0	1	1	1	1	0	0	1	0	0	0	1	0	0	2	0	0	0	0	1	1	1	1	0	0	0	1	1	1	0	1	1	0	0	0	1
C9J366;Q9P0W5-2;Q9P0W5;Q9P0W5-6;Q9P0W5-5;C9JWG6;Q9P0W5-4;Q9P0W5-3;F8WDG0	C9J366;Q9P0W5-2;Q9P0W5;Q9P0W5-6;Q9P0W5-5;C9JWG6;Q9P0W5-4;Q9P0W5-3	5;5;5;5;5;3;3;3;1	5;5;5;5;5;3;3;3;1	5;5;5;5;5;3;3;3;1	Schwannomin-interacting protein 1	IQCJ-SCHIP1;SCHIP1	tr|C9J366|C9J366_HUMAN Schwannomin-interacting protein 1 OS=Homo sapiens GN=SCHIP1 PE=1 SV=2;sp|Q9P0W5-2|SCHI1_HUMAN Isoform 2 of Schwannomin-interacting protein 1 OS=Homo sapiens GN=SCHIP1;sp|Q9P0W5|SCHI1_HUMAN Schwannomin-interacting protein 1 OS=Homo sa	9	5	5	5	0	1	0	1	0	1	1	0	0	0	0	0	0	0	0	0	0	0	0	0	0	0	0	0	0	1	0	0	0	0	0	0	0	0	0	1	0	1
C9J3D7;Q9UKG9;Q9UKG9-3	C9J3D7;Q9UKG9;Q9UKG9-3	2;2;2	2;2;2	2;2;2	Peroxisomal carnitine O-octanoyltransferase	CROT	tr|C9J3D7|C9J3D7_HUMAN Peroxisomal carnitine O-octanoyltransferase OS=Homo sapiens GN=CROT PE=1 SV=1;sp|Q9UKG9|OCTC_HUMAN Peroxisomal carnitine O-octanoyltransferase OS=Homo sapiens GN=CROT PE=1 SV=2;sp|Q9UKG9-3|OCTC_HUMAN Isoform 3 of Peroxisomal carnitin	3	2	2	2	1	2	0	1	2	0	1	0	0	0	0	0	1	0	0	0	0	0	0	0	0	0	0	0	2	2	0	0	1	1	2	1	1	0	2	0	1	1
C9J4Z3;P61513;M0R0A1;Q6P4E4;E9PEL3;M0R2L6;G5E9R3;A6NKH3	C9J4Z3;P61513;M0R0A1;Q6P4E4;E9PEL3;M0R2L6;G5E9R3	6;6;4;4;4;4;3;1	6;6;4;4;4;4;3;1	6;6;4;4;4;4;3;1	60S ribosomal protein L37a	RPL37A	tr|C9J4Z3|C9J4Z3_HUMAN 60S ribosomal protein L37a OS=Homo sapiens GN=RPL37A PE=1 SV=1;sp|P61513|RL37A_HUMAN 60S ribosomal protein L37a OS=Homo sapiens GN=RPL37A PE=1 SV=2;tr|M0R0A1|M0R0A1_HUMAN 60S ribosomal protein L37a OS=Homo sapiens GN=RPL37A PE=1 SV=1	8	6	6	6	5	5	5	5	5	5	5	5	5	5	5	5	3	3	0	4	5	4	1	3	0	3	2	3	4	3	4	2	2	1	2	3	3	2	2	0	4	4
C9J5D1;E7EQ69;Q9GZZ1;A0A087WWJ2;B0AZT5;Q9GZZ1-2;C9JZU6;F8WCK0;C9J5J3;A0A0D9SF32	C9J5D1;E7EQ69;Q9GZZ1;A0A087WWJ2;B0AZT5;Q9GZZ1-2	5;5;5;3;3;3;2;1;1;1	5;5;5;3;3;3;2;1;1;1	5;5;5;3;3;3;2;1;1;1	N-alpha-acetyltransferase 50	NAA50	tr|C9J5D1|C9J5D1_HUMAN N-alpha-acetyltransferase 50 OS=Homo sapiens GN=NAA50 PE=1 SV=1;tr|E7EQ69|E7EQ69_HUMAN N-alpha-acetyltransferase 50 OS=Homo sapiens GN=NAA50 PE=1 SV=1;sp|Q9GZZ1|NAA50_HUMAN N-alpha-acetyltransferase 50 OS=Homo sapiens GN=NAA50 PE=1 S	10	5	5	5	1	1	1	1	1	1	1	1	1	2	1	1	0	1	0	1	3	2	1	0	1	0	0	1	0	1	1	0	1	3	2	0	1	1	1	1	2	1
C9J5I9;Q9NPG8	C9J5I9;Q9NPG8	1;1	1;1	1;1	Probable palmitoyltransferase ZDHHC4	ZDHHC4	tr|C9J5I9|C9J5I9_HUMAN Probable palmitoyltransferase ZDHHC4 (Fragment) OS=Homo sapiens GN=ZDHHC4 PE=1 SV=1;sp|Q9NPG8|ZDHC4_HUMAN Probable palmitoyltransferase ZDHHC4 OS=Homo sapiens GN=ZDHHC4 PE=2 SV=1	2	1	1	1	0	0	0	0	0	0	0	0	0	0	0	0	0	0	0	0	1	0	0	0	0	0	0	0	0	0	0	0	0	0	0	0	0	0	0	0	0	0
C9JJV6;C9JZL8;C9J5M0;C9JC07;Q96S97	C9JJV6;C9JZL8;C9J5M0;C9JC07;Q96S97	3;3;3;3;3	3;3;3;3;3	3;3;3;3;3	Myeloid-associated differentiation marker	MYADM	tr|C9JJV6|C9JJV6_HUMAN Myeloid-associated differentiation marker (Fragment) OS=Homo sapiens GN=MYADM PE=1 SV=8;tr|C9JZL8|C9JZL8_HUMAN Myeloid-associated differentiation marker (Fragment) OS=Homo sapiens GN=MYADM PE=1 SV=1;tr|C9J5M0|C9J5M0_HUMAN Myeloid-ass	5	3	3	3	2	2	2	2	2	2	2	2	2	2	2	2	2	2	0	1	3	2	1	1	1	2	1	2	2	2	2	1	1	2	2	2	2	2	1	1	2	2
C9J6D1;E9PNW0;E9PJJ2;E9PS34;E9PNJ7;E9PKT8;E9PKI2;C9J1B1	C9J6D1;E9PNW0;E9PJJ2;E9PS34;E9PNJ7;E9PKT8	12;9;9;9;9;9;5;4	1;0;0;0;0;0;0;0	1;0;0;0;0;0;0;0		NAP1L4	tr|C9J6D1|C9J6D1_HUMAN Nucleosome assembly protein 1-like 4 (Fragment) OS=Homo sapiens GN=NAP1L4 PE=1 SV=1;tr|E9PNW0|E9PNW0_HUMAN Nucleosome assembly protein 1-like 4 (Fragment) OS=Homo sapiens GN=NAP1L4 PE=1 SV=1;tr|E9PJJ2|E9PJJ2_HUMAN Nucleosome assembly	8	12	1	1	8	10	10	10	10	10	9	9	9	10	8	7	6	8	3	4	4	8	5	4	3	6	5	6	7	5	5	5	5	5	7	3	8	4	6	4	8	8
H7C5I5;C9J7K9;O15162-2;O15162;C9J9P4;C9J0H3;C9JE06	H7C5I5;C9J7K9;O15162-2;O15162;C9J9P4	3;3;3;3;2;1;1	3;3;3;3;2;1;1	3;3;3;3;2;1;1	Phospholipid scramblase 1	PLSCR1	tr|H7C5I5|H7C5I5_HUMAN Phospholipid scramblase (Fragment) OS=Homo sapiens GN=PLSCR1 PE=1 SV=1;tr|C9J7K9|C9J7K9_HUMAN Phospholipid scramblase OS=Homo sapiens GN=PLSCR1 PE=1 SV=1;sp|O15162-2|PLS1_HUMAN Isoform 2 of Phospholipid scramblase 1 OS=Homo sapiens G	7	3	3	3	3	0	1	2	0	1	1	0	1	1	2	1	1	2	1	0	2	1	1	0	0	1	1	1	1	1	1	0	1	1	1	2	2	2	1	0	2	1
C9J8U2;G5E977;Q6XQN6-3;Q6XQN6;Q6XQN6-2;H0YF31;H0YDA6	C9J8U2;G5E977;Q6XQN6-3;Q6XQN6;Q6XQN6-2	6;6;6;6;6;2;1	6;6;6;6;6;2;1	6;6;6;6;6;2;1	Nicotinate phosphoribosyltransferase	NAPRT	tr|C9J8U2|C9J8U2_HUMAN Nicotinate phosphoribosyltransferase OS=Homo sapiens GN=NAPRT PE=1 SV=1;tr|G5E977|G5E977_HUMAN Nicotinate phosphoribosyltransferase OS=Homo sapiens GN=NAPRT PE=1 SV=1;sp|Q6XQN6-3|PNCB_HUMAN Isoform 3 of Nicotinate phosphoribosyltrans	7	6	6	6	0	0	0	0	0	0	0	0	0	0	0	0	1	0	0	0	6	0	0	0	0	0	0	0	0	0	0	1	0	0	0	0	0	0	1	0	0	0
C9JA08;Q96D46	C9JA08;Q96D46	2;2	2;2	2;2	60S ribosomal export protein NMD3	NMD3	tr|C9JA08|C9JA08_HUMAN 60S ribosomal export protein NMD3 OS=Homo sapiens GN=NMD3 PE=1 SV=1;sp|Q96D46|NMD3_HUMAN 60S ribosomal export protein NMD3 OS=Homo sapiens GN=NMD3 PE=1 SV=1	2	2	2	2	1	1	2	1	2	2	2	2	2	2	2	2	0	0	0	0	0	1	0	0	0	0	1	1	0	1	0	0	0	0	0	0	0	0	0	0	2	2
C9JA28;Q9UNL2;Q9UNL2-2;C9J365	C9JA28;Q9UNL2;Q9UNL2-2;C9J365	3;3;3;2	3;3;3;2	3;3;3;2	Translocon-associated protein subunit gamma	SSR3	tr|C9JA28|C9JA28_HUMAN Translocon-associated protein subunit gamma OS=Homo sapiens GN=SSR3 PE=1 SV=1;sp|Q9UNL2|SSRG_HUMAN Translocon-associated protein subunit gamma OS=Homo sapiens GN=SSR3 PE=1 SV=1;sp|Q9UNL2-2|SSRG_HUMAN Isoform 2 of Translocon-associate	4	3	3	3	1	1	1	1	1	1	1	1	1	1	1	1	0	1	0	0	3	1	0	0	0	0	0	0	0	0	0	0	0	0	0	0	1	0	0	0	1	1
C9JNK6;C9JAZ1;O75431-2;O75431	C9JNK6;C9JAZ1;O75431-2;O75431	3;3;3;3	3;3;3;3	3;3;3;3	Metaxin-2	MTX2	tr|C9JNK6|C9JNK6_HUMAN Metaxin-2 OS=Homo sapiens GN=MTX2 PE=1 SV=1;tr|C9JAZ1|C9JAZ1_HUMAN Metaxin-2 (Fragment) OS=Homo sapiens GN=MTX2 PE=1 SV=1;sp|O75431-2|MTX2_HUMAN Isoform 2 of Metaxin-2 OS=Homo sapiens GN=MTX2;sp|O75431|MTX2_HUMAN Metaxin-2 OS=Homo sa	4	3	3	3	1	0	1	1	1	1	1	1	1	1	1	1	0	1	0	1	1	2	0	1	0	2	0	0	0	0	1	0	1	2	1	0	1	1	0	0	1	1
C9JB30;Q9UPY8;Q9UPY8-2	C9JB30;Q9UPY8;Q9UPY8-2	4;4;3	3;3;2	3;3;2	Microtubule-associated protein RP/EB family member 3	MAPRE3	tr|C9JB30|C9JB30_HUMAN Microtubule-associated protein RP/EB family member 3 (Fragment) OS=Homo sapiens GN=MAPRE3 PE=1 SV=1;sp|Q9UPY8|MARE3_HUMAN Microtubule-associated protein RP/EB family member 3 OS=Homo sapiens GN=MAPRE3 PE=1 SV=1;sp|Q9UPY8-2|MARE3_HUMA	3	4	3	3	0	1	2	0	1	3	2	3	1	1	0	1	0	1	0	1	1	1	0	0	0	0	0	1	0	1	0	0	0	0	1	0	0	0	0	0	3	2
C9JBU9;C9JQ41;H7C525;Q4VC31	C9JBU9;C9JQ41;H7C525;Q4VC31	1;1;1;1	1;1;1;1	1;1;1;1	Coiled-coil domain-containing protein 58	CCDC58	tr|C9JBU9|C9JBU9_HUMAN Coiled-coil domain-containing protein 58 OS=Homo sapiens GN=CCDC58 PE=1 SV=1;tr|C9JQ41|C9JQ41_HUMAN Coiled-coil domain-containing protein 58 OS=Homo sapiens GN=CCDC58 PE=1 SV=1;tr|H7C525|H7C525_HUMAN Coiled-coil domain-containing pro	4	1	1	1	0	0	0	0	0	0	0	0	0	0	0	0	0	0	0	0	1	0	0	0	0	0	0	0	0	0	0	0	0	0	0	0	0	0	0	0	0	0
C9JCC6;Q14919;Q14919-2;E9PNC7;E9PQX9;E9PMW2	C9JCC6;Q14919;Q14919-2;E9PNC7;E9PQX9	4;4;4;3;3;1	4;4;4;3;3;1	4;4;4;3;3;1	Dr1-associated corepressor	DRAP1	tr|C9JCC6|C9JCC6_HUMAN Dr1-associated corepressor OS=Homo sapiens GN=DRAP1 PE=1 SV=1;sp|Q14919|NC2A_HUMAN Dr1-associated corepressor OS=Homo sapiens GN=DRAP1 PE=1 SV=3;sp|Q14919-2|NC2A_HUMAN Isoform 2 of Dr1-associated corepressor OS=Homo sapiens GN=DRAP1;	6	4	4	4	0	1	1	2	1	1	1	1	1	1	1	2	2	2	1	0	0	3	0	0	1	2	1	2	3	1	2	0	2	2	2	1	3	2	2	2	3	2
C9JDH2;P53672	C9JDH2;P53672	1;1	1;1	1;1	Beta-crystallin A2	CRYBA2	tr|C9JDH2|C9JDH2_HUMAN Beta-crystallin A2 (Fragment) OS=Homo sapiens GN=CRYBA2 PE=1 SV=8;sp|P53672|CRBA2_HUMAN Beta-crystallin A2 OS=Homo sapiens GN=CRYBA2 PE=1 SV=3	2	1	1	1	0	0	0	0	0	0	0	0	0	0	0	0	0	0	0	0	0	0	0	0	0	0	0	0	0	0	0	0	0	0	0	0	0	0	0	0	0	0
C9JDL1;P50053-2;P50053	C9JDL1;P50053-2;P50053	1;1;1	1;1;1	1;1;1	Ketohexokinase	KHK	tr|C9JDL1|C9JDL1_HUMAN Ketohexokinase (Fragment) OS=Homo sapiens GN=KHK PE=1 SV=1;sp|P50053-2|KHK_HUMAN Isoform A of Ketohexokinase OS=Homo sapiens GN=KHK;sp|P50053|KHK_HUMAN Ketohexokinase OS=Homo sapiens GN=KHK PE=1 SV=2	3	1	1	1	0	0	0	0	0	0	0	0	0	0	0	0	0	0	0	0	1	0	0	0	0	0	0	0	0	0	0	0	0	0	0	0	0	0	0	0	0	0
C9JDZ2;Q9NVQ4	C9JDZ2;Q9NVQ4	1;1	1;1	1;1	Fas apoptotic inhibitory molecule 1	FAIM	tr|C9JDZ2|C9JDZ2_HUMAN Fas apoptotic inhibitory molecule 1 (Fragment) OS=Homo sapiens GN=FAIM PE=1 SV=1;sp|Q9NVQ4|FAIM1_HUMAN Fas apoptotic inhibitory molecule 1 OS=Homo sapiens GN=FAIM PE=1 SV=1	2	1	1	1	0	1	0	0	0	0	0	0	0	0	0	0	0	0	0	0	0	0	0	0	0	0	0	0	1	0	0	0	0	0	0	0	1	0	1	0	0	1
C9JE25;Q99551	C9JE25;Q99551	2;2	2;2	2;2	Transcription termination factor 1, mitochondrial	MTERF1	tr|C9JE25|C9JE25_HUMAN Transcription termination factor 1, mitochondrial (Fragment) OS=Homo sapiens GN=MTERF1 PE=1 SV=1;sp|Q99551|MTEF1_HUMAN Transcription termination factor 1, mitochondrial OS=Homo sapiens GN=MTERF1 PE=1 SV=1	2	2	2	2	2	2	1	1	1	1	1	0	1	1	1	1	1	0	0	0	0	1	0	0	0	0	0	1	0	1	0	1	0	0	1	0	1	1	0	0	0	0
C9JEJ2;P49585;C9J050;H7C1T3;H7BZN1;C9J2E1;C9JPY0;C9JVS0;F8WAZ5	C9JEJ2;P49585;C9J050;H7C1T3	12;12;10;7;5;5;4;3;3	7;7;5;3;2;4;3;2;2	7;7;5;3;2;4;3;2;2	Choline-phosphate cytidylyltransferase A	PCYT1A	tr|C9JEJ2|C9JEJ2_HUMAN Choline-phosphate cytidylyltransferase A OS=Homo sapiens GN=PCYT1A PE=1 SV=1;sp|P49585|PCY1A_HUMAN Choline-phosphate cytidylyltransferase A OS=Homo sapiens GN=PCYT1A PE=1 SV=2;tr|C9J050|C9J050_HUMAN Choline-phosphate cytidylyltransfe	9	12	7	7	6	5	4	6	4	3	6	4	4	4	4	4	1	2	0	1	4	6	1	0	0	2	5	3	4	3	2	2	1	1	6	1	4	4	2	1	7	8
C9JEZ4;Q9UKI2	C9JEZ4;Q9UKI2	1;1	1;1	1;1	Cdc42 effector protein 3	CDC42EP3	tr|C9JEZ4|C9JEZ4_HUMAN Cdc42 effector protein 3 (Fragment) OS=Homo sapiens GN=CDC42EP3 PE=1 SV=8;sp|Q9UKI2|BORG2_HUMAN Cdc42 effector protein 3 OS=Homo sapiens GN=CDC42EP3 PE=1 SV=1	2	1	1	1	1	1	1	1	1	1	1	1	1	1	0	0	0	1	0	0	0	1	0	0	0	0	0	0	0	0	0	0	0	0	0	0	0	0	0	0	1	0
C9JF17;P05090;C9JX71;F8WBT9	C9JF17;P05090	5;5;2;1	5;5;2;1	5;5;2;1	Apolipoprotein D	APOD	tr|C9JF17|C9JF17_HUMAN Apolipoprotein D (Fragment) OS=Homo sapiens GN=APOD PE=1 SV=1;sp|P05090|APOD_HUMAN Apolipoprotein D OS=Homo sapiens GN=APOD PE=1 SV=1	4	5	5	5	2	2	1	2	2	2	0	2	2	1	2	2	2	4	1	1	1	0	3	2	2	2	4	2	2	2	2	3	2	2	2	2	1	1	2	1	1	0
Q13098-7;Q13098;Q13098-5;C9JFE4;A8K070;A0A096LPJ3;A0A096LP07;Q13098-6;J3KRJ4;J3QQX0;J3KSA5;J3KTB0;J3QS88;J3QLT0;J3KRE8;J3QS84;J3QL53;J3QLE8	Q13098-7;Q13098;Q13098-5;C9JFE4;A8K070;A0A096LPJ3;A0A096LP07;Q13098-6	8;8;8;8;7;7;7;4;2;2;2;2;2;2;1;1;1;1	8;8;8;8;7;7;7;4;2;2;2;2;2;2;1;1;1;1	8;8;8;8;7;7;7;4;2;2;2;2;2;2;1;1;1;1	COP9 signalosome complex subunit 1	GPS1	sp|Q13098-7|CSN1_HUMAN Isoform 2 of COP9 signalosome complex subunit 1 OS=Homo sapiens GN=GPS1;sp|Q13098|CSN1_HUMAN COP9 signalosome complex subunit 1 OS=Homo sapiens GN=GPS1 PE=1 SV=4;sp|Q13098-5|CSN1_HUMAN Isoform 4 of COP9 signalosome complex subunit 1	18	8	8	8	6	5	6	6	6	4	6	5	5	5	5	5	2	4	1	1	1	4	1	2	2	2	4	2	4	3	2	2	2	3	5	1	3	2	2	1	3	4
C9JFR7;P99999	C9JFR7;P99999	2;2	2;2	2;2	Cytochrome c	CYCS	tr|C9JFR7|C9JFR7_HUMAN Cytochrome c (Fragment) OS=Homo sapiens GN=CYCS PE=1 SV=1;sp|P99999|CYC_HUMAN Cytochrome c OS=Homo sapiens GN=CYCS PE=1 SV=2	2	2	2	2	1	0	0	0	0	0	0	0	0	0	0	0	0	1	0	0	2	0	1	0	0	0	0	0	0	0	0	0	0	0	0	0	0	0	0	0	0	1
J3KPK1;C9JFZ1;O43426-4;O43426-2;H7BZC2	J3KPK1;C9JFZ1;O43426-4;O43426-2	17;17;17;17;1	17;17;17;17;1	1;1;1;1;1	Synaptojanin-1	SYNJ1	tr|J3KPK1|J3KPK1_HUMAN Synaptojanin-1 OS=Homo sapiens GN=SYNJ1 PE=1 SV=2;tr|C9JFZ1|C9JFZ1_HUMAN Synaptojanin-1 OS=Homo sapiens GN=SYNJ1 PE=1 SV=1;sp|O43426-4|SYNJ1_HUMAN Isoform 3 of Synaptojanin-1 OS=Homo sapiens GN=SYNJ1;sp|O43426-2|SYNJ1_HUMAN Isoform 2	5	17	17	1	6	3	3	8	1	1	8	3	4	9	4	3	2	1	0	0	0	2	0	0	0	1	1	2	3	3	2	2	2	5	10	1	6	0	1	1	8	7
C9JG87;Q9NYK5;Q9NYK5-2	C9JG87;Q9NYK5;Q9NYK5-2	2;2;2	2;2;2	2;2;2	39S ribosomal protein L39, mitochondrial	MRPL39	tr|C9JG87|C9JG87_HUMAN 39S ribosomal protein L39, mitochondrial (Fragment) OS=Homo sapiens GN=MRPL39 PE=1 SV=1;sp|Q9NYK5|RM39_HUMAN 39S ribosomal protein L39, mitochondrial OS=Homo sapiens GN=MRPL39 PE=1 SV=3;sp|Q9NYK5-2|RM39_HUMAN Isoform 2 of 39S ribosom	3	2	2	2	1	2	1	2	2	2	2	2	1	2	2	1	1	2	0	0	0	1	0	0	0	0	0	0	2	1	0	0	0	1	2	1	2	0	1	0	2	2
C9JHN8;C9JPA8;Q7L5D6-2;Q7L5D6	C9JHN8;C9JPA8;Q7L5D6-2;Q7L5D6	2;1;1;1	2;1;1;1	2;1;1;1	Golgi to ER traffic protein 4 homolog	GET4	tr|C9JHN8|C9JHN8_HUMAN Golgi to ER traffic protein 4 homolog (Fragment) OS=Homo sapiens GN=GET4 PE=1 SV=1;tr|C9JPA8|C9JPA8_HUMAN Golgi to ER traffic protein 4 homolog (Fragment) OS=Homo sapiens GN=GET4 PE=1 SV=2;sp|Q7L5D6-2|GET4_HUMAN Isoform 2 of Golgi to	4	2	2	2	1	1	0	1	1	1	1	0	0	1	0	0	1	1	0	1	0	1	0	1	0	1	1	1	1	1	1	0	1	1	1	1	1	1	1	1	1	1
F5GZZ9;C9JHR8;Q86VB7-3;Q86VB7-4;Q86VB7;Q86VB7-2;H0YGZ7	F5GZZ9;C9JHR8;Q86VB7-3;Q86VB7-4;Q86VB7;Q86VB7-2	4;4;4;4;4;4;1	4;4;4;4;4;4;1	4;4;4;4;4;4;1	Scavenger receptor cysteine-rich type 1 protein M130;Soluble CD163	CD163	tr|F5GZZ9|F5GZZ9_HUMAN Scavenger receptor cysteine-rich type 1 protein M130 OS=Homo sapiens GN=CD163 PE=1 SV=1;tr|C9JHR8|C9JHR8_HUMAN Scavenger receptor cysteine-rich type 1 protein M130 OS=Homo sapiens GN=CD163 PE=1 SV=1;sp|Q86VB7-3|C163A_HUMAN Isoform 3	7	4	4	4	3	4	3	4	3	2	2	1	1	3	3	3	0	0	1	0	0	0	0	1	0	0	1	0	0	0	0	0	0	0	0	0	0	2	2	0	0	2
C9JIF9;P13798;H7C1U0;H7C393;C9JLK2;F8WEH5;H0YFE5	C9JIF9;P13798;H7C1U0	22;22;11;10;8;2;1	22;22;11;10;8;2;1	22;22;11;10;8;2;1	Acylamino-acid-releasing enzyme	APEH	tr|C9JIF9|C9JIF9_HUMAN Acylamino-acid-releasing enzyme OS=Homo sapiens GN=APEH PE=1 SV=1;sp|P13798|ACPH_HUMAN Acylamino-acid-releasing enzyme OS=Homo sapiens GN=APEH PE=1 SV=4;tr|H7C1U0|H7C1U0_HUMAN Acylamino-acid-releasing enzyme (Fragment) OS=Homo sapien	7	22	22	22	9	17	10	12	9	11	10	9	7	9	9	7	8	4	3	3	10	12	6	5	7	7	6	4	8	9	8	5	5	7	11	4	11	6	8	5	13	9
C9JIZ0;O95777;F2Z2Y6;C9JNV3	C9JIZ0;O95777;F2Z2Y6;C9JNV3	3;3;2;2	3;3;2;2	3;3;2;2	U6 snRNA-associated Sm-like protein LSm8	LSM8	tr|C9JIZ0|C9JIZ0_HUMAN LSM8 homolog, U6 small nuclear RNA associated (S. cerevisiae), isoform CRA_a OS=Homo sapiens GN=LSM8 PE=1 SV=1;sp|O95777|LSM8_HUMAN U6 snRNA-associated Sm-like protein LSm8 OS=Homo sapiens GN=LSM8 PE=1 SV=3;tr|F2Z2Y6|F2Z2Y6_HUMAN U6	4	3	3	3	1	3	1	3	2	1	1	0	0	0	0	0	2	3	1	1	3	2	0	0	0	2	0	3	0	1	3	1	2	2	3	0	1	1	1	0	3	3
C9JJN9;Q8N3P4-2;Q8N3P4-3;Q8N3P4	C9JJN9;Q8N3P4-2;Q8N3P4-3;Q8N3P4	3;3;3;3	3;3;3;3	3;3;3;3	Vacuolar protein sorting-associated protein 8 homolog	VPS8	tr|C9JJN9|C9JJN9_HUMAN Vacuolar protein sorting-associated protein 8 homolog OS=Homo sapiens GN=VPS8 PE=1 SV=1;sp|Q8N3P4-2|VPS8_HUMAN Isoform 2 of Vacuolar protein sorting-associated protein 8 homolog OS=Homo sapiens GN=VPS8;sp|Q8N3P4-3|VPS8_HUMAN Isoform	4	3	3	3	1	1	1	2	1	1	1	0	0	1	0	1	0	0	0	0	0	1	0	0	0	0	0	1	1	0	0	0	1	0	1	0	1	1	0	0	2	1
C9JKI3;Q03135-2	C9JKI3;Q03135-2	3;3	3;3	1;1	Caveolin;Caveolin-1	CAV1	tr|C9JKI3|C9JKI3_HUMAN Caveolin (Fragment) OS=Homo sapiens GN=CAV1 PE=1 SV=1;sp|Q03135-2|CAV1_HUMAN Isoform 2 of Caveolin-1 OS=Homo sapiens GN=CAV1	2	3	3	1	0	1	0	0	1	0	0	0	0	0	0	0	0	0	0	0	2	1	0	0	0	0	0	0	0	0	0	0	0	0	0	0	0	0	1	0	0	0
C9JLU1;P52434;P52434-3;P52434-4;P52434-2;P52434-5	C9JLU1;P52434;P52434-3;P52434-4	9;9;7;7;4;2	9;9;7;7;4;2	9;9;7;7;4;2	DNA-directed RNA polymerases I, II, and III subunit RPABC3	POLR2H	tr|C9JLU1|C9JLU1_HUMAN DNA-directed RNA polymerases I, II, and III subunit RPABC3 (Fragment) OS=Homo sapiens GN=POLR2H PE=1 SV=8;sp|P52434|RPAB3_HUMAN DNA-directed RNA polymerases I, II, and III subunit RPABC3 OS=Homo sapiens GN=POLR2H PE=1 SV=4;sp|P52434-	6	9	9	9	3	6	4	6	6	4	6	3	3	5	3	2	1	2	0	0	4	3	0	0	0	2	0	2	3	2	4	1	2	4	3	1	4	1	3	0	6	5
C9JT95;C9JMP5;Q9BQ15	C9JT95;C9JMP5;Q9BQ15	2;2;2	2;2;2	2;2;2	SOSS complex subunit B1	NABP2	tr|C9JT95|C9JT95_HUMAN SOSS complex subunit B1 (Fragment) OS=Homo sapiens GN=NABP2 PE=1 SV=1;tr|C9JMP5|C9JMP5_HUMAN SOSS complex subunit B1 (Fragment) OS=Homo sapiens GN=NABP2 PE=1 SV=8;sp|Q9BQ15|SOSB1_HUMAN SOSS complex subunit B1 OS=Homo sapiens GN=NABP2	3	2	2	2	0	0	0	0	0	0	0	0	0	0	0	0	0	0	0	0	1	0	0	0	0	0	0	0	0	0	0	0	0	0	0	0	0	0	0	0	0	1
C9JP16;O75718	C9JP16;O75718	6;6	6;6	6;6	Cartilage-associated protein	CRTAP	tr|C9JP16|C9JP16_HUMAN Cartilage-associated protein OS=Homo sapiens GN=CRTAP PE=1 SV=1;sp|O75718|CRTAP_HUMAN Cartilage-associated protein OS=Homo sapiens GN=CRTAP PE=1 SV=1	2	6	6	6	2	4	1	3	3	3	4	2	1	3	1	1	3	3	0	1	3	3	0	0	0	2	2	3	4	2	2	0	3	4	3	0	5	3	2	0	5	4
C9JPQ9;C9JU00	C9JPQ9;C9JU00	16;16	1;1	1;1		FGG	tr|C9JPQ9|C9JPQ9_HUMAN Fibrinogen gamma chain (Fragment) OS=Homo sapiens GN=FGG PE=1 SV=1;tr|C9JU00|C9JU00_HUMAN Fibrinogen gamma chain (Fragment) OS=Homo sapiens GN=FGG PE=1 SV=1	2	16	1	1	5	11	3	7	10	7	7	7	4	6	9	8	2	3	2	2	7	6	7	4	3	9	8	7	4	4	4	0	4	5	6	4	5	4	3	0	4	4
C9JRD2;C9JXB9;P25686-2;P25686;C9J1G2;E7ETU0;C9JX00;Q8NHS0;O75190-4	C9JRD2;C9JXB9;P25686-2;P25686;C9J1G2;E7ETU0;C9JX00	5;5;5;5;3;3;3;1;1	5;5;5;5;3;3;3;1;1	4;4;4;4;3;3;3;0;0	DnaJ homolog subfamily B member 2	DNAJB2	tr|C9JRD2|C9JRD2_HUMAN DnaJ homolog subfamily B member 2 (Fragment) OS=Homo sapiens GN=DNAJB2 PE=1 SV=1;tr|C9JXB9|C9JXB9_HUMAN DnaJ homolog subfamily B member 2 (Fragment) OS=Homo sapiens GN=DNAJB2 PE=1 SV=1;sp|P25686-2|DNJB2_HUMAN Isoform 2 of DnaJ homolo	9	5	5	4	2	2	3	3	2	2	3	3	4	3	3	2	1	4	1	2	0	3	0	0	0	2	1	0	3	3	1	0	0	2	1	2	1	3	1	0	3	2
C9JRZ6;F8WAR4;Q9NX63;F8WD73	C9JRZ6;F8WAR4;Q9NX63	7;7;7;2	7;7;7;2	7;7;7;2	MICOS complex subunit MIC19	CHCHD3	tr|C9JRZ6|C9JRZ6_HUMAN MICOS complex subunit OS=Homo sapiens GN=CHCHD3 PE=1 SV=1;tr|F8WAR4|F8WAR4_HUMAN MICOS complex subunit OS=Homo sapiens GN=CHCHD3 PE=1 SV=1;sp|Q9NX63|MIC19_HUMAN MICOS complex subunit MIC19 OS=Homo sapiens GN=CHCHD3 PE=1 SV=1	4	7	7	7	4	5	6	5	7	6	6	7	6	6	4	3	0	4	0	0	4	4	0	0	0	1	2	1	2	4	1	3	1	1	3	0	3	1	0	0	6	6
C9JRZ8;C9JRZ8-2	C9JRZ8;C9JRZ8-2	9;6	1;0	1;0	Aldo-keto reductase family 1 member B15	AKR1B15	sp|C9JRZ8|AK1BF_HUMAN Aldo-keto reductase family 1 member B15 OS=Homo sapiens GN=AKR1B15 PE=1 SV=2;sp|C9JRZ8-2|AK1BF_HUMAN Isoform 2 of Aldo-keto reductase family 1 member B15 OS=Homo sapiens GN=AKR1B15	2	9	1	1	0	0	0	0	0	0	0	0	0	0	0	0	0	0	0	0	7	0	0	0	0	0	0	0	0	0	0	0	1	0	0	0	0	0	0	0	1	0
C9JV77;P02765	C9JV77;P02765	11;11	11;11	11;11	Alpha-2-HS-glycoprotein;Alpha-2-HS-glycoprotein chain A;Alpha-2-HS-glycoprotein chain B	AHSG	tr|C9JV77|C9JV77_HUMAN Alpha-2-HS-glycoprotein OS=Homo sapiens GN=AHSG PE=1 SV=1;sp|P02765|FETUA_HUMAN Alpha-2-HS-glycoprotein OS=Homo sapiens GN=AHSG PE=1 SV=1	2	11	11	11	2	4	2	3	3	3	4	3	2	4	6	4	1	3	0	2	1	5	3	4	1	4	4	4	2	1	2	2	2	4	5	4	4	4	5	1	4	5
C9JVE2;Q96GG9;C9J8R4;C9JRU6;C9J0B2;C9JUW4	C9JVE2;Q96GG9;C9J8R4;C9JRU6;C9J0B2;C9JUW4	4;4;3;2;2;2	4;4;3;2;2;2	4;4;3;2;2;2	DCN1-like protein;DCN1-like protein 1	DCUN1D1	tr|C9JVE2|C9JVE2_HUMAN DCN1-like protein OS=Homo sapiens GN=DCUN1D1 PE=1 SV=1;sp|Q96GG9|DCNL1_HUMAN DCN1-like protein 1 OS=Homo sapiens GN=DCUN1D1 PE=1 SV=1;tr|C9J8R4|C9J8R4_HUMAN DCN1-like protein 1 (Fragment) OS=Homo sapiens GN=DCUN1D1 PE=1 SV=1;tr|C9JRU	6	4	4	4	1	1	1	2	1	3	1	1	0	1	1	0	0	0	0	0	1	1	0	0	0	1	0	0	0	0	0	0	0	1	0	0	0	0	0	0	0	2
C9JW74;Q5EB52-2;Q5EB52;C9JWU9;C9JSW2;Q5EB52-3;R4GN52;C9JRA9;C9JCM6	C9JW74;Q5EB52-2;Q5EB52;C9JWU9;C9JSW2;Q5EB52-3;R4GN52	4;4;4;3;3;3;2;1;1	4;4;4;3;3;3;2;1;1	4;4;4;3;3;3;2;1;1	Mesoderm-specific transcript homolog protein	MEST	tr|C9JW74|C9JW74_HUMAN Mesoderm-specific transcript homolog protein OS=Homo sapiens GN=MEST PE=1 SV=1;sp|Q5EB52-2|MEST_HUMAN Isoform 2 of Mesoderm-specific transcript homolog protein OS=Homo sapiens GN=MEST;sp|Q5EB52|MEST_HUMAN Mesoderm-specific transcript	9	4	4	4	1	3	0	0	0	2	3	0	0	1	0	0	2	2	0	0	0	2	0	1	0	3	2	2	1	1	0	0	1	1	1	1	3	3	1	1	3	1
C9JWV4;G5E9Q8;Q9H9Q4;Q9H9Q4-2;H7C0G7	C9JWV4;G5E9Q8;Q9H9Q4;Q9H9Q4-2;H7C0G7	2;2;2;2;1	2;2;2;2;1	2;2;2;2;1	Non-homologous end-joining factor 1	NHEJ1	tr|C9JWV4|C9JWV4_HUMAN Non-homologous end-joining factor 1 (Fragment) OS=Homo sapiens GN=NHEJ1 PE=1 SV=1;tr|G5E9Q8|G5E9Q8_HUMAN HCG2043685, isoform CRA_b OS=Homo sapiens GN=NHEJ1 PE=1 SV=1;sp|Q9H9Q4|NHEJ1_HUMAN Non-homologous end-joining factor 1 OS=Homo s	5	2	2	2	1	1	0	1	1	1	1	0	0	1	0	0	0	0	0	0	1	0	0	0	0	0	0	0	0	0	0	0	0	0	0	0	0	0	0	0	1	0
C9JWX7	C9JWX7	1	1	1		TRIM16L	tr|C9JWX7|C9JWX7_HUMAN Tripartite motif-containing protein 16-like protein (Fragment) OS=Homo sapiens GN=TRIM16L PE=4 SV=1	1	1	1	1	1	0	0	0	0	0	0	0	0	0	0	0	0	0	0	0	0	0	1	1	1	1	0	1	1	0	1	1	0	1	0	1	1	0	0	1	0	0
C9JY26;Q9BZG1;Q9BZG1-4;Q9BZG1-2;C9JBG0;J3QLC6;Q96PJ7;E7ES60;K7EIF2;H7C0Y7	C9JY26;Q9BZG1;Q9BZG1-4;Q9BZG1-2;C9JBG0;J3QLC6;Q96PJ7;E7ES60	6;6;5;5;4;3;3;3;2;2	6;6;5;5;4;3;3;3;2;2	6;6;5;5;4;3;3;3;2;2	Ras-related protein Rab-34	RAB34	tr|C9JY26|C9JY26_HUMAN Ras-related protein Rab-34, isoform NARR (Fragment) OS=Homo sapiens GN=RAB34 PE=1 SV=9;sp|Q9BZG1|RAB34_HUMAN Ras-related protein Rab-34 OS=Homo sapiens GN=RAB34 PE=1 SV=1;sp|Q9BZG1-4|RAB34_HUMAN Isoform 4 of Ras-related protein Rab-3	10	6	6	6	1	2	2	1	1	2	2	2	2	1	0	1	2	1	0	1	4	2	0	0	0	1	1	1	2	1	1	0	1	1	1	0	2	1	2	2	1	2
C9JYN0;Q16563-2;Q16563;H7C4J8;A0A0U1RQT9	C9JYN0;Q16563-2;Q16563;H7C4J8	4;4;3;2;1	4;4;3;2;1	4;4;3;2;1	Synaptophysin-like protein 1	SYPL1	tr|C9JYN0|C9JYN0_HUMAN Synaptophysin-like protein 1 OS=Homo sapiens GN=SYPL1 PE=1 SV=1;sp|Q16563-2|SYPL1_HUMAN Isoform 2 of Synaptophysin-like protein 1 OS=Homo sapiens GN=SYPL1;sp|Q16563|SYPL1_HUMAN Synaptophysin-like protein 1 OS=Homo sapiens GN=SYPL1 PE	5	4	4	4	1	1	1	1	1	1	1	1	1	1	1	1	1	1	1	1	2	1	1	1	1	1	1	1	2	1	1	0	1	1	2	1	2	1	2	2	1	1
C9JYQ9;H0Y8C2;Q6P5R6	C9JYQ9;H0Y8C2;Q6P5R6	3;3;3	3;3;3	3;3;3	60S ribosomal protein L22-like 1	RPL22L1	tr|C9JYQ9|C9JYQ9_HUMAN 60S ribosomal protein L22-like 1 OS=Homo sapiens GN=RPL22L1 PE=1 SV=1;tr|H0Y8C2|H0Y8C2_HUMAN 60S ribosomal protein L22-like 1 (Fragment) OS=Homo sapiens GN=RPL22L1 PE=1 SV=1;sp|Q6P5R6|RL22L_HUMAN 60S ribosomal protein L22-like 1 OS=H	3	3	3	3	0	1	0	0	0	0	0	0	1	0	0	0	1	0	0	0	1	1	1	1	0	1	1	2	1	1	1	1	1	1	2	1	2	1	0	1	1	0
O60716;C9JZR2;O60716-3;O60716-5;O60716-2;O60716-6;O60716-7;O60716-8;O60716-4;O60716-17;O60716-9;O60716-10;O60716-11;O60716-13;O60716-18;O60716-21;O60716-19;O60716-16;O60716-20;O60716-22;O60716-14;O60716-12;O60716-24;O60716-23;O60716-15;O60716-29;O60716-27;O60716-26;O60716-25;O60716-32;O60716-31;O60716-30;O60716-28;E9PRE2;H0YC95;E9PKY0;E9PKL1	O60716;C9JZR2;O60716-3;O60716-5;O60716-2;O60716-6;O60716-7;O60716-8;O60716-4;O60716-17;O60716-9;O60716-10;O60716-11;O60716-13;O60716-18;O60716-21;O60716-19;O60716-16;O60716-20;O60716-22;O60716-14;O60716-12;O60716-24;O60716-23;O60716-15;O60716-29;O60716-27;O60716-26;O60716-25;O60716-32;O60716-31;O60716-30;O60716-28	33;33;33;33;33;32;32;32;32;29;29;29;29;29;29;29;29;28;28;28;28;28;28;28;28;21;21;21;21;20;20;20;20;7;5;4;1	33;33;33;33;33;32;32;32;32;29;29;29;29;29;29;29;29;28;28;28;28;28;28;28;28;21;21;21;21;20;20;20;20;7;5;4;1	33;33;33;33;33;32;32;32;32;29;29;29;29;29;29;29;29;28;28;28;28;28;28;28;28;21;21;21;21;20;20;20;20;7;5;4;1	Catenin delta-1	CTNND1	sp|O60716|CTND1_HUMAN Catenin delta-1 OS=Homo sapiens GN=CTNND1 PE=1 SV=1;tr|C9JZR2|C9JZR2_HUMAN Catenin delta-1 OS=Homo sapiens GN=CTNND1 PE=1 SV=2;sp|O60716-3|CTND1_HUMAN Isoform 1AC of Catenin delta-1 OS=Homo sapiens GN=CTNND1;sp|O60716-5|CTND1_HUMAN Is	37	33	33	33	17	23	12	20	21	19	20	16	11	15	13	14	4	9	2	5	4	15	5	3	2	8	11	9	8	6	11	5	5	8	12	3	10	10	10	4	17	19
CON__REFSEQ:XP_001252647;CON__A2I7N3	CON__REFSEQ:XP_001252647;CON__A2I7N3	2;2	2;2	2;2			;	2	2	2	2	1	1	1	1	1	1	0	0	0	1	0	1	1	1	2	0	0	1	0	1	1	0	1	1	1	1	0	0	1	1	1	1	1	1	1	1	0	1
CON__ENSEMBL:ENSBTAP00000024146	CON__ENSEMBL:ENSBTAP00000024146	6	1	1				1	6	1	1	4	4	5	6	6	5	5	6	3	5	6	6	3	4	2	3	6	6	3	4	5	5	3	4	4	4	2	4	5	3	4	4	4	4	4	2	5	5
CON__ENSEMBL:ENSBTAP00000024466;CON__ENSEMBL:ENSBTAP00000024462	CON__ENSEMBL:ENSBTAP00000024466;CON__ENSEMBL:ENSBTAP00000024462	9;7	9;7	9;7			;	2	9	9	9	0	0	0	1	1	0	1	1	1	1	0	1	0	0	8	0	3	0	0	0	1	0	0	0	0	0	0	0	0	4	0	0	0	0	1	0	0	0
CON__ENSEMBL:ENSBTAP00000038253	CON__ENSEMBL:ENSBTAP00000038253	21	4	4				1	21	4	4	14	14	12	17	14	13	13	12	13	13	14	13	15	15	12	14	12	12	14	15	14	14	13	15	15	13	14	14	11	16	14	12	16	12	14	14	11	11
CON__H-INV:HIT000292931	CON__H-INV:HIT000292931	14	1	1				1	14	1	1	1	3	0	1	3	1	2	3	2	4	4	1	5	5	4	4	8	3	4	5	3	3	4	3	3	3	3	3	2	3	3	3	2	3	3	3	2	3
CON__O43790;O43790	CON__O43790;O43790	17;17	16;16	3;3	Keratin, type II cuticular Hb6	KRT86	;sp|O43790|KRT86_HUMAN Keratin, type II cuticular Hb6 OS=Homo sapiens GN=KRT86 PE=1 SV=1	2	17	16	3	0	0	2	1	1	1	1	1	2	0	1	2	4	4	3	3	0	2	2	3	2	4	2	2	0	2	3	1	0	2	3	4	2	3	1	1	1	4
CON__O95678;O95678	CON__O95678;O95678	22;22	2;2	2;2	Keratin, type II cytoskeletal 75	KRT75	;sp|O95678|K2C75_HUMAN Keratin, type II cytoskeletal 75 OS=Homo sapiens GN=KRT75 PE=1 SV=2	2	22	2	2	14	15	11	13	13	12	12	13	12	12	15	12	15	13	12	13	11	9	16	15	14	15	14	13	15	15	15	14	13	14	14	12	12	14	14	13	13	11
CON__P00711	CON__P00711	10	10	10				1	10	10	10	1	0	0	0	0	2	0	0	2	0	1	0	0	0	9	0	0	0	1	0	1	0	0	0	1	1	1	2	1	6	0	0	0	1	1	2	0	0
CON__P00761;A6XGL3;E9PRA0;J3KQC6;Q9BYE2-3;Q9BYE2-5;Q9BYE2-2;Q9BYE2	CON__P00761	14;1;1;1;1;1;1;1	14;1;1;1;1;1;1;1	13;0;0;0;0;0;0;0				8	14	14	13	9	9	8	8	10	9	8	9	8	10	9	9	11	8	10	10	10	9	10	9	8	7	9	9	8	8	7	9	6	8	8	7	6	10	8	11	8	11
CON__P00766	CON__P00766	6	6	6				1	6	6	6	0	0	0	0	0	0	0	0	0	0	0	0	0	0	0	0	6	0	0	0	0	0	0	0	0	0	0	0	0	0	0	0	0	0	0	0	0	0
CON__P01966	CON__P01966	7	2	2				1	7	2	2	5	4	4	5	5	5	5	5	4	5	5	4	4	4	3	3	7	4	3	4	4	3	4	4	4	5	4	4	4	4	4	4	4	4	3	5	4	4
P02533;CON__P02533;K7ENV3	P02533;CON__P02533	51;51;4	46;46;4	11;11;0	Keratin, type I cytoskeletal 14	KRT14	sp|P02533|K1C14_HUMAN Keratin, type I cytoskeletal 14 OS=Homo sapiens GN=KRT14 PE=1 SV=4;	3	51	46	11	43	40	36	37	35	32	34	30	30	35	36	32	44	35	37	34	25	21	44	41	37	42	32	39	45	39	40	37	41	39	38	40	37	38	43	40	30	35
CON__P02535-1	CON__P02535-1	18	4	4				1	18	4	4	11	11	13	14	12	11	12	11	12	10	13	10	14	12	12	13	10	9	12	13	13	13	11	13	12	12	16	14	12	13	13	12	14	12	12	14	10	10
CON__P02538;P02538	CON__P02538;P02538	60;60	7;7	4;4	Keratin, type II cytoskeletal 6A	KRT6A	;sp|P02538|K2C6A_HUMAN Keratin, type II cytoskeletal 6A OS=Homo sapiens GN=KRT6A PE=1 SV=3	2	60	7	4	44	40	30	38	37	27	35	36	32	33	45	31	46	38	36	36	32	23	49	42	41	49	35	39	51	45	44	38	43	39	43	42	38	36	47	41	27	35
CON__P02662	CON__P02662	13	13	13				1	13	13	13	6	5	6	6	4	4	4	4	9	8	7	6	6	6	12	6	8	7	7	8	9	7	6	7	7	6	7	6	5	11	6	6	6	7	9	6	6	5
CON__P02663	CON__P02663	15	15	15				1	15	15	15	8	4	7	8	4	5	6	5	10	8	8	6	6	3	14	3	3	4	5	6	8	5	4	4	5	4	6	4	5	9	5	6	3	4	8	3	4	1
CON__P02666	CON__P02666	5	5	5				1	5	5	5	1	2	2	2	1	2	1	2	3	2	2	2	1	1	5	2	3	1	1	2	3	3	1	1	2	1	3	2	2	3	1	3	1	1	3	3	1	1
CON__P02668	CON__P02668	8	8	8				1	8	8	8	4	3	5	4	3	3	3	3	4	3	4	3	3	3	8	3	4	3	4	5	4	3	2	3	2	4	5	3	3	7	2	3	2	2	5	3	3	2
CON__P02754	CON__P02754	12	12	12				1	12	12	12	8	7	8	9	6	8	6	9	9	9	9	7	7	8	12	8	4	8	8	9	8	9	8	10	9	9	9	8	9	9	7	8	6	7	8	8	6	4
CON__P02768-1;P02768;A0A0C4DGB6;B7WNR0;H0YA55;D6RHD5;C9JKR2;P02768-2;A0A087WWT3;P02768-3;H7C013	CON__P02768-1;P02768;A0A0C4DGB6;B7WNR0;H0YA55;D6RHD5;C9JKR2;P02768-2;A0A087WWT3;P02768-3	83;83;79;64;61;60;54;54;50;50;27	83;83;79;64;61;60;54;54;50;50;27	78;78;74;60;56;56;50;50;47;47;26	Serum albumin	ALB	;sp|P02768|ALBU_HUMAN Serum albumin OS=Homo sapiens GN=ALB PE=1 SV=2;tr|A0A0C4DGB6|A0A0C4DGB6_HUMAN Serum albumin OS=Homo sapiens GN=ALB PE=1 SV=1;tr|B7WNR0|B7WNR0_HUMAN Serum albumin OS=Homo sapiens GN=ALB PE=1 SV=1;tr|H0YA55|H0YA55_HUMAN Serum albumin (F	11	83	83	78	47	51	44	54	51	55	55	52	46	58	51	50	47	49	36	35	72	50	44	41	36	43	45	47	43	37	38	38	39	41	45	40	40	42	42	36	45	53
CON__P02769	CON__P02769	37	32	32				1	37	32	32	23	19	19	22	16	18	16	21	19	24	24	17	14	16	27	13	21	10	18	15	23	17	13	18	22	24	14	27	15	23	17	15	9	18	20	21	9	12
CON__P04259	CON__P04259	59	2	1				1	59	2	1	42	38	29	38	37	25	34	35	32	30	43	32	48	39	37	34	31	22	50	43	42	48	36	42	50	45	45	40	43	40	43	42	39	36	49	43	26	34
CON__P05784	CON__P05784	8	1	1				1	8	1	1	2	2	2	2	2	2	2	2	2	2	2	2	2	2	2	2	6	2	2	2	2	2	2	2	2	2	2	2	2	2	3	2	2	2	2	2	2	2
CON__P05787;P05787;P05787-2;F8VUG2;F8W1U3;F8VP67;CON__H-INV:HIT000016045;H0YIB2	CON__P05787;P05787;P05787-2;F8VUG2;F8W1U3	25;25;25;18;15;11;6;1	13;13;13;10;7;7;2;1	4;4;4;4;3;3;2;1	Keratin, type II cytoskeletal 8	KRT8	;sp|P05787|K2C8_HUMAN Keratin, type II cytoskeletal 8 OS=Homo sapiens GN=KRT8 PE=1 SV=7;sp|P05787-2|K2C8_HUMAN Isoform 2 of Keratin, type II cytoskeletal 8 OS=Homo sapiens GN=KRT8;tr|F8VUG2|F8VUG2_HUMAN Keratin, type II cytoskeletal 8 (Fragment) OS=Homo sa	8	25	13	4	7	11	5	6	9	7	6	9	7	9	11	6	12	11	9	10	19	8	10	11	9	9	9	9	9	8	10	9	8	9	9	9	7	8	9	9	9	9
CON__P07477;E7EQ64;P07477;H0Y8D1;A6XMV8;A0A0J9YYC8;A0A087WW55;A6XMV9;Q8NHM4;P07478	CON__P07477;E7EQ64;P07477;H0Y8D1;A6XMV8;A0A0J9YYC8;A0A087WW55;A6XMV9;Q8NHM4;P07478	2;2;2;1;1;1;1;1;1;1	1;1;1;1;1;1;1;1;1;1	1;1;1;1;1;1;1;1;1;1	Trypsin-1;Alpha-trypsin chain 1;Alpha-trypsin chain 2;Putative trypsin-6;Trypsin-2	PRSS1;PRSS3P2;PRSS2	;tr|E7EQ64|E7EQ64_HUMAN Trypsin-1 OS=Homo sapiens GN=PRSS1 PE=1 SV=1;sp|P07477|TRY1_HUMAN Trypsin-1 OS=Homo sapiens GN=PRSS1 PE=1 SV=1;tr|H0Y8D1|H0Y8D1_HUMAN Trypsin-1 (Fragment) OS=Homo sapiens GN=PRSS1 PE=1 SV=1;tr|A6XMV8|A6XMV8_HUMAN Protease serine 2 p	10	2	1	1	2	1	1	1	2	2	1	2	1	1	1	1	2	1	2	2	2	1	1	2	1	1	1	1	1	1	1	1	1	1	2	2	1	2	1	2	2	2
CON__P08727	CON__P08727	27	17	1				1	27	17	1	9	8	8	8	20	5	8	5	6	8	7	8	9	7	8	11	22	5	13	9	9	9	8	10	9	10	10	10	10	9	11	9	9	9	9	10	7	7
CON__P08729;CON__Q3KNV1;P08729	CON__P08729;CON__Q3KNV1;P08729	12;12;12	3;3;3	3;3;3	Keratin, type II cytoskeletal 7	KRT7	;;sp|P08729|K2C7_HUMAN Keratin, type II cytoskeletal 7 OS=Homo sapiens GN=KRT7 PE=1 SV=5	3	12	3	3	5	7	5	4	6	4	5	5	5	3	5	4	7	5	4	5	11	4	5	7	6	7	5	5	5	5	6	7	5	6	5	5	4	4	6	6	5	6
CON__P08730-1	CON__P08730-1	17	3	3				1	17	3	3	8	8	7	8	8	6	7	6	7	7	7	7	7	7	7	9	11	6	13	7	7	9	8	10	9	7	11	9	9	8	10	9	11	10	9	12	8	7
P08779;CON__P08779;K7ENW6	P08779;CON__P08779	49;49;16	30;30;14	23;23;8	Keratin, type I cytoskeletal 16	KRT16	sp|P08779|K1C16_HUMAN Keratin, type I cytoskeletal 16 OS=Homo sapiens GN=KRT16 PE=1 SV=4;	3	49	30	23	41	30	26	30	34	23	31	26	24	29	29	24	39	30	35	30	15	17	45	35	32	39	26	34	43	37	33	33	40	33	37	40	32	32	39	38	21	29
CON__P12035;P12035	CON__P12035;P12035	28;28	9;9	9;9	Keratin, type II cytoskeletal 3	KRT3	;sp|P12035|K2C3_HUMAN Keratin, type II cytoskeletal 3 OS=Homo sapiens GN=KRT3 PE=1 SV=3	2	28	9	9	14	15	9	13	13	11	12	11	11	10	14	11	15	13	10	15	12	11	18	16	16	19	13	15	17	13	16	15	13	19	19	13	14	11	15	17	12	12
CON__P12763	CON__P12763	5	5	5				1	5	5	5	1	0	1	1	1	0	1	0	0	1	1	1	0	1	2	0	2	0	0	0	0	0	2	0	0	0	0	1	0	1	0	1	0	0	0	0	1	0
CON__P13645;P13645;CON__Q2M2I5;Q2M2I5;CON__A2AB72;CON__Q7Z3Y9;Q7Z3Y9	CON__P13645;P13645	58;58;3;3;1;1;1	57;57;3;3;1;1;1	37;37;0;0;0;0;0	Keratin, type I cytoskeletal 10	KRT10	;sp|P13645|K1C10_HUMAN Keratin, type I cytoskeletal 10 OS=Homo sapiens GN=KRT10 PE=1 SV=6	7	58	57	37	42	50	43	41	39	35	42	36	39	39	40	38	54	44	42	44	43	41	46	46	45	42	43	41	46	43	48	46	47	45	45	44	43	43	47	44	39	40
CON__P13646-1;K7EQH6;K7EMJ2	CON__P13646-1	34;2;1	1;0;0	1;0;0				3	34	1	1	5	6	6	6	19	5	13	5	6	5	5	5	9	6	7	9	13	5	20	8	9	10	6	17	8	6	12	10	7	7	19	8	17	6	9	20	6	5
CON__P13647;P13647;H0YI76;F8W0C6;H0YIN9;F8VV57;F8VU69;CON__REFSEQ:XP_932229	CON__P13647;P13647	64;64;27;25;19;7;5;1	51;51;22;17;16;7;5;0	11;11;8;0;2;2;0;0	Keratin, type II cytoskeletal 5	KRT5	;sp|P13647|K2C5_HUMAN Keratin, type II cytoskeletal 5 OS=Homo sapiens GN=KRT5 PE=1 SV=3	8	64	51	11	48	48	38	44	40	43	37	36	37	42	46	35	50	44	42	43	34	36	51	49	47	48	45	45	53	49	46	48	48	46	46	45	43	43	47	46	42	42
CON__P13717	CON__P13717	41	41	41				1	41	41	41	25	32	26	26	28	25	27	26	22	27	26	24	34	28	30	27	38	31	30	27	21	26	27	30	29	27	29	26	27	24	26	23	25	28	26	20	31	32
CON__P19013;P19013;F8VX05;F8VZR6	CON__P19013;P19013	40;40;4;4	37;37;4;4	30;30;3;3	Keratin, type II cytoskeletal 4	KRT4	;sp|P19013|K2C4_HUMAN Keratin, type II cytoskeletal 4 OS=Homo sapiens GN=KRT4 PE=1 SV=4	4	40	37	30	6	4	5	6	23	6	21	5	7	6	8	4	5	4	3	6	8	6	19	5	4	5	4	14	6	7	10	4	5	5	23	4	7	5	4	21	5	5
CON__P20930;P20930	CON__P20930;P20930	25;25	25;25	25;25	Filaggrin	FLG	;sp|P20930|FILA_HUMAN Filaggrin OS=Homo sapiens GN=FLG PE=1 SV=3	2	25	25	25	13	18	12	12	8	6	10	2	5	6	13	14	18	5	4	10	2	4	16	16	13	17	8	14	13	12	17	14	15	10	8	8	7	7	10	9	2	4
CON__P34955	CON__P34955	2	2	2				1	2	2	2	0	0	1	1	0	0	0	0	0	1	0	2	0	0	2	1	2	0	2	2	1	1	1	1	2	1	1	1	0	2	0	1	1	1	2	0	0	1
CON__P35900;P35900	CON__P35900;P35900	14;14	12;12	9;9	Keratin, type I cytoskeletal 20	KRT20	;sp|P35900|K1C20_HUMAN Keratin, type I cytoskeletal 20 OS=Homo sapiens GN=KRT20 PE=1 SV=1	2	14	12	9	3	2	2	2	3	2	2	2	2	2	2	2	2	2	3	2	12	2	2	2	2	2	2	2	2	2	2	2	2	2	2	2	2	2	2	2	2	2
CON__P35908;H0YID6	CON__P35908	82;5	1;0	1;0				2	82	1	1	60	71	51	49	49	48	45	47	43	51	53	41	73	57	58	61	59	51	64	64	64	61	58	58	67	61	66	62	58	57	62	59	55	54	62	64	59	53
CON__P35908v2;P35908	CON__P35908v2;P35908	82;82	82;82	1;1	Keratin, type II cytoskeletal 2 epidermal	KRT2	;sp|P35908|K22E_HUMAN Keratin, type II cytoskeletal 2 epidermal OS=Homo sapiens GN=KRT2 PE=1 SV=2	2	82	82	1	60	72	51	50	50	48	45	48	44	52	54	42	73	57	58	61	59	51	64	64	64	61	58	58	67	61	66	62	58	57	62	59	55	54	62	64	60	54
CON__P41361	CON__P41361	4	3	3				1	4	3	3	1	1	0	1	1	1	1	1	1	1	1	1	0	1	2	0	1	1	1	2	1	2	0	2	1	0	1	0	1	1	1	1	1	1	2	0	1	1
CON__P48668;P48668	CON__P48668;P48668	60;60	34;34	2;2	Keratin, type II cytoskeletal 6C	KRT6C	;sp|P48668|K2C6C_HUMAN Keratin, type II cytoskeletal 6C OS=Homo sapiens GN=KRT6C PE=1 SV=3	2	60	34	2	43	37	29	37	36	26	33	35	33	31	43	32	48	37	38	34	32	22	50	42	42	48	36	41	51	45	45	39	44	39	43	43	38	36	49	43	26	33
CON__P50446	CON__P50446	38	4	2				1	38	4	2	23	24	16	21	20	16	17	19	17	19	25	18	28	22	21	21	16	12	30	24	26	26	18	24	30	26	25	21	25	24	26	22	22	20	29	25	16	19
CON__P50448	CON__P50448	4	4	4				1	4	4	4	1	0	0	0	0	0	0	0	1	1	1	1	1	0	4	0	0	0	1	1	1	1	1	1	0	1	1	0	1	0	1	1	1	1	1	1	0	0
P78386;CON__P78386;F5GYI5	P78386;CON__P78386;F5GYI5	17;17;11	7;7;5	7;7;5	Keratin, type II cuticular Hb5	KRT85	sp|P78386|KRT85_HUMAN Keratin, type II cuticular Hb5 OS=Homo sapiens GN=KRT85 PE=1 SV=1;;tr|F5GYI5|F5GYI5_HUMAN Keratin, type II cuticular Hb5 OS=Homo sapiens GN=KRT85 PE=1 SV=1	3	17	7	7	1	0	2	1	1	1	1	1	2	0	1	2	5	4	3	3	0	2	2	4	2	4	2	3	1	3	3	1	1	2	4	4	3	3	1	1	2	5
CON__Q04695;Q04695;K7EPJ9;K7ESE1;K7ELP7;Q8N1A0-2	CON__Q04695;Q04695	45;45;22;10;1;1	29;29;14;5;1;0	2;2;2;0;0;0	Keratin, type I cytoskeletal 17	KRT17	;sp|Q04695|K1C17_HUMAN Keratin, type I cytoskeletal 17 OS=Homo sapiens GN=KRT17 PE=1 SV=2	6	45	29	2	32	24	23	30	29	22	30	30	23	25	33	22	30	25	28	23	19	16	37	35	30	35	24	30	36	34	35	32	32	29	25	32	25	26	35	33	16	24
CON__Q05B55	CON__Q05B55	4	4	4				1	4	4	4	0	0	0	0	0	0	0	0	0	0	0	0	0	0	3	0	1	0	0	0	0	1	1	0	0	1	0	0	1	1	0	1	1	1	1	0	0	0
CON__Q14525;Q14525;CON__Q92764;C4AM86;CON__Q497I4;Q92764	CON__Q14525;Q14525	15;15;3;3;3;3	3;3;0;0;0;0	2;2;0;0;0;0	Keratin, type I cuticular Ha3-II	KRT33B	;sp|Q14525|KT33B_HUMAN Keratin, type I cuticular Ha3-II OS=Homo sapiens GN=KRT33B PE=1 SV=3	6	15	3	2	2	2	4	3	1	3	2	2	2	2	2	1	2	2	1	1	1	1	2	3	2	7	1	1	2	3	2	2	3	1	2	2	2	1	2	2	2	2
CON__Q14CN4-1;Q14CN4-3;Q14CN4-2;Q14CN4;H0YHD9;H0YIG3	CON__Q14CN4-1;Q14CN4-3;Q14CN4-2;Q14CN4	13;13;13;13;2;1	5;5;5;5;1;0	1;1;1;1;1;0	Keratin, type II cytoskeletal 72	KRT72	;sp|Q14CN4-3|K2C72_HUMAN Isoform 3 of Keratin, type II cytoskeletal 72 OS=Homo sapiens GN=KRT72;sp|Q14CN4-2|K2C72_HUMAN Isoform 2 of Keratin, type II cytoskeletal 72 OS=Homo sapiens GN=KRT72;sp|Q14CN4|K2C72_HUMAN Keratin, type II cytoskeletal 72 OS=Homo sa	6	13	5	1	7	8	8	8	7	4	7	7	6	6	7	5	5	4	4	4	6	5	7	9	5	8	5	8	7	9	6	9	7	7	7	6	7	8	7	5	6	6
CON__Q9UE12;CON__Q15323;Q15323;CON__A2A5Y0;CON__REFSEQ:XP_986630	CON__Q9UE12;CON__Q15323;Q15323	16;16;16;4;4	15;15;15;3;3	0;0;0;0;0	Keratin, type I cuticular Ha1	KRT31	;;sp|Q15323|K1H1_HUMAN Keratin, type I cuticular Ha1 OS=Homo sapiens GN=KRT31 PE=1 SV=3	5	16	15	0	2	1	3	2	1	2	1	2	2	2	2	1	3	2	1	1	1	1	3	4	3	7	1	1	2	2	2	3	2	1	2	4	2	1	2	2	2	2
CON__Q1RMK2	CON__Q1RMK2	7	7	7				1	7	7	7	0	0	0	0	0	0	0	0	0	0	0	0	0	0	7	0	0	0	0	0	0	0	0	0	0	0	0	0	0	3	1	0	0	0	0	0	0	0
CON__Q1RMN8	CON__Q1RMN8	4	4	4				1	4	4	4	0	0	0	0	0	0	0	0	1	0	0	0	0	0	4	0	0	0	0	0	0	0	0	0	0	0	0	0	0	2	0	0	0	0	0	0	0	0
CON__Q2UVX4	CON__Q2UVX4	30	22	22				1	30	22	22	9	8	6	8	8	8	10	9	7	9	8	8	6	5	22	6	5	7	5	5	6	6	6	5	6	6	5	4	5	9	6	7	6	8	7	3	7	7
CON__Q3SX09	CON__Q3SX09	5	3	1				1	5	3	1	2	2	2	3	3	2	2	2	2	3	3	2	2	2	2	1	3	3	1	2	3	3	3	3	3	3	2	2	4	3	3	3	2	3	2	2	2	3
CON__Q3SY84;Q3SY84	CON__Q3SY84;Q3SY84	15;15	10;10	1;1	Keratin, type II cytoskeletal 71	KRT71	;sp|Q3SY84|K2C71_HUMAN Keratin, type II cytoskeletal 71 OS=Homo sapiens GN=KRT71 PE=1 SV=3	2	15	10	1	10	5	4	5	5	4	4	6	5	4	5	4	4	4	3	4	4	4	3	8	4	4	3	6	4	14	5	11	4	6	5	3	5	5	4	5	5	5
CON__Q3SZR3	CON__Q3SZR3	1	1	1				1	1	1	1	0	0	0	0	0	0	0	0	0	0	0	0	0	0	1	0	1	0	0	0	0	0	0	0	0	0	0	0	0	0	0	0	0	0	1	0	0	0
CON__Q3TTY5	CON__Q3TTY5	17	1	1				1	17	1	1	13	15	10	11	11	12	9	10	10	11	14	10	14	13	11	13	11	12	12	14	13	13	13	13	14	12	14	12	12	11	13	12	11	12	12	13	13	11
CON__Q9Z2K1;CON__Q3ZAW8	CON__Q9Z2K1;CON__Q3ZAW8	16;16	1;1	1;1			;	2	16	1	1	14	12	12	13	14	10	13	13	10	13	13	12	14	11	13	12	6	8	14	14	13	14	11	13	14	14	14	12	13	13	14	14	14	14	14	14	9	12
CON__Q3ZBD7	CON__Q3ZBD7	12	2	2				1	12	2	2	5	8	5	7	6	6	7	6	5	5	5	6	4	5	4	4	9	8	4	3	3	5	6	5	3	4	4	4	4	5	6	4	6	3	4	4	10	6
CON__Q5D862;Q5D862	CON__Q5D862;Q5D862	30;30	30;30	30;30	Filaggrin-2	FLG2	;sp|Q5D862|FILA2_HUMAN Filaggrin-2 OS=Homo sapiens GN=FLG2 PE=1 SV=1	2	30	30	30	20	25	18	16	10	12	17	11	11	17	18	15	22	15	15	19	9	9	23	15	19	18	12	14	19	18	21	18	18	17	14	18	15	14	16	19	9	13
CON__Q5XKE5	CON__Q5XKE5	24	1	1				1	24	1	1	11	10	6	9	8	9	10	12	7	8	11	7	17	10	9	12	10	10	11	20	15	15	10	9	13	10	21	10	14	13	10	11	8	10	16	10	9	10
CON__Q5XQN5	CON__Q5XQN5	50	1	1				1	50	1	1	37	36	28	33	30	31	28	27	28	30	34	28	37	32	31	31	25	29	39	35	34	35	33	34	40	37	36	36	35	36	35	33	32	32	36	33	33	31
CON__Q61782	CON__Q61782	6	1	1				1	6	1	1	5	5	4	5	5	5	5	4	4	5	5	4	5	4	5	4	2	4	5	5	5	6	4	5	5	5	5	6	5	5	5	6	5	5	6	5	5	5
CON__Q6IME9	CON__Q6IME9	11	1	1				1	11	1	1	5	6	6	6	6	3	5	6	5	6	6	4	5	3	4	3	6	3	6	7	4	7	4	6	6	7	6	7	6	6	5	5	6	6	6	5	4	4
CON__Q6ISB0;CON__Q9NSB2;Q9NSB2	CON__Q6ISB0;CON__Q9NSB2;Q9NSB2	9;9;9	3;3;3	3;3;3	Keratin, type II cuticular Hb4	KRT84	;;sp|Q9NSB2|KRT84_HUMAN Keratin, type II cuticular Hb4 OS=Homo sapiens GN=KRT84 PE=2 SV=2	3	9	3	3	4	5	2	2	3	3	2	3	3	2	5	3	5	3	4	5	4	3	5	5	5	8	3	4	5	3	7	4	4	4	6	5	3	4	5	4	5	5
CON__Q6KB66-1;Q6KB66-2;Q6KB66;Q6KB66-3;CON__Q0VBK2	CON__Q6KB66-1;Q6KB66-2;Q6KB66;Q6KB66-3	19;19;19;16;2	18;18;18;15;2	18;18;18;15;2	Keratin, type II cytoskeletal 80	KRT80	;sp|Q6KB66-2|K2C80_HUMAN Isoform 2 of Keratin, type II cytoskeletal 80 OS=Homo sapiens GN=KRT80;sp|Q6KB66|K2C80_HUMAN Keratin, type II cytoskeletal 80 OS=Homo sapiens GN=KRT80 PE=1 SV=2;sp|Q6KB66-3|K2C80_HUMAN Isoform 3 of Keratin, type II cytoskeletal 80	5	19	18	18	8	14	4	8	7	7	9	7	7	7	11	7	15	9	10	12	4	4	12	13	13	12	10	13	14	13	16	13	11	14	10	13	13	12	13	14	2	7
CON__Q7Z3Y7;Q7Z3Y7	CON__Q7Z3Y7;Q7Z3Y7	10;10	3;3	1;1	Keratin, type I cytoskeletal 28	KRT28	;sp|Q7Z3Y7|K1C28_HUMAN Keratin, type I cytoskeletal 28 OS=Homo sapiens GN=KRT28 PE=1 SV=2	2	10	3	1	5	4	4	4	4	4	4	4	4	4	4	4	4	5	4	4	4	6	4	5	4	4	4	4	4	8	4	7	4	5	4	5	6	5	5	5	5	4
CON__Q7Z3Y8;Q7Z3Y8	CON__Q7Z3Y8;Q7Z3Y8	14;14	11;11	5;5	Keratin, type I cytoskeletal 27	KRT27	;sp|Q7Z3Y8|K1C27_HUMAN Keratin, type I cytoskeletal 27 OS=Homo sapiens GN=KRT27 PE=1 SV=2	2	14	11	5	6	4	2	3	2	3	3	3	2	2	2	2	3	3	3	2	3	3	2	7	2	3	2	2	2	12	2	9	3	3	3	4	4	4	4	3	3	2
CON__Q7Z3Z0;Q7Z3Z0	CON__Q7Z3Z0;Q7Z3Z0	12;12	5;5	5;5	Keratin, type I cytoskeletal 25	KRT25	;sp|Q7Z3Z0|K1C25_HUMAN Keratin, type I cytoskeletal 25 OS=Homo sapiens GN=KRT25 PE=1 SV=1	2	12	5	5	6	2	2	2	2	2	2	2	2	2	2	2	2	2	2	2	3	2	2	5	2	2	2	2	3	10	3	8	2	2	2	2	2	2	2	2	2	2
CON__Q7Z794;Q7Z794;F8VS61	CON__Q7Z794;Q7Z794	34;33;5	27;26;4	23;22;4	Keratin, type II cytoskeletal 1b	KRT77	;sp|Q7Z794|K2C1B_HUMAN Keratin, type II cytoskeletal 1b OS=Homo sapiens GN=KRT77 PE=2 SV=3	3	34	27	23	16	20	13	12	11	19	17	11	16	12	14	22	28	20	20	18	7	11	27	24	27	18	23	19	24	23	23	25	17	20	19	20	19	16	24	22	7	10
CON__Q86YZ3;Q86YZ3	CON__Q86YZ3;Q86YZ3	35;35	35;35	35;35	Hornerin	HRNR	;sp|Q86YZ3|HORN_HUMAN Hornerin OS=Homo sapiens GN=HRNR PE=1 SV=2	2	35	35	35	29	23	20	24	21	15	21	16	17	17	24	8	27	20	9	18	11	6	28	26	26	25	11	24	25	19	28	31	31	26	25	22	30	16	16	24	12	19
CON__Q8BGZ7	CON__Q8BGZ7	19	1	1				1	19	1	1	11	13	8	10	11	10	9	10	9	10	13	9	13	12	11	12	11	7	13	13	13	12	12	11	13	12	13	12	11	12	12	10	10	12	12	12	11	9
CON__Q8VED5	CON__Q8VED5	15	2	1				1	15	2	1	8	9	5	9	7	7	7	8	7	7	10	6	10	9	8	8	8	7	8	11	9	8	9	9	9	9	11	10	8	11	9	8	8	9	9	9	8	7
CON__Q922U2	CON__Q922U2	39	2	2				1	39	2	2	30	27	25	26	27	26	24	25	24	26	29	23	29	26	25	25	24	25	30	29	27	28	27	27	31	30	30	29	29	29	28	27	26	27	29	26	29	27
CON__Q99456;Q99456	CON__Q99456;Q99456	6;6	1;1	1;1	Keratin, type I cytoskeletal 12	KRT12	;sp|Q99456|K1C12_HUMAN Keratin, type I cytoskeletal 12 OS=Homo sapiens GN=KRT12 PE=1 SV=1	2	6	1	1	2	2	2	2	4	1	3	1	2	2	2	2	2	2	2	2	5	1	4	2	3	2	2	3	2	2	2	2	2	3	4	2	4	2	2	4	2	2
CON__Q9C075;Q9C075;Q9C075-2;J3QR55;CON__Q99PS0;Q9UFN7;K7EPI0	CON__Q9C075;Q9C075;Q9C075-2;J3QR55	19;19;14;10;4;2;1	18;18;14;9;3;2;1	18;18;14;9;3;2;1	Keratin, type I cytoskeletal 23	KRT23	;sp|Q9C075|K1C23_HUMAN Keratin, type I cytoskeletal 23 OS=Homo sapiens GN=KRT23 PE=1 SV=2;sp|Q9C075-2|K1C23_HUMAN Isoform 2 of Keratin, type I cytoskeletal 23 OS=Homo sapiens GN=KRT23;tr|J3QR55|J3QR55_HUMAN Keratin, type I cytoskeletal 23 (Fragment) OS=Hom	7	19	18	18	6	13	0	3	2	2	4	1	1	3	4	4	15	4	5	10	1	1	14	14	15	15	4	6	15	13	16	16	16	13	9	10	9	11	15	14	0	0
CON__Q9TTE1	CON__Q9TTE1	4	4	3				1	4	4	3	0	0	0	0	0	0	0	0	0	0	0	0	0	0	4	0	0	0	0	0	0	0	0	0	0	0	0	0	0	0	0	0	0	0	1	0	0	0
CON__Streptavidin	CON__Streptavidin	4	4	4				1	4	4	4	1	1	1	1	1	1	1	1	1	1	1	1	3	0	0	0	2	0	0	0	0	0	0	0	4	0	0	0	0	0	0	0	0	0	0	0	0	0
D3DQV9;P78344;H0Y3P2;P78344-2;H0YCH5;H0YD77;H0YEC5;H0YCF8;E9PKF8;H0YEN8;H0YDC0;H0YD99;H0YE44;H0YE22	D3DQV9;P78344;H0Y3P2;P78344-2;H0YCH5;H0YD77	20;20;19;19;12;10;9;5;5;4;4;3;2;2	20;20;19;19;12;10;9;5;5;4;4;3;2;2	20;20;19;19;12;10;9;5;5;4;4;3;2;2	Eukaryotic translation initiation factor 4 gamma 2	EIF4G2	tr|D3DQV9|D3DQV9_HUMAN Eukaryotic translation initiation factor 4 gamma 2 (Fragment) OS=Homo sapiens GN=EIF4G2 PE=1 SV=1;sp|P78344|IF4G2_HUMAN Eukaryotic translation initiation factor 4 gamma 2 OS=Homo sapiens GN=EIF4G2 PE=1 SV=1;tr|H0Y3P2|H0Y3P2_HUMAN Euk	14	20	20	20	10	14	10	15	11	13	13	9	11	8	9	7	6	6	5	4	1	10	4	2	5	7	8	6	6	6	7	2	5	7	9	4	10	6	8	4	10	12
D3DTX6;Q96SB3	D3DTX6;Q96SB3	4;4	4;4	4;4	Neurabin-2	PPP1R9B	tr|D3DTX6|D3DTX6_HUMAN Neurabin-2 OS=Homo sapiens GN=PPP1R9B PE=1 SV=1;sp|Q96SB3|NEB2_HUMAN Neurabin-2 OS=Homo sapiens GN=PPP1R9B PE=1 SV=2	2	4	4	4	1	3	2	4	3	2	1	1	2	0	0	0	1	2	0	0	0	3	0	0	0	1	0	0	0	1	0	0	0	0	0	0	1	0	0	0	3	2
F6U1T9;D3YTA9;H7BYZ3;P63098	F6U1T9;D3YTA9;H7BYZ3;P63098	2;2;2;2	2;2;2;2	2;2;2;2	Calcineurin subunit B type 1	PPP3R1	tr|F6U1T9|F6U1T9_HUMAN Calcineurin subunit B type 1 OS=Homo sapiens GN=PPP3R1 PE=1 SV=1;tr|D3YTA9|D3YTA9_HUMAN Calcineurin subunit B type 1 OS=Homo sapiens GN=PPP3R1 PE=1 SV=1;tr|H7BYZ3|H7BYZ3_HUMAN Uncharacterized protein OS=Homo sapiens PE=4 SV=1;sp|P630	4	2	2	2	0	0	0	0	0	0	0	0	0	0	0	0	1	0	0	0	2	0	0	0	0	0	0	0	0	0	0	0	0	0	0	0	0	0	0	0	0	0
D3YTB1;F8W727;P62910	D3YTB1;F8W727;P62910	8;8;8	8;8;8	8;8;8	60S ribosomal protein L32	RPL32	tr|D3YTB1|D3YTB1_HUMAN 60S ribosomal protein L32 (Fragment) OS=Homo sapiens GN=RPL32 PE=1 SV=1;tr|F8W727|F8W727_HUMAN 60S ribosomal protein L32 OS=Homo sapiens GN=RPL32 PE=1 SV=1;sp|P62910|RL32_HUMAN 60S ribosomal protein L32 OS=Homo sapiens GN=RPL32 PE=1	3	8	8	8	4	5	4	6	3	5	5	6	4	4	5	5	2	3	2	1	4	4	1	0	0	4	2	2	3	2	2	1	3	5	5	2	4	2	2	2	4	5
D4Q8H0;Q9NYL2-2;Q9NYL2-3;C9J3F7	D4Q8H0;Q9NYL2-2;Q9NYL2-3	13;13;10;5	13;13;10;5	2;2;0;0	Mitogen-activated protein kinase kinase kinase MLT	pk;ZAK	tr|D4Q8H0|D4Q8H0_HUMAN Mitogen-activated protein kinase kinase kinase MLT OS=Homo sapiens GN=pk PE=1 SV=1;sp|Q9NYL2-2|MLTK_HUMAN Isoform 2 of Mitogen-activated protein kinase kinase kinase MLT OS=Homo sapiens GN=ZAK;sp|Q9NYL2-3|MLTK_HUMAN Isoform 3 of Mito	4	13	13	2	8	9	6	9	9	7	8	7	5	6	6	6	4	5	3	4	1	8	1	2	1	5	7	5	4	4	4	2	4	4	8	3	6	7	5	2	9	7
Q13557-11;D6R938;Q13557-12;Q13557-8;E9PF82;Q13557-10;Q13557;Q13557-6;E9PBG7;Q13557-4;Q13557-9;Q13557-5;Q13557-3;H0Y9J2;H0Y9C2;Q13554-2;Q13554;Q13554-5;Q13554-8;Q13554-6;Q13554-3;Q13554-4;Q13554-7;Q8WU40;H7BXS4;H0Y6G2;E7ETC9;H7BZC6;E7EQE4;E9PBE8	Q13557-11;D6R938;Q13557-12;Q13557-8;E9PF82;Q13557-10;Q13557;Q13557-6;E9PBG7;Q13557-4;Q13557-9;Q13557-5;Q13557-3;H0Y9J2	9;9;9;9;9;9;9;9;9;7;7;7;7;6;4;3;3;3;3;3;3;3;3;2;2;1;1;1;1;1	9;9;9;9;9;9;9;9;9;7;7;7;7;6;4;3;3;3;3;3;3;3;3;2;2;1;1;1;1;1	6;6;6;6;6;6;6;6;6;4;4;4;4;5;2;0;0;0;0;0;0;0;0;0;0;0;0;0;0;0	Calcium/calmodulin-dependent protein kinase type II subunit delta	CAMK2D	sp|Q13557-11|KCC2D_HUMAN Isoform Delta 11 of Calcium/calmodulin-dependent protein kinase type II subunit delta OS=Homo sapiens GN=CAMK2D;tr|D6R938|D6R938_HUMAN Calcium/calmodulin-dependent protein kinase (CaM kinase) II delta, isoform CRA_e OS=Homo sapiens	30	9	9	6	4	5	3	5	4	5	6	4	3	4	5	4	1	1	0	0	3	1	1	1	1	0	0	0	1	2	3	2	1	3	3	1	3	0	0	0	3	5
D6R9H7;E7EQ97;E7EPU7;P05496;Q06055;P48201;Q06055-3;Q06055-2	D6R9H7;E7EQ97;E7EPU7;P05496;Q06055;P48201;Q06055-3;Q06055-2	1;1;1;1;1;1;1;1	1;1;1;1;1;1;1;1	1;1;1;1;1;1;1;1	ATP synthase F(0) complex subunit C1, mitochondrial;ATP synthase F(0) complex subunit C2, mitochondrial;ATP synthase F(0) complex subunit C3, mitochondrial	ATP5G1;ATP5G2;ATP5G3	tr|D6R9H7|D6R9H7_HUMAN ATP synthase F(0) complex subunit C1, mitochondrial OS=Homo sapiens GN=ATP5G1 PE=3 SV=1;tr|E7EQ97|E7EQ97_HUMAN ATP synthase F(0) complex subunit C1, mitochondrial OS=Homo sapiens GN=ATP5G1 PE=3 SV=1;tr|E7EPU7|E7EPU7_HUMAN ATP synthas	8	1	1	1	0	0	0	0	0	0	0	0	0	0	0	0	1	1	1	1	0	0	0	0	0	1	1	1	1	0	1	0	0	1	0	1	1	0	1	1	0	0
D6RA82;P12429;D6RFG5;D6RCA8;D6RAZ8	D6RA82;P12429;D6RFG5	11;11;7;5;4	11;11;7;5;4	11;11;7;5;4	Annexin;Annexin A3	ANXA3	tr|D6RA82|D6RA82_HUMAN Annexin OS=Homo sapiens GN=ANXA3 PE=1 SV=1;sp|P12429|ANXA3_HUMAN Annexin A3 OS=Homo sapiens GN=ANXA3 PE=1 SV=3;tr|D6RFG5|D6RFG5_HUMAN Annexin (Fragment) OS=Homo sapiens GN=ANXA3 PE=1 SV=1	5	11	11	11	1	0	2	1	1	1	0	0	0	0	0	0	1	0	0	1	11	0	1	2	0	1	1	1	1	1	3	2	1	1	1	2	1	0	1	1	0	0
D6RB01;Q9Y6X4	D6RB01;Q9Y6X4	8;8	8;8	8;8	Soluble lamin-associated protein of 75 kDa	FAM169A	tr|D6RB01|D6RB01_HUMAN Soluble lamin-associated protein of 75 kDa OS=Homo sapiens GN=FAM169A PE=1 SV=1;sp|Q9Y6X4|F169A_HUMAN Soluble lamin-associated protein of 75 kDa OS=Homo sapiens GN=FAM169A PE=1 SV=2	2	8	8	8	3	2	4	4	4	3	5	3	4	4	1	3	0	0	0	0	0	1	0	0	0	0	0	1	0	0	0	0	0	0	2	0	1	0	0	0	3	5
P50120;D6RB89;D6RGE6	P50120;D6RB89	13;13;2	13;13;2	13;13;2	Retinol-binding protein 2	RBP2	sp|P50120|RET2_HUMAN Retinol-binding protein 2 OS=Homo sapiens GN=RBP2 PE=1 SV=3;tr|D6RB89|D6RB89_HUMAN Retinol-binding protein 2 (Fragment) OS=Homo sapiens GN=RBP2 PE=1 SV=1	3	13	13	13	0	0	0	0	0	0	0	0	0	1	1	0	0	0	0	0	12	0	0	0	0	0	0	0	0	0	0	0	0	0	0	0	0	0	0	0	0	0
D6RB92;Q5JS54-3;Q5JS54;Q5JS54-2;D6REN3;E2QRC7;H7C465	D6RB92;Q5JS54-3;Q5JS54;Q5JS54-2;D6REN3;E2QRC7;H7C465	2;2;2;2;1;1;1	2;2;2;2;1;1;1	2;2;2;2;1;1;1	Proteasome assembly chaperone 4	PSMG4	tr|D6RB92|D6RB92_HUMAN Proteasome assembly chaperone 4 OS=Homo sapiens GN=PSMG4 PE=1 SV=1;sp|Q5JS54-3|PSMG4_HUMAN Isoform 3 of Proteasome assembly chaperone 4 OS=Homo sapiens GN=PSMG4;sp|Q5JS54|PSMG4_HUMAN Proteasome assembly chaperone 4 OS=Homo sapiens GN	7	2	2	2	0	2	0	0	1	0	1	1	1	0	0	0	0	0	0	0	1	0	0	0	0	0	0	0	0	0	0	0	0	0	0	0	0	0	0	0	1	0
D6RBJ9;P32321;P32321-2;D6RD72;D6RAD7;D6RAR9;D6RC36;D6R9S0;D6RBN2	D6RBJ9;P32321;P32321-2;D6RD72;D6RAD7;D6RAR9;D6RC36;D6R9S0;D6RBN2	2;2;2;1;1;1;1;1;1	2;2;2;1;1;1;1;1;1	2;2;2;1;1;1;1;1;1	Deoxycytidylate deaminase	DCTD	tr|D6RBJ9|D6RBJ9_HUMAN Deoxycytidylate deaminase (Fragment) OS=Homo sapiens GN=DCTD PE=1 SV=1;sp|P32321|DCTD_HUMAN Deoxycytidylate deaminase OS=Homo sapiens GN=DCTD PE=1 SV=2;sp|P32321-2|DCTD_HUMAN Isoform 2 of Deoxycytidylate deaminase OS=Homo sapiens GN=	9	2	2	2	0	0	0	1	0	0	0	0	0	0	0	0	0	0	0	0	2	0	0	0	0	0	0	0	0	0	0	0	0	0	0	0	0	0	0	0	0	0
D6RBT3;O75380	D6RBT3;O75380	2;2	2;2	2;2	NADH dehydrogenase [ubiquinone] iron-sulfur protein 6, mitochondrial	NDUFS6	tr|D6RBT3|D6RBT3_HUMAN NADH dehydrogenase [ubiquinone] iron-sulfur protein 6, mitochondrial OS=Homo sapiens GN=NDUFS6 PE=1 SV=1;sp|O75380|NDUS6_HUMAN NADH dehydrogenase [ubiquinone] iron-sulfur protein 6, mitochondrial OS=Homo sapiens GN=NDUFS6 PE=1 SV=1	2	2	2	2	0	0	0	0	0	0	0	0	0	0	0	0	0	0	0	0	2	0	0	0	0	0	0	0	0	0	0	0	0	0	0	0	0	0	0	0	0	1
J3QSY4;D6RC52;D6RCB9;Q9NX24	J3QSY4;D6RC52;D6RCB9;Q9NX24	1;1;1;1	1;1;1;1	1;1;1;1	H/ACA ribonucleoprotein complex subunit 2	NHP2	tr|J3QSY4|J3QSY4_HUMAN H/ACA ribonucleoprotein complex subunit 2 OS=Homo sapiens GN=NHP2 PE=1 SV=1;tr|D6RC52|D6RC52_HUMAN H/ACA ribonucleoprotein complex subunit 2 (Fragment) OS=Homo sapiens GN=NHP2 PE=1 SV=1;tr|D6RCB9|D6RCB9_HUMAN H/ACA ribonucleoprotein	4	1	1	1	1	1	1	1	1	1	1	1	0	1	1	1	0	0	0	0	0	0	0	0	0	0	0	0	0	0	0	0	0	0	0	0	1	0	0	0	0	1
E5RIJ3;D6RCM8;O95379-3;O95379-2;O95379;O95379-4	E5RIJ3;D6RCM8;O95379-3;O95379-2;O95379;O95379-4	1;1;1;1;1;1	1;1;1;1;1;1	1;1;1;1;1;1	Tumor necrosis factor alpha-induced protein 8	TNFAIP8	tr|E5RIJ3|E5RIJ3_HUMAN Tumor necrosis factor alpha-induced protein 8 (Fragment) OS=Homo sapiens GN=TNFAIP8 PE=1 SV=1;tr|D6RCM8|D6RCM8_HUMAN Tumor necrosis factor alpha-induced protein 8 OS=Homo sapiens GN=TNFAIP8 PE=1 SV=1;sp|O95379-3|TFIP8_HUMAN Isoform 3	6	1	1	1	0	0	0	0	0	0	0	0	0	0	0	0	0	0	0	0	1	0	0	0	0	0	0	0	0	0	0	0	0	0	0	0	0	0	0	0	0	0
D6RD17;P01591;D6RHJ6;C9JA05	D6RD17;P01591;D6RHJ6	3;3;2;1	3;3;2;1	3;3;2;1	Immunoglobulin J chain	JCHAIN;IGJ	tr|D6RD17|D6RD17_HUMAN Immunoglobulin J chain (Fragment) OS=Homo sapiens GN=JCHAIN PE=1 SV=8;sp|P01591|IGJ_HUMAN Immunoglobulin J chain OS=Homo sapiens GN=JCHAIN PE=1 SV=4;tr|D6RHJ6|D6RHJ6_HUMAN Immunoglobulin J chain (Fragment) OS=Homo sapiens GN=JCHAIN P	4	3	3	3	2	1	1	2	1	3	3	2	2	2	2	2	1	1	1	1	0	1	1	1	1	1	1	1	1	1	1	1	1	1	1	1	1	0	1	1	1	1
D6RD67	D6RD67	12	1	1		MCCC2	tr|D6RD67|D6RD67_HUMAN Methylcrotonoyl-CoA carboxylase beta chain, mitochondrial (Fragment) OS=Homo sapiens GN=MCCC2 PE=1 SV=2	1	12	1	1	7	8	6	7	6	7	9	8	4	5	6	6	3	4	1	0	2	6	0	3	0	3	2	2	2	5	2	0	0	3	4	1	4	2	1	1	5	7
D6RD69;Q9Y6B6;D6RDB2;D6RAA2;D6R9R5;Q9H029	D6RD69;Q9Y6B6;D6RDB2;D6RAA2	8;8;6;5;3;3	6;6;4;3;3;3	6;6;4;3;3;3	GTP-binding protein SAR1b	SAR1B	tr|D6RD69|D6RD69_HUMAN GTP-binding protein SAR1b (Fragment) OS=Homo sapiens GN=SAR1B PE=1 SV=1;sp|Q9Y6B6|SAR1B_HUMAN GTP-binding protein SAR1b OS=Homo sapiens GN=SAR1B PE=1 SV=1;tr|D6RDB2|D6RDB2_HUMAN GTP-binding protein SAR1b OS=Homo sapiens GN=SAR1B PE=1	6	8	6	6	1	2	1	1	1	1	1	1	1	1	1	1	2	1	1	1	6	2	2	1	1	1	1	1	1	1	2	1	1	1	3	1	2	1	1	0	2	2
Q9H173;D6REA1;A0RZB6	Q9H173;D6REA1	4;4;1	4;4;1	4;4;1	Nucleotide exchange factor SIL1	SIL1	sp|Q9H173|SIL1_HUMAN Nucleotide exchange factor SIL1 OS=Homo sapiens GN=SIL1 PE=1 SV=1;tr|D6REA1|D6REA1_HUMAN Nucleotide exchange factor SIL1 OS=Homo sapiens GN=SIL1 PE=1 SV=1	3	4	4	4	3	3	3	4	4	3	4	4	2	2	2	3	1	2	0	1	2	4	0	0	1	1	2	1	1	1	1	1	1	1	2	0	1	2	1	0	4	4
D6REB4;Q9H074-3;Q9H074-2;Q9H074;D6RJF2	D6REB4;Q9H074-3;Q9H074-2;Q9H074	4;4;4;4;1	4;4;4;4;1	4;4;4;4;1	Polyadenylate-binding protein-interacting protein 1	PAIP1	tr|D6REB4|D6REB4_HUMAN Polyadenylate-binding protein-interacting protein 1 OS=Homo sapiens GN=PAIP1 PE=1 SV=1;sp|Q9H074-3|PAIP1_HUMAN Isoform 3 of Polyadenylate-binding protein-interacting protein 1 OS=Homo sapiens GN=PAIP1;sp|Q9H074-2|PAIP1_HUMAN Isoform	5	4	4	4	2	4	3	2	3	3	2	2	3	3	2	3	1	2	1	1	2	3	1	2	1	2	1	2	2	1	1	1	2	2	1	2	3	3	1	2	2	2
D6RGI3;D6RER5;Q9NVA2;Q9NVA2-2;D6RDU5;H0Y961;D6RDP1;D6R9Y6;H0Y9G8	D6RGI3;D6RER5;Q9NVA2;Q9NVA2-2;D6RDU5	22;22;22;21;16;10;7;7;6	22;22;22;21;16;10;7;7;6	14;14;14;13;8;5;6;6;5	Septin-11	SEPT11	tr|D6RGI3|D6RGI3_HUMAN Septin 11, isoform CRA_b OS=Homo sapiens GN=SEPT11 PE=1 SV=1;tr|D6RER5|D6RER5_HUMAN Septin-11 OS=Homo sapiens GN=SEPT11 PE=1 SV=1;sp|Q9NVA2|SEP11_HUMAN Septin-11 OS=Homo sapiens GN=SEPT11 PE=1 SV=3;sp|Q9NVA2-2|SEP11_HUMAN Isoform 2 o	9	22	22	14	14	20	15	18	18	18	18	16	11	18	14	8	7	10	3	9	7	12	5	9	4	9	10	10	12	10	10	10	9	10	13	7	10	10	9	4	16	17
O94979-8;D6REX3;O94979;O94979-2;O94979-9;O94979-3;O94979-4;O94979-10;O94979-6;D6RHZ5;H7BXG7;O94979-7;O94979-5;H0YAB3;H0Y8V7;H0Y9K1;H0Y8W8;H0Y9T9;D6RE64;D6RCQ9;H0YAF5;H0Y9V3;D6RHE8;D6RBT0	O94979-8;D6REX3;O94979;O94979-2;O94979-9;O94979-3;O94979-4;O94979-10;O94979-6;D6RHZ5;H7BXG7;O94979-7;O94979-5	36;36;36;36;36;36;35;35;35;29;28;28;21;16;12;10;7;6;4;4;3;1;1;1	36;36;36;36;36;36;35;35;35;29;28;28;21;16;12;10;7;6;4;4;3;1;1;1	36;36;36;36;36;36;35;35;35;29;28;28;21;16;12;10;7;6;4;4;3;1;1;1	Protein transport protein Sec31A	SEC31A	sp|O94979-8|SC31A_HUMAN Isoform 8 of Protein transport protein Sec31A OS=Homo sapiens GN=SEC31A;tr|D6REX3|D6REX3_HUMAN Protein transport protein Sec31A OS=Homo sapiens GN=SEC31A PE=1 SV=1;sp|O94979|SC31A_HUMAN Protein transport protein Sec31A OS=Homo sapie	24	36	36	36	20	24	18	23	22	20	23	16	17	19	18	17	14	14	9	11	14	21	10	10	8	15	17	20	18	14	18	9	14	19	21	13	22	17	20	13	24	22
D6RF35;P02774;P02774-3;D6RBJ7;P02774-2;D6RF20	D6RF35;P02774;P02774-3;D6RBJ7;P02774-2	10;10;10;7;7;3	10;10;10;7;7;3	10;10;10;7;7;3	Vitamin D-binding protein	GC	tr|D6RF35|D6RF35_HUMAN Vitamin D-binding protein OS=Homo sapiens GN=GC PE=1 SV=1;sp|P02774|VTDB_HUMAN Vitamin D-binding protein OS=Homo sapiens GN=GC PE=1 SV=1;sp|P02774-3|VTDB_HUMAN Isoform 3 of Vitamin D-binding protein OS=Homo sapiens GN=GC;tr|D6RBJ7|D6	6	10	10	10	1	1	0	1	1	0	1	1	1	0	2	1	0	0	0	0	4	0	0	1	0	0	0	1	1	0	0	0	1	2	4	1	1	1	3	0	1	0
Q9P2W9;D6RF48;D6RC71	Q9P2W9;D6RF48;D6RC71	3;3;2	3;3;2	3;3;2	Syntaxin-18	STX18	sp|Q9P2W9|STX18_HUMAN Syntaxin-18 OS=Homo sapiens GN=STX18 PE=1 SV=1;tr|D6RF48|D6RF48_HUMAN Syntaxin-18 OS=Homo sapiens GN=STX18 PE=1 SV=1;tr|D6RC71|D6RC71_HUMAN Syntaxin-18 (Fragment) OS=Homo sapiens GN=STX18 PE=1 SV=1	3	3	3	3	0	0	1	2	0	1	1	0	0	1	1	0	0	0	0	0	0	1	0	0	0	0	0	0	0	0	0	0	0	0	0	0	0	1	0	0	2	3
E7EM50;D6RFE8;E7EWV1;Q5H8A4-5;Q5H8A4-6;Q5H8A4-4;Q5H8A4-2;Q5H8A4;D6R9J9;Q5H8A4-3	E7EM50;D6RFE8;E7EWV1;Q5H8A4-5;Q5H8A4-6;Q5H8A4-4;Q5H8A4-2;Q5H8A4	3;3;3;3;3;3;3;3;1;1	3;3;3;3;3;3;3;3;1;1	3;3;3;3;3;3;3;3;1;1	GPI ethanolamine phosphate transferase 2	PIGG	tr|E7EM50|E7EM50_HUMAN GPI ethanolamine phosphate transferase 2 OS=Homo sapiens GN=PIGG PE=1 SV=1;tr|D6RFE8|D6RFE8_HUMAN GPI ethanolamine phosphate transferase 2 OS=Homo sapiens GN=PIGG PE=1 SV=1;tr|E7EWV1|E7EWV1_HUMAN GPI ethanolamine phosphate transferas	10	3	3	3	1	1	0	1	1	1	1	0	0	0	0	1	0	0	0	0	0	1	0	0	0	1	0	0	0	0	0	0	0	1	0	0	0	0	0	0	0	0
P27707;D6RFG8;D6RCP9	P27707;D6RFG8;D6RCP9	5;5;4	5;5;4	5;5;4	Deoxycytidine kinase	DCK	sp|P27707|DCK_HUMAN Deoxycytidine kinase OS=Homo sapiens GN=DCK PE=1 SV=1;tr|D6RFG8|D6RFG8_HUMAN Deoxycytidine kinase OS=Homo sapiens GN=DCK PE=1 SV=1;tr|D6RCP9|D6RCP9_HUMAN Deoxycytidine kinase OS=Homo sapiens GN=DCK PE=1 SV=1	3	5	5	5	2	2	2	2	2	2	3	2	2	2	2	2	0	2	0	0	1	2	1	1	0	1	0	0	1	1	2	0	0	0	2	0	1	0	0	0	1	1
D6RGY8;H0Y9A1;D6RFI3;E7EQR8;Q9GZM5	D6RGY8;H0Y9A1;D6RFI3;E7EQR8;Q9GZM5	1;1;1;1;1	1;1;1;1;1	1;1;1;1;1	Protein YIPF3;Protein YIPF3, 36 kDa form III	YIPF3	tr|D6RGY8|D6RGY8_HUMAN Protein YIPF3 (Fragment) OS=Homo sapiens GN=YIPF3 PE=1 SV=1;tr|H0Y9A1|H0Y9A1_HUMAN Protein YIPF3 (Fragment) OS=Homo sapiens GN=YIPF3 PE=1 SV=8;tr|D6RFI3|D6RFI3_HUMAN Protein YIPF3 (Fragment) OS=Homo sapiens GN=YIPF3 PE=1 SV=1;tr|E7EQ	5	1	1	1	0	0	0	0	0	0	0	0	0	0	0	0	1	0	0	0	1	1	0	0	0	0	0	0	0	0	0	0	0	0	0	0	0	0	0	0	0	0
D6RFL4;P08571	D6RFL4;P08571	2;2	2;2	2;2	Monocyte differentiation antigen CD14;Monocyte differentiation antigen CD14, urinary form;Monocyte differentiation antigen CD14, membrane-bound form	CD14	tr|D6RFL4|D6RFL4_HUMAN Monocyte differentiation antigen CD14 (Fragment) OS=Homo sapiens GN=CD14 PE=1 SV=1;sp|P08571|CD14_HUMAN Monocyte differentiation antigen CD14 OS=Homo sapiens GN=CD14 PE=1 SV=2	2	2	2	2	0	0	0	0	0	0	0	0	0	1	1	1	0	0	0	0	0	0	0	0	1	0	1	2	0	0	0	0	0	1	1	1	1	2	1	0	1	1
D6RGG3;Q99715;Q99715-4;A0A087X0A8;Q99715-2;H0Y4P7;H0Y5N9;H0Y991	D6RGG3;Q99715;Q99715-4;A0A087X0A8;Q99715-2	79;79;77;41;41;19;10;5	79;79;77;41;41;19;10;5	79;79;77;41;41;19;10;5	Collagen alpha-1(XII) chain	COL12A1	tr|D6RGG3|D6RGG3_HUMAN Collagen alpha-1(XII) chain OS=Homo sapiens GN=COL12A1 PE=1 SV=1;sp|Q99715|COCA1_HUMAN Collagen alpha-1(XII) chain OS=Homo sapiens GN=COL12A1 PE=1 SV=2;sp|Q99715-4|COCA1_HUMAN Isoform 4 of Collagen alpha-1(XII) chain OS=Homo sapiens	8	79	79	79	15	15	9	17	20	43	53	59	49	68	53	33	10	4	2	2	4	33	4	14	14	9	8	6	7	13	17	3	27	37	60	46	25	38	28	2	35	28
O43609;D6RHD2;D6REX7	O43609;D6RHD2;D6REX7	4;4;2	4;4;2	4;4;2	Protein sprouty homolog 1	SPRY1	sp|O43609|SPY1_HUMAN Protein sprouty homolog 1 OS=Homo sapiens GN=SPRY1 PE=1 SV=2;tr|D6RHD2|D6RHD2_HUMAN Protein sprouty homolog 1 (Fragment) OS=Homo sapiens GN=SPRY1 PE=1 SV=1;tr|D6REX7|D6REX7_HUMAN Protein sprouty homolog 1 (Fragment) OS=Homo sapiens GN=	3	4	4	4	1	3	3	4	4	3	4	4	3	4	0	0	0	0	0	0	0	1	0	0	0	0	1	1	0	1	0	0	0	0	0	0	1	0	0	0	0	0
D6RIY6;Q06265;Q06265-2;D6R905;D6RAP4;D6RA17;Q06265-3;Q06265-4;H0Y9L5	D6RIY6;Q06265;Q06265-2;D6R905;D6RAP4;D6RA17;Q06265-3;Q06265-4	4;4;4;3;2;2;2;2;1	4;4;4;3;2;2;2;2;1	4;4;4;3;2;2;2;2;1	Exosome complex component RRP45	EXOSC9	tr|D6RIY6|D6RIY6_HUMAN Exosome complex component RRP45 OS=Homo sapiens GN=EXOSC9 PE=1 SV=1;sp|Q06265|EXOS9_HUMAN Exosome complex component RRP45 OS=Homo sapiens GN=EXOSC9 PE=1 SV=3;sp|Q06265-2|EXOS9_HUMAN Isoform 2 of Exosome complex component RRP45 OS=Hom	9	4	4	4	3	2	3	2	2	3	4	3	2	4	1	2	1	1	1	1	0	2	0	0	0	1	1	1	1	1	1	1	0	1	1	0	1	0	1	0	2	2
E3W994;J3KR49;O75122;A0A0U1RQI6;C9J668;H7C4I5;D6RBU8;B3KR06;E7ENG2;O75122-2;H7C4M5;H7C4X8	E3W994;J3KR49;O75122;A0A0U1RQI6	12;12;12;11;2;2;2;2;2;2;1;1	12;12;12;11;2;2;2;2;2;2;1;1	1;1;1;0;0;0;0;0;0;0;0;0	CLIP-associating protein 2	CLASP2	tr|E3W994|E3W994_HUMAN CLIP-associating protein 2 OS=Homo sapiens GN=CLASP2 PE=1 SV=2;tr|J3KR49|J3KR49_HUMAN CLIP-associating protein 2 OS=Homo sapiens GN=CLASP2 PE=1 SV=1;sp|O75122|CLAP2_HUMAN CLIP-associating protein 2 OS=Homo sapiens GN=CLASP2 PE=1 SV=2	12	12	12	1	4	5	6	6	8	6	8	4	5	8	3	5	1	3	1	0	1	2	0	0	0	1	1	3	1	4	1	0	1	2	3	0	3	1	1	0	4	3
E5KLK1;E5KLJ6;E5KLJ9;E5KLJ5;O60313;O60313-2;H7C141;H7C3G2;H7C321	E5KLK1;E5KLJ6;E5KLJ9;E5KLJ5;O60313;O60313-2	15;15;15;15;15;15;2;1;1	15;15;15;15;15;15;2;1;1	15;15;15;15;15;15;2;1;1	Dynamin-like 120 kDa protein, mitochondrial;Dynamin-like 120 kDa protein, form S1	OPA1	tr|E5KLK1|E5KLK1_HUMAN Dynamin-like 120 kDa protein, mitochondrial OS=Homo sapiens GN=OPA1 PE=1 SV=1;tr|E5KLJ6|E5KLJ6_HUMAN Dynamin-like 120 kDa protein, mitochondrial OS=Homo sapiens GN=OPA1 PE=1 SV=1;tr|E5KLJ9|E5KLJ9_HUMAN Dynamin-like 120 kDa protein, m	9	15	15	15	4	7	7	8	6	6	7	6	5	7	6	5	2	2	1	2	0	6	1	1	0	3	2	2	2	2	1	1	3	1	3	2	4	3	2	0	5	7
E5RFG0;F5H785;P0DI82;P0DI81	E5RFG0;F5H785;P0DI82;P0DI81	1;1;1;1	1;1;1;1	1;1;1;1	Trafficking protein particle complex subunit 2B;Trafficking protein particle complex subunit 2	TRAPPC2;TRAPPC2B	tr|E5RFG0|E5RFG0_HUMAN Trafficking protein particle complex subunit 2 (Fragment) OS=Homo sapiens GN=TRAPPC2 PE=4 SV=1;tr|F5H785|F5H785_HUMAN Trafficking protein particle complex subunit 2 OS=Homo sapiens GN=TRAPPC2 PE=1 SV=1;sp|P0DI82|TPC2B_HUMAN Trafficki	4	1	1	1	0	0	0	0	0	0	0	0	0	0	0	0	0	0	0	0	1	0	0	0	0	0	0	0	0	0	0	0	0	0	0	0	0	0	0	0	0	0
E5RGC7;E5RFH3;H0YAT2;Q9Y2Q9;E5RK86	E5RGC7;E5RFH3;H0YAT2;Q9Y2Q9;E5RK86	4;4;4;4;2	4;4;4;4;2	3;3;3;3;1	28S ribosomal protein S28, mitochondrial	MRPS28	tr|E5RGC7|E5RGC7_HUMAN 28S ribosomal protein S28, mitochondrial (Fragment) OS=Homo sapiens GN=MRPS28 PE=1 SV=1;tr|E5RFH3|E5RFH3_HUMAN 28S ribosomal protein S28, mitochondrial OS=Homo sapiens GN=MRPS28 PE=1 SV=1;tr|H0YAT2|H0YAT2_HUMAN 28S ribosomal protein	5	4	4	3	0	0	1	0	1	1	1	1	1	1	1	0	0	0	0	0	2	1	0	0	0	0	0	0	1	1	0	1	0	1	1	1	0	1	1	0	1	3
E5RFU2;P34913;P34913-3;P34913-2;E5RFH6;E5RI53;H0YAW7	E5RFU2;P34913;P34913-3;P34913-2;E5RFH6	6;6;5;5;3;2;2	6;6;5;5;3;2;2	6;6;5;5;3;2;2	Bifunctional epoxide hydrolase 2;Cytosolic epoxide hydrolase 2;Lipid-phosphate phosphatase	EPHX2	tr|E5RFU2|E5RFU2_HUMAN Bifunctional epoxide hydrolase 2 OS=Homo sapiens GN=EPHX2 PE=1 SV=1;sp|P34913|HYES_HUMAN Bifunctional epoxide hydrolase 2 OS=Homo sapiens GN=EPHX2 PE=1 SV=2;sp|P34913-3|HYES_HUMAN Isoform 3 of Bifunctional epoxide hydrolase 2 OS=Homo	7	6	6	6	0	2	0	1	0	0	0	0	0	0	0	0	0	0	0	0	1	0	0	0	0	1	0	0	0	0	0	0	0	0	0	0	0	1	1	0	2	2
E5RG22;E5RFU9;E7EWP9;Q9NQ38-2;Q9NQ38;Q9NQ38-3	E5RG22;E5RFU9;E7EWP9;Q9NQ38-2;Q9NQ38;Q9NQ38-3	1;1;1;1;1;1	1;1;1;1;1;1	1;1;1;1;1;1	Serine protease inhibitor Kazal-type 5;Hemofiltrate peptide HF6478;Hemofiltrate peptide HF7665	SPINK5	tr|E5RG22|E5RG22_HUMAN Serine protease inhibitor Kazal-type 5 (Fragment) OS=Homo sapiens GN=SPINK5 PE=1 SV=1;tr|E5RFU9|E5RFU9_HUMAN Serine protease inhibitor Kazal-type 5 OS=Homo sapiens GN=SPINK5 PE=1 SV=1;tr|E7EWP9|E7EWP9_HUMAN Serine protease inhibitor	6	1	1	1	0	0	0	0	0	0	0	0	0	0	0	0	0	0	0	0	1	0	0	0	0	0	0	0	0	0	0	0	0	0	0	0	0	0	0	0	0	0
E5RGR0;O75608-2;O75608;E5RJ48;A0A087X1K9;B4DP64	E5RGR0;O75608-2;O75608;E5RJ48;A0A087X1K9;B4DP64	4;4;4;2;2;2	4;4;4;2;2;2	4;4;4;2;2;2	Acyl-protein thioesterase 1	LYPLA1	tr|E5RGR0|E5RGR0_HUMAN Acyl-protein thioesterase 1 (Fragment) OS=Homo sapiens GN=LYPLA1 PE=1 SV=1;sp|O75608-2|LYPA1_HUMAN Isoform 2 of Acyl-protein thioesterase 1 OS=Homo sapiens GN=LYPLA1;sp|O75608|LYPA1_HUMAN Acyl-protein thioesterase 1 OS=Homo sapiens G	6	4	4	4	0	1	0	0	0	0	0	0	0	0	0	0	0	0	0	0	3	0	0	0	0	1	0	0	0	0	0	0	0	0	0	1	0	0	0	0	1	1
E5RGS4;O60925	E5RGS4;O60925	2;2	2;2	2;2	Prefoldin subunit 1	PFDN1	tr|E5RGS4|E5RGS4_HUMAN Prefoldin subunit 1 OS=Homo sapiens GN=PFDN1 PE=1 SV=1;sp|O60925|PFD1_HUMAN Prefoldin subunit 1 OS=Homo sapiens GN=PFDN1 PE=1 SV=2	2	2	2	2	0	0	0	0	0	0	0	0	0	0	0	0	0	0	0	0	2	0	0	0	0	0	0	0	0	0	0	0	0	0	0	0	0	0	0	0	0	0
E5RHG8;Q15369;Q15369-2;R4GMY8	E5RHG8;Q15369;Q15369-2;R4GMY8	6;6;5;4	6;6;5;4	6;6;5;4	Transcription elongation factor B polypeptide 1	TCEB1	tr|E5RHG8|E5RHG8_HUMAN Protein ELOC (Fragment) OS=Homo sapiens GN=ELOC PE=1 SV=1;sp|Q15369|ELOC_HUMAN Transcription elongation factor B polypeptide 1 OS=Homo sapiens GN=TCEB1 PE=1 SV=1;sp|Q15369-2|ELOC_HUMAN Isoform 2 of Transcription elongation factor B p	4	6	6	6	4	4	5	5	5	5	5	6	5	5	5	5	2	4	0	1	4	4	0	1	0	2	3	2	1	2	2	1	0	2	4	2	4	1	1	0	4	4
E5RHN8;E5RHX6;Q9Y6U3-2;Q9Y6U3	E5RHN8;E5RHX6;Q9Y6U3-2;Q9Y6U3	1;1;1;1	1;1;1;1	1;1;1;1	Adseverin	SCIN	tr|E5RHN8|E5RHN8_HUMAN Adseverin (Fragment) OS=Homo sapiens GN=SCIN PE=1 SV=1;tr|E5RHX6|E5RHX6_HUMAN Adseverin (Fragment) OS=Homo sapiens GN=SCIN PE=1 SV=1;sp|Q9Y6U3-2|ADSV_HUMAN Isoform 2 of Adseverin OS=Homo sapiens GN=SCIN;sp|Q9Y6U3|ADSV_HUMAN Adseverin	4	1	1	1	0	0	0	0	0	1	0	0	1	0	0	0	0	0	0	0	0	0	0	0	0	0	0	0	0	0	0	0	0	0	0	0	0	0	0	0	0	0
E5RHQ8;Q86XP6	E5RHQ8;Q86XP6	2;2	2;2	2;2	Gastrokine-2	GKN2	tr|E5RHQ8|E5RHQ8_HUMAN Gastrokine-2 OS=Homo sapiens GN=GKN2 PE=1 SV=1;sp|Q86XP6|GKN2_HUMAN Gastrokine-2 OS=Homo sapiens GN=GKN2 PE=1 SV=2	2	2	2	2	0	0	0	0	0	0	0	0	0	0	0	0	0	0	0	0	2	0	0	0	0	0	0	0	0	0	0	0	0	0	0	0	0	0	0	0	0	0
E5RHX8;Q9NPA8-2;Q9NPA8	E5RHX8;Q9NPA8-2;Q9NPA8	1;1;1	1;1;1	1;1;1	Transcription and mRNA export factor ENY2	ENY2	tr|E5RHX8|E5RHX8_HUMAN Transcription and mRNA export factor ENY2 OS=Homo sapiens GN=ENY2 PE=1 SV=1;sp|Q9NPA8-2|ENY2_HUMAN Isoform 2 of Transcription and mRNA export factor ENY2 OS=Homo sapiens GN=ENY2;sp|Q9NPA8|ENY2_HUMAN Transcription and mRNA export fact	3	1	1	1	0	1	0	0	0	0	0	0	0	0	0	0	0	0	0	0	1	0	0	0	0	0	0	0	0	0	0	0	0	0	0	0	0	0	0	0	0	0
E5RI99;P62888;A0A0B4J213;E5RJH3;A0A0C4DH44	E5RI99;P62888	7;7;2;2;2	7;7;2;2;2	7;7;2;2;2	60S ribosomal protein L30	RPL30	tr|E5RI99|E5RI99_HUMAN 60S ribosomal protein L30 (Fragment) OS=Homo sapiens GN=RPL30 PE=1 SV=1;sp|P62888|RL30_HUMAN 60S ribosomal protein L30 OS=Homo sapiens GN=RPL30 PE=1 SV=2	5	7	7	7	6	6	6	6	7	6	7	7	6	6	6	6	4	2	3	4	6	4	2	2	2	6	6	5	3	5	5	3	5	4	5	4	4	5	3	2	5	7
E5RIC9;O15488-5;O15488-4;O15488-3;O15488-6;O15488-2;O15488	E5RIC9;O15488-5;O15488-4;O15488-3;O15488-6;O15488-2;O15488	2;2;2;2;2;2;2	2;2;2;2;2;2;2	2;2;2;2;2;2;2	Glycogenin-2	GYG2	tr|E5RIC9|E5RIC9_HUMAN Glycogenin-2 (Fragment) OS=Homo sapiens GN=GYG2 PE=1 SV=8;sp|O15488-5|GLYG2_HUMAN Isoform Epsilon of Glycogenin-2 OS=Homo sapiens GN=GYG2;sp|O15488-4|GLYG2_HUMAN Isoform Delta of Glycogenin-2 OS=Homo sapiens GN=GYG2;sp|O15488-3|GLYG2	7	2	2	2	0	0	0	0	0	0	0	0	0	0	0	0	0	0	0	0	0	0	0	0	0	0	0	0	0	0	0	0	0	0	0	0	0	0	0	0	0	0
E5RIT1;Q629K1	E5RIT1;Q629K1	1;1	1;1	1;1	Triple QxxK/R motif-containing protein	TRIQK	tr|E5RIT1|E5RIT1_HUMAN Triple QxxK/R motif-containing protein (Fragment) OS=Homo sapiens GN=TRIQK PE=1 SV=1;sp|Q629K1|TRIQK_HUMAN Triple QxxK/R motif-containing protein OS=Homo sapiens GN=TRIQK PE=3 SV=1	2	1	1	1	0	0	0	0	0	0	0	0	0	0	0	0	0	0	0	0	1	0	0	0	0	0	0	0	0	0	0	0	0	0	0	0	0	0	0	0	0	0
Q9P015;E5RIZ4;E5RHF4	Q9P015;E5RIZ4;E5RHF4	4;4;3	4;4;3	4;4;3	39S ribosomal protein L15, mitochondrial	MRPL15	sp|Q9P015|RM15_HUMAN 39S ribosomal protein L15, mitochondrial OS=Homo sapiens GN=MRPL15 PE=1 SV=1;tr|E5RIZ4|E5RIZ4_HUMAN 39S ribosomal protein L15, mitochondrial (Fragment) OS=Homo sapiens GN=MRPL15 PE=1 SV=2;tr|E5RHF4|E5RHF4_HUMAN 39S ribosomal protein L1	3	4	4	4	2	2	1	2	2	2	2	2	2	2	2	0	1	1	0	0	2	2	0	0	0	0	0	1	1	1	0	1	1	2	2	0	1	1	1	0	1	2
E5RJZ1;H0YBD2;O14548	E5RJZ1;H0YBD2;O14548	2;2;2	2;2;2	2;2;2	Cytochrome c oxidase subunit 7A-related protein, mitochondrial	COX7A2L	tr|E5RJZ1|E5RJZ1_HUMAN Cytochrome c oxidase subunit 7A-related protein, mitochondrial OS=Homo sapiens GN=COX7A2L PE=1 SV=1;tr|H0YBD2|H0YBD2_HUMAN Cytochrome c oxidase subunit 7A-related protein, mitochondrial (Fragment) OS=Homo sapiens GN=COX7A2L PE=1 SV=1	3	2	2	2	1	2	1	1	1	1	1	1	1	1	1	1	0	1	0	0	1	1	0	0	0	1	1	0	0	0	0	0	0	0	1	0	1	1	0	0	1	1
E5RK69;H0YC77	E5RK69	37;4	1;0	1;0	Annexin	ANXA6	tr|E5RK69|E5RK69_HUMAN Annexin OS=Homo sapiens GN=ANXA6 PE=1 SV=1	2	37	1	1	22	26	22	25	25	21	23	22	20	23	20	19	17	20	7	11	18	23	7	8	9	18	19	20	18	14	16	13	15	17	20	10	20	23	18	12	24	26
Q7L5N1;E7EM64;H7C3T0	Q7L5N1;E7EM64	10;10;3	10;10;3	10;10;3	COP9 signalosome complex subunit 6	COPS6	sp|Q7L5N1|CSN6_HUMAN COP9 signalosome complex subunit 6 OS=Homo sapiens GN=COPS6 PE=1 SV=1;tr|E7EM64|E7EM64_HUMAN COP9 signalosome complex subunit 6 OS=Homo sapiens GN=COPS6 PE=1 SV=1	3	10	10	10	7	7	4	7	7	5	7	3	3	5	3	3	3	3	0	1	6	4	1	1	0	2	3	2	1	1	2	2	1	4	4	2	4	2	2	2	6	6
E7EMB6;E7ETB3;Q9ULA0;C9JRG3;C9J1E2;E7EPX3;B9ZVU2;F8WAN0;C9JBE1	E7EMB6;E7ETB3;Q9ULA0	5;5;5;2;2;2;2;2;2	5;5;5;2;2;2;2;2;2	5;5;5;2;2;2;2;2;2	Aspartyl aminopeptidase	DNPEP	tr|E7EMB6|E7EMB6_HUMAN Aspartyl aminopeptidase OS=Homo sapiens GN=DNPEP PE=1 SV=2;tr|E7ETB3|E7ETB3_HUMAN Aspartyl aminopeptidase OS=Homo sapiens GN=DNPEP PE=1 SV=2;sp|Q9ULA0|DNPEP_HUMAN Aspartyl aminopeptidase OS=Homo sapiens GN=DNPEP PE=1 SV=1	9	5	5	5	0	1	1	1	1	1	0	1	1	0	1	1	0	1	0	0	3	1	0	0	0	1	0	1	0	0	1	0	0	1	1	0	2	0	0	0	0	1
E7EMF1;E7ESP4;P17301	E7EMF1;E7ESP4;P17301	1;1;1	1;1;1	1;1;1	Integrin alpha-2	ITGA2	tr|E7EMF1|E7EMF1_HUMAN Integrin alpha-2 OS=Homo sapiens GN=ITGA2 PE=1 SV=1;tr|E7ESP4|E7ESP4_HUMAN Integrin alpha-2 OS=Homo sapiens GN=ITGA2 PE=1 SV=1;sp|P17301|ITA2_HUMAN Integrin alpha-2 OS=Homo sapiens GN=ITGA2 PE=1 SV=1	3	1	1	1	1	1	0	0	0	0	0	0	0	0	1	0	0	1	0	0	0	0	1	0	1	0	0	0	0	0	1	1	0	1	0	0	0	0	0	0	1	1
E9PBD8;E7EMG9;P33241-2;P33241;P33241-3	E9PBD8;E7EMG9;P33241-2;P33241;P33241-3	2;2;2;2;2	2;2;2;2;2	2;2;2;2;2	Lymphocyte-specific protein 1	LSP1	tr|E9PBD8|E9PBD8_HUMAN Lymphocyte-specific protein 1 (Fragment) OS=Homo sapiens GN=LSP1 PE=1 SV=1;tr|E7EMG9|E7EMG9_HUMAN Lymphocyte-specific protein 1 (Fragment) OS=Homo sapiens GN=LSP1 PE=1 SV=1;sp|P33241-2|LSP1_HUMAN Isoform 2 of Lymphocyte-specific prot	5	2	2	2	0	0	0	0	0	0	1	0	0	2	0	1	0	0	0	0	0	0	0	0	0	0	0	1	0	1	1	0	0	0	0	0	0	0	0	1	1	1
E7EUW2;E7ESV6;E7ETE3;E7EVD6;E7EW95;E9PBG4;E7EN28;E7EX52;E7EUP0;E7ENK1;E7ES20;E7EMR3;Q9HAR2;Q9HAR2-4;Q9HAR2-2;Q9HAR2-3;H0Y9K5	E7EUW2;E7ESV6;E7ETE3;E7EVD6;E7EW95;E9PBG4;E7EN28;E7EX52;E7EUP0;E7ENK1;E7ES20;E7EMR3;Q9HAR2;Q9HAR2-4;Q9HAR2-2;Q9HAR2-3	7;7;7;7;7;7;7;7;7;7;7;7;7;7;7;6;1	7;7;7;7;7;7;7;7;7;7;7;7;7;7;7;6;1	7;7;7;7;7;7;7;7;7;7;7;7;7;7;7;6;1	Latrophilin-3	ADGRL3;LPHN3	tr|E7EUW2|E7EUW2_HUMAN Adhesion G protein-coupled receptor L3 OS=Homo sapiens GN=ADGRL3 PE=1 SV=1;tr|E7ESV6|E7ESV6_HUMAN Adhesion G protein-coupled receptor L3 OS=Homo sapiens GN=ADGRL3 PE=1 SV=1;tr|E7ETE3|E7ETE3_HUMAN Adhesion G protein-coupled receptor L	17	7	7	7	5	4	5	7	6	6	5	3	4	5	3	2	1	2	1	0	0	3	0	0	0	1	0	1	4	0	3	1	3	3	5	0	4	2	1	0	4	4
E7EN32;O00255-3;O00255-2;O00255	E7EN32;O00255-3;O00255-2;O00255	1;1;1;1	1;1;1;1	1;1;1;1	Menin	MEN1	tr|E7EN32|E7EN32_HUMAN Menin OS=Homo sapiens GN=MEN1 PE=1 SV=1;sp|O00255-3|MEN1_HUMAN Isoform 3 of Menin OS=Homo sapiens GN=MEN1;sp|O00255-2|MEN1_HUMAN Isoform 2 of Menin OS=Homo sapiens GN=MEN1;sp|O00255|MEN1_HUMAN Menin OS=Homo sapiens GN=MEN1 PE=1 SV=4	4	1	1	1	1	1	1	1	1	1	1	0	0	1	0	0	0	0	0	0	0	0	0	0	0	0	0	0	0	0	0	0	0	0	0	0	0	0	0	0	0	0
E7ENR5;H0Y714;Q96G21;B9A008;B8ZZ47	E7ENR5;H0Y714;Q96G21;B9A008	3;3;3;2;1	3;3;3;2;1	3;3;3;2;1	U3 small nucleolar ribonucleoprotein protein IMP4	IMP4	tr|E7ENR5|E7ENR5_HUMAN U3 small nucleolar ribonucleoprotein protein IMP4 (Fragment) OS=Homo sapiens GN=IMP4 PE=1 SV=1;tr|H0Y714|H0Y714_HUMAN U3 small nucleolar ribonucleoprotein protein IMP4 (Fragment) OS=Homo sapiens GN=IMP4 PE=1 SV=1;sp|Q96G21|IMP4_HUMAN	5	3	3	3	0	0	0	0	1	0	1	2	0	2	1	1	0	0	0	0	2	1	0	0	0	0	0	0	0	0	1	2	1	1	3	1	1	0	0	0	2	2
E7ENV7;Q86YQ8;Q86YQ8-2;Q8IYJ1	E7ENV7;Q86YQ8	7;7;2;2	6;6;1;1	5;5;1;0	Copine-8	CPNE8	tr|E7ENV7|E7ENV7_HUMAN Copine-8 OS=Homo sapiens GN=CPNE8 PE=1 SV=2;sp|Q86YQ8|CPNE8_HUMAN Copine-8 OS=Homo sapiens GN=CPNE8 PE=1 SV=2	4	7	6	5	5	4	2	3	3	2	3	3	3	3	1	1	2	1	0	0	1	3	1	1	0	0	0	0	0	1	2	0	1	1	2	0	2	0	1	0	3	4
E7EV99;E7ENY0;P35611-2;P35611-6;P35611-4;P35611;P35611-3;P35611-5;A0A0A0MSR2;H0Y9H2;D6RF25	E7EV99;E7ENY0;P35611-2;P35611-6;P35611-4;P35611;P35611-3;P35611-5;A0A0A0MSR2;H0Y9H2	5;5;5;5;5;5;5;4;3;3;2	5;5;5;5;5;5;5;4;3;3;2	5;5;5;5;5;5;5;4;3;3;2	Alpha-adducin	ADD1	tr|E7EV99|E7EV99_HUMAN Alpha-adducin OS=Homo sapiens GN=ADD1 PE=1 SV=1;tr|E7ENY0|E7ENY0_HUMAN Alpha-adducin OS=Homo sapiens GN=ADD1 PE=1 SV=1;sp|P35611-2|ADDA_HUMAN Isoform 2 of Alpha-adducin OS=Homo sapiens GN=ADD1;sp|P35611-6|ADDA_HUMAN Isoform 6 of Alph	11	5	5	5	2	1	1	1	3	3	2	3	2	3	3	3	1	1	0	1	1	1	1	1	1	2	0	1	2	0	0	0	1	2	2	0	1	1	0	1	3	0
E7EPJ7;O75962-2;O75962-4;O75962;E7EWP2;O75962-5;O75962-3	E7EPJ7;O75962-2;O75962-4;O75962;E7EWP2;O75962-5	3;3;3;3;2;2;1	3;3;3;3;2;2;1	3;3;3;3;2;2;1	Triple functional domain protein	TRIO	tr|E7EPJ7|E7EPJ7_HUMAN Triple functional domain protein (Fragment) OS=Homo sapiens GN=TRIO PE=1 SV=2;sp|O75962-2|TRIO_HUMAN Isoform 2 of Triple functional domain protein OS=Homo sapiens GN=TRIO;sp|O75962-4|TRIO_HUMAN Isoform 4 of Triple functional domain p	7	3	3	3	0	0	0	0	0	0	0	0	0	0	0	0	0	0	0	0	0	0	0	0	0	0	0	0	0	0	0	0	0	0	0	0	0	0	0	0	0	0
E7EPN9;Q9Y520-6;Q9Y520-4;Q9Y520-5;Q9Y520;Q9Y520-7;Q9Y520-2;Q9Y520-3;A0A0A0MS30;H7C5N8	E7EPN9;Q9Y520-6;Q9Y520-4;Q9Y520-5;Q9Y520;Q9Y520-7;Q9Y520-2;Q9Y520-3	8;8;8;8;8;8;7;7;2;2	8;8;8;8;8;8;7;7;2;2	8;8;8;8;8;8;7;7;2;2	Protein PRRC2C	PRRC2C	tr|E7EPN9|E7EPN9_HUMAN Protein PRRC2C OS=Homo sapiens GN=PRRC2C PE=1 SV=1;sp|Q9Y520-6|PRC2C_HUMAN Isoform 6 of Protein PRRC2C OS=Homo sapiens GN=PRRC2C;sp|Q9Y520-4|PRC2C_HUMAN Isoform 4 of Protein PRRC2C OS=Homo sapiens GN=PRRC2C;sp|Q9Y520-5|PRC2C_HUMAN Is	10	8	8	8	1	3	4	2	1	4	2	2	4	3	2	1	0	0	0	0	4	1	0	0	0	0	0	0	0	0	0	0	0	0	0	0	1	0	0	0	2	1
E7EPT4;P19404	E7EPT4;P19404	6;6	6;6	6;6	NADH dehydrogenase [ubiquinone] flavoprotein 2, mitochondrial	NDUFV2	tr|E7EPT4|E7EPT4_HUMAN NADH dehydrogenase [ubiquinone] flavoprotein 2, mitochondrial OS=Homo sapiens GN=NDUFV2 PE=1 SV=1;sp|P19404|NDUV2_HUMAN NADH dehydrogenase [ubiquinone] flavoprotein 2, mitochondrial OS=Homo sapiens GN=NDUFV2 PE=1 SV=2	2	6	6	6	3	2	2	3	4	2	3	4	1	3	3	2	3	3	0	1	1	4	3	2	1	3	1	3	3	3	3	2	3	3	4	3	3	3	2	1	4	4
H6UYS7;E7EPV7;P37840-2;P37840-3;P37840	H6UYS7;E7EPV7;P37840-2;P37840-3;P37840	4;4;4;4;4	4;4;4;4;4	4;4;4;4;4	Alpha-synuclein	SNCA	tr|H6UYS7|H6UYS7_HUMAN Alpha-synuclein OS=Homo sapiens GN=SNCA PE=1 SV=1;tr|E7EPV7|E7EPV7_HUMAN Alpha-synuclein OS=Homo sapiens GN=SNCA PE=1 SV=1;sp|P37840-2|SYUA_HUMAN Isoform 2-4 of Alpha-synuclein OS=Homo sapiens GN=SNCA;sp|P37840-3|SYUA_HUMAN Isoform 2	5	4	4	4	1	1	0	1	3	3	0	0	0	2	3	3	0	0	0	0	2	1	0	0	3	3	1	2	1	3	0	0	2	3	3	3	3	3	3	0	0	0
E7EPW2;P82663-2;P82663;P82663-3	E7EPW2;P82663-2;P82663;P82663-3	3;3;3;2	3;3;3;2	3;3;3;2	28S ribosomal protein S25, mitochondrial	MRPS25	tr|E7EPW2|E7EPW2_HUMAN 28S ribosomal protein S25, mitochondrial OS=Homo sapiens GN=MRPS25 PE=1 SV=1;sp|P82663-2|RT25_HUMAN Isoform 2 of 28S ribosomal protein S25, mitochondrial OS=Homo sapiens GN=MRPS25;sp|P82663|RT25_HUMAN 28S ribosomal protein S25, mitoc	4	3	3	3	1	3	1	1	2	1	2	1	1	2	0	0	0	0	0	0	1	0	0	0	0	0	0	0	2	0	0	0	0	1	1	1	2	1	0	0	0	0
E7EQB2;E7ER44;P02788;P02788-2;C9JCF5	E7EQB2;E7ER44;P02788;P02788-2	24;24;24;23;8	24;24;24;23;8	24;24;24;23;8	Lactotransferrin;Lactoferricin-H;Kaliocin-1;Lactoferroxin-A;Lactoferroxin-B;Lactoferroxin-C	LTF	tr|E7EQB2|E7EQB2_HUMAN Lactotransferrin (Fragment) OS=Homo sapiens GN=LTF PE=1 SV=1;tr|E7ER44|E7ER44_HUMAN Lactotransferrin OS=Homo sapiens GN=LTF PE=1 SV=1;sp|P02788|TRFL_HUMAN Lactotransferrin OS=Homo sapiens GN=LTF PE=1 SV=6;sp|P02788-2|TRFL_HUMAN Isofo	5	24	24	24	10	8	5	7	10	7	6	1	13	8	7	7	8	4	7	9	3	3	12	10	10	7	3	12	9	9	5	11	10	16	6	15	4	3	14	8	1	4
G5E9Q7;E7EQB8;P51553-2;P51553;H7C1W2;E9PF84;H0Y5Q7	G5E9Q7;E7EQB8;P51553-2;P51553;H7C1W2;E9PF84	5;5;5;5;4;4;2	5;5;5;5;4;4;2	5;5;5;5;4;4;2	Isocitrate dehydrogenase [NAD] subunit, mitochondrial;Isocitrate dehydrogenase [NAD] subunit gamma, mitochondrial	IDH3G	tr|G5E9Q7|G5E9Q7_HUMAN Isocitrate dehydrogenase [NAD] subunit, mitochondrial OS=Homo sapiens GN=IDH3G PE=1 SV=1;tr|E7EQB8|E7EQB8_HUMAN Isocitrate dehydrogenase [NAD] subunit, mitochondrial OS=Homo sapiens GN=IDH3G PE=1 SV=1;sp|P51553-2|IDH3G_HUMAN Isoform	7	5	5	5	3	5	3	4	3	3	4	2	1	4	2	3	2	1	0	0	1	1	0	0	0	0	2	2	2	0	0	1	1	1	3	0	2	1	0	0	3	5
E7EQN9;O15327;D6RJC3;E9PHC0;E9PCZ3;E9PG59;O15327-2;H0YA10;D6RE59	E7EQN9;O15327;D6RJC3;E9PHC0;E9PCZ3;E9PG59	31;31;30;22;21;17;6;3;3	31;31;30;22;21;17;6;3;3	31;31;30;22;21;17;6;3;3	Type II inositol 3,4-bisphosphate 4-phosphatase	INPP4B	tr|E7EQN9|E7EQN9_HUMAN Type II inositol 3,4-bisphosphate 4-phosphatase OS=Homo sapiens GN=INPP4B PE=1 SV=1;sp|O15327|INP4B_HUMAN Type II inositol 3,4-bisphosphate 4-phosphatase OS=Homo sapiens GN=INPP4B PE=2 SV=4;tr|D6RJC3|D6RJC3_HUMAN Type II inositol 3,4	9	31	31	31	10	16	10	17	13	12	15	10	8	14	6	9	8	8	2	1	0	15	0	4	1	9	7	12	12	6	9	2	4	10	16	3	14	9	11	2	14	17
E7EQR4;P15311	E7EQR4;P15311	35;35	28;28	27;27	Ezrin	EZR	tr|E7EQR4|E7EQR4_HUMAN Ezrin OS=Homo sapiens GN=EZR PE=1 SV=3;sp|P15311|EZRI_HUMAN Ezrin OS=Homo sapiens GN=EZR PE=1 SV=4	2	35	28	27	21	26	17	21	20	16	22	20	16	24	18	15	14	15	6	10	10	24	8	11	6	15	15	17	15	17	22	16	13	15	22	14	20	16	15	12	28	27
E7EQZ4;Q16637-4;Q16637-2;Q16637-3;Q16637;B4DP61	E7EQZ4;Q16637-4;Q16637-2;Q16637-3;Q16637;B4DP61	3;3;3;3;3;2	3;3;3;3;3;2	3;3;3;3;3;2	Survival motor neuron protein	SMN1;SMN2	tr|E7EQZ4|E7EQZ4_HUMAN Survival motor neuron protein OS=Homo sapiens GN=SMN1 PE=1 SV=1;sp|Q16637-4|SMN_HUMAN Isoform SMN-delta57 of Survival motor neuron protein OS=Homo sapiens GN=SMN1;sp|Q16637-2|SMN_HUMAN Isoform SMN-delta5 of Survival motor neuron prot	6	3	3	3	0	1	1	1	0	1	1	2	1	2	0	0	0	0	0	0	0	0	0	0	0	0	0	0	0	0	1	0	0	0	0	0	0	0	1	0	2	1
E7ER77;Q7Z2K6;A0A0C4DGF0;Q7Z2K6-2	E7ER77;Q7Z2K6;A0A0C4DGF0;Q7Z2K6-2	4;4;3;3	4;4;3;3	4;4;3;3	Endoplasmic reticulum metallopeptidase 1	ERMP1	tr|E7ER77|E7ER77_HUMAN Endoplasmic reticulum metallopeptidase 1 OS=Homo sapiens GN=ERMP1 PE=1 SV=1;sp|Q7Z2K6|ERMP1_HUMAN Endoplasmic reticulum metallopeptidase 1 OS=Homo sapiens GN=ERMP1 PE=1 SV=2;tr|A0A0C4DGF0|A0A0C4DGF0_HUMAN Endoplasmic reticulum metall	4	4	4	4	3	1	2	2	2	2	2	2	3	2	1	2	2	1	0	1	1	2	1	1	1	2	0	1	2	2	1	2	2	2	2	1	2	2	2	1	1	3
E7ERS3;Q86VM9-2;Q86VM9;H3BP01	E7ERS3;Q86VM9-2;Q86VM9;H3BP01	4;4;4;2	4;4;4;2	4;4;4;2	Zinc finger CCCH domain-containing protein 18	ZC3H18	tr|E7ERS3|E7ERS3_HUMAN Zinc finger CCCH domain-containing protein 18 OS=Homo sapiens GN=ZC3H18 PE=1 SV=1;sp|Q86VM9-2|ZCH18_HUMAN Isoform 2 of Zinc finger CCCH domain-containing protein 18 OS=Homo sapiens GN=ZC3H18;sp|Q86VM9|ZCH18_HUMAN Zinc finger CCCH dom	4	4	4	4	1	1	0	1	1	1	1	1	0	1	0	0	0	0	0	0	1	0	0	0	1	0	0	0	0	1	1	0	0	0	1	0	0	0	0	0	0	0
Q05397-5;E7ESA6;Q05397;H0YBP1;H0YB16;Q05397-7;H0YBZ1;Q05397-2;E9PEI4;B4DWJ1;E5RHD8;Q05397-6;E5RI03;Q05397-4;Q14289-2;Q14289;Q05397-3	Q05397-5;E7ESA6;Q05397;H0YBP1;H0YB16;Q05397-7;H0YBZ1;Q05397-2;E9PEI4;B4DWJ1;E5RHD8;Q05397-6	5;5;5;5;5;5;5;5;5;3;3;3;2;1;1;1;1	5;5;5;5;5;5;5;5;5;3;3;3;2;1;1;1;1	5;5;5;5;5;5;5;5;5;3;3;3;2;1;1;1;1	Focal adhesion kinase 1	PTK2	sp|Q05397-5|FAK1_HUMAN Isoform 5 of Focal adhesion kinase 1 OS=Homo sapiens GN=PTK2;tr|E7ESA6|E7ESA6_HUMAN Focal adhesion kinase 1 OS=Homo sapiens GN=PTK2 PE=1 SV=1;sp|Q05397|FAK1_HUMAN Focal adhesion kinase 1 OS=Homo sapiens GN=PTK2 PE=1 SV=2;tr|H0YBP1|H0	17	5	5	5	2	2	2	3	3	1	3	2	2	3	1	1	0	2	0	0	1	3	0	1	2	1	0	2	1	0	0	0	1	1	1	0	1	1	2	0	3	1
E7ESC7;D6RID6;B4DQT1;B4DVN3;Q7L5Y9-3;Q7L5Y9-2;Q7L5Y9	E7ESC7;D6RID6;B4DQT1;B4DVN3;Q7L5Y9-3;Q7L5Y9-2;Q7L5Y9	2;1;1;1;1;1;1	2;1;1;1;1;1;1	1;0;0;0;0;0;0	Macrophage erythroblast attacher	MAEA	tr|E7ESC7|E7ESC7_HUMAN Macrophage erythroblast attacher OS=Homo sapiens GN=MAEA PE=1 SV=1;tr|D6RID6|D6RID6_HUMAN Macrophage erythroblast attacher (Fragment) OS=Homo sapiens GN=MAEA PE=1 SV=1;tr|B4DQT1|B4DQT1_HUMAN Macrophage erythroblast attacher OS=Homo s	7	2	2	1	0	1	1	1	1	1	1	1	1	0	1	1	1	1	0	0	1	1	1	0	0	1	1	1	0	0	1	0	0	0	1	1	1	1	1	0	1	1
F8W7U3;E7ESD2;Q641Q2-2;Q641Q2;A0A087WYF6	F8W7U3;E7ESD2;Q641Q2-2;Q641Q2;A0A087WYF6	22;22;22;22;21	22;22;22;22;21	5;5;5;5;5	WASH complex subunit FAM21A	FAM21A	tr|F8W7U3|F8W7U3_HUMAN Protein WASHC2A OS=Homo sapiens GN=WASHC2A PE=1 SV=1;tr|E7ESD2|E7ESD2_HUMAN Protein WASHC2A OS=Homo sapiens GN=WASHC2A PE=1 SV=2;sp|Q641Q2-2|FA21A_HUMAN Isoform 2 of WASH complex subunit FAM21A OS=Homo sapiens GN=FAM21A;sp|Q641Q2|FA2	5	22	22	5	3	8	4	9	8	7	10	6	5	9	4	3	0	0	0	0	0	2	1	0	0	0	0	1	0	1	0	0	0	0	1	0	1	0	0	0	5	2
E7ESK6;E9PBI9;P34741;E5RJB8;E5RHU3	E7ESK6;E9PBI9;P34741;E5RJB8;E5RHU3	2;2;2;1;1	2;2;2;1;1	2;2;2;1;1	Syndecan;Syndecan-2	SDC2	tr|E7ESK6|E7ESK6_HUMAN Syndecan OS=Homo sapiens GN=SDC2 PE=1 SV=1;tr|E9PBI9|E9PBI9_HUMAN Syndecan OS=Homo sapiens GN=SDC2 PE=1 SV=1;sp|P34741|SDC2_HUMAN Syndecan-2 OS=Homo sapiens GN=SDC2 PE=1 SV=2;tr|E5RJB8|E5RJB8_HUMAN Syndecan-2 (Fragment) OS=Homo sapie	5	2	2	2	2	2	2	2	2	2	2	1	1	2	1	1	1	0	0	0	0	1	0	0	0	0	0	0	1	0	0	0	0	0	1	0	2	2	1	1	1	0
E7ESY4;Q13330-3;Q13330;Q13330-2;H0Y4T7;F8W9Y9;H7C3F3	E7ESY4;Q13330-3;Q13330;Q13330-2;H0Y4T7	8;8;8;6;5;2;1	8;8;8;6;5;2;1	5;5;5;3;3;2;1	Metastasis-associated protein MTA1	MTA1	tr|E7ESY4|E7ESY4_HUMAN Metastasis-associated protein MTA1 OS=Homo sapiens GN=MTA1 PE=1 SV=1;sp|Q13330-3|MTA1_HUMAN Isoform 3 of Metastasis-associated protein MTA1 OS=Homo sapiens GN=MTA1;sp|Q13330|MTA1_HUMAN Metastasis-associated protein MTA1 OS=Homo sapie	7	8	8	5	4	6	4	6	6	5	6	4	3	5	3	2	4	3	0	3	2	4	0	0	0	4	2	2	5	3	3	3	2	3	6	1	3	3	1	1	5	4
E7ET49;Q8NCG7-2;Q8NCG7-4;Q8NCG7	E7ET49;Q8NCG7-2;Q8NCG7-4;Q8NCG7	1;1;1;1	1;1;1;1	1;1;1;1	Sn1-specific diacylglycerol lipase beta	DAGLB	tr|E7ET49|E7ET49_HUMAN Sn1-specific diacylglycerol lipase beta OS=Homo sapiens GN=DAGLB PE=1 SV=1;sp|Q8NCG7-2|DGLB_HUMAN Isoform 2 of Sn1-specific diacylglycerol lipase beta OS=Homo sapiens GN=DAGLB;sp|Q8NCG7-4|DGLB_HUMAN Isoform 4 of Sn1-specific diacylgl	4	1	1	1	0	0	0	0	0	0	0	0	0	0	0	0	0	0	0	0	1	0	0	0	0	0	0	0	0	0	0	0	0	0	0	0	0	0	0	0	0	0
G3XAM2;E7ETH0;P05156;A0A087X0I2;D6R9Z8;CON__Q32PI4	G3XAM2;E7ETH0;P05156;A0A087X0I2	7;7;7;4;1;1	7;7;7;4;1;1	7;7;7;4;1;1	Complement factor I;Complement factor I heavy chain;Complement factor I light chain	CFI	tr|G3XAM2|G3XAM2_HUMAN Complement factor I OS=Homo sapiens GN=CFI PE=1 SV=1;tr|E7ETH0|E7ETH0_HUMAN Complement factor I OS=Homo sapiens GN=CFI PE=1 SV=1;sp|P05156|CFAI_HUMAN Complement factor I OS=Homo sapiens GN=CFI PE=1 SV=2;tr|A0A087X0I2|A0A087X0I2_HUMAN	6	7	7	7	0	0	0	1	1	2	3	1	3	4	4	4	0	0	1	0	0	1	1	1	1	1	1	2	1	0	0	0	2	2	3	2	2	2	3	0	1	1
E7ETZ4;Q9Y6E2;B5MCE7;B5MCH7;E9PFD4;Q75MG1;E9PFE3;C9JF98;F8WDX8;E7EMS9;Q9Y6E2-2	E7ETZ4;Q9Y6E2;B5MCE7;B5MCH7;E9PFD4;Q75MG1	5;5;4;4;3;3;1;1;1;1;1	5;5;4;4;3;3;1;1;1;1;1	5;5;4;4;3;3;1;1;1;1;1	Basic leucine zipper and W2 domain-containing protein 2	BZW2	tr|E7ETZ4|E7ETZ4_HUMAN Basic leucine zipper and W2 domain-containing protein 2 (Fragment) OS=Homo sapiens GN=BZW2 PE=1 SV=1;sp|Q9Y6E2|BZW2_HUMAN Basic leucine zipper and W2 domain-containing protein 2 OS=Homo sapiens GN=BZW2 PE=1 SV=1;tr|B5MCE7|B5MCE7_HUMA	11	5	5	5	4	4	4	3	4	3	4	4	3	4	3	1	2	3	2	1	2	4	0	3	0	3	3	2	4	2	3	0	1	4	4	2	4	4	1	1	3	3
E7EU96;P68400;Q8NEV1;P68400-2;V9GYA2;V9GY80;A0A087WY74	E7EU96;P68400;Q8NEV1	8;8;7;3;2;2;1	8;8;7;3;2;2;1	8;8;7;3;2;2;1	Casein kinase II subunit alpha;Casein kinase II subunit alpha 3	CSNK2A1;CSNK2A3	tr|E7EU96|E7EU96_HUMAN Casein kinase II subunit alpha OS=Homo sapiens GN=CSNK2A1 PE=1 SV=1;sp|P68400|CSK21_HUMAN Casein kinase II subunit alpha OS=Homo sapiens GN=CSNK2A1 PE=1 SV=1;sp|Q8NEV1|CSK23_HUMAN Casein kinase II subunit alpha 3 OS=Homo sapiens GN=C	7	8	8	8	3	3	2	2	5	3	4	1	0	3	1	0	2	1	1	2	5	5	2	1	0	4	1	3	4	3	3	2	2	2	3	1	2	1	3	0	5	5
E7EUH7;Q96PZ0	E7EUH7;Q96PZ0	4;4	4;4	4;4	Pseudouridylate synthase 7 homolog	PUS7	tr|E7EUH7|E7EUH7_HUMAN Pseudouridylate synthase 7 homolog OS=Homo sapiens GN=PUS7 PE=1 SV=1;sp|Q96PZ0|PUS7_HUMAN Pseudouridylate synthase 7 homolog OS=Homo sapiens GN=PUS7 PE=1 SV=2	2	4	4	4	2	2	3	1	2	2	3	2	1	3	0	1	0	0	0	0	0	2	0	0	0	0	0	0	0	0	0	0	0	0	0	0	0	0	0	0	3	0
Q04637-9;Q04637;E7EX73;E9PGM1;Q04637-3;Q04637-8;E7EUU4;Q04637-4;Q04637-5;Q04637-7;Q04637-6;C9JF13;C9J6B6;H7C0V6;C9K073;C9J2Z7;H7C044;C9JHW9;F8WCF2	Q04637-9;Q04637;E7EX73;E9PGM1;Q04637-3;Q04637-8;E7EUU4;Q04637-4;Q04637-5;Q04637-7;Q04637-6	29;29;29;29;29;29;29;29;29;28;28;10;9;7;7;6;5;1;1	29;29;29;29;29;29;29;29;29;28;28;10;9;7;7;6;5;1;1	27;27;27;27;27;27;27;27;27;26;26;9;9;7;7;6;4;1;1	Eukaryotic translation initiation factor 4 gamma 1	EIF4G1	sp|Q04637-9|IF4G1_HUMAN Isoform 9 of Eukaryotic translation initiation factor 4 gamma 1 OS=Homo sapiens GN=EIF4G1;sp|Q04637|IF4G1_HUMAN Eukaryotic translation initiation factor 4 gamma 1 OS=Homo sapiens GN=EIF4G1 PE=1 SV=4;tr|E7EX73|E7EX73_HUMAN Eukaryotic	19	29	29	27	13	18	13	17	19	17	19	15	15	16	12	13	6	11	4	4	4	16	2	3	5	11	12	11	8	10	10	9	6	9	13	6	12	8	10	5	20	20
E7EVA0;P27816;P27816-6;P27816-2;P27816-4;H0Y2V1;F8W9U4;H7C456;B5MEG9;A0A0J9YVV8;A0A0J9YW37;P27816-7	E7EVA0;P27816;P27816-6;P27816-2	70;70;69;60;22;18;18;16;15;8;8;8	70;70;69;60;22;18;18;16;15;8;8;8	35;35;34;26;7;4;4;0;2;0;0;0	Microtubule-associated protein;Microtubule-associated protein 4	MAP4	tr|E7EVA0|E7EVA0_HUMAN Microtubule-associated protein OS=Homo sapiens GN=MAP4 PE=1 SV=1;sp|P27816|MAP4_HUMAN Microtubule-associated protein 4 OS=Homo sapiens GN=MAP4 PE=1 SV=3;sp|P27816-6|MAP4_HUMAN Isoform 6 of Microtubule-associated protein 4 OS=Homo sap	12	70	70	35	29	38	37	44	36	39	44	39	31	43	28	30	10	15	6	11	12	29	5	8	9	20	21	34	13	17	16	17	13	19	21	11	22	20	27	21	33	35
E7EVJ5;Q96F07-2;Q96F07;H7C229;E7EW33;A0A087WWZ1;A0A087WVE1;A0A087WTQ3	E7EVJ5;Q96F07-2;Q96F07;H7C229;E7EW33	17;17;16;14;12;5;4;4	3;3;3;2;2;1;1;1	3;3;3;2;2;1;1;1	Cytoplasmic FMR1-interacting protein 2	CYFIP2	tr|E7EVJ5|E7EVJ5_HUMAN Cytoplasmic FMR1-interacting protein 2 OS=Homo sapiens GN=CYFIP2 PE=1 SV=1;sp|Q96F07-2|CYFP2_HUMAN Isoform 2 of Cytoplasmic FMR1-interacting protein 2 OS=Homo sapiens GN=CYFIP2;sp|Q96F07|CYFP2_HUMAN Cytoplasmic FMR1-interacting prote	8	17	3	3	10	14	10	13	14	12	14	11	8	10	6	7	8	9	5	4	6	10	3	4	1	7	4	10	8	9	9	5	4	10	12	5	10	10	7	4	10	11
E7EWP0;H0Y886;O43674-2;O43674	E7EWP0;H0Y886;O43674-2;O43674	2;2;2;2	2;2;2;2	2;2;2;2	NADH dehydrogenase [ubiquinone] 1 beta subcomplex subunit 5, mitochondrial	NDUFB5	tr|E7EWP0|E7EWP0_HUMAN NADH dehydrogenase [ubiquinone] 1 beta subcomplex subunit 5, mitochondrial OS=Homo sapiens GN=NDUFB5 PE=1 SV=1;tr|H0Y886|H0Y886_HUMAN NADH dehydrogenase [ubiquinone] 1 beta subcomplex subunit 5, mitochondrial (Fragment) OS=Homo sapie	4	2	2	2	1	2	0	0	1	0	0	0	0	1	1	1	0	0	0	0	2	0	0	0	0	0	0	0	0	0	0	0	0	0	1	0	0	0	0	0	1	0
E9PID8;E7EWR4;P33240-2;P33240;Q9H0L4;A0A0A0MT56	E9PID8;E7EWR4;P33240-2;P33240;Q9H0L4	7;7;7;7;4;3	7;7;7;7;4;3	7;7;7;7;4;3	Cleavage stimulation factor subunit 2;Cleavage stimulation factor subunit 2 tau variant	CSTF2;CSTF2T	tr|E9PID8|E9PID8_HUMAN Cleavage stimulation factor subunit 2 OS=Homo sapiens GN=CSTF2 PE=1 SV=1;tr|E7EWR4|E7EWR4_HUMAN Cleavage stimulation factor subunit 2 OS=Homo sapiens GN=CSTF2 PE=1 SV=1;sp|P33240-2|CSTF2_HUMAN Isoform 2 of Cleavage stimulation factor	6	7	7	7	3	5	3	5	4	3	4	3	3	4	3	3	1	1	0	0	1	2	0	0	0	0	1	0	0	2	1	1	0	1	2	0	1	1	0	2	1	2
F5H7K1;E7EWW0;Q7Z3J2;H3BV68;C9J7I2;Q7Z3J2-2;H3BRV8;H3BVG8	F5H7K1;E7EWW0;Q7Z3J2;H3BV68;C9J7I2;Q7Z3J2-2	3;3;3;2;2;2;1;1	3;3;3;2;2;2;1;1	2;2;2;2;2;2;0;0	UPF0505 protein C16orf62	C16orf62	tr|F5H7K1|F5H7K1_HUMAN UPF0505 protein C16orf62 OS=Homo sapiens GN=C16orf62 PE=1 SV=1;tr|E7EWW0|E7EWW0_HUMAN UPF0505 protein C16orf62 OS=Homo sapiens GN=C16orf62 PE=1 SV=2;sp|Q7Z3J2|CP062_HUMAN UPF0505 protein C16orf62 OS=Homo sapiens GN=C16orf62 PE=1 SV=2	8	3	3	2	1	0	1	0	1	0	1	1	1	0	0	1	0	0	0	1	0	0	0	0	0	1	0	0	0	1	1	0	0	0	1	0	1	1	0	0	1	1
E7EWW9;P09488;H3BQT3;B9ZVX7;P09488-2	E7EWW9;P09488;H3BQT3;B9ZVX7;P09488-2	4;4;3;3;3	3;3;2;2;2	3;3;2;2;2	Glutathione S-transferase Mu 1	GSTM1	tr|E7EWW9|E7EWW9_HUMAN Glutathione S-transferase Mu 1 OS=Homo sapiens GN=GSTM1 PE=1 SV=1;sp|P09488|GSTM1_HUMAN Glutathione S-transferase Mu 1 OS=Homo sapiens GN=GSTM1 PE=1 SV=3;tr|H3BQT3|H3BQT3_HUMAN Glutathione S-transferase Mu 1 OS=Homo sapiens GN=GSTM1	5	4	3	3	0	1	1	1	0	1	1	1	0	0	0	0	1	1	0	1	4	1	0	1	0	1	0	0	1	1	1	0	1	1	1	0	0	1	1	0	0	1
E7EX17;P23588;P23588-2;F8VX11;F8W0K0;F8VSC7;F8VP89;F8VYE9;F8VRU1	E7EX17;P23588;P23588-2;F8VX11;F8W0K0;F8VSC7;F8VP89	14;14;11;8;7;7;7;6;4	14;14;11;8;7;7;7;6;4	14;14;11;8;7;7;7;6;4	Eukaryotic translation initiation factor 4B	EIF4B	tr|E7EX17|E7EX17_HUMAN Eukaryotic translation initiation factor 4B OS=Homo sapiens GN=EIF4B PE=1 SV=1;sp|P23588|IF4B_HUMAN Eukaryotic translation initiation factor 4B OS=Homo sapiens GN=EIF4B PE=1 SV=2;sp|P23588-2|IF4B_HUMAN Isoform 2 of Eukaryotic transla	9	14	14	14	9	10	9	8	10	9	8	10	8	9	9	9	2	7	0	1	2	8	0	2	1	2	5	7	1	7	1	2	1	3	4	1	2	1	1	2	9	7
Q14203-3;E7EX90;Q14203-4;Q14203;Q14203-6;Q14203-5;Q14203-2;Q6AWB1;E7EWF7;C9JJD0;E9PCY0;C9JJN7;C9JKG6;C9JTE5;C9JZA4;C9J1B7;C9JUI8	Q14203-3;E7EX90;Q14203-4;Q14203;Q14203-6;Q14203-5;Q14203-2;Q6AWB1	48;48;47;46;46;43;42;30;10;5;4;4;4;4;4;3;1	48;48;47;46;46;43;42;30;10;5;4;4;4;4;4;3;1	48;48;47;46;46;43;42;30;10;5;4;4;4;4;4;3;1	Dynactin subunit 1	DCTN1;DKFZp686E0752	sp|Q14203-3|DCTN1_HUMAN Isoform 3 of Dynactin subunit 1 OS=Homo sapiens GN=DCTN1;tr|E7EX90|E7EX90_HUMAN Dynactin subunit 1 OS=Homo sapiens GN=DCTN1 PE=1 SV=1;sp|Q14203-4|DCTN1_HUMAN Isoform 4 of Dynactin subunit 1 OS=Homo sapiens GN=DCTN1;sp|Q14203|DCTN1_H	17	48	48	48	29	28	24	35	32	27	33	24	20	29	23	25	13	21	6	10	4	23	4	8	3	18	14	17	15	14	13	10	7	14	19	8	21	17	15	10	29	29
E9PAM4;Q9BTU6	E9PAM4;Q9BTU6	3;3	3;3	3;3	Phosphatidylinositol 4-kinase type 2-alpha	PI4K2A	tr|E9PAM4|E9PAM4_HUMAN Uncharacterized protein OS=Homo sapiens PE=1 SV=1;sp|Q9BTU6|P4K2A_HUMAN Phosphatidylinositol 4-kinase type 2-alpha OS=Homo sapiens GN=PI4K2A PE=1 SV=1	2	3	3	3	1	1	0	2	1	0	2	1	0	1	0	1	1	1	0	0	2	1	1	0	0	2	0	2	2	0	2	0	0	2	1	1	2	2	2	1	2	0
E9PAV3;E9PAV3-2;F8VZJ2;H0YHX9;Q13765;F8W0W4;F8W1N5;F8VNW4;F8VZ58;Q9BZK3	E9PAV3;E9PAV3-2;F8VZJ2;H0YHX9;Q13765;F8W0W4;F8W1N5;F8VNW4	8;7;6;6;6;5;4;4;1;1	8;7;6;6;6;5;4;4;1;1	8;7;6;6;6;5;4;4;1;1	Nascent polypeptide-associated complex subunit alpha, muscle-specific form;Nascent polypeptide-associated complex subunit alpha	NACA	sp|E9PAV3|NACAM_HUMAN Nascent polypeptide-associated complex subunit alpha, muscle-specific form OS=Homo sapiens GN=NACA PE=1 SV=1;sp|E9PAV3-2|NACAM_HUMAN Isoform 2 of Nascent polypeptide-associated complex subunit alpha, muscle-specific form OS=Homo sapie	10	8	8	8	4	5	5	5	5	4	4	5	3	5	3	3	2	3	3	3	3	4	2	2	2	2	3	4	3	3	3	3	3	2	4	2	4	2	3	2	5	5
E9PB87;O43516-2;O43516;O43516-3	E9PB87;O43516-2;O43516;O43516-3	1;1;1;1	1;1;1;1	1;1;1;1	WAS/WASL-interacting protein family member 1	WIPF1	tr|E9PB87|E9PB87_HUMAN WAS/WASL-interacting protein family member 1 OS=Homo sapiens GN=WIPF1 PE=1 SV=1;sp|O43516-2|WIPF1_HUMAN Isoform 2 of WAS/WASL-interacting protein family member 1 OS=Homo sapiens GN=WIPF1;sp|O43516|WIPF1_HUMAN WAS/WASL-interacting pro	4	1	1	1	0	0	0	0	0	0	0	0	0	0	0	0	0	0	0	0	1	0	0	0	0	0	0	0	0	0	0	0	0	0	0	0	0	0	0	0	0	0
E9PB90;P52789	E9PB90;P52789	9;9	6;6	5;5	Hexokinase;Hexokinase-2	HK2	tr|E9PB90|E9PB90_HUMAN Hexokinase-2 OS=Homo sapiens GN=HK2 PE=1 SV=1;sp|P52789|HXK2_HUMAN Hexokinase-2 OS=Homo sapiens GN=HK2 PE=1 SV=2	2	9	6	5	4	3	3	3	3	3	4	5	3	6	5	5	1	2	2	1	5	1	3	4	0	3	2	7	3	1	2	2	2	6	8	3	2	3	2	3	3	4
F6PQP6;E9PBC1;I3L2B2;O95208-2;O95208;O95208-3;I3L356;I3L2H1;O95208-5;J3KSF8;J3KTF6;J3KSA6;J3KSC7;J3QLN2	F6PQP6;E9PBC1;I3L2B2;O95208-2;O95208;O95208-3	9;9;9;9;9;7;3;3;3;2;2;2;2;2	9;9;9;9;9;7;3;3;3;2;2;2;2;2	9;9;9;9;9;7;3;3;3;2;2;2;2;2	Epsin-2	EPN2	tr|F6PQP6|F6PQP6_HUMAN Epsin-2 (Fragment) OS=Homo sapiens GN=EPN2 PE=1 SV=8;tr|E9PBC1|E9PBC1_HUMAN Epsin-2 OS=Homo sapiens GN=EPN2 PE=1 SV=1;tr|I3L2B2|I3L2B2_HUMAN Epsin-2 OS=Homo sapiens GN=EPN2 PE=1 SV=1;sp|O95208-2|EPN2_HUMAN Isoform 2 of Epsin-2 OS=Hom	14	9	9	9	5	4	4	4	2	3	5	3	2	2	2	3	1	3	1	2	0	1	1	1	0	0	1	0	2	2	1	2	1	0	1	0	0	0	1	1	4	3
E9PBP6;P55157;D6REL9;P55157-2	E9PBP6;P55157	14;14;4;2	14;14;4;2	14;14;4;2	Microsomal triglyceride transfer protein large subunit	MTTP	tr|E9PBP6|E9PBP6_HUMAN Microsomal triglyceride transfer protein large subunit OS=Homo sapiens GN=MTTP PE=1 SV=1;sp|P55157|MTP_HUMAN Microsomal triglyceride transfer protein large subunit OS=Homo sapiens GN=MTTP PE=1 SV=1	4	14	14	14	0	0	0	0	0	0	0	0	0	0	0	0	0	0	0	0	14	0	0	0	1	0	0	0	0	0	0	0	0	0	0	0	1	0	0	0	0	0
E9PBZ2;P15428-4;P15428-2;P15428	E9PBZ2;P15428-4;P15428-2;P15428	2;2;2;2	2;2;2;2	2;2;2;2	15-hydroxyprostaglandin dehydrogenase [NAD(+)]	HPGD	tr|E9PBZ2|E9PBZ2_HUMAN 15-hydroxyprostaglandin dehydrogenase [NAD(+)] OS=Homo sapiens GN=HPGD PE=1 SV=1;sp|P15428-4|PGDH_HUMAN Isoform 4 of 15-hydroxyprostaglandin dehydrogenase [NAD(+)] OS=Homo sapiens GN=HPGD;sp|P15428-2|PGDH_HUMAN Isoform 2 of 15-hydrox	4	2	2	2	0	0	0	0	0	0	0	0	0	0	0	0	0	0	0	0	2	0	0	0	0	0	0	0	0	0	0	0	0	0	0	0	0	0	0	0	0	0
E9PC15;Q53H12;A0A0G2JLG5;E9PG39	E9PC15;Q53H12;A0A0G2JLG5	12;11;6;5	12;11;6;5	12;11;6;5	Acylglycerol kinase, mitochondrial	AGK	tr|E9PC15|E9PC15_HUMAN Acylglycerol kinase, mitochondrial OS=Homo sapiens GN=AGK PE=1 SV=1;sp|Q53H12|AGK_HUMAN Acylglycerol kinase, mitochondrial OS=Homo sapiens GN=AGK PE=1 SV=2;tr|A0A0G2JLG5|A0A0G2JLG5_HUMAN Acylglycerol kinase, mitochondrial (Fragment)	4	12	12	12	6	7	3	6	6	4	6	3	4	5	4	3	5	4	4	3	3	6	3	5	1	4	4	4	4	2	5	2	4	5	7	4	6	6	5	1	6	6
E9PC52;Q16576;Q16576-2;Q5JNZ6;Q5JP01;C9J7L0	E9PC52;Q16576;Q16576-2	8;8;6;2;2;1	5;5;3;1;1;1	5;5;3;1;1;1	Histone-binding protein RBBP7	RBBP7	tr|E9PC52|E9PC52_HUMAN Histone-binding protein RBBP7 OS=Homo sapiens GN=RBBP7 PE=1 SV=1;sp|Q16576|RBBP7_HUMAN Histone-binding protein RBBP7 OS=Homo sapiens GN=RBBP7 PE=1 SV=1;sp|Q16576-2|RBBP7_HUMAN Isoform 2 of Histone-binding protein RBBP7 OS=Homo sapien	6	8	5	5	4	6	4	6	4	4	3	2	3	2	3	4	2	2	0	2	3	6	1	1	0	3	3	2	3	2	3	2	1	2	3	1	2	3	2	1	6	6
E9PCR7;Q02218;A0A0D9SFS3;E9PDF2;Q02218-2;E9PFG7;Q02218-3;C9J4G7	E9PCR7;Q02218;A0A0D9SFS3;E9PDF2;Q02218-2;E9PFG7	13;13;12;12;12;11;6;2	13;13;12;12;12;11;6;2	9;9;8;8;8;7;4;2	2-oxoglutarate dehydrogenase, mitochondrial	OGDH	tr|E9PCR7|E9PCR7_HUMAN 2-oxoglutarate dehydrogenase, mitochondrial OS=Homo sapiens GN=OGDH PE=1 SV=1;sp|Q02218|ODO1_HUMAN 2-oxoglutarate dehydrogenase, mitochondrial OS=Homo sapiens GN=OGDH PE=1 SV=3;tr|A0A0D9SFS3|A0A0D9SFS3_HUMAN 2-oxoglutarate dehydrogen	8	13	13	9	7	8	4	6	5	6	8	5	6	6	5	3	3	6	0	2	4	5	3	2	1	5	3	5	5	3	3	3	4	5	7	3	6	5	4	2	8	7
E9PCW1;G5E9T8;O95249-2;O95249	E9PCW1;G5E9T8;O95249-2;O95249	1;1;1;1	1;1;1;1	1;1;1;1	Golgi SNAP receptor complex member 1	GOSR1	tr|E9PCW1|E9PCW1_HUMAN Golgi SNAP receptor complex member 1 OS=Homo sapiens GN=GOSR1 PE=1 SV=1;tr|G5E9T8|G5E9T8_HUMAN Golgi SNAP receptor complex member 1 (Fragment) OS=Homo sapiens GN=GOSR1 PE=1 SV=2;sp|O95249-2|GOSR1_HUMAN Isoform 2 of Golgi SNAP recepto	4	1	1	1	0	0	0	0	0	0	0	0	0	0	0	0	0	0	0	0	1	0	0	0	0	0	0	0	0	0	0	0	0	0	0	0	0	0	0	0	0	0
E9PD53;Q9NTJ3-2;Q9NTJ3;C9JR83;C9J578;C9J9E4;C9JWF0;C9IYK2;C9JJ64;C9JVD8	E9PD53;Q9NTJ3-2;Q9NTJ3;C9JR83	6;6;6;3;2;2;2;2;2;1	6;6;6;3;2;2;2;2;2;1	6;6;6;3;2;2;2;2;2;1	Structural maintenance of chromosomes protein;Structural maintenance of chromosomes protein 4	SMC4	tr|E9PD53|E9PD53_HUMAN Structural maintenance of chromosomes protein OS=Homo sapiens GN=SMC4 PE=1 SV=1;sp|Q9NTJ3-2|SMC4_HUMAN Isoform 2 of Structural maintenance of chromosomes protein 4 OS=Homo sapiens GN=SMC4;sp|Q9NTJ3|SMC4_HUMAN Structural maintenance o	10	6	6	6	0	3	2	1	2	2	3	1	1	0	1	0	0	1	1	0	0	2	0	0	1	0	0	0	0	1	0	1	1	0	1	1	2	1	0	0	1	1
E9PD68;Q14194;Q14194-2	E9PD68;Q14194;Q14194-2	13;13;13	11;11;11	11;11;11	Dihydropyrimidinase-related protein 1	CRMP1	tr|E9PD68|E9PD68_HUMAN Dihydropyrimidinase-related protein 1 OS=Homo sapiens GN=CRMP1 PE=1 SV=1;sp|Q14194|DPYL1_HUMAN Dihydropyrimidinase-related protein 1 OS=Homo sapiens GN=CRMP1 PE=1 SV=1;sp|Q14194-2|DPYL1_HUMAN Isoform LCRMP-1 of Dihydropyrimidinase-re	3	13	11	11	9	11	8	12	12	9	11	10	9	9	5	7	4	6	0	5	6	13	1	1	2	3	2	4	6	5	10	4	5	6	5	4	4	2	0	1	9	7
E9PD99;Q96II8-3;Q96II8-4;Q96II8;Q96II8-2;F8WFB5	E9PD99;Q96II8-3;Q96II8-4;Q96II8;Q96II8-2;F8WFB5	2;2;2;2;2;1	2;2;2;2;2;1	2;2;2;2;2;1	Leucine-rich repeat and calponin homology domain-containing protein 3	LRCH3	tr|E9PD99|E9PD99_HUMAN Leucine-rich repeat and calponin homology domain-containing protein 3 OS=Homo sapiens GN=LRCH3 PE=1 SV=1;sp|Q96II8-3|LRCH3_HUMAN Isoform 3 of Leucine-rich repeat and calponin homology domain-containing protein 3 OS=Homo sapiens GN=LR	6	2	2	2	0	0	0	0	1	0	0	0	0	0	0	0	0	0	0	0	0	0	0	0	0	0	0	0	0	0	0	0	0	0	0	0	0	0	0	0	0	0
E9PDF6;O43795;O43795-2;E7EQD9;C9JYW1;H7C2Y7;C9K0I9;C9JUP5	E9PDF6;O43795;O43795-2	13;13;12;5;3;3;2;2	13;13;12;5;3;3;2;2	12;12;11;4;2;3;2;2	Unconventional myosin-Ib	MYO1B	tr|E9PDF6|E9PDF6_HUMAN Unconventional myosin-Ib OS=Homo sapiens GN=MYO1B PE=1 SV=1;sp|O43795|MYO1B_HUMAN Unconventional myosin-Ib OS=Homo sapiens GN=MYO1B PE=1 SV=3;sp|O43795-2|MYO1B_HUMAN Isoform 2 of Unconventional myosin-Ib OS=Homo sapiens GN=MYO1B	8	13	13	12	2	2	0	0	3	2	0	0	1	0	0	0	0	0	1	0	9	1	0	0	1	0	0	0	0	0	0	0	1	0	0	0	1	0	1	0	1	0
E9PDR0;P05166;E7EUY3;C9JQS9;E7EX59;P05166-2;E7ETT1;E9PEC3;E7ETT4;F8WBI9;E7ENC1;H7C5C9;C9JVW9;C9JAW3;C9JVY9	E9PDR0;P05166;E7EUY3;C9JQS9;E7EX59;P05166-2;E7ETT1;E9PEC3;E7ETT4;F8WBI9;E7ENC1	16;16;15;15;15;15;14;13;13;12;8;4;3;2;2	16;16;15;15;15;15;14;13;13;12;8;4;3;2;2	16;16;15;15;15;15;14;13;13;12;8;4;3;2;2	Propionyl-CoA carboxylase beta chain, mitochondrial	PCCB	tr|E9PDR0|E9PDR0_HUMAN Propionyl-CoA carboxylase beta chain, mitochondrial OS=Homo sapiens GN=PCCB PE=1 SV=1;sp|P05166|PCCB_HUMAN Propionyl-CoA carboxylase beta chain, mitochondrial OS=Homo sapiens GN=PCCB PE=1 SV=3;tr|E7EUY3|E7EUY3_HUMAN Propionyl-CoA car	15	16	16	16	7	4	5	9	6	3	8	5	5	4	6	6	2	3	1	0	7	3	0	1	0	3	1	3	3	2	3	0	2	4	4	2	6	4	1	1	7	6
H0Y547;E9PEJ6;P98196;H0Y8F0;A0A087WVE8	H0Y547;E9PEJ6;P98196;H0Y8F0	9;9;9;5;1	9;9;9;5;1	9;9;9;5;1	Phospholipid-transporting ATPase;Probable phospholipid-transporting ATPase IH	ATP11A	tr|H0Y547|H0Y547_HUMAN Phospholipid-transporting ATPase (Fragment) OS=Homo sapiens GN=ATP11A PE=1 SV=1;tr|E9PEJ6|E9PEJ6_HUMAN Phospholipid-transporting ATPase OS=Homo sapiens GN=ATP11A PE=1 SV=1;sp|P98196|AT11A_HUMAN Probable phospholipid-transporting ATPa	5	9	9	9	8	5	5	6	6	7	7	4	5	6	6	4	2	2	0	3	0	6	0	2	0	5	1	1	4	3	4	1	3	2	6	1	4	3	1	0	5	8
E9PEM5;P50851-2;P50851;H0YAC6	E9PEM5;P50851-2;P50851;H0YAC6	8;8;8;6	8;8;8;6	6;6;6;4	Lipopolysaccharide-responsive and beige-like anchor protein	LRBA	tr|E9PEM5|E9PEM5_HUMAN Lipopolysaccharide-responsive and beige-like anchor protein OS=Homo sapiens GN=LRBA PE=1 SV=1;sp|P50851-2|LRBA_HUMAN Isoform 2 of Lipopolysaccharide-responsive and beige-like anchor protein OS=Homo sapiens GN=LRBA;sp|P50851|LRBA_HUMA	4	8	8	6	1	3	3	5	6	5	6	3	3	2	2	0	0	3	1	0	0	2	0	0	0	2	0	2	3	2	0	0	1	1	2	0	2	1	1	0	3	4
E9PF10;O75694;O75694-2;D6RA13	E9PF10;O75694;O75694-2	19;19;18;1	19;19;18;1	19;19;18;1	Nuclear pore complex protein Nup155	NUP155	tr|E9PF10|E9PF10_HUMAN Nuclear pore complex protein Nup155 OS=Homo sapiens GN=NUP155 PE=1 SV=1;sp|O75694|NU155_HUMAN Nuclear pore complex protein Nup155 OS=Homo sapiens GN=NUP155 PE=1 SV=1;sp|O75694-2|NU155_HUMAN Isoform 2 of Nuclear pore complex protein N	4	19	19	19	13	15	11	15	14	13	13	9	10	15	11	10	6	9	3	5	6	10	2	1	1	7	6	8	6	9	6	3	5	10	12	8	13	7	4	2	13	15
E9PF19;Q9Y4P3;Q96E41;A0A087WXC6;F8WDI9	E9PF19;Q9Y4P3;Q96E41	14;14;13;4;1	14;14;13;4;1	14;14;13;4;1	Transducin beta-like protein 2	TBL2	tr|E9PF19|E9PF19_HUMAN Transducin beta-like protein 2 OS=Homo sapiens GN=TBL2 PE=1 SV=1;sp|Q9Y4P3|TBL2_HUMAN Transducin beta-like protein 2 OS=Homo sapiens GN=TBL2 PE=1 SV=1;tr|Q96E41|Q96E41_HUMAN TBL2 protein OS=Homo sapiens GN=TBL2 PE=1 SV=1	5	14	14	14	4	6	5	7	7	8	7	7	7	7	6	7	4	5	0	2	5	10	2	1	1	5	8	5	5	2	4	3	0	4	10	2	7	7	6	1	9	10
E9PF63;O75116;Q14DU5;D6REE7	E9PF63;O75116;Q14DU5	5;5;3;1	5;5;3;1	5;5;3;1	Rho-associated protein kinase 2	ROCK2	tr|E9PF63|E9PF63_HUMAN Rho-associated protein kinase 2 OS=Homo sapiens GN=ROCK2 PE=1 SV=1;sp|O75116|ROCK2_HUMAN Rho-associated protein kinase 2 OS=Homo sapiens GN=ROCK2 PE=1 SV=4;tr|Q14DU5|Q14DU5_HUMAN ROCK2 protein OS=Homo sapiens GN=ROCK2 PE=1 SV=1	4	5	5	5	4	1	4	3	3	3	2	3	3	4	0	2	1	0	1	0	0	0	0	0	0	1	1	1	1	0	1	1	0	1	1	0	0	0	1	0	2	1
E9PFR3;Q14738-2;Q14738;Q14738-3;H0Y8C4;H7C5Q9;H0YJ35;G3V2U3	E9PFR3;Q14738-2;Q14738;Q14738-3;H0Y8C4	15;15;15;14;13;4;2;1	15;15;15;14;13;4;2;1	11;11;11;10;9;3;0;0	Serine/threonine-protein phosphatase 2A 56 kDa regulatory subunit delta isoform	PPP2R5D	tr|E9PFR3|E9PFR3_HUMAN Serine/threonine-protein phosphatase 2A 56 kDa regulatory subunit delta isoform OS=Homo sapiens GN=PPP2R5D PE=1 SV=1;sp|Q14738-2|2A5D_HUMAN Isoform Delta-2 of Serine/threonine-protein phosphatase 2A 56 kDa regulatory subunit delta is	8	15	15	11	7	9	3	7	6	5	7	4	3	5	4	2	5	4	1	1	2	8	2	1	1	1	1	3	3	4	2	1	3	3	5	1	5	2	2	1	9	8
E9PFW3;Q96CW1;A0A087WY71;Q96CW1-2;C9JJ47;C9JTK4;C9JGT8;C9JJD3;H7C4C3;C9JPV8	E9PFW3;Q96CW1;A0A087WY71;Q96CW1-2	21;21;20;20;8;5;5;4;4;4	21;21;20;20;8;5;5;4;4;4	21;21;20;20;8;5;5;4;4;4	AP-2 complex subunit mu	AP2M1	tr|E9PFW3|E9PFW3_HUMAN AP-2 complex subunit mu OS=Homo sapiens GN=AP2M1 PE=1 SV=1;sp|Q96CW1|AP2M1_HUMAN AP-2 complex subunit mu OS=Homo sapiens GN=AP2M1 PE=1 SV=2;tr|A0A087WY71|A0A087WY71_HUMAN AP-2 complex subunit mu OS=Homo sapiens GN=AP2M1 PE=1 SV=1;sp|	10	21	21	21	11	13	7	14	11	10	11	9	6	10	9	8	6	8	2	5	5	9	2	4	1	7	5	7	9	8	8	3	3	6	9	7	8	8	7	2	14	12
E9PG32;Q6ZR08;H7C5N3;Q6ZR08-2;Q6ZR08-3	E9PG32;Q6ZR08;H7C5N3;Q6ZR08-2;Q6ZR08-3	2;2;1;1;1	2;2;1;1;1	2;2;1;1;1	Dynein heavy chain 12, axonemal	DNAH12	tr|E9PG32|E9PG32_HUMAN Dynein heavy chain 12, axonemal OS=Homo sapiens GN=DNAH12 PE=1 SV=2;sp|Q6ZR08|DYH12_HUMAN Dynein heavy chain 12, axonemal OS=Homo sapiens GN=DNAH12 PE=2 SV=2;tr|H7C5N3|H7C5N3_HUMAN Dynein heavy chain 12, axonemal (Fragment) OS=Homo s	5	2	2	2	0	0	0	0	0	0	0	0	0	0	0	0	0	0	1	0	0	0	0	0	0	0	0	0	0	0	0	0	1	1	0	0	0	0	0	0	0	0
F5GYT8;E9PG35;E9PHF7;Q96RQ3;G5E9X5	F5GYT8;E9PG35;E9PHF7;Q96RQ3;G5E9X5	12;12;12;12;8	12;12;12;12;8	12;12;12;12;8	Methylcrotonoyl-CoA carboxylase subunit alpha, mitochondrial	MCCC1	tr|F5GYT8|F5GYT8_HUMAN Methylcrotonoyl-CoA carboxylase subunit alpha, mitochondrial OS=Homo sapiens GN=MCCC1 PE=1 SV=2;tr|E9PG35|E9PG35_HUMAN Methylcrotonoyl-CoA carboxylase subunit alpha, mitochondrial (Fragment) OS=Homo sapiens GN=MCCC1 PE=1 SV=1;tr|E9PH	5	12	12	12	4	7	2	4	4	3	4	3	3	4	3	2	1	2	1	0	6	3	1	1	1	2	0	3	1	2	2	0	1	2	4	1	4	1	1	2	5	7
E9PG71;P54764;P54764-2;C9JEM6;F5GZZ5;C9JIX8;B1AKC9;P54762-5;P54762;P29323-2;P29323-3;P29323	E9PG71;P54764;P54764-2	10;10;9;2;2;1;1;1;1;1;1;1	9;9;8;2;2;1;1;1;1;1;1;1	8;8;7;2;2;1;0;0;0;0;0;0	Receptor protein-tyrosine kinase;Ephrin type-A receptor 4	EPHA4	tr|E9PG71|E9PG71_HUMAN Ephrin type-A receptor 4 OS=Homo sapiens GN=EPHA4 PE=1 SV=1;sp|P54764|EPHA4_HUMAN Ephrin type-A receptor 4 OS=Homo sapiens GN=EPHA4 PE=1 SV=1;sp|P54764-2|EPHA4_HUMAN Isoform 2 of Ephrin type-A receptor 4 OS=Homo sapiens GN=EPHA4	12	10	9	8	3	5	4	6	6	6	6	3	3	5	0	2	1	1	0	1	0	3	0	0	0	0	0	0	2	2	0	0	1	0	1	0	0	0	0	0	5	5
E9PGC8;P78559;P78559-2	E9PGC8;P78559;P78559-2	7;7;7	6;6;6	6;6;6	Microtubule-associated protein 1A;MAP1A heavy chain;MAP1 light chain LC2	MAP1A	tr|E9PGC8|E9PGC8_HUMAN Microtubule-associated protein 1A OS=Homo sapiens GN=MAP1A PE=1 SV=1;sp|P78559|MAP1A_HUMAN Microtubule-associated protein 1A OS=Homo sapiens GN=MAP1A PE=1 SV=6;sp|P78559-2|MAP1A_HUMAN Isoform 2 of Microtubule-associated protein 1A OS	3	7	6	6	6	4	3	4	5	2	5	4	2	5	1	1	0	0	0	0	1	4	0	0	0	0	0	2	3	2	2	0	1	2	3	2	3	1	1	0	3	3
E9PGE5;Q9NUY8-2;Q9NUY8	E9PGE5;Q9NUY8-2;Q9NUY8	3;3;3	3;3;3	3;3;3	TBC1 domain family member 23	TBC1D23	tr|E9PGE5|E9PGE5_HUMAN TBC1 domain family member 23 OS=Homo sapiens GN=TBC1D23 PE=1 SV=1;sp|Q9NUY8-2|TBC23_HUMAN Isoform 2 of TBC1 domain family member 23 OS=Homo sapiens GN=TBC1D23;sp|Q9NUY8|TBC23_HUMAN TBC1 domain family member 23 OS=Homo sapiens GN=TBC1	3	3	3	3	1	3	2	2	1	2	2	1	2	2	1	2	1	1	0	0	0	2	0	0	0	0	0	1	1	0	0	0	0	2	3	0	1	1	2	0	2	1
E9PGT1;Q15631;H7C1D4;Q15631-2;A0A0J9YVW2	E9PGT1;Q15631;H7C1D4	11;11;8;4;2	11;11;8;4;2	11;11;8;4;2	Translin	TSN	tr|E9PGT1|E9PGT1_HUMAN Translin OS=Homo sapiens GN=TSN PE=1 SV=1;sp|Q15631|TSN_HUMAN Translin OS=Homo sapiens GN=TSN PE=1 SV=1;tr|H7C1D4|H7C1D4_HUMAN Translin (Fragment) OS=Homo sapiens GN=TSN PE=1 SV=1	5	11	11	11	5	8	4	7	6	4	6	4	4	4	4	4	7	5	5	4	9	7	5	3	3	6	5	6	6	7	7	4	7	7	7	6	8	7	6	3	8	7
E9PGT3;Q15418-3;Q15418;Q15418-4;Q15418-2;B7Z3B5;B1AXG2;D6RA62;D6RE03;E9PAN7;B1AXG1;F2Z2J1;D6RHW7;E9PMM7;D6R910;Q9UK32-2;Q9UK32;Q15349-3;Q15349;Q15349-2	E9PGT3;Q15418-3;Q15418;Q15418-4;Q15418-2;B7Z3B5;B1AXG2;D6RA62;D6RE03;E9PAN7;B1AXG1;F2Z2J1;D6RHW7;E9PMM7;D6R910;Q9UK32-2;Q9UK32;Q15349-3;Q15349;Q15349-2	2;2;2;2;2;1;1;1;1;1;1;1;1;1;1;1;1;1;1;1	1;1;1;1;1;0;0;0;0;0;0;0;0;0;0;0;0;0;0;0	1;1;1;1;1;0;0;0;0;0;0;0;0;0;0;0;0;0;0;0	Ribosomal protein S6 kinase;Ribosomal protein S6 kinase alpha-1;Ribosomal protein S6 kinase alpha-6;Ribosomal protein S6 kinase alpha-2	RPS6KA1;RPS6KA2;RPS6KA3;RPS6KA6	tr|E9PGT3|E9PGT3_HUMAN Ribosomal protein S6 kinase OS=Homo sapiens GN=RPS6KA1 PE=1 SV=1;sp|Q15418-3|KS6A1_HUMAN Isoform 3 of Ribosomal protein S6 kinase alpha-1 OS=Homo sapiens GN=RPS6KA1;sp|Q15418|KS6A1_HUMAN Ribosomal protein S6 kinase alpha-1 OS=Homo sa	20	2	1	1	0	0	0	0	0	0	0	0	0	0	0	0	0	0	0	0	2	0	1	0	0	0	0	1	0	0	0	0	0	0	0	0	0	0	0	0	0	0
E9PGT6;Q99627;Q99627-2;H7C3S9;F8WEF2	E9PGT6;Q99627;Q99627-2;H7C3S9	6;6;5;3;1	6;6;5;3;1	6;6;5;3;1	COP9 signalosome complex subunit 8	COPS8	tr|E9PGT6|E9PGT6_HUMAN COP9 signalosome complex subunit 8 OS=Homo sapiens GN=COPS8 PE=1 SV=1;sp|Q99627|CSN8_HUMAN COP9 signalosome complex subunit 8 OS=Homo sapiens GN=COPS8 PE=1 SV=1;sp|Q99627-2|CSN8_HUMAN Isoform 2 of COP9 signalosome complex subunit 8 O	5	6	6	6	1	3	2	4	4	3	4	3	2	1	1	0	1	1	1	0	3	4	0	0	0	2	1	0	2	3	1	1	1	2	3	1	3	2	3	0	4	4
E9PH70;Q9ULH0-2;Q9ULH0-4;Q9ULH0;H0Y8E4;Q9ULH0-3;H7C584	E9PH70;Q9ULH0-2;Q9ULH0-4;Q9ULH0;H0Y8E4;Q9ULH0-3	6;6;6;6;5;5;1	6;6;6;6;5;5;1	6;6;6;6;5;5;1	Kinase D-interacting substrate of 220 kDa	KIDINS220	tr|E9PH70|E9PH70_HUMAN Kinase D-interacting substrate of 220 kDa (Fragment) OS=Homo sapiens GN=KIDINS220 PE=1 SV=1;sp|Q9ULH0-2|KDIS_HUMAN Isoform 2 of Kinase D-interacting substrate of 220 kDa OS=Homo sapiens GN=KIDINS220;sp|Q9ULH0-4|KDIS_HUMAN Isoform 4 o	7	6	6	6	2	4	3	3	3	2	2	2	3	2	1	2	0	0	0	0	0	4	0	0	0	1	0	1	2	1	1	0	1	1	1	0	2	2	0	0	4	3
E9PHG5;Q6UW02;Q6UW02-2;F8WBE2;C9J8K7;Q8WZ13;F2Z3K6	E9PHG5;Q6UW02;Q6UW02-2;F8WBE2;C9J8K7	7;7;6;4;4;2;1	7;7;6;4;4;2;1	7;7;6;4;4;2;1	Cytochrome P450 20A1	CYP20A1	tr|E9PHG5|E9PHG5_HUMAN Cytochrome P450 20A1 OS=Homo sapiens GN=CYP20A1 PE=1 SV=1;sp|Q6UW02|CP20A_HUMAN Cytochrome P450 20A1 OS=Homo sapiens GN=CYP20A1 PE=1 SV=1;sp|Q6UW02-2|CP20A_HUMAN Isoform 2 of Cytochrome P450 20A1 OS=Homo sapiens GN=CYP20A1;tr|F8WBE2|	7	7	7	7	2	4	2	3	3	3	3	3	1	2	2	2	2	2	1	2	4	3	2	0	1	2	1	2	2	2	2	1	2	2	4	2	3	2	2	1	5	2
E9PHH9;Q9BUI4	E9PHH9;Q9BUI4	2;2	2;2	2;2	DNA-directed RNA polymerase III subunit RPC3	POLR3C	tr|E9PHH9|E9PHH9_HUMAN DNA-directed RNA polymerase III subunit RPC3 OS=Homo sapiens GN=POLR3C PE=1 SV=1;sp|Q9BUI4|RPC3_HUMAN DNA-directed RNA polymerase III subunit RPC3 OS=Homo sapiens GN=POLR3C PE=1 SV=1	2	2	2	2	2	2	0	1	1	2	1	0	0	0	0	0	1	1	1	1	0	1	1	1	0	1	0	1	1	2	1	1	1	1	2	0	2	1	2	0	1	2
E9PHI4;O94901-6;O94901-5;O94901-8;O94901;O94901-9;H0Y6N5;H0Y742;H7C2K3;C9K051;H7C019;C9JK55;O94901-2;O94901-7;O94901-3	E9PHI4;O94901-6;O94901-5;O94901-8;O94901;O94901-9;H0Y6N5;H0Y742;H7C2K3	8;8;8;8;8;8;7;7;5;1;1;1;1;1;1	8;8;8;8;8;8;7;7;5;1;1;1;1;1;1	8;8;8;8;8;8;7;7;5;1;1;1;1;1;1	SUN domain-containing protein 1	SUN1	tr|E9PHI4|E9PHI4_HUMAN SUN domain-containing protein 1 OS=Homo sapiens GN=SUN1 PE=1 SV=1;sp|O94901-6|SUN1_HUMAN Isoform 6 of SUN domain-containing protein 1 OS=Homo sapiens GN=SUN1;sp|O94901-5|SUN1_HUMAN Isoform 5 of SUN domain-containing protein 1 OS=Homo	15	8	8	8	5	4	2	5	5	7	7	6	3	6	3	3	2	4	1	1	1	4	1	1	1	2	1	2	3	2	1	2	3	4	3	1	2	1	2	0	6	5
E9PHM6;F6QMI7;Q03001-8;E7ETB9;Q6P0N6;Q03001-3;Q03001-13;Q5T0V7;H0YC82;Q03001-10;H0YAT7;E7ESK0;E7ERX3;H0YBX0;A0A0J9YX05;Q03001-12	E9PHM6;F6QMI7;Q03001-8	145;145;137;35;27;27;15;12;8;8;4;3;2;1;1;1	1;1;1;0;0;0;0;0;0;0;0;0;0;0;0;0	1;1;1;0;0;0;0;0;0;0;0;0;0;0;0;0	Dystonin	DST	tr|E9PHM6|E9PHM6_HUMAN Dystonin OS=Homo sapiens GN=DST PE=1 SV=3;tr|F6QMI7|F6QMI7_HUMAN Dystonin OS=Homo sapiens GN=DST PE=1 SV=2;sp|Q03001-8|DYST_HUMAN Isoform 2 of Dystonin OS=Homo sapiens GN=DST	16	145	1	1	25	38	22	24	15	29	41	47	47	57	35	56	8	8	8	5	2	17	4	5	4	38	36	42	9	5	7	5	9	19	39	19	60	56	35	16	28	44
O43813;E9PHS0;F8WDS9	O43813;E9PHS0	4;4;1	4;4;1	4;4;1	LanC-like protein 1	LANCL1	sp|O43813|LANC1_HUMAN LanC-like protein 1 OS=Homo sapiens GN=LANCL1 PE=1 SV=1;tr|E9PHS0|E9PHS0_HUMAN LanC-like protein 1 (Fragment) OS=Homo sapiens GN=LANCL1 PE=1 SV=1	3	4	4	4	1	3	1	1	1	1	1	1	1	1	1	1	2	1	2	1	2	2	1	0	0	2	1	1	3	1	0	0	1	1	3	0	2	0	1	0	3	2
E9PHY5;O43491;O43491-4;O43491-3;E9PK52;O43491-2;E9PII3;Q6R5J7;H0Y5B0;E9PMV8;E9PJP4;Q6ZSX4;E9PQD2;E9PIG0;E9PRG1;E9PQN0;E9PN54;E9PPC9;E9PMG5	E9PHY5;O43491;O43491-4;O43491-3;E9PK52;O43491-2;E9PII3	20;19;18;16;16;14;14;6;6;3;3;3;3;3;3;3;2;1;1	20;19;18;16;16;14;14;6;6;3;3;3;3;3;3;3;2;1;1	20;19;18;16;16;14;14;6;6;3;3;3;3;3;3;3;2;1;1	Band 4.1-like protein 2	EPB41L2	tr|E9PHY5|E9PHY5_HUMAN Band 4.1-like protein 2 OS=Homo sapiens GN=EPB41L2 PE=1 SV=1;sp|O43491|E41L2_HUMAN Band 4.1-like protein 2 OS=Homo sapiens GN=EPB41L2 PE=1 SV=1;sp|O43491-4|E41L2_HUMAN Isoform 4 of Band 4.1-like protein 2 OS=Homo sapiens GN=EPB41L2;s	19	20	20	20	12	11	7	8	6	6	8	6	7	9	8	10	0	1	1	0	0	2	1	0	1	3	9	4	2	1	1	1	2	0	4	0	3	3	5	0	3	6
Q5T6K7;E9PI99;Q5T6K5;Q13952-6;Q13952-7;Q13952-2;Q13952-5;Q13952-3;Q13952;A0A0A0MT00;Q13952-4;E9PJA8;E9PQR2;E9PL11	Q5T6K7;E9PI99;Q5T6K5;Q13952-6;Q13952-7;Q13952-2;Q13952-5;Q13952-3;Q13952;A0A0A0MT00;Q13952-4	3;3;3;3;3;3;3;3;3;2;2;1;1;1	3;3;3;3;3;3;3;3;3;2;2;1;1;1	3;3;3;3;3;3;3;3;3;2;2;1;1;1	Nuclear transcription factor Y subunit gamma	NFYC	tr|Q5T6K7|Q5T6K7_HUMAN Nuclear transcription factor Y subunit gamma (Fragment) OS=Homo sapiens GN=NFYC PE=1 SV=1;tr|E9PI99|E9PI99_HUMAN Nuclear transcription factor Y subunit gamma (Fragment) OS=Homo sapiens GN=NFYC PE=1 SV=1;tr|Q5T6K5|Q5T6K5_HUMAN Nuclear	14	3	3	3	2	2	1	1	2	1	2	1	0	1	0	0	2	2	0	2	1	1	0	1	0	1	0	1	1	2	2	0	2	1	1	1	1	1	1	0	0	1
E9PIB2;G3V1A6;P57764	E9PIB2;G3V1A6;P57764	1;1;1	1;1;1	1;1;1	Gasdermin-D	GSDMD	tr|E9PIB2|E9PIB2_HUMAN Gasdermin-D (Fragment) OS=Homo sapiens GN=GSDMD PE=1 SV=1;tr|G3V1A6|G3V1A6_HUMAN Gasdermin domain containing 1, isoform CRA_d OS=Homo sapiens GN=GSDMD PE=1 SV=1;sp|P57764|GSDMD_HUMAN Gasdermin-D OS=Homo sapiens GN=GSDMD PE=1 SV=1	3	1	1	1	0	0	0	0	0	0	0	0	0	0	0	0	0	0	0	0	1	0	0	0	0	0	0	0	0	0	0	0	0	0	0	0	0	0	0	0	0	0
E9PIE4	E9PIE4	13	13	1		MTCH2	tr|E9PIE4|E9PIE4_HUMAN Mitochondrial carrier homolog 2 (Fragment) OS=Homo sapiens GN=MTCH2 PE=1 SV=8	1	13	13	1	4	9	4	7	5	4	9	5	5	6	4	4	9	9	4	4	5	10	3	4	3	9	4	7	8	5	7	5	6	8	9	7	10	7	5	3	8	9
E9PIM6;E9PNQ8;P04216;J3QRJ3	E9PIM6;E9PNQ8;P04216;J3QRJ3	3;3;3;2	3;3;3;2	3;3;3;2	Thy-1 membrane glycoprotein	THY1	tr|E9PIM6|E9PIM6_HUMAN Thy-1 membrane glycoprotein (Fragment) OS=Homo sapiens GN=THY1 PE=1 SV=8;tr|E9PNQ8|E9PNQ8_HUMAN Thy-1 membrane glycoprotein (Fragment) OS=Homo sapiens GN=THY1 PE=1 SV=1;sp|P04216|THY1_HUMAN Thy-1 membrane glycoprotein OS=Homo sapiens	4	3	3	3	1	1	0	0	2	2	0	1	0	0	1	2	0	0	1	0	1	2	0	0	1	1	0	2	0	0	0	0	1	0	0	1	1	2	1	1	0	1
E9PIQ7;O00165-5;O00165-3;O00165;O00165-2	E9PIQ7;O00165-5;O00165-3;O00165;O00165-2	1;1;1;1;1	1;1;1;1;1	1;1;1;1;1	HCLS1-associated protein X-1	HAX1	tr|E9PIQ7|E9PIQ7_HUMAN HCLS1-associated protein X-1 OS=Homo sapiens GN=HAX1 PE=1 SV=1;sp|O00165-5|HAX1_HUMAN Isoform 5 of HCLS1-associated protein X-1 OS=Homo sapiens GN=HAX1;sp|O00165-3|HAX1_HUMAN Isoform 3 of HCLS1-associated protein X-1 OS=Homo sapiens	5	1	1	1	0	1	0	1	0	0	1	0	0	1	0	0	0	0	0	0	0	0	0	0	0	0	0	0	0	0	0	0	0	0	0	0	0	0	0	0	0	1
E9PIT3;P00734;C9JV37;CON__P00735	E9PIT3;P00734	14;14;5;4	14;14;5;4	14;14;5;4	Prothrombin;Activation peptide fragment 1;Activation peptide fragment 2;Thrombin light chain;Thrombin heavy chain	F2	tr|E9PIT3|E9PIT3_HUMAN Prothrombin OS=Homo sapiens GN=F2 PE=1 SV=1;sp|P00734|THRB_HUMAN Prothrombin OS=Homo sapiens GN=F2 PE=1 SV=2	4	14	14	14	2	3	2	4	6	7	6	3	3	5	5	4	0	0	0	0	0	1	0	0	0	1	0	2	0	0	0	0	1	1	3	1	0	0	2	0	1	3
E9PJC3;P78524-2;P78524;B4DDL8;H0YE59;E9PQA9;E9PNM8;E9PKN3;E9PNX7;E9PKE0;P78524-3;E9PKM1;E9PI58	E9PJC3;P78524-2;P78524;B4DDL8;H0YE59;E9PQA9;E9PNM8;E9PKN3;E9PNX7;E9PKE0;P78524-3	6;6;6;4;3;3;3;3;3;3;3;2;1	6;6;6;4;3;3;3;3;3;3;3;2;1	6;6;6;4;3;3;3;3;3;3;3;2;1	Suppression of tumorigenicity 5 protein	ST5	tr|E9PJC3|E9PJC3_HUMAN Suppression of tumorigenicity 5 protein OS=Homo sapiens GN=ST5 PE=1 SV=1;sp|P78524-2|ST5_HUMAN Isoform 2 of Suppression of tumorigenicity 5 protein OS=Homo sapiens GN=ST5;sp|P78524|ST5_HUMAN Suppression of tumorigenicity 5 protein OS	13	6	6	6	0	0	1	0	0	0	1	0	1	0	0	0	0	0	0	0	0	0	0	0	0	0	0	0	0	0	0	0	0	0	0	0	1	0	1	0	0	2
E9PK47	E9PK47	41	1	1	Alpha-1,4 glucan phosphorylase	PYGL	tr|E9PK47|E9PK47_HUMAN Alpha-1,4 glucan phosphorylase OS=Homo sapiens GN=PYGL PE=1 SV=1	1	41	1	1	4	7	5	4	6	3	5	6	7	13	7	12	3	2	2	3	13	7	4	1	3	8	6	16	3	3	5	3	6	4	7	5	9	13	13	8	7	15
E9PS17;E9PK59;Q96KG9-5;Q96KG9-3;Q96KG9-4;Q96KG9-6;Q96KG9-2;Q96KG9;E9PPN3;H0YCI6;A0A0A0MQX4	E9PS17;E9PK59;Q96KG9-5;Q96KG9-3;Q96KG9-4;Q96KG9-6;Q96KG9-2;Q96KG9;E9PPN3	6;6;6;6;6;6;6;6;5;1;1	6;6;6;6;6;6;6;6;5;1;1	6;6;6;6;6;6;6;6;5;1;1	N-terminal kinase-like protein	SCYL1	tr|E9PS17|E9PS17_HUMAN N-terminal kinase-like protein OS=Homo sapiens GN=SCYL1 PE=1 SV=1;tr|E9PK59|E9PK59_HUMAN N-terminal kinase-like protein OS=Homo sapiens GN=SCYL1 PE=1 SV=1;sp|Q96KG9-5|SCYL1_HUMAN Isoform 5 of N-terminal kinase-like protein OS=Homo sa	11	6	6	6	3	5	1	6	5	3	4	2	1	3	1	1	0	3	0	0	0	2	0	0	0	0	1	1	0	0	1	0	0	0	1	0	0	1	1	0	3	3
H7BXH2;E9PKF6;Q5H9R7-3;Q5H9R7-4;Q5H9R7-6;Q5H9R7-2;Q5H9R7;Q5H9R7-5;H0YEN2;E9PQP7;E9PK08	H7BXH2;E9PKF6;Q5H9R7-3;Q5H9R7-4;Q5H9R7-6;Q5H9R7-2;Q5H9R7;Q5H9R7-5;H0YEN2;E9PQP7	4;4;4;4;4;4;4;4;3;3;1	4;4;4;4;4;4;4;4;3;3;1	4;4;4;4;4;4;4;4;3;3;1	Serine/threonine-protein phosphatase 6 regulatory subunit 3	PPP6R3	tr|H7BXH2|H7BXH2_HUMAN Serine/threonine-protein phosphatase 6 regulatory subunit 3 OS=Homo sapiens GN=PPP6R3 PE=1 SV=1;tr|E9PKF6|E9PKF6_HUMAN Serine/threonine-protein phosphatase 6 regulatory subunit 3 OS=Homo sapiens GN=PPP6R3 PE=1 SV=1;sp|Q5H9R7-3|PP6R3_	11	4	4	4	2	2	1	2	3	2	1	1	1	1	0	0	0	0	0	0	0	2	0	0	0	0	0	0	0	0	0	0	0	0	1	0	2	0	0	1	2	1
E9PKG1;H7C2I1;Q99873-3;Q99873-2;Q99873-4;Q99873;A0A087X1W2;E9PIX6;E9PQ98;H0YDE4;E9PNR9;E9PMW9;Q9NR22-2;Q9NR22;E9PMZ2	E9PKG1;H7C2I1;Q99873-3;Q99873-2;Q99873-4;Q99873;A0A087X1W2;E9PIX6;E9PQ98;H0YDE4	29;29;29;29;29;29;20;17;16;15;14;6;5;5;2	29;29;29;29;29;29;20;17;16;15;14;6;5;5;2	29;29;29;29;29;29;20;17;16;15;14;6;5;5;2	Protein arginine N-methyltransferase 1	PRMT1	tr|E9PKG1|E9PKG1_HUMAN Protein arginine N-methyltransferase 1 OS=Homo sapiens GN=PRMT1 PE=1 SV=1;tr|H7C2I1|H7C2I1_HUMAN Protein arginine N-methyltransferase 1 OS=Homo sapiens GN=PRMT1 PE=1 SV=1;sp|Q99873-3|ANM1_HUMAN Isoform 3 of Protein arginine N-methylt	15	29	29	29	14	17	15	16	15	15	19	13	12	13	13	5	9	12	7	9	14	18	2	3	3	10	9	7	11	7	7	6	7	6	11	5	12	13	8	3	16	13
E9PKH5;Q2TAM5;A0A087X0W8;Q04206-2;Q04206-3;Q04206;E9PKV4;A0A087WVP0;Q04206-4;E9PI38;E9PQS6;E9PMD5;E9PJR1;E9PRX2;E9PNV4	E9PKH5;Q2TAM5;A0A087X0W8;Q04206-2;Q04206-3;Q04206;E9PKV4;A0A087WVP0;Q04206-4;E9PI38;E9PQS6	7;6;6;6;6;6;5;5;5;4;4;2;1;1;1	7;6;6;6;6;6;5;5;5;4;4;2;1;1;1	7;6;6;6;6;6;5;5;5;4;4;2;1;1;1	Transcription factor p65	RELA	tr|E9PKH5|E9PKH5_HUMAN Transcription factor p65 (Fragment) OS=Homo sapiens GN=RELA PE=1 SV=1;tr|Q2TAM5|Q2TAM5_HUMAN RELA protein OS=Homo sapiens GN=RELA PE=1 SV=1;tr|A0A087X0W8|A0A087X0W8_HUMAN Transcription factor p65 OS=Homo sapiens GN=RELA PE=1 SV=1;sp|	15	7	7	7	4	5	4	4	4	4	5	3	4	4	3	4	1	2	2	0	0	4	0	0	0	1	1	3	3	3	1	0	2	3	4	0	5	2	0	1	4	4
E9PKP7;P17480-2;P17480;E9PMM2;E9PLT2;H0YDH7	E9PKP7;P17480-2;P17480	12;12;12;4;2;1	12;12;12;4;2;1	12;12;12;4;2;1	Nucleolar transcription factor 1	UBTF	tr|E9PKP7|E9PKP7_HUMAN Nucleolar transcription factor 1 OS=Homo sapiens GN=UBTF PE=1 SV=1;sp|P17480-2|UBF1_HUMAN Isoform UBF2 of Nucleolar transcription factor 1 OS=Homo sapiens GN=UBTF;sp|P17480|UBF1_HUMAN Nucleolar transcription factor 1 OS=Homo sapiens	6	12	12	12	7	7	5	8	8	6	7	3	3	5	4	3	4	5	0	0	1	7	0	0	0	4	3	1	2	2	2	2	1	2	5	0	3	2	2	0	6	7
E9PLK3;P55786;P55786-2;A6NEC2;H0YDG0;E9PP11;A6NEC2-2;E9PJY4;E9PJ74;E9PPD4;H0YCQ5;E9PRQ5;A6NEC2-3;E9PI82;E9PJF9;E9PPZ2	E9PLK3;P55786;P55786-2	46;46;40;17;9;9;9;4;4;4;3;3;3;1;1;1	46;46;40;17;9;9;9;4;4;4;3;3;3;1;1;1	46;46;40;17;9;9;9;4;4;4;3;3;3;1;1;1	Puromycin-sensitive aminopeptidase	NPEPPS	tr|E9PLK3|E9PLK3_HUMAN Puromycin-sensitive aminopeptidase OS=Homo sapiens GN=NPEPPS PE=1 SV=1;sp|P55786|PSA_HUMAN Puromycin-sensitive aminopeptidase OS=Homo sapiens GN=NPEPPS PE=1 SV=2;sp|P55786-2|PSA_HUMAN Isoform 2 of Puromycin-sensitive aminopeptidase O	16	46	46	46	28	34	28	31	30	27	31	26	19	27	23	24	24	22	17	15	28	28	15	18	15	19	16	22	24	20	25	20	19	17	27	17	22	16	22	11	32	30
E9PLL2;E9PMH7;Q9BQC3-2;Q9BQC3;E9PJH6	E9PLL2;E9PMH7;Q9BQC3-2;Q9BQC3;E9PJH6	2;2;2;2;1	2;2;2;2;1	2;2;2;2;1	Diphthamide biosynthesis protein 2	DPH2	tr|E9PLL2|E9PLL2_HUMAN Diphthamide biosynthesis protein 2 OS=Homo sapiens GN=DPH2 PE=1 SV=1;tr|E9PMH7|E9PMH7_HUMAN Diphthamide biosynthesis protein 2 OS=Homo sapiens GN=DPH2 PE=1 SV=1;sp|Q9BQC3-2|DPH2_HUMAN Isoform 2 of Diphthamide biosynthesis protein 2 O	5	2	2	2	0	0	0	0	0	0	0	0	0	0	0	0	0	0	0	0	0	0	0	0	0	0	0	0	0	0	0	0	0	0	0	0	0	0	0	0	0	0
I3L3B4;F8W9H0;E9PLN8;Q9BQB6-3;Q9BQB6-2;Q9BQB6	I3L3B4;F8W9H0;E9PLN8;Q9BQB6-3;Q9BQB6-2;Q9BQB6	1;1;1;1;1;1	1;1;1;1;1;1	1;1;1;1;1;1	Vitamin K epoxide reductase complex subunit 1	VKORC1	tr|I3L3B4|I3L3B4_HUMAN Uncharacterized protein (Fragment) OS=Homo sapiens PE=4 SV=1;tr|F8W9H0|F8W9H0_HUMAN Vitamin K epoxide reductase complex subunit 1 OS=Homo sapiens GN=VKORC1 PE=4 SV=1;tr|E9PLN8|E9PLN8_HUMAN Uncharacterized protein (Fragment) OS=Homo s	6	1	1	1	1	1	1	1	0	1	1	1	1	1	1	1	0	0	0	0	0	1	0	0	0	0	1	0	0	0	0	0	0	0	0	0	0	1	0	0	0	1
E9PLY5;E9PLY0;E9PS75	E9PLY5	62;29;1	2;0;0	2;0;0		MACF1	tr|E9PLY5|E9PLY5_HUMAN Microtubule-actin cross-linking factor 1, isoforms 1/2/3/5 (Fragment) OS=Homo sapiens GN=MACF1 PE=1 SV=1	3	62	2	2	36	48	33	43	41	39	45	34	30	37	32	36	20	31	13	21	6	37	13	17	6	25	26	27	33	26	31	16	24	26	35	21	34	26	23	13	38	39
E9PM75;Q9NTG7;E9PNA0;E9PK80;E9PN58;Q9NTG7-2	E9PM75;Q9NTG7;E9PNA0;E9PK80;E9PN58;Q9NTG7-2	2;2;1;1;1;1	2;2;1;1;1;1	2;2;1;1;1;1	NAD-dependent protein deacetylase sirtuin-3, mitochondrial	SIRT3	tr|E9PM75|E9PM75_HUMAN NAD-dependent protein deacetylase sirtuin-3, mitochondrial OS=Homo sapiens GN=SIRT3 PE=1 SV=1;sp|Q9NTG7|SIR3_HUMAN NAD-dependent protein deacetylase sirtuin-3, mitochondrial OS=Homo sapiens GN=SIRT3 PE=1 SV=2;tr|E9PNA0|E9PNA0_HUMAN N	6	2	2	2	1	1	1	1	1	1	1	0	0	0	0	0	0	1	0	0	0	1	0	0	0	0	0	0	0	0	0	0	0	0	1	0	0	1	0	0	1	1
E9PM92;O00193;E9PQA1;E9PRZ9	E9PM92;O00193;E9PQA1;E9PRZ9	4;4;2;2	4;4;2;2	4;4;2;2	Small acidic protein	C11orf58;SMAP	tr|E9PM92|E9PM92_HUMAN Small acidic protein OS=Homo sapiens GN=C11orf58 PE=1 SV=2;sp|O00193|SMAP_HUMAN Small acidic protein OS=Homo sapiens GN=SMAP PE=1 SV=1;tr|E9PQA1|E9PQA1_HUMAN Small acidic protein OS=Homo sapiens GN=C11orf58 PE=1 SV=1;tr|E9PRZ9|E9PRZ9	4	4	4	4	1	2	3	2	2	1	1	2	2	2	0	0	0	0	0	0	2	0	0	0	0	0	0	0	0	0	0	0	0	0	0	0	0	0	0	0	0	1
G3V179;E9PMJ2;J3KP39;Q9BPY3;E9PMW3;E9PIM5	G3V179;E9PMJ2;J3KP39;Q9BPY3;E9PMW3;E9PIM5	2;2;2;2;1;1	2;2;2;2;1;1	2;2;2;2;1;1	Protein FAM118B	FAM118B	tr|G3V179|G3V179_HUMAN Protein FAM118B OS=Homo sapiens GN=FAM118B PE=1 SV=1;tr|E9PMJ2|E9PMJ2_HUMAN Protein FAM118B (Fragment) OS=Homo sapiens GN=FAM118B PE=1 SV=8;tr|J3KP39|J3KP39_HUMAN Protein FAM118B OS=Homo sapiens GN=FAM118B PE=1 SV=1;sp|Q9BPY3|F118B_H	6	2	2	2	0	0	0	0	0	0	1	0	0	0	0	0	0	0	0	0	0	0	0	0	0	0	0	0	1	0	0	0	0	0	1	0	1	0	0	0	0	0
E9PMQ6;Q00613-2;Q00613	E9PMQ6;Q00613-2;Q00613	2;2;2	2;2;2	2;2;2	Heat shock factor protein 1	HSF1	tr|E9PMQ6|E9PMQ6_HUMAN Heat shock factor protein 1 OS=Homo sapiens GN=HSF1 PE=1 SV=2;sp|Q00613-2|HSF1_HUMAN Isoform Short of Heat shock factor protein 1 OS=Homo sapiens GN=HSF1;sp|Q00613|HSF1_HUMAN Heat shock factor protein 1 OS=Homo sapiens GN=HSF1 PE=1 S	3	2	2	2	0	0	0	0	1	0	1	0	1	1	0	0	0	0	0	0	0	0	0	0	0	0	0	0	0	0	0	0	1	0	0	0	0	0	0	0	0	0
E9PNJ4;G0XQ39;Q13586;H0YDB2;Q13586-2;E9PIQ8	E9PNJ4;G0XQ39;Q13586;H0YDB2;Q13586-2	3;3;3;2;2;1	3;3;3;2;2;1	3;3;3;2;2;1	Stromal interaction molecule 1	STIM1	tr|E9PNJ4|E9PNJ4_HUMAN Stromal interaction molecule 1 OS=Homo sapiens GN=STIM1 PE=1 SV=1;tr|G0XQ39|G0XQ39_HUMAN STIM1L OS=Homo sapiens GN=STIM1 PE=1 SV=1;sp|Q13586|STIM1_HUMAN Stromal interaction molecule 1 OS=Homo sapiens GN=STIM1 PE=1 SV=3;tr|H0YDB2|H0YD	6	3	3	3	2	2	1	2	2	2	2	1	0	2	1	0	0	1	0	0	0	0	0	0	0	1	0	0	1	1	1	1	0	0	1	1	1	1	0	0	1	2
E9PNK6;Q16890-5;Q16890;E9PPQ1;J3KNE7;Q16890-2;Q16890-4;Q16890-3;E9PNQ9	E9PNK6;Q16890-5;Q16890;E9PPQ1;J3KNE7;Q16890-2;Q16890-4;Q16890-3	6;6;6;5;5;5;4;4;2	6;6;6;5;5;5;4;4;2	6;6;6;5;5;5;4;4;2	Tumor protein D53	TPD52L1	tr|E9PNK6|E9PNK6_HUMAN Tumor protein D53 OS=Homo sapiens GN=TPD52L1 PE=1 SV=1;sp|Q16890-5|TPD53_HUMAN Isoform 5 of Tumor protein D53 OS=Homo sapiens GN=TPD52L1;sp|Q16890|TPD53_HUMAN Tumor protein D53 OS=Homo sapiens GN=TPD52L1 PE=1 SV=1;tr|E9PPQ1|E9PPQ1_HU	9	6	6	6	5	6	6	6	6	6	6	6	6	6	6	3	2	4	1	1	4	4	0	2	0	1	0	0	3	3	3	1	2	2	4	3	3	0	0	0	4	4
E9PNM1;P37268-4;P37268-3;P37268-2;P37268;P37268-5;E9PS69;E9PJG4	E9PNM1;P37268-4;P37268-3;P37268-2;P37268;P37268-5	3;3;3;3;3;2;1;1	3;3;3;3;3;2;1;1	3;3;3;3;3;2;1;1	Squalene synthase	FDFT1	tr|E9PNM1|E9PNM1_HUMAN Squalene synthase OS=Homo sapiens GN=FDFT1 PE=1 SV=1;sp|P37268-4|FDFT_HUMAN Isoform 4 of Squalene synthase OS=Homo sapiens GN=FDFT1;sp|P37268-3|FDFT_HUMAN Isoform 3 of Squalene synthase OS=Homo sapiens GN=FDFT1;sp|P37268-2|FDFT_HUMAN	8	3	3	3	0	0	0	1	1	1	1	0	0	0	0	0	0	0	0	0	1	0	0	0	0	0	0	0	0	0	0	0	0	0	0	0	0	0	0	0	1	0
E9PNR2;Q13671-2;Q13671	E9PNR2;Q13671-2;Q13671	6;6;6	6;6;6	6;6;6	Ras and Rab interactor 1	RIN1	tr|E9PNR2|E9PNR2_HUMAN Ras and Rab interactor 1 OS=Homo sapiens GN=RIN1 PE=1 SV=1;sp|Q13671-2|RIN1_HUMAN Isoform RIN1-delta of Ras and Rab interactor 1 OS=Homo sapiens GN=RIN1;sp|Q13671|RIN1_HUMAN Ras and Rab interactor 1 OS=Homo sapiens GN=RIN1 PE=1 SV=4	3	6	6	6	4	3	4	4	4	4	4	2	1	2	1	0	1	1	0	1	0	1	0	1	0	1	0	1	1	2	1	1	1	1	1	2	1	1	1	0	2	3
E9PPJ9;G5E9D4;Q96EB1;Q96EB1-3;Q96EB1-2	E9PPJ9;G5E9D4;Q96EB1;Q96EB1-3;Q96EB1-2	1;1;1;1;1	1;1;1;1;1	1;1;1;1;1	Elongator complex protein 4	ELP4	tr|E9PPJ9|E9PPJ9_HUMAN Elongator complex protein 4 OS=Homo sapiens GN=ELP4 PE=1 SV=1;tr|G5E9D4|G5E9D4_HUMAN Elongation protein 4 homolog (S. cerevisiae), isoform CRA_b OS=Homo sapiens GN=ELP4 PE=1 SV=1;sp|Q96EB1|ELP4_HUMAN Elongator complex protein 4 OS=Ho	5	1	1	1	1	1	0	1	1	1	0	0	0	0	0	0	0	1	1	0	0	0	0	0	0	1	0	1	1	1	0	0	1	1	0	0	1	1	0	0	0	0
E9PPW5;E9PQ91;O75845	E9PPW5;E9PQ91;O75845	1;1;1	1;1;1	1;1;1	Lathosterol oxidase	SC5D	tr|E9PPW5|E9PPW5_HUMAN Lathosterol oxidase (Fragment) OS=Homo sapiens GN=SC5D PE=1 SV=1;tr|E9PQ91|E9PQ91_HUMAN Lathosterol oxidase OS=Homo sapiens GN=SC5D PE=1 SV=1;sp|O75845|SC5D_HUMAN Lathosterol oxidase OS=Homo sapiens GN=SC5D PE=1 SV=2	3	1	1	1	0	0	0	0	0	0	0	0	0	0	0	0	0	0	0	0	1	0	0	0	0	0	0	0	0	0	0	0	0	0	0	0	0	0	0	0	0	0
E9PQJ6;Q9NYM9	E9PQJ6;Q9NYM9	1;1	1;1	1;1	BET1-like protein	BET1L	tr|E9PQJ6|E9PQJ6_HUMAN BET1-like protein OS=Homo sapiens GN=BET1L PE=1 SV=1;sp|Q9NYM9|BET1L_HUMAN BET1-like protein OS=Homo sapiens GN=BET1L PE=1 SV=1	2	1	1	1	0	0	0	0	0	0	0	0	0	0	0	0	0	0	0	0	1	0	0	0	0	0	0	0	0	0	0	0	0	0	0	0	0	0	0	0	0	0
E9PR44;P02511;E9PJL7;E9PRA8;E9PNH7;A0A024R3B9;E9PS12;E9PRS4;H0YCW8	E9PR44;P02511;E9PJL7;E9PRA8;E9PNH7;A0A024R3B9	8;8;6;6;5;5;3;2;2	8;8;6;6;5;5;3;2;2	8;8;6;6;5;5;3;2;2	Alpha-crystallin B chain	CRYAB	tr|E9PR44|E9PR44_HUMAN Alpha-crystallin B chain (Fragment) OS=Homo sapiens GN=CRYAB PE=1 SV=1;sp|P02511|CRYAB_HUMAN Alpha-crystallin B chain OS=Homo sapiens GN=CRYAB PE=1 SV=2;tr|E9PJL7|E9PJL7_HUMAN Alpha-crystallin B chain (Fragment) OS=Homo sapiens GN=CR	9	8	8	8	0	0	0	0	1	1	1	1	0	1	1	2	2	0	1	0	5	0	0	0	0	1	1	2	2	1	0	0	1	0	0	0	1	1	1	0	0	0
E9PRQ7;Q04323;E9PJ81;Q04323-2;A0A087WTZ5	E9PRQ7;Q04323;E9PJ81;Q04323-2;A0A087WTZ5	8;8;7;7;6	8;8;7;7;6	8;8;7;7;6	UBX domain-containing protein 1	UBXN1	tr|E9PRQ7|E9PRQ7_HUMAN UBX domain-containing protein 1 OS=Homo sapiens GN=UBXN1 PE=1 SV=1;sp|Q04323|UBXN1_HUMAN UBX domain-containing protein 1 OS=Homo sapiens GN=UBXN1 PE=1 SV=2;tr|E9PJ81|E9PJ81_HUMAN UBX domain-containing protein 1 (Fragment) OS=Homo sap	5	8	8	8	4	6	3	5	4	4	4	1	2	4	1	2	3	4	1	1	1	3	0	3	0	2	0	3	3	5	3	0	2	2	4	1	3	2	1	0	7	6
E9PS44;Q01628;H7BYV1;E9PQN9;P13164;Q01629	E9PS44;Q01628;H7BYV1;E9PQN9;P13164;Q01629	2;2;1;1;1;1	2;2;1;1;1;1	2;2;1;1;1;1	Interferon-induced transmembrane protein 3;Interferon-induced transmembrane protein 1;Interferon-induced transmembrane protein 2	IFITM3;IFITM2;IFITM1	tr|E9PS44|E9PS44_HUMAN Interferon-induced transmembrane protein 3 OS=Homo sapiens GN=IFITM3 PE=1 SV=1;sp|Q01628|IFM3_HUMAN Interferon-induced transmembrane protein 3 OS=Homo sapiens GN=IFITM3 PE=1 SV=2;tr|H7BYV1|H7BYV1_HUMAN Interferon-induced transmembran	6	2	2	2	0	1	0	1	1	1	0	0	1	0	1	1	0	0	0	0	2	0	0	0	0	0	0	0	0	0	0	0	0	1	1	0	0	1	0	0	0	0
E9PSI1;E9PJC4;E9PQY7;E9PS99;E9PL78;E9PJM1;E9PMQ9;O15321-2;O15321;E9PQI5;E9PQ80;Q9BY43;Q9BY43-2	E9PSI1;E9PJC4;E9PQY7;E9PS99;E9PL78;E9PJM1;E9PMQ9;O15321-2;O15321	3;2;2;2;2;2;2;2;2;1;1;1;1	3;2;2;2;2;2;2;2;2;1;1;1;1	3;2;2;2;2;2;2;2;2;1;1;1;1	Transmembrane 9 superfamily member 1	TM9SF1	tr|E9PSI1|E9PSI1_HUMAN Transmembrane 9 superfamily member OS=Homo sapiens PE=3 SV=1;tr|E9PJC4|E9PJC4_HUMAN Transmembrane 9 superfamily member (Fragment) OS=Homo sapiens GN=TM9SF1 PE=3 SV=1;tr|E9PQY7|E9PQY7_HUMAN Transmembrane 9 superfamily member (Fragment	13	3	3	3	2	0	2	1	1	1	2	1	1	2	1	1	0	0	0	0	1	1	0	0	0	0	1	0	2	0	1	0	0	0	1	0	0	1	0	0	1	2
F1DAL9;P10589;P24468-3;P24468-2;P24468	F1DAL9;P10589;P24468-3;P24468-2;P24468	2;2;1;1;1	2;2;1;1;1	2;2;1;1;1	COUP transcription factor 1;COUP transcription factor 2	NR2F1;NR2F2	tr|F1DAL9|F1DAL9_HUMAN COUP transcription factor 1 OS=Homo sapiens GN=NR2F1 PE=1 SV=1;sp|P10589|COT1_HUMAN COUP transcription factor 1 OS=Homo sapiens GN=NR2F1 PE=1 SV=1;sp|P24468-3|COT2_HUMAN Isoform 3 of COUP transcription factor 2 OS=Homo sapiens GN=NR2	5	2	2	2	0	2	0	1	1	1	0	0	0	0	0	0	1	0	0	0	0	2	0	0	0	0	0	0	1	1	0	0	0	0	2	0	0	0	1	0	1	2
F1T0I1;J3KNL6;O15027-2;O15027-4;O15027-3;O15027;O15027-5;X6RGP5;A0A0C4DH09;Q8N9G1	F1T0I1;J3KNL6;O15027-2;O15027-4;O15027-3;O15027;O15027-5;X6RGP5;A0A0C4DH09	13;13;12;12;12;12;12;9;7;2	13;13;12;12;12;12;12;9;7;2	13;13;12;12;12;12;12;9;7;2	Protein transport protein Sec16A	SEC16A	tr|F1T0I1|F1T0I1_HUMAN Protein transport protein Sec16A OS=Homo sapiens GN=SEC16A PE=1 SV=1;tr|J3KNL6|J3KNL6_HUMAN Protein transport protein Sec16A OS=Homo sapiens GN=SEC16A PE=1 SV=1;sp|O15027-2|SC16A_HUMAN Isoform 2 of Protein transport protein Sec16A OS	10	13	13	13	0	3	3	4	3	4	6	5	5	4	2	2	1	0	0	0	0	0	0	0	0	0	0	5	3	1	1	0	1	0	1	0	1	0	1	0	5	3
F2Z2B9;Q9BSJ2;Q9BSJ2-4;Q9BSJ2-3;B3KTU7	F2Z2B9;Q9BSJ2;Q9BSJ2-4;Q9BSJ2-3	8;8;8;5;1	8;8;8;5;1	8;8;8;5;1	Gamma-tubulin complex component 2	TUBGCP2	tr|F2Z2B9|F2Z2B9_HUMAN Gamma-tubulin complex component OS=Homo sapiens GN=TUBGCP2 PE=1 SV=1;sp|Q9BSJ2|GCP2_HUMAN Gamma-tubulin complex component 2 OS=Homo sapiens GN=TUBGCP2 PE=1 SV=2;sp|Q9BSJ2-4|GCP2_HUMAN Isoform 3 of Gamma-tubulin complex component 2 OS	5	8	8	8	3	4	2	5	6	6	6	4	2	2	2	1	2	4	1	1	1	6	0	1	1	1	0	3	1	3	2	0	2	3	4	1	4	3	0	0	3	5
Q9H0E2;F2Z2Y8;E9PNS3	Q9H0E2;F2Z2Y8;E9PNS3	2;2;1	2;2;1	1;1;1	Toll-interacting protein	TOLLIP	sp|Q9H0E2|TOLIP_HUMAN Toll-interacting protein OS=Homo sapiens GN=TOLLIP PE=1 SV=1;tr|F2Z2Y8|F2Z2Y8_HUMAN Toll-interacting protein OS=Homo sapiens GN=TOLLIP PE=1 SV=1;tr|E9PNS3|E9PNS3_HUMAN Toll-interacting protein OS=Homo sapiens GN=TOLLIP PE=1 SV=1	3	2	2	1	2	2	0	1	0	1	1	0	0	1	0	0	1	1	0	0	1	0	0	1	1	1	0	2	0	2	1	1	1	1	2	0	0	1	0	0	0	1
F5GWE5;Q00169;I3NI10;I3L2X8;I3L471;I3L4C0;I3L4U7;I3L459;I3L4H1	F5GWE5;Q00169;I3NI10;I3L2X8;I3L471;I3L4C0;I3L4U7;I3L459;I3L4H1	2;2;1;1;1;1;1;1;1	2;2;1;1;1;1;1;1;1	2;2;1;1;1;1;1;1;1	Phosphatidylinositol transfer protein alpha isoform	PITPNA	tr|F5GWE5|F5GWE5_HUMAN Phosphatidylinositol transfer protein alpha isoform OS=Homo sapiens GN=PITPNA PE=1 SV=1;sp|Q00169|PIPNA_HUMAN Phosphatidylinositol transfer protein alpha isoform OS=Homo sapiens GN=PITPNA PE=1 SV=2;tr|I3NI10|I3NI10_HUMAN Phosphatidyl	9	2	2	2	0	1	0	2	1	0	1	0	0	0	0	0	0	0	0	0	0	0	0	0	0	0	0	0	0	0	0	0	0	0	0	0	0	0	1	0	2	2
H0YGN0;F5GWI9;F5GXZ7;F5GZ97;Q9Y3C0	H0YGN0;F5GWI9;F5GXZ7;F5GZ97;Q9Y3C0	1;1;1;1;1	1;1;1;1;1	1;1;1;1;1	WASH complex subunit CCDC53	CCDC53	tr|H0YGN0|H0YGN0_HUMAN Protein WASHC3 (Fragment) OS=Homo sapiens GN=WASHC3 PE=1 SV=1;tr|F5GWI9|F5GWI9_HUMAN Protein WASHC3 OS=Homo sapiens GN=WASHC3 PE=1 SV=1;tr|F5GXZ7|F5GXZ7_HUMAN Protein WASHC3 OS=Homo sapiens GN=WASHC3 PE=1 SV=1;tr|F5GZ97|F5GZ97_HUMAN	5	1	1	1	1	1	1	1	1	1	1	1	1	1	0	0	1	1	1	0	0	1	1	0	0	1	0	1	1	1	1	0	1	1	1	1	1	1	1	0	1	1
F5GWP8	F5GWP8	38	1	1		KRT17	tr|F5GWP8|F5GWP8_HUMAN Keratin, type I cytoskeletal 17 OS=Homo sapiens GN=KRT17 PE=1 SV=2	1	38	1	1	26	20	19	26	24	19	25	26	18	20	28	18	26	21	23	19	16	14	30	28	24	31	19	27	31	27	30	26	28	25	21	26	23	22	29	28	15	21
F5GWT4;Q9H4A3-2;Q9H4A3;Q9H4A3-5;Q9H4A3-6;Q9H4A3-7;Q9H4A3-4;F6UYG0;A6PVV2;Q9Y3S1-3;H0YH68;K7ENT7;Q96J92-2;Q96J92-3;Q96J92	F5GWT4;Q9H4A3-2;Q9H4A3;Q9H4A3-5;Q9H4A3-6;Q9H4A3-7;Q9H4A3-4	18;18;18;18;18;18;9;8;2;2;1;1;1;1;1	18;18;18;18;18;18;9;8;2;2;1;1;1;1;1	16;16;16;16;16;16;9;6;0;0;1;0;0;0;0	Serine/threonine-protein kinase WNK1	WNK1	tr|F5GWT4|F5GWT4_HUMAN Serine/threonine-protein kinase WNK1 OS=Homo sapiens GN=WNK1 PE=1 SV=1;sp|Q9H4A3-2|WNK1_HUMAN Isoform 2 of Serine/threonine-protein kinase WNK1 OS=Homo sapiens GN=WNK1;sp|Q9H4A3|WNK1_HUMAN Serine/threonine-protein kinase WNK1 OS=Homo	15	18	18	16	4	8	9	8	7	7	6	6	7	6	4	4	2	3	0	1	1	4	1	1	0	2	3	4	4	4	3	1	3	2	2	1	6	3	2	2	5	8
F5GX09;Q5HYJ3-3;Q5HYJ3-2;Q5HYJ3	F5GX09;Q5HYJ3-3;Q5HYJ3-2;Q5HYJ3	2;2;2;2	2;2;2;2	2;2;2;2	Protein FAM76B	FAM76B	tr|F5GX09|F5GX09_HUMAN Protein FAM76B OS=Homo sapiens GN=FAM76B PE=1 SV=1;sp|Q5HYJ3-3|FA76B_HUMAN Isoform 3 of Protein FAM76B OS=Homo sapiens GN=FAM76B;sp|Q5HYJ3-2|FA76B_HUMAN Isoform 2 of Protein FAM76B OS=Homo sapiens GN=FAM76B;sp|Q5HYJ3|FA76B_HUMAN Prot	4	2	2	2	2	1	2	2	2	1	1	1	2	0	0	1	0	0	0	0	0	1	0	0	0	0	0	0	0	0	0	0	0	0	0	0	0	0	0	0	1	1
Q8TB96;F5GXC5;H3BUJ1	Q8TB96;F5GXC5;H3BUJ1	4;4;2	4;4;2	4;4;2	T-cell immunomodulatory protein	ITFG1	sp|Q8TB96|TIP_HUMAN T-cell immunomodulatory protein OS=Homo sapiens GN=ITFG1 PE=1 SV=1;tr|F5GXC5|F5GXC5_HUMAN T-cell immunomodulatory protein OS=Homo sapiens GN=ITFG1 PE=1 SV=1;tr|H3BUJ1|H3BUJ1_HUMAN T-cell immunomodulatory protein (Fragment) OS=Homo sapie	3	4	4	4	0	1	1	2	3	1	3	0	0	1	0	1	0	0	0	0	0	1	0	0	0	0	0	0	1	0	1	0	1	1	2	0	2	1	0	0	3	2
F5GXJ9;Q13740-2;Q13740;H7C543;Q13740-4;Q13740-3	F5GXJ9;Q13740-2;Q13740;H7C543	7;7;7;4;2;1	7;7;7;4;2;1	7;7;7;4;2;1	CD166 antigen	ALCAM	tr|F5GXJ9|F5GXJ9_HUMAN CD166 antigen OS=Homo sapiens GN=ALCAM PE=1 SV=1;sp|Q13740-2|CD166_HUMAN Isoform 2 of CD166 antigen OS=Homo sapiens GN=ALCAM;sp|Q13740|CD166_HUMAN CD166 antigen OS=Homo sapiens GN=ALCAM PE=1 SV=2;tr|H7C543|H7C543_HUMAN CD166 antigen	6	7	7	7	1	3	4	1	0	1	4	5	3	5	1	1	0	0	0	0	0	3	0	0	0	0	0	1	0	0	0	0	1	1	3	2	1	0	0	0	2	3
Q99622;F5GXW5;U3KQ85	Q99622;F5GXW5;U3KQ85	2;2;1	2;2;1	1;1;1	Protein C10	C12orf57	sp|Q99622|C10_HUMAN Protein C10 OS=Homo sapiens GN=C12orf57 PE=1 SV=1;tr|F5GXW5|F5GXW5_HUMAN Protein C10 OS=Homo sapiens GN=C12orf57 PE=1 SV=1;tr|U3KQ85|U3KQ85_HUMAN Protein C10 OS=Homo sapiens GN=C12orf57 PE=1 SV=1	3	2	2	1	1	1	1	1	1	2	1	0	1	0	0	0	0	0	0	0	0	0	0	0	0	0	0	0	0	0	0	0	0	0	0	0	0	0	0	0	1	0
F5GXX5;P61803;F5H895;A0A0B4J239	F5GXX5;P61803	6;6;2;2	6;6;2;2	6;6;2;2	Dolichyl-diphosphooligosaccharide--protein glycosyltransferase subunit DAD1	DAD1	tr|F5GXX5|F5GXX5_HUMAN Dolichyl-diphosphooligosaccharide--protein glycosyltransferase subunit DAD1 OS=Homo sapiens GN=DAD1 PE=1 SV=1;sp|P61803|DAD1_HUMAN Dolichyl-diphosphooligosaccharide--protein glycosyltransferase subunit DAD1 OS=Homo sapiens GN=DAD1 PE	4	6	6	6	4	2	3	2	2	2	3	3	3	3	3	3	3	4	3	4	5	4	1	1	2	3	4	3	3	2	3	1	3	4	3	3	3	3	2	2	3	4
F5GY04;Q01954	F5GY04;Q01954	1;1	1;1	1;1	Zinc finger protein basonuclin-1	BNC1	tr|F5GY04|F5GY04_HUMAN Zinc finger protein basonuclin-1 OS=Homo sapiens GN=BNC1 PE=1 SV=1;sp|Q01954|BNC1_HUMAN Zinc finger protein basonuclin-1 OS=Homo sapiens GN=BNC1 PE=1 SV=2	2	1	1	1	0	1	1	1	1	1	1	1	1	1	1	1	1	1	0	0	0	1	0	1	0	1	0	1	1	1	1	1	1	1	1	0	1	1	1	0	1	1
F5GY80;F5H7G1;P07358	F5GY80;F5H7G1;P07358	9;9;9	9;9;9	9;9;9	Complement component C8 beta chain	C8B	tr|F5GY80|F5GY80_HUMAN Complement component C8 beta chain OS=Homo sapiens GN=C8B PE=1 SV=1;tr|F5H7G1|F5H7G1_HUMAN Complement component C8 beta chain OS=Homo sapiens GN=C8B PE=1 SV=1;sp|P07358|CO8B_HUMAN Complement component C8 beta chain OS=Homo sapiens GN	3	9	9	9	1	0	0	2	2	1	3	3	1	2	2	4	0	0	1	0	1	0	1	0	1	4	0	2	0	0	0	0	1	2	6	1	3	2	6	1	1	0
F5GY86	F5GY86	1	1	1		SLC22A1	tr|F5GY86|F5GY86_HUMAN Solute carrier family 22 member 1 (Fragment) OS=Homo sapiens GN=SLC22A1 PE=4 SV=1	1	1	1	1	0	0	0	0	0	0	0	0	0	0	0	0	0	0	0	0	0	0	0	0	0	0	0	0	0	0	0	0	0	0	0	0	0	0	0	0	0	0
J3QQV3;F5GYE8;Q8N8E3	J3QQV3;F5GYE8;Q8N8E3	1;1;1	1;1;1	1;1;1	Centrosomal protein of 112 kDa	CEP112	tr|J3QQV3|J3QQV3_HUMAN Centrosomal protein of 112 kDa (Fragment) OS=Homo sapiens GN=CEP112 PE=1 SV=1;tr|F5GYE8|F5GYE8_HUMAN Centrosomal protein of 112 kDa OS=Homo sapiens GN=CEP112 PE=1 SV=1;sp|Q8N8E3|CE112_HUMAN Centrosomal protein of 112 kDa OS=Homo sapi	3	1	1	1	0	1	0	1	1	1	0	1	0	0	1	0	0	0	0	0	1	0	1	0	0	1	0	0	0	0	0	0	0	0	0	0	1	0	0	0	0	0
F5H7C6;F5GYF7;F5H248;Q9UBW8;F5H4U8;F5H4Z0;F5H3M6;G3XAP1;F5GXT7	F5H7C6;F5GYF7;F5H248;Q9UBW8;F5H4U8	4;4;4;4;3;1;1;1;1	4;4;4;4;3;1;1;1;1	4;4;4;4;3;1;1;1;1	COP9 signalosome complex subunit 7a	COPS7A	tr|F5H7C6|F5H7C6_HUMAN COP9 signalosome complex subunit 7a (Fragment) OS=Homo sapiens GN=COPS7A PE=1 SV=1;tr|F5GYF7|F5GYF7_HUMAN COP9 signalosome complex subunit 7a (Fragment) OS=Homo sapiens GN=COPS7A PE=1 SV=8;tr|F5H248|F5H248_HUMAN COP9 signalosome comp	9	4	4	4	1	3	2	2	2	2	3	2	2	1	1	1	1	2	0	0	2	3	0	0	0	2	0	0	2	0	2	1	1	0	2	1	1	0	0	0	3	3
F5GYL3;G3V529;Q9GZR7-2;Q9GZR7;A0A087WXU8	F5GYL3;G3V529;Q9GZR7-2;Q9GZR7;A0A087WXU8	2;2;2;2;1	2;2;2;2;1	2;2;2;2;1	ATP-dependent RNA helicase DDX24	DDX24	tr|F5GYL3|F5GYL3_HUMAN ATP-dependent RNA helicase DDX24 OS=Homo sapiens GN=DDX24 PE=1 SV=1;tr|G3V529|G3V529_HUMAN ATP-dependent RNA helicase DDX24 OS=Homo sapiens GN=DDX24 PE=1 SV=1;sp|Q9GZR7-2|DDX24_HUMAN Isoform 2 of ATP-dependent RNA helicase DDX24 OS=H	5	2	2	2	0	0	1	1	1	1	2	1	1	0	0	1	0	0	0	0	0	1	0	0	0	0	0	0	0	0	0	0	0	0	0	0	0	0	0	0	0	1
F5GYQ1;P61421;J3QL14;R4GN72;H3BQB4;H3BSG7;H3BQJ1	F5GYQ1;P61421;J3QL14;R4GN72	4;4;3;3;1;1;1	4;4;3;3;1;1;1	4;4;3;3;1;1;1	V-type proton ATPase subunit d 1	ATP6V0D1	tr|F5GYQ1|F5GYQ1_HUMAN V-type proton ATPase subunit d 1 OS=Homo sapiens GN=ATP6V0D1 PE=1 SV=1;sp|P61421|VA0D1_HUMAN V-type proton ATPase subunit d 1 OS=Homo sapiens GN=ATP6V0D1 PE=1 SV=1;tr|J3QL14|J3QL14_HUMAN V-type proton ATPase subunit d 1 (Fragment) OS	7	4	4	4	0	2	1	2	0	1	0	2	1	2	2	1	0	1	0	0	2	2	0	0	0	0	1	0	0	0	0	0	0	0	1	1	0	0	0	0	1	2
F5H397;F5GYV0;P54849-2;P54849	F5H397;F5GYV0;P54849-2;P54849	1;1;1;1	1;1;1;1	1;1;1;1	Epithelial membrane protein 1	EMP1	tr|F5H397|F5H397_HUMAN Epithelial membrane protein 1 OS=Homo sapiens GN=EMP1 PE=4 SV=1;tr|F5GYV0|F5GYV0_HUMAN Epithelial membrane protein 1 (Fragment) OS=Homo sapiens GN=EMP1 PE=4 SV=1;sp|P54849-2|EMP1_HUMAN Isoform 2 of Epithelial membrane protein 1 OS=Ho	4	1	1	1	0	0	0	0	0	0	0	0	0	0	0	0	0	0	0	0	1	0	0	0	0	0	0	0	0	0	0	0	0	0	0	0	0	0	0	0	0	0
F5GZ09;Q9BW83-2;Q9BW83;H0Y6C7;B1AH58;B1AH56	F5GZ09;Q9BW83-2;Q9BW83;H0Y6C7;B1AH58	4;4;4;3;2;1	4;4;4;3;2;1	4;4;4;3;2;1	Intraflagellar transport protein 27 homolog	IFT27	tr|F5GZ09|F5GZ09_HUMAN Intraflagellar transport protein 27 homolog (Fragment) OS=Homo sapiens GN=IFT27 PE=1 SV=1;sp|Q9BW83-2|IFT27_HUMAN Isoform 2 of Intraflagellar transport protein 27 homolog OS=Homo sapiens GN=IFT27;sp|Q9BW83|IFT27_HUMAN Intraflagellar	6	4	4	4	2	3	2	2	2	2	3	2	2	2	2	2	1	1	0	1	0	1	0	0	0	1	0	1	1	1	2	0	1	2	1	1	2	1	1	0	1	2
F5GZN3;Q08431-2;Q08431;X6R3G6;Q08431-3;H0YKS8;A0A087WUV5	F5GZN3;Q08431-2;Q08431;X6R3G6;Q08431-3;H0YKS8	6;6;6;4;4;3;1	6;6;6;4;4;3;1	6;6;6;4;4;3;1	Lactadherin;Lactadherin short form;Medin	MFGE8	tr|F5GZN3|F5GZN3_HUMAN Lactadherin OS=Homo sapiens GN=MFGE8 PE=1 SV=1;sp|Q08431-2|MFGM_HUMAN Isoform 2 of Lactadherin OS=Homo sapiens GN=MFGE8;sp|Q08431|MFGM_HUMAN Lactadherin OS=Homo sapiens GN=MFGE8 PE=1 SV=2;tr|X6R3G6|X6R3G6_HUMAN Lactadherin OS=Homo sa	7	6	6	6	0	1	0	0	0	4	5	4	2	3	0	0	0	1	1	0	1	5	0	0	0	1	0	0	1	0	1	0	1	1	0	0	1	1	2	0	4	1
F5GZS6;J3KPF3;P08195-2;P08195-3;P08195;P08195-4;F5H0E2;H0YFS2;F5GZI0;H0YFX4;F5H867;F5GZR9	F5GZS6;J3KPF3;P08195-2;P08195-3;P08195;P08195-4	18;18;18;18;18;18;5;5;3;2;2;1	18;18;18;18;18;18;5;5;3;2;2;1	18;18;18;18;18;18;5;5;3;2;2;1	4F2 cell-surface antigen heavy chain	SLC3A2	tr|F5GZS6|F5GZS6_HUMAN 4F2 cell-surface antigen heavy chain OS=Homo sapiens GN=SLC3A2 PE=1 SV=1;tr|J3KPF3|J3KPF3_HUMAN 4F2 cell-surface antigen heavy chain OS=Homo sapiens GN=SLC3A2 PE=1 SV=1;sp|P08195-2|4F2_HUMAN Isoform 2 of 4F2 cell-surface antigen heav	12	18	18	18	10	11	8	10	11	11	11	8	9	11	10	10	8	9	3	2	1	10	7	7	1	10	8	10	9	6	9	3	6	9	13	7	10	11	7	3	13	16
F5GZY7;H6UMI1;Q9H0R8;O95166;Q9H0R8-2	F5GZY7;H6UMI1;Q9H0R8;O95166;Q9H0R8-2	1;1;1;1;1	1;1;1;1;1	1;1;1;1;1	Gamma-aminobutyric acid receptor-associated protein-like 1;Gamma-aminobutyric acid receptor-associated protein	GABARAPL1;GABARAP	tr|F5GZY7|F5GZY7_HUMAN Gamma-aminobutyric acid receptor-associated protein-like 1 (Fragment) OS=Homo sapiens GN=GABARAPL1 PE=1 SV=1;tr|H6UMI1|H6UMI1_HUMAN GABARAP-a OS=Homo sapiens GN=GABARAP PE=1 SV=1;sp|Q9H0R8|GBRL1_HUMAN Gamma-aminobutyric acid receptor	5	1	1	1	0	1	0	0	0	0	0	0	0	0	0	0	0	0	0	0	1	0	0	0	0	0	0	0	0	0	0	0	0	0	0	0	0	0	0	0	1	1
F5H0U5;Q9NZD2;F5GZ49;H0YFS9	F5H0U5;Q9NZD2;F5GZ49;H0YFS9	2;2;1;1	2;2;1;1	2;2;1;1	Glycolipid transfer protein	GLTP	tr|F5H0U5|F5H0U5_HUMAN Glycolipid transfer protein OS=Homo sapiens GN=GLTP PE=1 SV=1;sp|Q9NZD2|GLTP_HUMAN Glycolipid transfer protein OS=Homo sapiens GN=GLTP PE=1 SV=3;tr|F5GZ49|F5GZ49_HUMAN Glycolipid transfer protein OS=Homo sapiens GN=GLTP PE=1 SV=1;tr|	4	2	2	2	0	1	1	1	0	0	0	0	0	0	0	0	1	0	0	0	0	1	0	0	0	1	1	0	0	0	1	0	0	0	1	0	0	0	1	0	1	1
F5H1S9;G8JLB3;Q9Y606-2;Q9Y606;F5H168;F5GY32;F8W9U5;F5H1B2;F5GXL3	F5H1S9;G8JLB3;Q9Y606-2;Q9Y606;F5H168;F5GY32;F8W9U5;F5H1B2;F5GXL3	2;2;2;2;1;1;1;1;1	2;2;2;2;1;1;1;1;1	2;2;2;2;1;1;1;1;1	tRNA pseudouridine synthase;tRNA pseudouridine synthase A, mitochondrial	PUS1	tr|F5H1S9|F5H1S9_HUMAN tRNA pseudouridine synthase OS=Homo sapiens GN=PUS1 PE=1 SV=1;tr|G8JLB3|G8JLB3_HUMAN tRNA pseudouridine synthase (Fragment) OS=Homo sapiens GN=PUS1 PE=1 SV=1;sp|Q9Y606-2|TRUA_HUMAN Isoform 2 of tRNA pseudouridine synthase A, mitochon	9	2	2	2	1	0	1	1	1	1	1	1	0	1	1	0	0	0	0	0	0	0	0	0	0	0	0	0	1	0	0	0	0	0	0	0	1	0	0	0	0	0
F5H1Y4;Q9HD26-2;Q9HD26;Q9HD26-3;A0A0J9YVX5	F5H1Y4;Q9HD26-2;Q9HD26;Q9HD26-3	8;8;8;6;2	8;8;8;6;2	8;8;8;6;2	Golgi-associated PDZ and coiled-coil motif-containing protein	GOPC	tr|F5H1Y4|F5H1Y4_HUMAN Golgi-associated PDZ and coiled-coil motif containing protein transcript variant 3 OS=Homo sapiens GN=GOPC PE=1 SV=2;sp|Q9HD26-2|GOPC_HUMAN Isoform 2 of Golgi-associated PDZ and coiled-coil motif-containing protein OS=Homo sapiens GN	5	8	8	8	1	3	2	4	0	2	5	3	2	3	2	3	0	0	0	0	0	3	0	0	0	2	2	1	0	1	0	0	1	0	0	0	1	3	0	0	3	4
F5H8G1;F5H1Z6;Q9Y365;F5H0V7;H0YH17;H0YGA9;H0YFF3;F5GY11;F5H8H3;F5GWK5;F5H5A8;H0YGN8;F5H3G8	F5H8G1;F5H1Z6;Q9Y365;F5H0V7;H0YH17;H0YGA9;H0YFF3;F5GY11;F5H8H3	4;4;4;3;3;3;3;3;3;1;1;1;1	4;4;4;3;3;3;3;3;3;1;1;1;1	4;4;4;3;3;3;3;3;3;1;1;1;1	PCTP-like protein	STARD10	tr|F5H8G1|F5H8G1_HUMAN PCTP-like protein (Fragment) OS=Homo sapiens GN=STARD10 PE=1 SV=1;tr|F5H1Z6|F5H1Z6_HUMAN PCTP-like protein (Fragment) OS=Homo sapiens GN=STARD10 PE=1 SV=1;sp|Q9Y365|PCTL_HUMAN PCTP-like protein OS=Homo sapiens GN=STARD10 PE=1 SV=2;tr	13	4	4	4	0	0	0	0	0	0	0	0	0	0	0	0	0	0	0	0	4	0	0	0	0	0	0	0	0	0	0	0	0	0	0	0	0	0	0	0	0	0
F5H345;P08397-4;P08397-3;P08397-2;P08397;F5GY90;F5H226	F5H345;P08397-4;P08397-3;P08397-2;P08397;F5GY90;F5H226	2;2;2;2;2;1;1	2;2;2;2;2;1;1	2;2;2;2;2;1;1	Porphobilinogen deaminase	HMBS	tr|F5H345|F5H345_HUMAN Porphobilinogen deaminase OS=Homo sapiens GN=HMBS PE=1 SV=1;sp|P08397-4|HEM3_HUMAN Isoform 4 of Porphobilinogen deaminase OS=Homo sapiens GN=HMBS;sp|P08397-3|HEM3_HUMAN Isoform 3 of Porphobilinogen deaminase OS=Homo sapiens GN=HMBS;s	7	2	2	2	0	0	0	0	0	0	0	0	0	0	0	0	0	0	0	0	1	0	0	0	0	0	0	0	0	0	0	0	0	0	0	0	0	0	0	0	0	0
F5H365;Q15436;Q15436-2;G3V4V1;G3V1W4;G3V3G5;G3V2R6;G3V5X8;G3V4Q2;G3V5K1	F5H365;Q15436;Q15436-2	32;32;23;7;7;7;7;5;5;3	32;32;23;7;7;7;7;5;5;3	29;29;22;5;5;5;5;4;4;2	Protein transport protein Sec23A	SEC23A	tr|F5H365|F5H365_HUMAN Protein transport protein Sec23A OS=Homo sapiens GN=SEC23A PE=1 SV=1;sp|Q15436|SC23A_HUMAN Protein transport protein Sec23A OS=Homo sapiens GN=SEC23A PE=1 SV=2;sp|Q15436-2|SC23A_HUMAN Isoform 2 of Protein transport protein Sec23A OS=	10	32	32	29	15	26	17	19	18	17	20	18	13	19	16	18	10	16	7	4	5	22	4	5	2	13	11	15	16	9	14	5	6	14	18	7	17	16	15	6	23	24
F5H3Y4;Q8IY37	F5H3Y4;Q8IY37	4;4	4;4	4;4	Probable ATP-dependent RNA helicase DHX37	DHX37	tr|F5H3Y4|F5H3Y4_HUMAN Probable ATP-dependent RNA helicase DHX37 OS=Homo sapiens GN=DHX37 PE=1 SV=1;sp|Q8IY37|DHX37_HUMAN Probable ATP-dependent RNA helicase DHX37 OS=Homo sapiens GN=DHX37 PE=1 SV=1	2	4	4	4	0	2	1	1	1	0	2	0	1	1	0	0	0	1	0	0	0	1	0	0	0	0	0	0	0	0	1	0	0	0	1	0	0	0	0	0	2	2
F5H442;Q99816;Q99816-2;J3QRU6;J3QKS4	F5H442;Q99816;Q99816-2	8;8;5;1;1	8;8;5;1;1	8;8;5;1;1	Tumor susceptibility gene 101 protein	TSG101	tr|F5H442|F5H442_HUMAN Tumor susceptibility gene 101 protein OS=Homo sapiens GN=TSG101 PE=1 SV=1;sp|Q99816|TS101_HUMAN Tumor susceptibility gene 101 protein OS=Homo sapiens GN=TSG101 PE=1 SV=2;sp|Q99816-2|TS101_HUMAN Isoform 2 of Tumor susceptibility gene	5	8	8	8	5	4	4	5	5	6	6	4	5	5	3	3	3	4	4	2	3	6	1	2	0	3	5	5	4	2	4	3	3	4	5	2	6	5	3	2	5	4
G3V1J9;F5H4M7;Q9Y3Q3-2;Q9Y3Q3	G3V1J9;F5H4M7;Q9Y3Q3-2;Q9Y3Q3	1;1;1;1	1;1;1;1	1;1;1;1	Transmembrane emp24 domain-containing protein 3	TMED3	tr|G3V1J9|G3V1J9_HUMAN Transmembrane emp24 domain-containing protein 3 OS=Homo sapiens GN=TMED3 PE=1 SV=1;tr|F5H4M7|F5H4M7_HUMAN Transmembrane emp24 domain-containing protein 3 OS=Homo sapiens GN=TMED3 PE=1 SV=1;sp|Q9Y3Q3-2|TMED3_HUMAN Isoform 2 of Transme	4	1	1	1	0	0	0	0	0	0	0	0	0	0	0	0	0	0	0	0	0	0	0	0	0	0	0	0	0	0	0	0	0	0	0	0	0	0	0	0	0	1
P55209;F8VY35;P55209-2;F5H4R6;H0YIV4;F8W0J6;F8W020;F8W118;F8VV59;B7Z9C2;F8VUX1;H0YHC3;F8VXI6;F8W543;H0YH88;P55209-3;F8VRJ2;F8VVB5;B7Z4K9	P55209;F8VY35;P55209-2;F5H4R6;H0YIV4;F8W0J6;F8W020;F8W118;F8VV59;B7Z9C2;F8VUX1;H0YHC3;F8VXI6;F8W543;H0YH88;P55209-3;F8VRJ2;F8VVB5	14;14;14;14;13;13;12;12;12;11;11;11;10;10;10;9;9;8;1	12;12;12;12;11;11;10;10;10;9;9;9;8;8;8;7;7;6;1	12;12;12;12;11;11;10;10;10;9;9;9;8;8;8;7;7;6;1	Nucleosome assembly protein 1-like 1	NAP1L1	sp|P55209|NP1L1_HUMAN Nucleosome assembly protein 1-like 1 OS=Homo sapiens GN=NAP1L1 PE=1 SV=1;tr|F8VY35|F8VY35_HUMAN Nucleosome assembly protein 1-like 1 (Fragment) OS=Homo sapiens GN=NAP1L1 PE=1 SV=1;sp|P55209-2|NP1L1_HUMAN Isoform 2 of Nucleosome assemb	19	14	12	12	7	12	7	12	11	10	11	8	6	12	7	6	8	9	2	7	4	10	5	6	2	6	7	6	8	6	7	5	6	6	8	4	6	7	5	2	12	10
F5H5G1;H3BLU2;Q13449;C9J5G3	F5H5G1;H3BLU2;Q13449	8;8;8;2	8;8;8;2	8;8;8;2	Limbic system-associated membrane protein	LSAMP	tr|F5H5G1|F5H5G1_HUMAN Limbic system-associated membrane protein OS=Homo sapiens GN=LSAMP PE=1 SV=2;tr|H3BLU2|H3BLU2_HUMAN Limbic system-associated membrane protein (Fragment) OS=Homo sapiens GN=LSAMP PE=1 SV=1;sp|Q13449|LSAMP_HUMAN Limbic system-associate	4	8	8	8	3	5	2	4	3	5	4	2	2	4	3	3	1	1	0	1	0	1	0	1	0	2	1	2	2	1	1	1	1	1	2	0	2	2	1	1	2	4
H0Y8R1;F5H5I6;H0YAK1;Q12849;Q12849-5;H0YAM1	H0Y8R1;F5H5I6;H0YAK1;Q12849;Q12849-5	6;6;6;6;5;1	6;6;6;6;5;1	6;6;6;6;5;1	G-rich sequence factor 1	GRSF1	tr|H0Y8R1|H0Y8R1_HUMAN G-rich sequence factor 1 (Fragment) OS=Homo sapiens GN=GRSF1 PE=1 SV=1;tr|F5H5I6|F5H5I6_HUMAN G-rich sequence factor 1 OS=Homo sapiens GN=GRSF1 PE=1 SV=2;tr|H0YAK1|H0YAK1_HUMAN G-rich sequence factor 1 (Fragment) OS=Homo sapiens GN=G	6	6	6	6	2	2	2	2	2	2	2	2	1	3	3	2	0	1	0	0	1	2	0	0	0	0	0	0	0	0	0	0	0	1	2	0	1	1	0	1	3	2
F5H5P2;P12694;F5GXU9;P12694-2;H0YH31	F5H5P2;P12694;F5GXU9;P12694-2	5;5;4;4;2	5;5;4;4;2	5;5;4;4;2	2-oxoisovalerate dehydrogenase subunit alpha, mitochondrial	BCKDHA	tr|F5H5P2|F5H5P2_HUMAN Uncharacterized protein OS=Homo sapiens PE=4 SV=1;sp|P12694|ODBA_HUMAN 2-oxoisovalerate dehydrogenase subunit alpha, mitochondrial OS=Homo sapiens GN=BCKDHA PE=1 SV=2;tr|F5GXU9|F5GXU9_HUMAN 2-oxoisovalerate dehydrogenase subunit alph	5	5	5	5	3	2	2	2	2	2	4	3	1	2	3	2	0	0	0	0	0	1	0	0	0	2	0	0	2	1	1	0	1	1	2	0	2	0	0	0	4	3
F5H619;Q86XA9-2;Q86XA9;H7C5W6;H0YIW3;H0YHE0;H0YHS5;Q9P2D3-2;Q9P2D3-3;Q9P2D3	F5H619;Q86XA9-2;Q86XA9;H7C5W6;H0YIW3	8;8;8;6;4;1;1;1;1;1	8;8;8;6;4;1;1;1;1;1	8;8;8;6;4;1;1;1;1;1	HEAT repeat-containing protein 5A	HEATR5A	tr|F5H619|F5H619_HUMAN HEAT repeat-containing protein 5A OS=Homo sapiens GN=HEATR5A PE=1 SV=1;sp|Q86XA9-2|HTR5A_HUMAN Isoform 2 of HEAT repeat-containing protein 5A OS=Homo sapiens GN=HEATR5A;sp|Q86XA9|HTR5A_HUMAN HEAT repeat-containing protein 5A OS=Homo	10	8	8	8	3	3	1	4	3	3	3	2	2	3	1	0	0	1	0	0	2	1	0	0	0	3	0	1	1	2	1	0	1	0	3	1	2	1	1	0	5	4
F5H669;Q8N684-2;Q8N684;Q8N684-3;F5H6M0;F5H047;J3QT54;C9J286;C9J323;C9JM38;F5H5B7;F5H1W4;F5H2K8;F5H6P5;F5H6A8;F5GXA3	F5H669;Q8N684-2;Q8N684;Q8N684-3;F5H6M0;F5H047;J3QT54	11;11;11;11;7;7;6;4;4;3;1;1;1;1;1;1	11;11;11;11;7;7;6;4;4;3;1;1;1;1;1;1	11;11;11;11;7;7;6;4;4;3;1;1;1;1;1;1	Cleavage and polyadenylation specificity factor subunit 7	CPSF7	tr|F5H669|F5H669_HUMAN Cleavage and polyadenylation-specificity factor subunit 7 (Fragment) OS=Homo sapiens GN=CPSF7 PE=1 SV=1;sp|Q8N684-2|CPSF7_HUMAN Isoform 2 of Cleavage and polyadenylation specificity factor subunit 7 OS=Homo sapiens GN=CPSF7;sp|Q8N684	16	11	11	11	7	10	7	8	9	7	8	7	6	7	7	6	4	4	2	3	1	7	1	1	0	2	5	1	2	2	2	1	1	2	4	1	1	3	1	1	8	7
F5H6A0;J3KP58;P30622-2;P30622-1;P30622;F5H1T5;F6VGP8;F5H367;F5H270;F5H0N7	F5H6A0;J3KP58;P30622-2;P30622-1;P30622;F5H1T5;F6VGP8;F5H367;F5H270	4;4;4;4;4;3;3;2;2;1	4;4;4;4;4;3;3;2;2;1	4;4;4;4;4;3;3;2;2;1	CAP-Gly domain-containing linker protein 1	CLIP1	tr|F5H6A0|F5H6A0_HUMAN CAP-Gly domain-containing linker protein 1 (Fragment) OS=Homo sapiens GN=CLIP1 PE=1 SV=1;tr|J3KP58|J3KP58_HUMAN CAP-Gly domain-containing linker protein 1 OS=Homo sapiens GN=CLIP1 PE=1 SV=2;sp|P30622-2|CLIP1_HUMAN Isoform 3 of CAP-Gl	10	4	4	4	1	0	3	1	2	2	2	1	3	2	0	2	0	0	0	0	0	0	0	0	0	0	0	0	0	0	0	0	0	0	0	0	0	0	0	0	1	0
F5H6E2;O00159-2;O00159-3;O00159;I3L204;I3L4D4;I3L501;I3L3Y6;I3L168;I3L3F5	F5H6E2;O00159-2;O00159-3;O00159	37;37;37;37;13;8;8;8;7;7	37;37;37;37;13;8;8;8;7;7	37;37;37;37;13;8;8;8;7;7	Unconventional myosin-Ic	MYO1C	tr|F5H6E2|F5H6E2_HUMAN Unconventional myosin-Ic OS=Homo sapiens GN=MYO1C PE=1 SV=1;sp|O00159-2|MYO1C_HUMAN Isoform 2 of Unconventional myosin-Ic OS=Homo sapiens GN=MYO1C;sp|O00159-3|MYO1C_HUMAN Isoform 3 of Unconventional myosin-Ic OS=Homo sapiens GN=MYO1C	10	37	37	37	10	13	6	13	15	13	12	12	10	15	9	13	5	1	1	1	20	16	1	1	0	12	9	14	7	8	3	3	4	7	13	4	12	11	12	2	7	13
G3V1U5;F5H6U7;Q9Y3E0	G3V1U5;F5H6U7;Q9Y3E0	2;2;2	2;2;2	2;2;2	Vesicle transport protein GOT1B	GOLT1B	tr|G3V1U5|G3V1U5_HUMAN Golgi transport 1 homolog B (S. cerevisiae), isoform CRA_c OS=Homo sapiens GN=GOLT1B PE=1 SV=1;tr|F5H6U7|F5H6U7_HUMAN Vesicle transport protein GOT1B OS=Homo sapiens GN=GOLT1B PE=1 SV=1;sp|Q9Y3E0|GOT1B_HUMAN Vesicle transport protein	3	2	2	2	0	1	0	0	0	0	0	0	0	0	0	0	2	2	0	0	1	2	0	0	0	2	0	2	1	2	0	0	1	1	1	1	1	1	2	1	1	1
F5H7P7;Q96BP3;Q96BP3-2;D6RB19;D6RD43;D6RHV0;D6R9Q1	F5H7P7;Q96BP3;Q96BP3-2	3;3;2;1;1;1;1	3;3;2;1;1;1;1	3;3;2;1;1;1;1	Peptidylprolyl isomerase domain and WD repeat-containing protein 1	PPWD1	tr|F5H7P7|F5H7P7_HUMAN Peptidylprolyl isomerase domain and WD repeat-containing protein 1 OS=Homo sapiens GN=PPWD1 PE=1 SV=1;sp|Q96BP3|PPWD1_HUMAN Peptidylprolyl isomerase domain and WD repeat-containing protein 1 OS=Homo sapiens GN=PPWD1 PE=1 SV=1;sp|Q96B	7	3	3	3	0	1	0	2	1	0	1	0	0	0	0	0	0	0	0	0	0	0	0	0	0	0	0	0	0	0	0	0	0	0	1	0	1	0	0	0	2	1
F5H7S7;Q13576;E7EWC2;Q13576-3;Q13576-2;E9PDT6;D6R939;D6RDK8	F5H7S7;Q13576;E7EWC2;Q13576-3;Q13576-2	21;21;20;16;16;8;8;1	19;19;18;14;14;7;8;1	19;19;18;14;14;7;8;1	Ras GTPase-activating-like protein IQGAP2	IQGAP2	tr|F5H7S7|F5H7S7_HUMAN Ras GTPase-activating-like protein IQGAP2 OS=Homo sapiens GN=IQGAP2 PE=1 SV=2;sp|Q13576|IQGA2_HUMAN Ras GTPase-activating-like protein IQGAP2 OS=Homo sapiens GN=IQGAP2 PE=1 SV=4;tr|E7EWC2|E7EWC2_HUMAN Ras GTPase-activating-like prote	8	21	19	19	4	4	4	4	3	4	5	7	8	9	6	8	3	4	0	4	8	4	2	4	3	4	3	5	5	4	5	3	4	9	15	7	7	5	4	5	5	4
F5H7Z5;P61165	F5H7Z5;P61165	1;1	1;1	1;1	Transmembrane protein 258	TMEM258	tr|F5H7Z5|F5H7Z5_HUMAN Transmembrane protein 258 OS=Homo sapiens GN=TMEM258 PE=4 SV=1;sp|P61165|TM258_HUMAN Transmembrane protein 258 OS=Homo sapiens GN=TMEM258 PE=1 SV=1	2	1	1	1	0	0	0	0	0	0	0	0	0	0	0	0	0	0	0	0	1	0	0	0	0	0	0	0	0	0	0	0	0	0	0	0	0	0	0	0	0	0
F5H8D7;P18887;M0QYS5;M0QZ96;M0R0D2;M0R1U8	F5H8D7;P18887;M0QYS5	6;6;3;2;2;2	6;6;3;2;2;2	6;6;3;2;2;2	DNA repair protein XRCC1	XRCC1	tr|F5H8D7|F5H8D7_HUMAN DNA repair protein XRCC1 OS=Homo sapiens GN=XRCC1 PE=1 SV=2;sp|P18887|XRCC1_HUMAN DNA repair protein XRCC1 OS=Homo sapiens GN=XRCC1 PE=1 SV=2;tr|M0QYS5|M0QYS5_HUMAN DNA repair protein XRCC1 (Fragment) OS=Homo sapiens GN=XRCC1 PE=1 SV	6	6	6	6	4	4	4	4	4	4	4	4	3	4	3	3	2	1	1	2	0	2	0	0	0	0	0	2	2	2	2	0	1	1	3	0	1	0	1	1	4	3
F5H8H2;Q03426;A0A1B0GWC2;F5GXC0;F5H092;F5H163;A0A0B4J236;F5H368	F5H8H2;Q03426;A0A1B0GWC2	8;8;5;3;3;2;2;2	8;8;5;3;3;2;2;2	8;8;5;3;3;2;2;2	Mevalonate kinase	MVK	tr|F5H8H2|F5H8H2_HUMAN Mevalonate kinase OS=Homo sapiens GN=MVK PE=1 SV=1;sp|Q03426|KIME_HUMAN Mevalonate kinase OS=Homo sapiens GN=MVK PE=1 SV=1;tr|A0A1B0GWC2|A0A1B0GWC2_HUMAN Mevalonate kinase (Fragment) OS=Homo sapiens GN=MVK PE=1 SV=1	8	8	8	8	0	3	2	2	2	4	5	3	1	3	2	0	1	0	0	0	2	1	0	0	0	0	0	1	1	0	0	0	1	1	2	0	2	1	0	1	3	3
F6SDV2;Q9GZM7-3;Q9GZM7	F6SDV2;Q9GZM7-3;Q9GZM7	1;1;1	1;1;1	1;1;1	Tubulointerstitial nephritis antigen-like	TINAGL1	tr|F6SDV2|F6SDV2_HUMAN Tubulointerstitial nephritis antigen-like OS=Homo sapiens GN=TINAGL1 PE=1 SV=1;sp|Q9GZM7-3|TINAL_HUMAN Isoform 3 of Tubulointerstitial nephritis antigen-like OS=Homo sapiens GN=TINAGL1;sp|Q9GZM7|TINAL_HUMAN Tubulointerstitial nephrit	3	1	1	1	0	0	0	0	0	1	0	1	1	0	0	0	0	0	0	0	0	1	0	0	0	0	0	0	0	0	0	0	0	0	0	0	0	1	1	0	0	0
H3BRX6;H3BP53;F6SPX6;F6X827;Q9H0R5-4;P32456;Q9H0R5	H3BRX6;H3BP53;F6SPX6;F6X827;Q9H0R5-4;P32456;Q9H0R5	1;1;1;1;1;1;1	1;1;1;1;1;1;1	1;1;1;1;1;1;1	Guanylate-binding protein 3;Interferon-induced guanylate-binding protein 2	GBP3;GBP2	tr|H3BRX6|H3BRX6_HUMAN Guanylate-binding protein 3 OS=Homo sapiens GN=GBP3 PE=4 SV=1;tr|H3BP53|H3BP53_HUMAN Guanylate-binding protein 3 OS=Homo sapiens GN=GBP3 PE=4 SV=1;tr|F6SPX6|F6SPX6_HUMAN Guanylate-binding protein 3 OS=Homo sapiens GN=GBP3 PE=4 SV=1;t	7	1	1	1	0	0	0	0	0	0	0	0	0	0	0	0	0	0	0	0	1	0	0	0	0	0	0	0	0	0	0	0	0	0	0	0	0	0	0	0	0	0
F6T1Q0;Q6L8Q7-2;Q6L8Q7	F6T1Q0;Q6L8Q7-2;Q6L8Q7	13;13;13	13;13;13	13;13;13	2,5-phosphodiesterase 12	PDE12	tr|F6T1Q0|F6T1Q0_HUMAN 2,5-phosphodiesterase 12 OS=Homo sapiens GN=PDE12 PE=1 SV=1;sp|Q6L8Q7-2|PDE12_HUMAN Isoform 2 of 2,5-phosphodiesterase 12 OS=Homo sapiens GN=PDE12;sp|Q6L8Q7|PDE12_HUMAN 2,5-phosphodiesterase 12 OS=Homo sapiens GN=PDE12 PE=1 SV=	3	13	13	13	4	6	2	7	6	3	5	6	3	7	4	2	1	0	1	1	3	5	0	1	0	2	2	2	3	3	3	1	2	1	7	0	5	1	2	0	8	8
Q5SZR4;F6TB26;Q9Y2W6-3;Q9Y2W6;E9PKN8;B7ZAG4	Q5SZR4;F6TB26;Q9Y2W6-3;Q9Y2W6;E9PKN8;B7ZAG4	2;2;2;2;1;1	2;2;2;2;1;1	2;2;2;2;1;1	Tudor and KH domain-containing protein	TDRKH	tr|Q5SZR4|Q5SZR4_HUMAN Tudor and KH domain containing, isoform CRA_a OS=Homo sapiens GN=TDRKH PE=1 SV=1;tr|F6TB26|F6TB26_HUMAN Tudor and KH domain-containing protein OS=Homo sapiens GN=TDRKH PE=1 SV=1;sp|Q9Y2W6-3|TDRKH_HUMAN Isoform 2 of Tudor and KH domai	6	2	2	2	1	1	1	1	1	1	1	1	1	1	1	1	0	0	0	0	0	1	0	0	0	0	0	0	0	0	1	0	0	0	0	0	1	0	0	0	1	1
F6TLX2;Q9HC38-2;Q9HC38;I3L3Q4;Q9HC38-3;I3L1I0;I3L1F4	F6TLX2;Q9HC38-2;Q9HC38;I3L3Q4	23;23;21;15;11;5;1	23;23;21;15;11;5;1	23;23;21;15;11;5;1	Glyoxalase domain-containing protein 4	GLOD4	tr|F6TLX2|F6TLX2_HUMAN Glyoxalase domain-containing protein 4 OS=Homo sapiens GN=GLOD4 PE=1 SV=1;sp|Q9HC38-2|GLOD4_HUMAN Isoform 2 of Glyoxalase domain-containing protein 4 OS=Homo sapiens GN=GLOD4;sp|Q9HC38|GLOD4_HUMAN Glyoxalase domain-containing protein	7	23	23	23	13	15	13	16	14	13	15	12	12	14	11	12	9	11	2	4	7	12	5	5	2	8	5	9	7	9	8	6	7	10	10	2	11	9	6	4	14	14
F6VRR5;Q9BY77;Q9BY77-2;F8WCX5;Q8WUT1;Q6R954;F8WEE2	F6VRR5;Q9BY77;Q9BY77-2;F8WCX5;Q8WUT1	18;18;16;11;9;7;7	18;18;16;11;9;7;7	18;18;16;11;9;7;7	Polymerase delta-interacting protein 3	POLDIP3	tr|F6VRR5|F6VRR5_HUMAN Polymerase delta-interacting protein 3 OS=Homo sapiens GN=POLDIP3 PE=1 SV=1;sp|Q9BY77|PDIP3_HUMAN Polymerase delta-interacting protein 3 OS=Homo sapiens GN=POLDIP3 PE=1 SV=2;sp|Q9BY77-2|PDIP3_HUMAN Isoform 2 of Polymerase delta-inter	7	18	18	18	4	6	4	7	7	6	6	6	4	7	1	2	1	0	0	0	13	2	0	0	0	1	1	0	1	2	0	1	0	1	0	0	2	2	2	0	1	4
F6WLT2;A0A0A0MT12;F6TRA5;F6S4E6;A0A140T996;F6R6M7;F6QYI9;A0A0G2JJL7;F6U6E2;A0A140T973;A0A140T9K1;A0A0G2JHN7;F6S2B7;F6SXL5;A0A140T9K2;A0A140T9N3	F6WLT2;A0A0A0MT12;F6TRA5;F6S4E6;A0A140T996	19;14;14;13;12;9;8;8;7;7;7;6;6;4;3;3	1;0;0;0;1;0;0;0;0;0;0;0;0;0;0;0	1;0;0;0;1;0;0;0;0;0;0;0;0;0;0;0		DDX39B	tr|F6WLT2|F6WLT2_HUMAN Spliceosome RNA helicase DDX39B (Fragment) OS=Homo sapiens GN=DDX39B PE=1 SV=1;tr|A0A0A0MT12|A0A0A0MT12_HUMAN Spliceosome RNA helicase DDX39B (Fragment) OS=Homo sapiens GN=DDX39B PE=1 SV=6;tr|F6TRA5|F6TRA5_HUMAN Spliceosome RNA helic	16	19	1	1	10	12	10	12	11	11	11	10	8	12	10	9	7	8	3	4	9	10	4	4	2	8	8	8	9	7	10	6	8	9	9	7	10	8	9	8	10	11
H0YH87;F8WB06;F8VQP2;V9GY86;Q99700-2;Q99700-5;Q99700-4;Q99700;F8VVY6;F8VRK6;F8W0B5	H0YH87;F8WB06;F8VQP2;V9GY86;Q99700-2;Q99700-5;Q99700-4;Q99700	7;7;7;7;7;7;7;7;2;2;2	7;7;7;7;7;7;7;7;2;2;2	7;7;7;7;7;7;7;7;2;2;2	Ataxin-2	ATXN2	tr|H0YH87|H0YH87_HUMAN Ataxin-2 (Fragment) OS=Homo sapiens GN=ATXN2 PE=1 SV=1;tr|F8WB06|F8WB06_HUMAN Ataxin-2 OS=Homo sapiens GN=ATXN2 PE=1 SV=1;tr|F8VQP2|F8VQP2_HUMAN Ataxin-2 OS=Homo sapiens GN=ATXN2 PE=1 SV=1;tr|V9GY86|V9GY86_HUMAN Ataxin-2 OS=Homo sapi	11	7	7	7	1	1	3	5	5	4	3	4	3	4	2	5	0	0	0	0	0	2	1	0	0	0	0	0	0	1	0	1	1	1	1	0	0	0	0	0	1	3
Q9NZN8;Q9NZN8-4;F8VV52;F8VRS8;Q9NZN8-5;Q9NZN8-2;F8VP97;F8W145;H0YH84;F8VUB4;F8VX63;F8VQF4;H0YI11;F8VVY1;A0A087X050;Q9NZN8-3;F8VQD8	Q9NZN8;Q9NZN8-4;F8VV52;F8VRS8;Q9NZN8-5;Q9NZN8-2;F8VP97;F8W145;H0YH84	4;4;4;3;3;3;3;2;2;1;1;1;1;1;1;1;1	4;4;4;3;3;3;3;2;2;1;1;1;1;1;1;1;1	4;4;4;3;3;3;3;2;2;1;1;1;1;1;1;1;1	CCR4-NOT transcription complex subunit 2	CNOT2	sp|Q9NZN8|CNOT2_HUMAN CCR4-NOT transcription complex subunit 2 OS=Homo sapiens GN=CNOT2 PE=1 SV=1;sp|Q9NZN8-4|CNOT2_HUMAN Isoform 4 of CCR4-NOT transcription complex subunit 2 OS=Homo sapiens GN=CNOT2;tr|F8VV52|F8VV52_HUMAN CCR4-NOT transcription complex s	17	4	4	4	2	3	2	2	2	2	3	2	3	2	3	2	0	0	0	0	0	0	0	0	0	0	1	1	0	1	0	0	0	0	1	0	1	1	0	0	2	1
F8VV69;Q6N075;Q6N075-2	F8VV69;Q6N075;Q6N075-2	1;1;1	1;1;1	1;1;1	Molybdate-anion transporter	MFSD5	tr|F8VV69|F8VV69_HUMAN Molybdate-anion transporter (Fragment) OS=Homo sapiens GN=MFSD5 PE=1 SV=2;sp|Q6N075|MFSD5_HUMAN Molybdate-anion transporter OS=Homo sapiens GN=MFSD5 PE=1 SV=2;sp|Q6N075-2|MFSD5_HUMAN Isoform 2 of Molybdate-anion transporter OS=Homo s	3	1	1	1	0	0	0	0	0	0	0	0	0	0	0	0	0	0	0	0	1	0	0	0	0	0	0	0	0	0	0	0	0	0	0	0	0	0	0	0	0	0
F8VVA7;P61923;P61923-4;F8W651;F8VYZ4;P61923-3;P61923-5;F8VYK5;F8VXB1;F8W156;P61923-2;F8VUC5;F8VXR1;F8VYE0	F8VVA7;P61923;P61923-4;F8W651;F8VYZ4;P61923-3;P61923-5;F8VYK5;F8VXB1;F8W156;P61923-2	8;8;7;6;5;5;5;4;4;4;4;3;3;2	8;8;7;6;5;5;5;4;4;4;4;3;3;2	8;8;7;6;5;5;5;4;4;4;4;3;3;2	Coatomer subunit zeta-1	COPZ1	tr|F8VVA7|F8VVA7_HUMAN Coatomer subunit zeta-1 OS=Homo sapiens GN=COPZ1 PE=1 SV=1;sp|P61923|COPZ1_HUMAN Coatomer subunit zeta-1 OS=Homo sapiens GN=COPZ1 PE=1 SV=1;sp|P61923-4|COPZ1_HUMAN Isoform 4 of Coatomer subunit zeta-1 OS=Homo sapiens GN=COPZ1;tr|F8W6	14	8	8	8	5	5	5	5	5	5	6	5	5	4	2	2	4	3	2	2	3	5	1	2	1	4	2	5	4	4	5	3	4	3	6	1	4	5	4	1	6	5
Q16527;F8VW96;F8VQR7	Q16527;F8VW96;F8VQR7	9;9;8	9;9;8	9;9;8	Cysteine and glycine-rich protein 2	CSRP2	sp|Q16527|CSRP2_HUMAN Cysteine and glycine-rich protein 2 OS=Homo sapiens GN=CSRP2 PE=1 SV=3;tr|F8VW96|F8VW96_HUMAN Cysteine and glycine-rich protein 2 OS=Homo sapiens GN=CSRP2 PE=1 SV=1;tr|F8VQR7|F8VQR7_HUMAN Cysteine and glycine-rich protein 2 OS=Homo sa	3	9	9	9	5	6	5	7	7	8	7	6	5	4	2	4	1	2	0	0	2	4	0	0	0	0	2	0	4	3	1	2	1	2	1	0	0	0	2	0	4	6
F8VWH9;Q8N6T3-5;Q8N6T3;Q8N6T3-2;F8W1U7;Q8N6T3-3;E5RHT6;E5RHC5;Q8N6T3-4;E5RHH7;F8VWB3;E5RGL6	F8VWH9;Q8N6T3-5;Q8N6T3;Q8N6T3-2;F8W1U7;Q8N6T3-3;E5RHT6;E5RHC5;Q8N6T3-4	8;8;8;8;7;7;6;6;6;2;1;1	8;8;8;8;7;7;6;6;6;2;1;1	8;8;8;8;7;7;6;6;6;2;1;1	ADP-ribosylation factor GTPase-activating protein 1	ARFGAP1	tr|F8VWH9|F8VWH9_HUMAN ADP-ribosylation factor GTPase-activating protein 1 OS=Homo sapiens GN=ARFGAP1 PE=1 SV=1;sp|Q8N6T3-5|ARFG1_HUMAN Isoform 5 of ADP-ribosylation factor GTPase-activating protein 1 OS=Homo sapiens GN=ARFGAP1;sp|Q8N6T3|ARFG1_HUMAN ADP-ri	12	8	8	8	1	4	1	3	3	3	2	1	2	3	1	2	0	0	1	1	0	1	0	0	0	1	1	1	1	1	1	0	1	1	1	0	1	1	1	1	1	3
F8VWL3;B7Z493;E9PJX4;Q96M96;F8W1R0;E9PNX0;Q96M96-2;E9PQT1;Q96M96-3;H0YDQ0	F8VWL3;B7Z493;E9PJX4;Q96M96;F8W1R0	25;23;23;23;20;5;5;4;3;1	25;23;23;23;20;5;5;4;3;1	25;23;23;23;20;5;5;4;3;1	FYVE, RhoGEF and PH domain-containing protein 4	FGD4	tr|F8VWL3|F8VWL3_HUMAN FYVE, RhoGEF and PH domain-containing protein 4 OS=Homo sapiens GN=FGD4 PE=1 SV=1;tr|B7Z493|B7Z493_HUMAN FYVE, RhoGEF and PH domain-containing protein 4 OS=Homo sapiens GN=FGD4 PE=1 SV=1;tr|E9PJX4|E9PJX4_HUMAN FYVE, RhoGEF and PH dom	10	25	25	25	13	17	12	15	16	14	12	12	10	11	9	11	2	7	1	3	0	12	1	1	2	6	5	7	7	4	4	2	4	5	10	3	11	6	5	3	14	13
F8VXC8;Q8TAQ2-2;Q8TAQ2-3;Q8TAQ2;F8VZW6	F8VXC8;Q8TAQ2-2;Q8TAQ2-3;Q8TAQ2	13;13;13;13;3	13;13;13;13;3	10;10;10;10;3	SWI/SNF complex subunit SMARCC2	SMARCC2	tr|F8VXC8|F8VXC8_HUMAN SWI/SNF complex subunit SMARCC2 OS=Homo sapiens GN=SMARCC2 PE=1 SV=1;sp|Q8TAQ2-2|SMRC2_HUMAN Isoform 2 of SWI/SNF complex subunit SMARCC2 OS=Homo sapiens GN=SMARCC2;sp|Q8TAQ2-3|SMRC2_HUMAN Isoform 3 of SWI/SNF complex subunit SMARCC2	5	13	13	10	4	7	6	10	7	8	5	5	4	9	4	5	0	2	1	0	0	4	0	0	0	0	1	2	2	1	2	1	2	4	3	2	5	2	1	1	6	7
F8VXU5;Q9UBQ0;Q9UBQ0-2;Q05DG7	F8VXU5;Q9UBQ0;Q9UBQ0-2	4;4;4;1	4;4;4;1	4;4;4;1	Vacuolar protein sorting-associated protein 29	VPS29	tr|F8VXU5|F8VXU5_HUMAN Vacuolar protein sorting-associated protein 29 OS=Homo sapiens GN=VPS29 PE=1 SV=1;sp|Q9UBQ0|VPS29_HUMAN Vacuolar protein sorting-associated protein 29 OS=Homo sapiens GN=VPS29 PE=1 SV=1;sp|Q9UBQ0-2|VPS29_HUMAN Isoform 2 of Vacuolar p	4	4	4	4	0	0	1	0	0	0	0	1	1	0	0	0	0	0	0	0	4	1	0	0	0	0	0	0	0	0	0	0	0	0	1	0	1	0	0	0	0	0
H0YI20;F8VXY3;P00973-2;P00973-4;P00973;P00973-3	H0YI20;F8VXY3;P00973-2;P00973-4;P00973;P00973-3	1;1;1;1;1;1	1;1;1;1;1;1	1;1;1;1;1;1	2-5-oligoadenylate synthase 1	OAS1	tr|H0YI20|H0YI20_HUMAN 2-5-oligoadenylate synthase 1 (Fragment) OS=Homo sapiens GN=OAS1 PE=1 SV=1;tr|F8VXY3|F8VXY3_HUMAN 2-5-oligoadenylate synthase 1 OS=Homo sapiens GN=OAS1 PE=1 SV=1;sp|P00973-2|OAS1_HUMAN Isoform p41 of 2-5-oligoadenylate synthase	6	1	1	1	0	0	0	0	0	0	0	0	0	0	0	0	0	0	0	0	1	0	0	0	0	0	0	0	0	0	0	0	0	0	0	0	0	0	0	0	0	0
F8VYE8;P36873;P36873-2;F8W0W8;F8VR82;A0A087WYY5;H0Y3Y6;F5H1L6;F5H037;F8WE71;F8W0V8;F8W1A0	F8VYE8;P36873;P36873-2;F8W0W8;F8VR82;A0A087WYY5	16;16;16;15;14;9;3;3;3;2;1;1	2;2;2;1;2;2;0;0;0;0;0;0	2;2;2;1;2;2;0;0;0;0;0;0	Serine/threonine-protein phosphatase;Serine/threonine-protein phosphatase PP1-gamma catalytic subunit	PPP1CC	tr|F8VYE8|F8VYE8_HUMAN Serine/threonine-protein phosphatase OS=Homo sapiens GN=PPP1CC PE=1 SV=1;sp|P36873|PP1G_HUMAN Serine/threonine-protein phosphatase PP1-gamma catalytic subunit OS=Homo sapiens GN=PPP1CC PE=1 SV=1;sp|P36873-2|PP1G_HUMAN Isoform Gamma-2	12	16	2	2	11	12	9	11	10	10	11	7	7	9	5	5	7	9	4	7	8	9	3	4	3	8	4	5	10	5	8	6	6	9	11	6	8	8	6	2	10	10
F8VZ52;B4DDQ3	F8VZ52;B4DDQ3	11;9	1;1	1;1		DNM1L	tr|F8VZ52|F8VZ52_HUMAN Dynamin-1-like protein (Fragment) OS=Homo sapiens GN=DNM1L PE=1 SV=1;tr|B4DDQ3|B4DDQ3_HUMAN Dynamin-1-like protein OS=Homo sapiens GN=DNM1L PE=1 SV=1	2	11	1	1	7	7	5	7	5	4	5	3	5	4	4	2	6	4	1	1	3	5	2	2	0	2	2	4	7	5	4	5	4	1	4	2	5	3	4	3	6	7
[truncated: 3,524 more rows]
[truncated: 752 more columns]
