# Supplementary material for: Deep topographic proteomics of a human brain tumour
Source: Nat Commun. 2023 Nov 24;14:7710. doi: 10.1038/s41467-023-43520-8 (PMC10673928; doi:10.1038/s41467-023-43520-8)
Supplement: Supplementary file 6 — Supplementary Data 3 [file 41467_2023_43520_MOESM6_ESM.zip › DIA-NN Result - 40 um.tsv]

Protein.Group	Protein.Ids	Protein.Names	Genes	First.Protein.Description	E:\TimsTOF-SCP\SCP0020\ATRT-9by9\SCP0020_20230707_ATRT-9by9_S3-D4_1_1526.d	E:\TimsTOF-SCP\SCP0020\ATRT-9by9\SCP0020_20230707_ATRT-9by9_S3-E9_1_1566.d	E:\TimsTOF-SCP\SCP0020\ATRT-9by9\SCP0020_20230707_ATRT-9by9_S3-F9_1_1567.d	E:\TimsTOF-SCP\SCP0020\ATRT-9by9\SCP0020_20230707_ATRT-9by9_S3-G9_1_1568.d	E:\TimsTOF-SCP\SCP0020\ATRT-9by9\SCP0020_20230707_ATRT-9by9_S3-H9_1_1569.d	E:\TimsTOF-SCP\SCP0020\ATRT-9by9\SCP0020_20230707_ATRT-9by9_S3-A10_1_1570.d	E:\TimsTOF-SCP\SCP0020\ATRT-9by9\SCP0020_20230707_ATRT-9by9_S3-B10_1_1571.d	E:\TimsTOF-SCP\SCP0020\ATRT-9by9\SCP0020_20230707_ATRT-9by9_S3-C10_1_1572.d	E:\TimsTOF-SCP\SCP0020\ATRT-9by9\SCP0020_20230707_ATRT-9by9_S3-D10_1_1573.d	E:\TimsTOF-SCP\SCP0020\ATRT-9by9\SCP0020_20230707_ATRT-9by9_S3-E10_1_1574.d	E:\TimsTOF-SCP\SCP0020\ATRT-9by9\SCP0020_20230707_ATRT-9by9_S3-F10_1_1575.d	E:\TimsTOF-SCP\SCP0020\ATRT-9by9\SCP0020_20230707_ATRT-9by9_S3-G10_1_1576.d	E:\TimsTOF-SCP\SCP0020\ATRT-9by9\SCP0020_20230707_ATRT-9by9_S3-H10_1_1577.d	E:\TimsTOF-SCP\SCP0020\ATRT-9by9\SCP0020_20230707_ATRT-9by9_S3-A11_1_1578.d	E:\TimsTOF-SCP\SCP0020\ATRT-9by9\SCP0020_20230707_ATRT-9by9_S3-A7_1_1579.d	E:\TimsTOF-SCP\SCP0020\ATRT-9by9\SCP0020_20230707_ATRT-9by9_S3-B1_1_1580.d	E:\TimsTOF-SCP\SCP0020\ATRT-9by9\SCP0020_20230707_ATRT-9by9_S3-C1_1_1581.d	E:\TimsTOF-SCP\SCP0020\ATRT-9by9\SCP0020_20230707_ATRT-9by9_S3-C4_1_1525.d	E:\TimsTOF-SCP\SCP0020\ATRT-9by9\SCP0020_20230707_ATRT-9by9_S3-B4_1_1524.d	E:\TimsTOF-SCP\SCP0020\ATRT-9by9\SCP0020_20230707_ATRT-9by9_S3-A4_1_1523.d	E:\TimsTOF-SCP\SCP0020\ATRT-9by9\SCP0020_20230707_ATRT-9by9_S3-D7_1_1549.d	E:\TimsTOF-SCP\SCP0020\ATRT-9by9\SCP0020_20230707_ATRT-9by9_S3-C7_1_1548.d	E:\TimsTOF-SCP\SCP0020\ATRT-9by9\SCP0020_20230707_ATRT-9by9_S3-B7_1_1547.d	E:\TimsTOF-SCP\SCP0020\ATRT-9by9\SCP0020_20230707_ATRT-9by9_S3-H6_1_1546.d	E:\TimsTOF-SCP\SCP0020\ATRT-9by9\SCP0020_20230707_ATRT-9by9_S3-G6_1_1545.d	E:\TimsTOF-SCP\SCP0020\ATRT-9by9\SCP0020_20230707_ATRT-9by9_S3-F6_1_1544.d	E:\TimsTOF-SCP\SCP0020\ATRT-9by9\SCP0020_20230707_ATRT-9by9_S3-E6_1_1543.d	E:\TimsTOF-SCP\SCP0020\ATRT-9by9\SCP0020_20230707_ATRT-9by9_S3-D6_1_1542.d	E:\TimsTOF-SCP\SCP0020\ATRT-9by9\SCP0020_20230707_ATRT-9by9_S3-C6_1_1541.d	E:\TimsTOF-SCP\SCP0020\ATRT-9by9\SCP0020_20230707_ATRT-9by9_S3-B6_1_1540.d	E:\TimsTOF-SCP\SCP0020\ATRT-9by9\SCP0020_20230707_ATRT-9by9_S3-A6_1_1539.d	E:\TimsTOF-SCP\SCP0020\ATRT-9by9\SCP0020_20230707_ATRT-9by9_S3-H5_1_1538.d	E:\TimsTOF-SCP\SCP0020\ATRT-9by9\SCP0020_20230707_ATRT-9by9_S3-G5_1_1537.d	E:\TimsTOF-SCP\SCP0020\ATRT-9by9\SCP0020_20230707_ATRT-9by9_S3-F5_1_1536.d	E:\TimsTOF-SCP\SCP0020\ATRT-9by9\SCP0020_20230707_ATRT-9by9_S3-E5_1_1535.d	E:\TimsTOF-SCP\SCP0020\ATRT-9by9\SCP0020_20230707_ATRT-9by9_S3-D5_1_1534.d	E:\TimsTOF-SCP\SCP0020\ATRT-9by9\SCP0020_20230707_ATRT-9by9_S3-E7_1_1550.d	E:\TimsTOF-SCP\SCP0020\ATRT-9by9\SCP0020_20230707_ATRT-9by9_S3-C5_1_1533.d	E:\TimsTOF-SCP\SCP0020\ATRT-9by9\SCP0020_20230707_ATRT-9by9_S3-F7_1_1551.d	E:\TimsTOF-SCP\SCP0020\ATRT-9by9\SCP0020_20230707_ATRT-9by9_S3-G7_1_1552.d	E:\TimsTOF-SCP\SCP0020\ATRT-9by9\SCP0020_20230707_ATRT-9by9_S3-H7_1_1553.d	E:\TimsTOF-SCP\SCP0020\ATRT-9by9\SCP0020_20230707_ATRT-9by9_S3-B5_1_1532.d	E:\TimsTOF-SCP\SCP0020\ATRT-9by9\SCP0020_20230707_ATRT-9by9_S3-A8_1_1554.d	E:\TimsTOF-SCP\SCP0020\ATRT-9by9\SCP0020_20230707_ATRT-9by9_S3-B8_1_1555.d	E:\TimsTOF-SCP\SCP0020\ATRT-9by9\SCP0020_20230707_ATRT-9by9_S3-C8_1_1556.d
A0A075B6H7;A0A0C4DH55;P01624	A0A075B6H7;A0A0C4DH55;P01624	KV315_HUMAN;KV37_HUMAN;KVD07_HUMAN	IGKV3-15;IGKV3-7;IGKV3D-7	Probable non-functional immunoglobulin kappa variable 3-7		2863.8	1205.48	3107.55	5639.71		4591.81	114.614	1230.96	3864.76	1196.36	4422.37		1240.5				2401.49	3315.6	1335.19		7685.16	375.722	132.442	8120.86	1064.15		490.406		1438.83	1876.19	1641.93	631.932	658.543	787.832	2131.82	1885.58	352.361	98576.3	1148.13	492.584	7764.03	1557.13	566.86	6549.77
A0AVT1	A0AVT1	UBA6_HUMAN	UBA6	Ubiquitin-like modifier-activating enzyme 6	2861.24	3329.47	2994.9	3814.97	3370.87	2940.58	4079.47	3208.52	1270.66	3631.63	2107.74	2989.01		2787.31	3897.84			2754.4		2844.02	5144.92	832.377	4897.65	2654.07	3140.81	2244.49	4884.37	2163.87	1789.96	4866.25	2103.8	3211.77	1884.44	3378.3	1643.36	2067.57	2064.44	3053.9		3921.03	1951.04		3426.86	2134.9	5151.19
A2RRP1	A2RRP1	NBAS_HUMAN	NBAS	Neuroblastoma-amplified sequence	303.6	285.681	62.182		655.201	500.975		158.116	125.169	435.042	471.35	222.956		365.515	680.078					151.319	226.959		179.911	269.889		209.539	726.46	584.414		386.541	137.095	373.747	407.718	269.253	224.042	405.114	188.264	179.674		510.369	225.554		425.463	836.268	562.363
A4D1P6	A4D1P6	WDR91_HUMAN	WDR91	WD repeat-containing protein 91	952.283	904.076	1624.91		1163.85	1001.52	1835.62	559.344	827.665	1409.13	743.091	746.264		1189.98	538.464				2608.87	1832.23	492.957		875.64	811.389	2941.01	453.168	1247.97	1016.13	378.518	1135.6	764.338	1331.85	856.764	965.874	1240.92	1410.29	587.3	1025.78		1832.69	784.821		872.272	449.985	50.0338
A5YKK6	A5YKK6	CNOT1_HUMAN	CNOT1	CCR4-NOT transcription complex subunit 1	177.679	715.051				1132.77					399.303			845.225					851.673	865.658	397.192		270.621	440.535			896.594		391.918	587.264		450.423		201.641	233.489	322.904	299.487	656.053			276.066			172.444
A6NCW0;A8MUK1;C9J2P7;C9JJH3;C9JLJ4;C9JPN9;C9JVI0;D6R901;D6R9N7;D6RA61;D6RBQ6;D6RCP7;D6RJB6;Q0WX57;Q7RTZ2	A6NCW0;A8MUK1;C9J2P7;C9JJH3;C9JLJ4;C9JPN9;C9JVI0;D6R901;D6R9N7;D6RA61;D6RBQ6;D6RCP7;D6RJB6;Q0WX57;Q7RTZ2	U17L1_HUMAN;U17L3_HUMAN;U17L5_HUMAN;U17LA_HUMAN;U17LB_HUMAN;U17LD_HUMAN;U17LF_HUMAN;U17LH_HUMAN;U17LI_HUMAN;U17LJ_HUMAN;U17LK_HUMAN;U17LL_HUMAN;U17LM_HUMAN;U17LO_HUMAN;UL17C_HUMAN	USP17L1;USP17L10;USP17L11;USP17L12;USP17L13;USP17L15;USP17L17;USP17L18;USP17L19;USP17L20;USP17L21;USP17L22;USP17L24;USP17L3;USP17L5	Ubiquitin carboxyl-terminal hydrolase 17-like protein 3						53386.4		78911.3	192901	84485.5	126402	325797		88635.5	58996.4			96595.3			79579.1	712250	44996.2	129182	163900		47433.6	170296	62375.8	229999	78504.7			98282.4		69786.7	113251	217870		57624					58792.8
A6NHQ2	A6NHQ2	FBLL1_HUMAN	FBLL1	rRNA/tRNA 2'-O-methyltransferase fibrillarin-like protein 1	5483.6	5110.73	1841.9	1666.99	4911.26	6499.43	3710.26	9042.97	5055.18	2753.6	4602.22	2516.72		6782.21	6660.46			2336.72		6505.69	2914.99		5597.06	4484.61	4650.93	4192.07	2496.64	3290.6	6710.94	3676.21	2114.42	3934.17	4414.43	3714.86	3242.85	4191.99	5981.1	6087.61		6145.01	4255.84		6450.5	7334.48	2701.49
A6NHR9	A6NHR9	SMHD1_HUMAN	SMCHD1	Structural maintenance of chromosomes flexible hinge domain-containing protein 1	708.853	964.757	1302.82		596.892	819.178	1519.13	542.58	897.015		566.364	989.527		889.242	550.01			2859.34		1050.14	947.955		533.114	1116.39		228.659	1113.94		892.092		2107.84	950.076	1679.38	1457.73		495.887	806.046	751.2		1201.33	1331.72		2039.75	976.624	789.936
A8K0Z3;A8MWX3;C4AMC7;Q6VEQ5;Q9NQA3	A8K0Z3;A8MWX3;C4AMC7;Q6VEQ5;Q9NQA3	WASH1_HUMAN;WASH2_HUMAN;WASH3_HUMAN;WASH4_HUMAN;WASH6_HUMAN	WASH2P;WASH3P;WASH4P;WASH6P;WASHC1	WASH complex subunit 1	509.364		213.72	247.246	1393.48	643.41	775.617	612.06		189.364	399.517	284.447		218.942						642.456		393.287	752.776	279.496	208.137	320.357		716.907		707.046	309.498	244.042		867.725	644.562	532.978	696.716	245.085		153.901	501.883			959.076	1668.56
A8K2U0	A8K2U0	A2ML1_HUMAN	A2ML1	Alpha-2-macroglobulin-like protein 1			649.532	1965.64	5430.28		10559.9					1508.65							3820.33	13386.7		5454.18		1832.14	13547					2289.82	2709.83			1011.27	2294.24		3419.42	1879.4
A8MWD9;P62308	A8MWD9;P62308	RUXGL_HUMAN;RUXG_HUMAN	SNRPG;SNRPGP15	Putative small nuclear ribonucleoprotein G-like protein 15	744.028	1931.14	1107.33		1465.24	1514.39	1423.09	1074.35	1211.04	1430.45	794.741	848.967		1357.17	886.784			872.895	1301.17	1901.03	1149.48		1266.48	1098.6	2497.08	937.84	1881.11	1289.89	960.884	639.386	620.343	1484.89	1048.2	1435.02	1781.28	1219.3	1334.32	1386.1		1025.37	1430.53		1662.43	1499	1308.15
B5ME19;Q99613	B5ME19;Q99613	EIF3C_HUMAN;EIFCL_HUMAN	EIF3C;EIF3CL	Eukaryotic translation initiation factor 3 subunit C-like protein	6827.75	7886.3	5103.18	4948.85	4977.44	5253.96	4832.52	4869.69	3835.07	5533.22	5601.66	6547.71		6760.77	6619.84			7896.79	5821.01	5718.35	4984.75	1427.57	5670.2	5587.91	4227.39	5274.64	5141	6015.94	4591.26	6297.49	6323.4	6825.81	5194.01	5888.09	7255.63	6117.31	5399.85	5210.35		5678.52	5485.06		6154.13	3582.94	4784.93
E9PAV3;Q13765	E9PAV3;Q13765;Q9BZK3	NACAM_HUMAN;NACA_HUMAN	NACA	Nascent polypeptide-associated complex subunit alpha, muscle-specific form	725.808	1284.38	1043.58		591.088	968.96	1258.85	1032.52	830.984	338.959	514.941	891.166		747.935	594.953			2158.54		343.861	236.126	343.405	312.48	612.893		383.998	1675	987.305	465.623	320.763	518.513		719.238	672.456	640.032	970.51	834.266	590.191		706.033	1851.08		532.529	247.255	975.054
O00139	O00139	KIF2A_HUMAN	KIF2A	Kinesin-like protein KIF2A	1236.61	916.18	1711.2		425.247	939.959		1152.82		307.719	1946.45	1444.76		1140.64	1232.53						1153.6		1781.78	1700.9	1514.27	1527.21	708.861	1338.04	854.357		1042.91	426.772	825.201	1859.34	992.012	1456.15	1342.04	1104.88			1364.81		957.947	1353.11	418.228
O00154	O00154	BACH_HUMAN	ACOT7	Cytosolic acyl coenzyme A thioester hydrolase	5288.21	3636.2	4059.92	2646.37	4782.16	3869.55	3435.18	4260.03	2695.34	3977.31	3181.62	3270.11		2849.72	2584.05			3929.86	4670.19	4259.23	4480.68	2112.95	4030.88	5252.55	4742.44	4541.27	3353.21	3378.07	4640.82	3135.27	2934.8	4946.64	2647.2	4806.12	4475.9	4768.58	3036.43	3536.78		2299.24	4192.65	3482.56	3592.92	2914.17	4096.45
O00159	O00159	MYO1C_HUMAN	MYO1C	Unconventional myosin-Ic	2920.18	2218.3	2415.88	3553.64	2653.11	1502.8	3913.7	2865.99	1737.9	3237.58	1885.38	3174.68	10305.5	1079.34	994.831			4009.18	3974.97	2652.06	2751.1	2230.25	1072.01	2495.62	3573.8	2497.47	3771.53	2575.8	1604.5	1897.47	1619.74	2604.19	1902.78	3166.91	4531.35	2470.85	2832.21	3217.47		1930.73	1934.42	4277.63	2384.15	1183.33	3369.45
O00170	O00170	AIP_HUMAN	AIP	AH receptor-interacting protein	2471.23	4002.43	2264.09	1605.16	3260.36	2764.42	3216.79	3114.35	4281.52	3907.63	1583.62	1070.6		3160.52	3899.92			2045.06	4262.4	3818.49	1674.09		2053.79	3453.67	1843.14	1617.31	1638.72	1367.19	2647.22	3555.22	3909.73	2661.84	2345.8	3248.26	1876.03	2198.8	3459.16	3307.1		1973.9	2178.43	808.381	2992.82	3245.31	2513.31
O00203	O00203	AP3B1_HUMAN	AP3B1	AP-3 complex subunit beta-1	2194.75	1184.1	1710.75		2275.98	1650.59	1805.98	1688.68	1938.11	1608.47	1359.69	1481.07		2227.53	2489.75			1564.25		1902.15	1939.12		1077.3	1769.28	2424.12	2661.23	1238.81	2784.51	2448.08	1265.51	1963.92	1979.03	2121.3	2052.98	1823.29	1920.21	1696.18	2663.72		2109.44	1848.91		1550.68	1571.82	1808.04
O00231	O00231	PSD11_HUMAN	PSMD11	26S proteasome non-ATPase regulatory subunit 11	1292.25	1568.88	737.701		1817.21	1911.1	2146.01	1697.77	958.564	1530.45	1488.76	1139.37		1147.97	1603.6			888.244	1391.12	866.923	1220.59	1120	1167.56	1422.89	633.774	342.408	876.615	1254.13	753.268	2095.68	792.532	883.691	1242.55	911.2	1279	1159.04	806.152	1746.44		698.078	1340.51		673.074	889.573	746.19
O00232	O00232	PSD12_HUMAN	PSMD12	26S proteasome non-ATPase regulatory subunit 12	3274.79	3032.92	3630.85		2666.92	2169.33	4293.69	4010.6	3532.75	3635.92	2211.93	2936.75		2489.15	3544.8			2754.71	4515.58	3209.91	1609.52		3626.22	3743.45	4363.97	2376.68	3617.89	3999.67	2402.44	4729.73	5527.61	3888.72	2009.39	3634.94	2645.37	1963.51	2157.56	2256.09		3522.31	2794.59	2971.18	2449.29	2258.29	1588.34
O00264	O00264	PGRC1_HUMAN	PGRMC1	Membrane-associated progesterone receptor component 1	2829.26	3792.65	3654.84		3799.39	3307.26	2991.62	3331.97	14816.9	2085.16	23841.5	2252.13		7645.19	6938.97			6167.86	5331.4	2974.78	5433.22		7842	2948.7	2472.94	4916.86	8355.27	4735.28	3868.29	11860.4	3072.1	9186.49	7700.47	5818.03	5207.05	5205.7	3240.45	6036.22		12264.2	4017.62		1913.98	4576.08	3447.53
O00273	O00273	DFFA_HUMAN	DFFA	DNA fragmentation factor subunit alpha	670.774	617.505	843.166		1582.27	788.47	1353.42	915.475	682.649	1465.32	1020.03	737.414		1085.59	829.196			2062.2	1898.02	790.333	1272.39		837.009	732.206	650.133	957.075	707.278	681.947	921.355	878.242	840.687	808.661	1215.79	832.03	761.338	1453.97	689.073	967.81		1299.15	791.255		1185.63	603.981	426.353
O00291	O00291	HIP1_HUMAN	HIP1	Huntingtin-interacting protein 1	2337.12		872.761		319.146						786.367				1523.27			1510.49	1247.79		278.713		574.583	265.631			371.945	268.145					327.013		457.278	1379.15	241.793	763.845					333.22	820.51
O00299	O00299	CLIC1_HUMAN	CLIC1	Chloride intracellular channel protein 1	19878.9	12231.5	10901	16441.2	17640.3	10225.8	12719.8	15565.1	9931.86	14945.6	10989.3	14076		8404.41	8321.08			18280	28972.1	12717.8	10897.9	16997	9141.89	17317.3	20886.4	12608.1	11647.6	15499.7	11869.7	14172.4	12642.4	9388.82	8189.04	15798	15613.1	15179	13726.2	10576.4		7721.92	8859.6	18983.1	10203.2	10644	13809.5
O00303	O00303	EIF3F_HUMAN	EIF3F	Eukaryotic translation initiation factor 3 subunit F	1801.44	2665.51	1054.89			2260.18	2365.28	1441.94	2641.72	1343.31	2376.86	2758.62		1385.52	1220.96					2059.13	1594.32		1829.18	1968.2	2210.81	920.023	1121.95	2137.53	2337.68	1402.55	1957.43	1934.38	1572.88	1461.24	2328.16	2114.16	2069.98	1731.36		2079.2	1963.89	1113.19	1070.84	1542.32	2017.48
O00391	O00391	QSOX1_HUMAN	QSOX1	Sulfhydryl oxidase 1				883.18	1187.03		639.105		690.041		156.552	1837.06			489.455			531.133	219.121	3269.3				305.432	2209.56			258.789	613.756	945.221	436.778		108.281	212.082			799.21	283.587			267.151
O00410	O00410	IPO5_HUMAN	IPO5	Importin-5	3416.87	3298.9	1578.24	1949.46	3179.83	1628.58	1321.76	1472.91	2823.07	3119.47	2135.04	2907.67		2224.22	64.3842			1863.5	5594.34	2563.04	1132.83	1529.93	2000.38	2446.06	2237.41	1805.34	1904.79	2254.42	2778.69	2583.49	2472.87	4340.27	2301.56	2169.92	2494.45	2914.36	698.46	1548.89		1172.18	1693.44	2220.02	2164.26	2830.56	2801.94
O00429	O00429	DNM1L_HUMAN	DNM1L	Dynamin-1-like protein	6514.46	4320.55	4631.12	3272.4	5248.41	5080.48	4646.49	4668.03	4331.13	6098.61	4317.63	6453.01		3888.59	6067.35			5961.32	7188.6	4620.35	5139.86	2020.09	5302.21	4462.28	3557.05	4963.48	8234.43	6909.54	4962.56	3943.5	5206.47	6403.15	4635.51	7617.01	5426.97	7424.88	6044.73	3939.95		5094.55	4621.87	1951.34	6482.07	4698.05	3535.18
O00442	O00442	RTCA_HUMAN	RTCA	RNA 3'-terminal phosphate cyclase	663.234		726.175		529.051	455.395		590.775	243.102					398.135					1180.48		291.578		285.879	820.76		480.01	378.767	876.33		749.008	589.536	246.992			346.866	159.346		700.803		626.128	917.467			391.152
O00468	O00468	AGRIN_HUMAN	AGRN	Agrin					973.893		2557.3			4296.93									858.514			2430.63			2346.6						715.371	524.61				918.455						6479.11			3828.57
O00471	O00471	EXOC5_HUMAN	EXOC5	Exocyst complex component 5	5760.99	6321	3502.6	9437.05	3636.65	3270.77	6060.59	5509.53	5345.47	3989.59	3548.11	4020.03	230606	29884.4	6182.66	456341		10553.3	8733.42	4253.79	3999.01	6398.9	3147.42	4335.42	8801.81	7595.79	6720.77	6021.29	5208.13	5129.03	7485.92	3558.02	7902.97	4884.39	6135.38	3991.93	4277.9	3472.95	287721	5463.62	4181.8	16849.3	3551.06	4933.67	8704.61
O00483	O00483	NDUA4_HUMAN	NDUFA4	Cytochrome c oxidase subunit NDUFA4	1082.42	1822.79	2391.79	979.799	1616.08	1302.57	1717.61	1762.92	1031.05	772.762	1395.09	912.992		1035.39	2516.06			1239.22	671.422	798.167	1230.13	703.284	2245.98	2129.45		1546.69	593.763	2520.06		1300.78	659.415	1257.97	1360.7	764.52	1495.33	794.161	800.176	1027.24		427.165	1565.36		1113.5	1236.37	2037.73
O00487	O00487	PSDE_HUMAN	PSMD14	26S proteasome non-ATPase regulatory subunit 14	3051.92	1713.88	2225.35	1777.95	4046.45	1658.58	2940.92	2536.22	2190.53	1967.54	1782.2	2317.63		1624.11	2643.43			1805.96	939.988	2372.06	2168.38		1953.27	2138.13	2255.4	1619.24	2656.59	1406.03	1520.69	1768.12	2673.95	2245.35	2601.06	1970.51	1641.4	2417.47	2066.42	2541.61		3218.44	2268.76	3758.15	1881.06	1905.53	3241.65
O00567	O00567	NOP56_HUMAN	NOP56	Nucleolar protein 56	4389.12	3241.78	5769.11	1281.05	1996.88	5664.17	4354.32	3218.92	3921.32	2903.32	4300.73	1548.14		3525.79	3327.95			2630.01		3888.98	3277.79		3438.01	1930.23	1849.05	2996.89	3507.45	2430.68	3947.88	3106.67	2847.97	3471.74	2787.66	3548.75	2941.48	1921.49	2567.63	5400		2312.56	4632.24		3193.91	5159.94	2650.26
O00571	O00571	DDX3X_HUMAN	DDX3X	ATP-dependent RNA helicase DDX3X	4875.88	5736.01	4712.73	7102.49	5289.18	4210.04	6771.18	4073.11	3766.75	4324.97	5125.72	7023.34		4741.09	4374.53			2753.9	4624.12	4804.75	4603.18	2694.09	4010.31	4115.56	5992.01	4048.64	4904.83	5085.36	4649.41	5197.97	3319.1	4921.65	5561.73	3892.53	4418.1	3875.91	5283.09	6067.93		3781.59	3352.63	3308.64	4981.16	5754.51	4345.72
O14602;P47813	O14602;P47813	IF1AX_HUMAN;IF1AY_HUMAN	EIF1AX;EIF1AY	Eukaryotic translation initiation factor 1A, Y-chromosomal	783.676	266.984	1565.79		970.735	619.514	582.664	141.011	1331.33		1554.5	979.156		465.745					1566.52	770.796	783.584		873.637		518.284	1178.79	681.396	1056.55		609.743	1256.8	869.228	767.785	786.065	1184.61	800.559	940.069	1159.24		819.017	799.381		2778.35	777.526	956.77
O14617	O14617	AP3D1_HUMAN	AP3D1	AP-3 complex subunit delta-1	603.065		489.685	1124.19	609.255	598.314		979.273	881.895	973.266	1159.98	647.988		559.212						437.556	991.251		774.546	496.385		469.971	992.591	965.44	760.792		1998.38	1164.96	639.516	710.395	341.074	572.034	783.561	769.323		586.422	128.147			415.229
O14618	O14618	CCS_HUMAN	CCS	Copper chaperone for superoxide dismutase	2249.01		1120.88	898.079	1072.67	562.759			1247.26	378.595	817.452	1305.26			1169.98				1038.06			1813.72	842.873			869.314						473.308	390.814	425.45	682.299	778.512				1416.83		989.365			2229.26
O14732	O14732	IMPA2_HUMAN	IMPA2	Inositol monophosphatase 2	191.885		1077.58	1528.82	296.079		10815.4			1567.35		6442.33	21079.2					1711.28	2170.27	9422.27		2461.47		2088.51	8916.29					1566.93	1310.13			1357.78			1922.54	6777.09						994.276
O14744	O14744	ANM5_HUMAN	PRMT5	Protein arginine N-methyltransferase 5	3010.46	1729.91	1981.42	1607.63	1743.85	2516.78	1828.39	1751.27	1590.92	2110.43	1225.13	2436.72		1588.77	1518.19			2311.19	1759.48	4517.85	1561.87	3943.35	1769.99	1606.56	2941.94	932.612	1899.02	2584.92	1552.8	3500.28	2882.61	1792.87	1309.88	2608.29	1088.66	1956.92	1973.74	2669.6		987.984	1815.43	3468.71	1923.42	1058.67	2712.1
O14773	O14773	TPP1_HUMAN	TPP1	Tripeptidyl-peptidase 1	3090.78	1478.69	2110.3	5275.56	4881.33	2824.65	7056.11	1248.33	6662.77	7758.86	2832.41	4301.31		508.94	1908.64			1990.05	5135.7	7625.36	2948.52	10474.7	2703.87	2508.02	2474.45	2061.2	1563.83	2752.61	1112.73	4201.61	2073.42	877.137	1036.98	1874.05	1583.3	1764.47	4532.55	11732.5	112489	1505.39	3987.77		2254.19	3253.55
O14776	O14776	TCRG1_HUMAN	TCERG1	Transcription elongation regulator 1	416.646	1258.36	742.5		1048.89	509.385		946.621		504.315	617.623			639.844	873.662			761.666		1217.23	346.359		754.572	204.394	529.108	606.589	439.616	195.875	717.527	610.2		1062.6	315.617	548.884	540.469	331.732	317.997	1284.92		739.189	803.07		832.915	424.951
O14782;O15066	O14782;O15066	KIF3B_HUMAN;KIF3C_HUMAN	KIF3B;KIF3C	Kinesin-like protein KIF3C	6369.53	51451.6	17103.4	61923.6	110672	5244.99	80565.2	6617.91	5855.81	96333	10430.7	21236.3		16513.2	10025.2			35317.6	128327	5551.44	10122.7	58484.5	7625.21	8232.84	113356	8247.21	12260.1	40763	7438.69	5362.4	34353.5	16315.5	7114.3	13226.8	22158.7	74014.3	12338.3	15080.8		14704.5	3841.9		10963.3	7475.44	165509
O14818	O14818	PSA7_HUMAN	PSMA7	Proteasome subunit alpha type-7	2109.02	1170.84	1806.77	3555.09	2904.25	882.46	5937.14	1617.94	1973.85	2791.48	1478.31	4214.53		1148.29	1419.92			1927.21	4136.99	11837.1	1594.73	5783.81	1500.84	1628.01	5356.35	1334.5	1229.91	2950.06	1028.23	3625.36	978.759	1194.24	1134.88	2537.28	863.38	1541.14	1770.8	2644.06	42930.9	1003.27	1197.23		1137.91	1774.59	2043.08
O14841	O14841	OPLA_HUMAN	OPLAH	5-oxoprolinase	1111.77	1088.32	870.917		1414.07	464.578	1811.11	1183.69	1072.62	1174.79	1055.81	1041.45			1882.22			766.569	2148.81	1854.84	495.544		1075.8	1719.7	2601.04	750.522	1234.62	1626.26		1434.43	1228.02	1138.18	448.376	1291.8	1074.93	1073.28	593.759	721.837		1009.05	651.249		387.381	857.425	624.79
O14880	O14880	MGST3_HUMAN	MGST3	Microsomal glutathione S-transferase 3	616.801	520.698	1098.22		733.854	753.018	1887.21	1168.76	814.62	614.186	2160.19	1009.54		749.48				627.425	1469.1	709.613	609.817	396.604	629.445	907.364	1080.65	1449.52	537.35	651.562	521.117	686.762	855.644	584.57	1149.54	587.418	483.022	522.115	599.771	623.431		433.512	850.154	2637.36	431.799	1080	1370.4
O14936	O14936	CSKP_HUMAN	CASK	Peripheral plasma membrane protein CASK	535.206	1037.22	923.039		928.734	838.591	2153.92	1052.54	445.145	790.194	753.794	410.037		602.627	875.264			1207.15		549.283	730.578		930.67	1135.78		525.228	725.128	1040.79	829.178	526.64	1668.62	522.997	425.482	613.314	1296.49	720.551	727.105	543.622		855.789	529.321		777.829	684.965	631.594
O14950;P19105	O14950;P19105	ML12A_HUMAN;ML12B_HUMAN	MYL12A;MYL12B	Myosin regulatory light chain 12B	3885.79	8242.67	4428.85	10450	11804.3	8242.67	10288.7	8060.21	7883.59	13212.2	10006.5	8982.68		6901.2	7596.57			7998.67	6380.09	2973.85	7054.85	10031	8231.16	11090.1	9974.4	9472.66	6217.73	7066.73	5849.12	4385.27	4979.42	6166.34	5965.49	7495.29	10350.8	10826.4	10436.3	8495.58		5965.37	3416.47	15166.2	6112.58	4688.85	10705.9
O14964	O14964	HGS_HUMAN	HGS	Hepatocyte growth factor-regulated tyrosine kinase substrate	2291.8	635.34	1157.13		856.088	1600.36	1700.93	1320.76	582.87	1524.67	448.499	1133.5		232.008	1359				491.605	951.617	1271.01		1010.85	1369.34	232.733	1077.06		650.93	797.078	627.163	1730.7	1237.01	569.551	534.902	367.462	1399.53	855.022	1238.56		763.322	1172.86		1525.59	460.793	676.896
O14974	O14974	MYPT1_HUMAN	PPP1R12A	Protein phosphatase 1 regulatory subunit 12A	839.79		1895.64		1635.85	1127.94		1624.27		1757.64	1970.59	1643.53		2356.32				726.905	1468.45	1402.98	2127.93	1314.02	2102.46	3002.9	869.805	1052.13			2438.17		1428.07	860.894		1833.61	1567.49	1905.87	1161.71	913.296		608.911	1137.16	2702.65	1167.05		1959.67
O14979	O14979	HNRDL_HUMAN	HNRNPDL	Heterogeneous nuclear ribonucleoprotein D-like	4077.71	8344.87	5600.54	5955.36	2768.21	5741.07	2148.76	6317.52	3552.83	2423.21	6377.16	4859.54		8235.97	9462.17			6806.22	2297.65	8862.52	3767.79		4954.82	4016.19	3108.23	8326.89	8083.84	5357.07	4224.35	6261.64	4564.47	5858.16	8370.71	4557.9	3239.5	4766.26	5283.24	4939.25		4887.01	8017.29	1741.03	5457.57	9405.09	5252.67
O14980	O14980	XPO1_HUMAN	XPO1	Exportin-1	6022.3	9324.3	6913.54	8106	4790.24	5800.23	6110.19	6639.05	5648.86	8454.6	7273.72	6546.59		9414.66	5541.86			7036.73	6043.73	8526.06	8137.15	3723.57	8925.97	6446.61	8012.11	5127.65	8280.04	5201.62	7432.6	6922.09	6211.8	8311.72	6623.88	7310.22	4310.01	4737.9	8313.09	8703.14		8242.58	7880.49	2256.99	9536.51	8447.81	5109.19
O14981	O14981	BTAF1_HUMAN	BTAF1	TATA-binding protein-associated factor 172	720.075	778.673				210.147			63.2227					121.262				248.945	529.169	578.947			93.4859				1305			150.873	261.993	192.045	426.256	528.54			402.949	336.64			834.224
O15042	O15042	SR140_HUMAN	U2SURP	U2 snRNP-associated SURP motif-containing protein	1143.38	2121.94	1533.53	1483.33	1853.09	1265.26	1417.58	2300.86	1465.64	134.684	995.112	1724.04		2507.37	2009.61			1709.17	881.781	780.006	1906.44		2643.18	1406.76	1080.97	849.279	1801.36	836.22	1676.96	1708.17	1572.82	2427.44	2234.16	1541.38	1714.35	1257.25	1628.29	911.595		1602.64	1822.32		2164.74	1883.49	2332.29
O15061	O15061	SYNEM_HUMAN	SYNM	Synemin	6261.01	6319.94	7479.75	6547.63	8622.79	6035.98	5138.05	10692.6	7196.23	4461.87	4242.01	8204.88	81550.3	7917.87	6497.21			9704.08	11426.5	6586.16	10170.3		6553.92	13236.1	5416.24	8365.47	7641.77	6172.24	9727.22	8090.06	6317.08	4569.85	7714.79	7989.65	6607.78	7675.55	9066.12	6805.98		10537.3	7447.47	6834.5	7119.82	4612.42	6132.13
O15143	O15143	ARC1B_HUMAN	ARPC1B	Actin-related protein 2/3 complex subunit 1B		2585.54	288.901		1642.02		676.693	809.126			721.988	1540.74		362.993	1261.85						768.58		1070.8	842.98		1347.55	327.838	406.826	1648.59	684.564				583.719	915.121	1269.22	1419.48	765.455			92.3385			693.345	565.976
O15144	O15144	ARPC2_HUMAN	ARPC2	Actin-related protein 2/3 complex subunit 2	3838.4	3364.91	2783.02	5195.79	2463.31	1019.81	2885.37	2810.9	2517.7	2959.42	3494.26	4389.72		3131.36	1890.7			2649.07	1868.92	3624.17	3248.43	4621.33	2002	3352	4767.88	3569.64	2321.44	3971.83	4071.88	2897.11	2556.76	3032.75	2211.58	2205.48	2700.27	4671.11	4553.71	2839.35		1706.99	2935.29	4782.36	1993.87	1281.27	3872.51
O15145	O15145	ARPC3_HUMAN	ARPC3	Actin-related protein 2/3 complex subunit 3	4691.83	4310.16	3521.87	1664.47	4372.07	4131.25	5764.54	3508.84	4030.98	4877.83	4821.24	5002.87		2949.05	4144.46			3343.73	2665.79	5287.78	4475.62	1831.2	4227.21	5131.16	6229.32	3991.03	3107.7	4144.33	4284	3609.32	1950.17	4762.83	5064.34	4052.31	2924.69	3651.85	4081.63	3911.49		4641.46	2628.73	699.816	4334.3	4009.48	3947.18
O15160	O15160	RPAC1_HUMAN	POLR1C	DNA-directed RNA polymerases I and III subunit RPAC1	706.18	1298.75	1104.81	2580.42	931.418	918.705	2293.48	1302.23	391.8	533.102	1638.94			1060.39	755.315			1476.57		825.474	1097.76		1339.96	985.745		826.695	1385.15	777.95	1257.91	1025.67		920.371	1507.47	1002.61	982.764	1500.37	842.857	1253.56		1338.08	1622.09			934.894
O15173	O15173	PGRC2_HUMAN	PGRMC2	Membrane-associated progesterone receptor component 2	1942	3203.39	3501.79		2700.31	2547.74	4195.73	2782.23	4808.85	2088.05	3812.73	2450.71		4895.01	3372.93			2631.35	3232.9	2579.66	3931.79		3842.35	2255.09	2108.27	3697.31	1595.85	1389.92	4043.79	4084.93	3157.31	3395.55	3998.57	2447.46	2422.63	2489.64	3174.05	3216.78		3406.15	2959.04	4265	3741.58	3020	2772.38
O15327	O15327	INP4B_HUMAN	INPP4B	Inositol polyphosphate 4-phosphatase type II	3038.03	3244.4	1869.41	1372.76	2605.08	2992.75	1781.78	2346.34	2727.85	3141.93	2004.79	1841.87		1863.72	1633			2713.69	5030.21	2974.15	3152.68	943.057	2401.11	3179.56	1805.25	1085.99	2598.42	2036.04	1601.39	2468.45	2672.66	2650.37	1486.9	2007.21	2658.73	3195.56	1926.33	2996.4		2707.39	2216.75	2427.71	1689.53	2634	2708.38
O15371	O15371	EIF3D_HUMAN	EIF3D	Eukaryotic translation initiation factor 3 subunit D	3431.58	2524.48	1698.01		1397.5	1605.41	5225.02	2000.23	1202.76	1693.28	1956.83	1220.68		2174.43	2761.27			2914.07		1649.63	2193.51		1774.85	2189.95	973.005	1108.88	2483.91	2146.1	1475.52	1399.15	3220.53	2106.06	2189.33	1840.87	2416.08	2965.5	1186.43	1949.17		2772.25	1001.24		1328.99	1167.37	2623.38
O15391;P25490;Q96MM3	O15391;P25490;Q96MM3	TYY1_HUMAN;TYY2_HUMAN;ZFP42_HUMAN	YY1;YY2;ZFP42	Transcription factor YY2	172.671	739.116	540.394	1047.2	769.844	935.178	740.846	1724.5	341.211	187.722	1436.72	873.975		1481.96	718.23			144.176		422.472	123.29		281.647	1081.57	687.54	506.769		269.42	1042.43	655.441	348.328	643.901	742.969	861.966	667.274	1052.76		979.409			360.671		713.138	605.309	985.656
O15400	O15400	STX7_HUMAN	STX7	Syntaxin-7	398.658	852.098	443.295		507.399	498.689		306.177	419.762	595.149	544.538			379.457	407.038				250.134	478.441	519.738		461.002			267.258		654.631	333.098	340.076	186.515	288.025		202.768	367.604	469.415	484.582	322.8			287.371		188.904	187.001	563.502
O15439	O15439	MRP4_HUMAN	ABCC4	ATP-binding cassette sub-family C member 4	3645.1	3622.01	2499.62	682.687	1920.15	3371.39	4295.36	3973.95	3795.96	2368.51	2246.44	3717.39		3873.29	2685.11			4698.42	2014.82	2979.73	3878.02		4444.9	5124.74	2352.19	4102.62	1996.9	2967.62	3182.01	3513.03	1257.35	3874.08	4473.34	1966.09	3129.95	1610.92	3971.1	3350.04		3218.96	2960.26	1166.14	1932.09	2749.33	2749.76
O15498	O15498	YKT6_HUMAN	YKT6	Synaptobrevin homolog YKT6	1131.78	562.578	1047.07	1733.09	1514.17	902.231	1728.98	1390.7	1315.69		988.211	1834.46		1808.82	1647.56			2057.12		1080.24	839.645	2347.74	1137.41	1376.84	1894.77	1568.12	1176.09	1673.85	1027.84	847.705	566.09	970.356	1375.87	729.856	741.855	1333.07	1581.21	672.18		705.272	1365.99	1338.78	1096.73	2171.66	2692.47
O15511	O15511	ARPC5_HUMAN	ARPC5	Actin-related protein 2/3 complex subunit 5	4928.32	3845.87	3238.06		1690.49	1609.91	2062.89	2065.99	2913.94	2781.7	5066.95	3074.75		2092.63	2897.38			4522.68	1071.02	4096.82	1978.73	2412.11	4205.1	3787.39	3622.28	2722.79	1274.87	2361.13	1851.89	2178.29	2269.39	4226.48	2542.4	2288.05	2381.92	2995.28	3337.37	3345.24		1778.97	1982.52	3800.59	3747.49	1673.71	1908.65
O15540	O15540	FABP7_HUMAN	FABP7	Fatty acid-binding protein, brain	17624.1	26462.8	12972.7	14793.6	16255.2	16619.1	16643.8	15953	20410.3	24274.6	18412.8	13736		20361.7	18935.8			16967.9	26144.6	11493.4	15399.2	15856.1	28153.4	17072.4	19869.3	13609.7	17063.6	16460.4	17317.2	15273.2	20599.4	20112.8	18670.6	15480.9	14583.6	23359.2	19147.9	14193.1		26046.1	14158.1	24805.2	15000.7	16161.8	30736.1
O43143	O43143	DHX15_HUMAN	DHX15	Pre-mRNA-splicing factor ATP-dependent RNA helicase DHX15	3214.31	4111.03	3957.4	3065.36	2693.48	4023.07	4624.69	4511.42	4307.9	2881.97	4516.59	3077.36		3261.46	2469.3			3509.54	3815.35	5051.43	3224.42	3802	4355.34	3777.37	2642.35	4056.65	4219.22	3298.81	3527.63	3251.65	2651.23	3761.73	3772.7	4023.45	3300.11	2680.42	3572.02	5564.29		3637.59	4177.27		4291.83	4110.75	3760.2
O43172	O43172	PRP4_HUMAN	PRPF4	U4/U6 small nuclear ribonucleoprotein Prp4	856.584	986.069	613.363		1220.9	1777.94	1500.7	425.766	958.21	852.31	876.52			1508.45	1096.19					1525.65	846.034		1062.61	1162.07		446.152	1808.13	1024.23	784.463	651.965	268.274	1536.07	568.944	1001.89		701.523	1116.78	729.872		519.591	1197.44		926.575	1319.97	424.402
O43175	O43175	SERA_HUMAN	PHGDH	D-3-phosphoglycerate dehydrogenase	20162.7	28668.5	26353	14821	33449	28652.7	23914.3	23258.6	27936.9	36846	24279.8	28806.6		25106.3	34608.3			28224.9	41764	28055.7	22431.3	10941.3	30156.2	28973	18327.9	28398	35018.4	29632.7	26979.5	25733.4	34496.5	28907	25968.2	35487.3	26817.2	33897.8	26802.3	25616.5		32589.1	18260.1	8234.06	26740.3	26178.8	17984
O43237	O43237	DC1L2_HUMAN	DYNC1LI2	Cytoplasmic dynein 1 light intermediate chain 2	1736.42	1218.79	829.299	391.19	784.248	1017.44	1464.33	1496.46	857.826	1516.2	1067.79	1316.13		1678.03	1833.15			1610.63	1868.68	1277.17	1427.87	824.701	1094.4	1430.12	1028.49	1058.09	1458.6	507.594	1439.1	1525.72	986.912	1310.3	1395.19	1656.96	662.534	1583.05	1346.3	738.1		1478.15	804.297		1614.09	873.006	489.448
O43242	O43242	PSMD3_HUMAN	PSMD3	26S proteasome non-ATPase regulatory subunit 3	1241.31	1496.33	1858.78	862.577	1206.79	1378.09	2302.88	1782.42	1323.26	940.31	1443.78	1826.28		1315.77	1187.58			1378	2459.95	1847.45	1739.08	1324.81	1902.1	1317.37	1878.26	1834.62	1854.13	1878.82	1269.36	1846.61	1962.49	1660.55	1567.41	1398.76	1198.94	1510.82	1750.44	1381.03		1643.57	1137.34		1374.82	1280.2	1725.41
O43252	O43252	PAPS1_HUMAN	PAPSS1	Bifunctional 3'-phosphoadenosine 5'-phosphosulfate synthase 1	1789.64	1019.14	1906.52	2402.94	1373.04	1436.91	554.361	1454.56	1545.93	1496.18	1418.99	877.16		1036.23	788.347			672.609	2124.62	2297.13	1121.71	4669.56	1277.7	1199.67	515.911	2351.34	1597.25	1818.03	2327.13	803.611	999.918	2484.41	954.456	1817.7	1758.42	1087.92	1125.7	2766.58		1029.34	1364.56		1538.63	1231.25	1578.86
O43295	O43295	SRGP3_HUMAN	SRGAP3	SLIT-ROBO Rho GTPase-activating protein 3	540.785	455.808	404.885			499.176	532.997	301.279	559.62	360.4	431.595	339.853		189.303					903.417		316.888		433.679	619.554		409.065	324.464		260.797		362.026	675.996	520.989	217.333		436.845	324.377	964.609			373.176		550.82	411.326
O43324	O43324	MCA3_HUMAN	EEF1E1	Eukaryotic translation elongation factor 1 epsilon-1	1061.79	247.604	416.107		1813.4	1809.46	718.003	319.756	190.857	637.086	659.839	459.043		453.154	441.448			1659.32	410.246	537.644	907.386		780.164	746.021	874.293	772.015	1311.4		298.423	790.495	353.021	877.398	470.788	668.206		714.357	760.689	849.8		771.97	422.157		858.594	648.761	461.187
O43390	O43390;O60506	HNRPR_HUMAN	HNRNPR	Heterogeneous nuclear ribonucleoprotein R	20652.6	27546.1	29018.7	17034.7	17708.1	31691.3	19601.4	25594.6	26718.4	24188.8	30218.6	17258.4		29324.5	32563.2			19994.4	11788.7	32125.9	26698.6	9366.84	32685.4	19224.7	13111.1	27028.5	27144	21717.5	34790.5	24343.1	24258	29543.1	26435.6	25356.5	19726.9	17593.8	23585.5	27794.1		28350	32368	7612.56	30489.4	36281.1	25452.1
O43396	O43396	TXNL1_HUMAN	TXNL1	Thioredoxin-like protein 1					696.733	870.956			513.483	442.109	975.907	598.24			1085.12						647.389		557.962		1271.45	221.934	380.358	946.416	291.247			476.516	786.728	637.62		844.801	499.402	401.293		652.394	558.962	959.188		262.857
O43399	O43399	TPD54_HUMAN	TPD52L2	Tumor protein D54	1823.4	2759.26	1487.02	6242.29	2216.71	2482.17	3394.06	2528.79	3131.84	3157.89	1370.71	2750.38		994.631	2402.73			3005.53	2246.59	2134.74	2779.81	14223.5	1897.46	2287.02	1184.47	1030.4	2534.29	3002.91	1588.27	5150.48	3004.84	2207.07	2148.97	2698.35	2907.02	3625.42	2333.54	3632.45		1719.92	2344.37	1377.64	1598.46	2893.65	3114.89
O43432	O43432	IF4G3_HUMAN	EIF4G3	Eukaryotic translation initiation factor 4 gamma 3	468.099	391.559	884.362	1287.63	636.59	954.009		513.023	524.544	1341.39	684.092	808.657		349.467					1265.87	172.704	598.978		313.724		812.913	434.146	1114.86	73.36	1001.53	291.525	1430.91	725.483	771.592	215.841	649.472	333.831	611.738	333.864		502.51	1117		276.405	524.868	537.909
O43488	O43488;Q8NHP1	ARK72_HUMAN	AKR7A2	Aflatoxin B1 aldehyde reductase member 2	1006.72	856.429	489.175		1021.89	1429.32		949.908	742.214	752.023	410.317	1134.67		919.439	1177.53			1290.09	1828.35	1255.39	879.758		862.717	972.333	708.591	584.729	941.541	1143.45	778.745	1201.35	668.202	904.43	779.612	581.821	665.105	817.945	998.686	1232.76		830.876	365.566	530.882	753.981	840.667	952.365
O43548	O43548	TGM5_HUMAN	TGM5	Protein-glutamine gamma-glutamyltransferase 5	606.549		470.254	8723	1881.04		2057.33		2689.24	388.608		3604.38						126.332		3307.28		10563			3609.89			2059.47		950.657	380.914						224.643	1054.65
O43592	O43592	XPOT_HUMAN	XPOT	Exportin-T		697.659	1051.97	709.285	798.733	439.069		344.751		1426.89	688.503	1413.48		1009.49	900.225			850.407	1345.03	1344.13	433.926	866.757	818.581	405.846		620.01	1156.15	1847.81	1428.34	918.545	1137.84	1139.03	744.279	1113.86		581.924	968.593	1087.06		1058.26	1046.8		759.73
O43615	O43615	TIM44_HUMAN	TIMM44	Mitochondrial import inner membrane translocase subunit TIM44		310.716				241.861					547.862	147.266		468.575					902.967	224.225	553.812		519.132	313.102			650.763	1011.76	383.932	254.799	1769.5	407.637	528.894	584.428	488.205	596.646	354.111	390.61		175.711	718.764		903.892	699.122	837.908
O43681	O43681	GET3_HUMAN	GET3	ATPase GET3	10846.7	14288.7	9719.56	6603.51	10793.9	7742.92	11304.7	10392.3	12501.8	12058.6	9535.15	8796.1		8531.19	10927.4			12481	10666.8	11772.7	10982.2	3860.98	8506.26	9432.56	8300.64	10572.8	11376.3	11343.4	9752.28	7823.63	8575.4	10197.5	13404.7	10063.8	11052.9	7520.94	8786.46	8357.01		12916.7	10735.1	12750.2	8677.74	9186.4	11670.9
O43684	O43684	BUB3_HUMAN	BUB3	Mitotic checkpoint protein BUB3	892.839	564.986	988.751		495.78	1072.87	1012.14	662.88	960.477	1323.27	1779.87	1183.76		1308.81	2170.46					1371.84	1400.06	627.357	1348.69	1711.77	666.829	874.977	767.313	732.981	714.48	848.572	1326.82	1003.68	1111.91	825.041	1136.62	701.508	921.991	1407.1		1020.56	670.125		426.725	942.866	2432.18
O43707	O43707	ACTN4_HUMAN	ACTN4	Alpha-actinin-4	2007.35	3129.87	1423.27	2852.35	595.639	1285.97	1625.39	1510.54	625.822	3780.6	3301.66	2820.94		987.737	1869.91			1694.59	2273.02	1552.42	1614.42	5287.22	953.815	2197.33	6679.51	1614.27	1855.01	1965.97	1075.13	1342.37	2413.87	1510.97	1530.47	1191.94	2142.18	2339.85	1677.12	2281.66		2327.37	1388.78	8083.31	1565.34	977.157	2612.3
O43747	O43747	AP1G1_HUMAN	AP1G1	AP-1 complex subunit gamma-1	1032.78	1715.61	2941.05	1805.65	2093.14	1071.3	1615.35	1235.11	1093.44	2180.77	3319.78	1438.71		2738.86	2076.69			1188.55	970.989	2495.84	1081.02	434.841	1918.69	1861.46	1132	1552.26	1416.4	1765.55	1290.19	2032.16	1945.27	1416.71	2168.68	1565.51	1937.82	1321.41	2124.13	1572.47		2907.26	1799.59		2061.35	1105.83	1855.35
O43776	O43776	SYNC_HUMAN	NARS1	Asparagine--tRNA ligase, cytoplasmic	3695.91	4049.83	3650.63	1645.78	1592.32	4178.63	3325.61	3419.47	4718.96	4437.16	3574.09	4560.74		3648.55	4395.55			6118.25	5172.23	5154.43	3241.19	6167.95	3777.46	5632.88	3638.69	4524.89	3637.39	3398.46	3256.04	4015.43	5122.66	3486.32	3752.63	4161.16	2521.89	3995.2	4812.19	3655.52		4198.62	2688.49	1488	3077.03	4010.07	2447.42
O43795	O43795	MYO1B_HUMAN	MYO1B	Unconventional myosin-Ib				669.961				287.949	412.793	1551.61	260.324			444.251					1393.75			1258.51	567.256		1599.22											476.266						4476.32
O43852	O43852	CALU_HUMAN	CALU	Calumenin	11589.6	12727.1	13128.6	10958.6	13869.8	14794.6	12685.9	13259.9	10800	8209.45	12255.1	12136.8		14239.7	14182.5			11467.9	17865.9	14169.9	22638.4	5643.13	16274.4	13079.5	7417.8	15484.6	7998.01	11353.4	14356.8	15109.5	13886.7	12528.1	11811.5	18919.1	17323.2	11677.5	14970	12717.2		13723.2	21603.7	16211.8	12623.1	11658.3	17687.8
O43865	O43865;Q96HN2	SAHH2_HUMAN	AHCYL1	S-adenosylhomocysteine hydrolase-like protein 1	435.177		702.573			175.759	1007.27	503.291	693.737		329.715	197.442		153.774	1036.15			411.013	687.959	384.629	346.236		239.924			434.071		444.886			902.1	368.072	193.238	432.564	304.225	601.332	411.439							771.977
O60216	O60216	RAD21_HUMAN	RAD21	Double-strand-break repair protein rad21 homolog	427.226	968.723	940.492		655.364	1224.29	1236.94	1260.03	1348.51		1192.7			726.165	1211.91			208.324		1758.18	561.394		972.132	381.8	357.295	1472.79	905.674	1142.38	1262.38	558.194		485.148	497.712	872.488	770.464	572.476	848.674	706.703		744.928	789.237			584.388	1107.65
O60245	O60245	PCDH7_HUMAN	PCDH7	Protocadherin-7	630.624	706.439	590.829	869.601	808.404	719.545	2151.82	948.166	622.572	792.78	517.903	901.279		357.491	980.797			1561.45	615.167	1147.08	603.038		410.603	1013.02	1390.47	1405.93	911.176	1089.37	784.715	740.568	1226.16	517.316	553.7	1118.4	1435.54	932.237	1388.8	966.559		838.608	1019.96	1010.65	1440	373.447	1145.96
O60256	O60256	KPRB_HUMAN	PRPSAP2	Phosphoribosyl pyrophosphate synthase-associated protein 2	2498.87	1928.41	1375.62	2229.21	1226.41	1679.4		1676.53	1751.43	3410.59	1309.46	2054.39		2071.22	2256.96			2562.7	970.749	1352.96	2346.23	1358.12	2257.5	2717.7	1005.57	1023.42	3642.54	1764.5	1679.17	1804.89	861.758	1843.16	1159.7	1082.26	2658.03	1552.57	2226.46	2079.77		2581.27	1060.9	2528.34	989.94	1232.95	874.563
O60271	O60271	JIP4_HUMAN	SPAG9	C-Jun-amino-terminal kinase-interacting protein 4	1094.1	468.428	895.215		646.544	869.259		359.235		569.969	845.278	682.215		78.6236					705.548	776.982	568.093		219.986	760.256	594.061	554.725	519.416		872.735	684.469	1409.42		353.181	429.457	106.876	1605.44	758.14	318.124			417.511		1106.47
O60287	O60287	NPA1P_HUMAN	URB1	Nucleolar pre-ribosomal-associated protein 1	1752.09	769.392	1038.74	3000.41	2854.98	1151.52		3272.3	1970.26	2956.63	1094.89		49658.2	1697.23	1294.53			5056.52	3352.65	803.406	2081.2	1351.03	2305.06	1763.97		679.563	1730.14	2581.86	1569.35	3695.45	1042.79	2009.49	1869.08	1669.78	10429.2	1054.65	965.666	873.349	40750.3	2093.2	4703.21	7118.56	2664.2	1237.91	992.915
O60341	O60341	KDM1A_HUMAN	KDM1A	Lysine-specific histone demethylase 1A	553.343	711.012	829.896			544.549		218.282	671.846	849.074	696.072				497.858			532.101		530.856			887.11					1770.82				777.833	386.888	1034.34	600.979	299.875		747.172		1461.46	1066.29			511.257	594.06
O60493	O60493	SNX3_HUMAN	SNX3	Sorting nexin-3	3352.5	3551.79	3263.74	1662.86	1593.39	1955.08	3314.86	2494.1	4338.09	4335.45	3546.14	1831.59		1512.9	3856.33			2486.75	2158.28	2174.44	2498.05	1315.29	3683.37	2317.2	1801.66	2525.38	3638.08	3474.14	3803.07	3809.53	2651.03	1782.88	3137.67	2947.27	3446.8	1714.35	2660.66	5167.76		3958.65	1759.04		2158.7	4609.53	2855.49
O60506	O60506	HNRPQ_HUMAN	SYNCRIP	Heterogeneous nuclear ribonucleoprotein Q	3936.99	4234.6	3732.03	5050.21	2261.32	3933.32	2927.03	2673.55	3076.02	2769.22	3209.74	2228.69		3184.85	2772.63			2793.54	1779.99	2697	3103.45	1455.52	4339.19	2447.53	1636	3275.53	3162.18	3207.07	3610.44	2958.32	3240.14	2714.76	2912.93	2967.62	3604.05	2275.46	3224.37	2968.36		3481.56	3839.75	1062.93	3092.08	3029.99	2451.44
O60568	O60568	PLOD3_HUMAN	PLOD3	Multifunctional procollagen lysine hydroxylase and glycosyltransferase LH3	2039.87	1924.7	3352.29	1515.02	2579.35	2431.16	1953.56	1899.8	2555.07	1843.69	2367.93	1726.55		2350.08	2040.18			1599.19	1877.59	2294.67	3017.64	1421.49	2875.93	2640.14	1224.57	2101.04	1749.14	2556	2265.75	2629.33	2741.94	2446.67	2586.7	2723.69	2326.4	2204	3103.74	2135.19	471841	3004.32	3075.04	4825.7	1983.9	2821.46	2353.19
O60610	O60610	DIAP1_HUMAN	DIAPH1	Protein diaphanous homolog 1	2567.37	1593.39	1560.67		2276.58	2136.52	2334.57	2121.37	2839.7	2371.99	2019.9	2466.98		1490.69	2308.82			1574.35	3018.4	2496.67	1464	1380.64	2226.14	2334.09	1817.78	1691.81	1696.14	1903.26	1887.92	1566.61	2367.16	2701.69	2327.86	2282.76	1398.27	2922.91	2268.79	1657.63		2674.99	1265.39		2186.41	1534.25	1021.93
O60613	O60613	SEP15_HUMAN	SELENOF	Selenoprotein F	1135.48	2179.21	1155.06	1807.84	1599.05	1019.53	529.916	1943.39	1163.44	1929.93	1523.88	2539.09		2057.83	674.718				840.611	723.332	1433.39	333.134	1532.08	629.326	416.808	810.613	365.519	889.248	2887.53	1356.36	1440.31	748.828	2085.66	944.576	1450.92	207.857	1482.67	1134.54		1839.35	2114.24	772.208	1168.7	1005.02	601.756
O60664	O60664	PLIN3_HUMAN	PLIN3	Perilipin-3	3617.85	2532.57	3629.01	4093.88	3351.55	3909.27	3581.74	3626.11	2551.72	4711.25	3316.83	3192.57		2787.31	4589.58			3343.59	3550.87	3524.67	2933.07	3080.51	3593.29	3351.86	2688.08	2966.65	3172.05	2365.86	3001.94	3030.67	3312.62	2724.42	3438.37	4201.94	3494.01	5269.58	3064.48	3883.59		2792.46	3809.37	1850.32	2854.53	2848.44	3377.9
O60701	O60701	UGDH_HUMAN	UGDH	UDP-glucose 6-dehydrogenase	769.761	480.885	65.2452		261.492	508.979	2414.68	860.444		325.211	495.315	1566.45		312.097	934.835			490.522	638.433	1897.02	931.568	2270.03	892.731	358.222	1168.76	809.945	319.295	912.093		124.637			494.151	338.258	296.716	726.381	668.465	860.465		220.659				500.347	711.779
O60716	O60716	CTND1_HUMAN	CTNND1	Catenin delta-1	4422.31	7980.61	6983.49	5741.27	6206.31	4987.67	7095.07	7104.59	6791.61	5503.7	6447.37	6521.74		5143.56	5149.83			7198.29	4041.1	6210.1	6620.62	1276.82	7273.02	7018.08	4767.61	6549.47	6388.17	6198.34	6562.87	6160.32	6333.86	6632.33	6988.76	6699.82	8651.99	6576.66	6741.75	5921.92		6437.18	6187.78	6029.94	8146.61	4889.49	5864.3
O60749	O60749	SNX2_HUMAN	SNX2	Sorting nexin-2	3144.94	3092.66	2520.42	3419.34	2929	2798.94	3879.65	2440.11	2592.31	3547.52	2932.86	1698.18		2379.62	3749.5			2526.23	3468.45	1785.48	3403.65	2510.51	3012.13	2977.47	2329.85	2879.14	2913.71	2423.13	3030.62	2635.65	2410.34	2072.42	3130.5	3460.07	3356.98	4036.79	3085.5	1982.41		3837.9	2366.03	3386.64	2259.36	3065.3	1483.78
O60762	O60762	DPM1_HUMAN	DPM1	Dolichol-phosphate mannosyltransferase subunit 1	2420.03		1212.98		548.07		2843.69	1803.08		896.466	1013.47	453.47		558.214				2191.93	1575.15	482.398			385.07		474.818		716.848		1130.59	1170.34	49.6912	517.763	1357.4		1885.34	264.688	1220.74	1112.61		1500.48	695.118	1061.76	2047.28	911.097	983.103
O60763	O60763	USO1_HUMAN	USO1	General vesicular transport factor p115	4551.73	3473.62	3128.67	4115.04	6708.09	3675.94	2446.5	5369.88	3175.02	4485.37	3091.01	3912.48		3752.69	2355.69			4284.97	5233.38	4098.44	4776.81	1933.95	3811.75	3702.08	3534.21	5615.99	5929.07	3232.19	3036.64	4302.12	2821.17	3128.88	3275.92	5881.8	3213.73	5766.56	4982.52	4797.71		5347.36	2820.75	3607.52	3571.1	3551.1	4277.11
O60814;P57053;P58876;P62807;Q5QNW6;Q93079;Q99877;Q99879;Q99880	O60814;P06899;P23527;P33778;P57053;P58876;P62807;Q16778;Q5QNW6;Q8N257;Q93079;Q96A08;Q99877;Q99879;Q99880	H2B1C_HUMAN;H2B1D_HUMAN;H2B1H_HUMAN;H2B1K_HUMAN;H2B1L_HUMAN;H2B1M_HUMAN;H2B1N_HUMAN;H2B2F_HUMAN;H2BFS_HUMAN	H2BC12;H2BC13;H2BC14;H2BC15;H2BC18;H2BC4;H2BC5;H2BC9;H2BS1	Histone H2B type 1-K	64108.1	95849.7	89910.6	67496	72898.8	94896.4	70139.3	64186.2	73105.2	79369.2	131888	56781.3	193404	89295.3	76949.3			80399.4	77905.7	88276.4	54806.4	51576.7	96569.6	57077	57550.1	101636	83148.9	84191.2	114337	78941.4	62571.1	87274	73471.7	77405.2	67798.9	60595.9	73232.2	67362.1	187453	82528.8	83757.4	58688.9	86261.8	101872	100361
O60831	O60831	PRAF2_HUMAN	PRAF2	PRA1 family protein 2	2483.75	1279.09	1603.24	810.219	4662.25	1315.56	721.059	1669.43	1235.68	1952.02	1293.17	1691.62		2635.61	1253.69			655.703		1830.66	748.541	345.468	1369.98	2976	2012.88	2112.24	906.796	1736.43	2925.03	2323.19	1425.66	897.358	1894.44	1067.78	1139.12	843.277	1620.94	2002.6		1828.4	1137.21	506.746	1136.84	1421.09	1263.34
O60832	O60832	DKC1_HUMAN	DKC1	H/ACA ribonucleoprotein complex subunit DKC1	2669.41	5114.29	2326.41		2562.91	2924.19	1444.15	3127.55	2209.65	2216.51	1758.25	1427.73		2403.87	3725.2			771.916		3087.77	1436.62	1663.14	2226.32	2697.9		2496.96	3146.04	2700.95	1660.6	3140.91	2091.84	2911.16	2167.21	2097.62	2585.9	1657.76	1989.25	3392.64		2293.57	1865.59		1682.71	2405.61	3171.94
O60841	O60841	IF2P_HUMAN	EIF5B	Eukaryotic translation initiation factor 5B	2023.58	2078.54	1641.63	1920.66	934.043	2307.19	2262.57	1746.71	2181.74	2037.96	1853.39	1125.34		2059.48	463.594			1230.48	1289.02	1638.09	2004.99		2135.12	1499.1	1619.74	1690.57	1231.33	1968.59	1528.35	1245.01	1524.12	1484.81	1056.54	2136.41	1940.53	2669.57	1305.92	1704.23		2605.44	1269.37		1993.52	1352.05	1413.38
O60888	O60888	CUTA_HUMAN	CUTA	Protein CutA	6506.76	5061.36	3438.14	7794.99	11228.2	4382.68	8681.68	3577.11	4610.31	5024.28	4406.08	5347.03		5525.88	5091.96			5427.35	6555.69	6381.15	3299.24	6175.35	3219.65	6340.17	7847.79	1103.58	4050.35	4472.52	3522.74	5972.48	7554.01	3672.7	4894.67	3991.48	4971.88	4135.18	4477.65	3991.09	20318.1	2666.94	4748.51	2304.5	4869.58	5071.32	7157.28
O60911	O60911	CATL2_HUMAN	CTSV	Cathepsin L2	311.919			1437.74		435.213	1066.04	408.385	1059.29									483.748	1643.53	9076.85		2032.31		490.758	1332.62		478.067			1603.59	832.666		300.908	784.479			2049.36	4637.26	152952					291.877	101.532
O75083	O75083	WDR1_HUMAN	WDR1	WD repeat-containing protein 1	2013.21	2153.47	1871.46	1849.31	2566.35	1091.73	4063.37	2454.51	2622.66	3099.25	2337.59	2809.33		2401.77	2055.58			3051.3	2596.69	2190.82	2310.73	2982.14	2836.67	3522.44	4408.38	3096.97	2629.72	2300.3	2116.37	1406.19	3164.7	2272.64	2159.17	2750.32	2090.04	3943.71	3020.91	2157.75		2667.97	2072.64	3701.99	2292.66	2006.32	2886.72
O75131	O75131	CPNE3_HUMAN	CPNE3	Copine-3	1323.3	1054.81	1356.7	902.186	1274.56	731.408	4068.28	1485.51	1641.73	1257.46	1280.76	2454.86		1209.02	606.786			1576.52	1635.53	2632.49	1068.81	3330.86	1083.97	1153.78	4426.01	901.72	1310.03	1125.48	805.879	1580.55	1287.66	1093.87	988.275	1714.31	786.141	960.281	1419.02	2168.05	25263.9	1190.35	1016.71		1538.82	1370.32	1947.97
O75146	O75146	HIP1R_HUMAN	HIP1R	Huntingtin-interacting protein 1-related protein	2089.78	1326.94	3233.31		2330.33	1136.71		1107.09	1883.98	2171.63	2704.11	2019.11		1865.96	1072.33			1884.58	2002.89	3114.67	4885.68		2428.19	1618.49	2733.53	5048.03	1604.19	1125.08	4304.79	5261.92	3701.5	2419.35	2331.99	2244.75	3035.28	3685.95	1834.83	3014.57		3439.49	2753.88		3446.95	746.295	1994.14
O75190	O75190	DNJB6_HUMAN	DNAJB6	DnaJ homolog subfamily B member 6	519.629		420.469			520.036					500.337	7900.56		362.316				395.294		715.686	291.658		337.314	339.921				702.737	541.266	175.334	811.064		301.625	709.465	501.536		324.785	556.288		505.117	484.72		196.4	369.583
O75223	O75223	GGCT_HUMAN	GGCT	Gamma-glutamylcyclotransferase	1327.93	545.757	1673.05	15080.6	1662.07	1098.06	5537.76	826.745	8733.46	2637.33	887.67	2579.33		747.669	863.05	225033		2007.19	6728.73	19789.1	898.147	31148.2	602.043	1508.82	8976.84	508.63	1559.35	2748	642.759	6277.87	2993.87	530.795	939.913	3158.46	1268.94	366.891	4615	2925.34	53478.8	1343.73	706.347	1649.36	1303.21	1788.23	1324.14
O75251	O75251	NDUS7_HUMAN	NDUFS7	NADH dehydrogenase [ubiquinone] iron-sulfur protein 7, mitochondrial		450.629	1274.53			733.67		884.976	628.114	339.28	598.835			904.232	885.03			510.666		813.656	1487.63		1361.41			920.692		1730.6		1596.04		834.536	850.661	444.703	1655.69	731.712		764.237		787.852	941.368		601.163	1256.61	1083.04
O75323	O75323	NIPS2_HUMAN	NIPSNAP2	Protein NipSnap homolog 2	2187.8	1036.9	3112.88	2106.12	1450.87	3187.37	1030.04	2398.09	2953.04	925.489	3592.79	1096.72		933.572	1888.96			2047.83	210.81	2771.61	3073.37		2368.23	2221.24	1958.65	730.881	1110.66	2105.42	1490.8	3658.89	4206.77	3273.23	2166.18	2362.82	2101.94	1948.82	1927.9	2683.56		2057.06	1584.44	2179.95	1524.14	2104.91	2699.92
O75340	O75340	PDCD6_HUMAN	PDCD6	Programmed cell death protein 6	981.566	1205.97	1620.79	1613.44	1654.12	2129.26	2214.91	1030.71	1887.44	1471.47	1478.77	1238.61			582.01			1802.35	2187.54	2328.32	516.526	1344.85	1767.91	653.191	1859.81	1171.93	3361.44	444.46	1469.21	435.556	2511.75	1725.12	417.078	2372.57		2577.09	527.888	1443.85		2596.24	803.914	1375.43	2922.79	1632.22	769.511
O75342	O75342	LX12B_HUMAN	ALOX12B	Arachidonate 12-lipoxygenase, 12R-type	285.613		1300.84	3425.5	926.546		7771.87		764.029	1176.98		3206.77	15558.3					1900.39	3283.33	10549.7		3914.15		893.515	10521.2			1231.52		1344.63	534.267		791.253	1512.53			1644.5	1103.06	37936.4					420.464	1127.84
O75367	O75367	H2AY_HUMAN	MACROH2A1	Core histone macro-H2A.1	9588.37	20254.7	14910.9	7484.41	12416.7	18065.7	14317	11912.2	14459	14791.1	19438.1	11065.8		16508	14621.8			7634.83	11122.7	19697.8	10405.9	8030.26	18110.1	10888.7	8160.33	19188.9	14558.9	12349.7	23120.5	19845.8	10312	13454.6	16434.9	15010.2	13565.2	9716.35	16182.7	14815.4		18742.2	16721.7	18499.4	16386.7	18390	15295.1
O75368	O75368	SH3L1_HUMAN	SH3BGRL	SH3 domain-binding glutamic acid-rich-like protein	450.425	381.108	257.744		645.109			316.762		480.486	296.245	331.35			698.283						159.187		295.86	755.758	582.54	276.172	272.29	959.578	302.046	450.662	747.795	393.766	266.377	260.227	605.874	553.443	370.102	182.478		623.502	300.15			245.794	453.42
O75369	O75369	FLNB_HUMAN	FLNB	Filamin-B	18871.7	14448.8	13193.6	23711.9	20676.8	11089.6	20569.4	17250.9	12606.1	24822.2	9759.96	21429.6	82351.3	9674.7	10699.6			20492.5	24323.5	13302.3	14624.7	20678.4	9949.33	20321.1	19151.8	11964.2	13536.7	19748	8540.77	7532.11	13262.9	12429.8	7788.64	16603.8	16688.2	20134.6	13121.5	16618.5		12302.5	10237.5	21113	15059.2	9128.56	12710.1
O75390	O75390	CISY_HUMAN	CS	Citrate synthase, mitochondrial	8310.2	9441.07	10651.4	13245.4	11271.5	12810.3	9545.94	10065.8	12240.1	6453.84	15837.2	11883.9		10856.8	12164			12844.8	9383.21	10876.6	9146.95	7218.45	12110.4	10332.5	6748.6	11914.4	9833.88	13030.7	9673.49	11501.9	10978.5	12513.2	13110.5	10601.9	8923.66	10162.7	11507.9	10238.2		10946.2	13190.2	15564.8	13165.5	11708.1	12167.1
O75396	O75396	SC22B_HUMAN	SEC22B	Vesicle-trafficking protein SEC22b	6184.25	3433.81	6452.43	5533.16	3476.82	4703.67	5865.07	5243.15	5980.83	4413.76	3668.73	3903.46		6092.98	3172.03			6820.39	3923.84	5900.01	5178.2	1778.32	4006.94	5830.37	1336.55	5543.04	4972.82	6919.92	6428.14	7009.09	3842.77	4291.85	4708.27	7585.89	5724.93	2560.45	5225.38	5888.52		5024.68	5944.01		6332.49	4578.99	4154.22
O75400	O75400	PR40A_HUMAN	PRPF40A	Pre-mRNA-processing factor 40 homolog A	3179.94	4530.5	2947.8	2864.97	3092.99	3078.6	3515.35	4842.67	3941.2	3221.91	4300.33	1159.43		3364.23	4084.97			2788.86	1841.9	4404.8	2593.29		4829.89	3054.56		2554.15	4064.55	3211.1	2978.9	2988.26	3017.67	3704.55	2550.65	3465.68	2378.77	1837.52	3688.65	3480.93		2000.92	5625.58		2130.66	3549.06	3963.3
O75436	O75436	VP26A_HUMAN	VPS26A	Vacuolar protein sorting-associated protein 26A	4002.36	3324.08	4565.67	6612.16	3555.21	2219.02	9845.1	3281.24	5633.85	4196.06	2609.06	10204.3		1305.01	2111.86			4692.5	3190.68	10548.6	2534.42	10338	4716.59	3546.93	7308.51	4955.21	1976.61	4760.27	1583.05	4926.86	4345.88	3543.93	1981	4748.41	2309.47	3484.13	4382.19	5660.95		2720.29	2876.94	1729.62	4250.99	1777.07	4721.28
O75439	O75439	MPPB_HUMAN	PMPCB	Mitochondrial-processing peptidase subunit beta	769.506				331.75	639.626		877.071			390.196												722.016	167.406			243.968				831.218	443.044	232.945	1258.96	158.831	289.751	220.617	668.464			717.106			1052.9	1138.93
O75475	O75475	PSIP1_HUMAN	PSIP1	PC4 and SFRS1-interacting protein	2064.28	3378.55	4776.57	1731.2	1870.5	4034.77	4384.99	3077.01	3811.23	2940.12	3649.87	2787.12		4028.49	5078.31			2379.97	2888.85	5158.87	3120.54	694.549	4512.75	4552.66	1959.03	3790.45	3756.21	3276.46	4644.91	3992.26	2752.28	5024.14	4578.06	3828	3099.15	3205.87	2904.29	3355.8		4150.69	2945.42		4556.65	5661.39	5059.81
O75489	O75489	NDUS3_HUMAN	NDUFS3	NADH dehydrogenase [ubiquinone] iron-sulfur protein 3, mitochondrial	1114	611.859	1284.39		830.025	1979.98	4310.52	642.838	1645.57	1420.54	1116.74	942.453		1234.35	1002.78				1326.31	1430.96	931.54		1074.7	753.995		1510.44	1528.33	1373.43		841.348	908.071	851.39	399.807	1100.41	1301.9	696.1	1322.35	1058.21		2175.41	1075.35	6235.01	1392.37	658.738	1577.41
O75494	O75494	SRS10_HUMAN	SRSF10	Serine/arginine-rich splicing factor 10	4058.83	3050.92	2804.97	5238.8	3861.81	3695.63	3617.09	2702.22	2467.6	3820.4	2407.94	1882.07		4024.3	1558.79			3049.67	3313.75	4896.2	999.204		2884.79	2974.83	4072.62	3267.62	3040.93	3246.35	3276.52	2110.2	2498.76	2075.22	2320.36	3022.55	2086.2	2535.58	2969.68	3191.14		2682.9	2535.38		3287.19	3818	1973.21
O75531	O75531	BAF_HUMAN	BANF1	Barrier-to-autointegration factor	559.662	894.762	1333.74		335.816	969.666		1428.22	380.443	479.535	555.172	446.162		630.595						474.657	646.808		449.903	474.339	805.405	503.315	1040.8	359.321	528.672	1013.96	268.476		691.456	405.036	601.411	337.456	546.229	642.936		872.874	297.654		755.755	916.392
O75533	O75533	SF3B1_HUMAN	SF3B1	Splicing factor 3B subunit 1	1542.93	1667.67	959.949	2288.84	1210.39	1245.87	2668.31	1232.11	1651.67	1795.17	1797.35	1335.9		1624.54	1877.43			1502.18	3060.7	1427.08	1182.1	2015.89	1545.48	1027.6	913.467	781.769	1816.09	1248.68	563.327	1498.74	1151.06	1135.09	1182.2	841.169	737.082	1102.95	1562.63	1243.85		1331.91	1032.14		715.753	1822.34	1082.88
O75534	O75534	CSDE1_HUMAN	CSDE1	Cold shock domain-containing protein E1		838.386	751.697	229.245		234.601		272.148	302.675		474.851	1121.1		300.904	978.914			1329.33		818.411	731.823		581.485	533.602	315.692		336.994		547.803		734.24	219.86	451.905	306.829	820.151	282.419	229.597	734.895		384.203			1222.27	874.435
O75569	O75569	PRKRA_HUMAN	PRKRA	Interferon-inducible double-stranded RNA-dependent protein kinase activator A			793.12			1557.88		1115.52	858.799		1464.67				1337.03				1130.52	935.895	785.755		866.004	1587.74		1371.25	1302.07	763.14	916.038	1104.47	1170.33	776.472		956.909	1426.88	1732.87	1062.49	1451.55		1445.83	464.099			1243.72
O75607	O75607	NPM3_HUMAN	NPM3	Nucleoplasmin-3	2192.91	1104.88	1328.44	2057.01	1821.54	2852.87		2358.21	1536.18	1772.4	287.571	519.79		1617.43				1543.5		3032.68	1890.67		474.248	1423.13		2453.53	1066.8	1970.53	1545.31	1758.7	456.062	839.292	1316.37	1668.83	969.85	1489.86	837.913	1364.6		1705.56	2063.14		1483.94	2536.41	2111.32
O75635	O75635	SPB7_HUMAN	SERPINB7	Serpin B7					511.605	647.119	1724.31		1707.21		430.901	2122.33						1687.61		2527.73		2216.27			2769.94			437.49		1318.16	2327.95		178.227	590.55			1079.2	1434.11	100815						787.974
O75643	O75643	U520_HUMAN	SNRNP200	U5 small nuclear ribonucleoprotein 200 kDa helicase	3291.47	3786.2	4302.93		4940.18	2648.82	2806.57	3483	4126.08	3941.91	3384.33	2450.23		3843.95	3665.64			2285.57	2552.64	3468.5	2907.22	2137.08	3541.72	2121.28	4542.51	2661.59	2928.4	3511.98	3304.42	3628.02	2123.87	4185.96	3760.37	4054.41	2975.42	2573.3	2581.14	4196.56		2351.68	3124.05		4645.44	4434.65	4595.49
O75663	O75663	TIPRL_HUMAN	TIPRL	TIP41-like protein	1402.72	1538.96	783.547	3859.6	2114.19	814.046	2924.08	967.144	1390.16	1119.12	1218.18	1486.39		1102.54	1125.02			1156.54	3387.69	1254.72	1493.83		1474.57	1409.02	1431.68	1440.8	1170.15	2219.28	1771.02	1638.06	979.501	1214.22	933.85	897.945	1619.22	1871.24	1794.65	1482.6		1199.84	471.331		781.123	697.506	1511.15
O75694	O75694	NU155_HUMAN	NUP155	Nuclear pore complex protein Nup155	658.087	565.961	189.153			310.454		485.464			324.136			880.386	457.582					213.43	101.339		144.545	385.654	1220.57			1195.76	824.336	613.438		245.444	605.245	786.334	551.5	369.015		148.625		157.206	833.775	301.635		269.756	459.875
O75718	O75718	CRTAP_HUMAN	CRTAP	Cartilage-associated protein	1994.33	2018.98	2243.17	1664.26	1792.77	3430.23	1215.27	3832.67	2501.47	1227.61	2360.13	2355.08		2591.03	2270.18			1395.9	2462.33	2414.66	1892.12		2259.75	2009.93	2251.66	2163.39	1316.38	2492.92	1893.32	1835.43	2196.86	2312.5	2955.44	1455.34	1962.57	1389.86	3554.44	2531.59		2069.59	3696.42		2822.24	2427.34	3998.59
O75821	O75821	EIF3G_HUMAN	EIF3G	Eukaryotic translation initiation factor 3 subunit G	996.931	2020.25	914.708	5892.51	2685.69	1706.57	3975.81	2309.76	2083.38	2737.52	920.919	2058.15		2336.7	2644.8			3235.81	1027.67	3048.33	3589.93		1690.89	2535.68	1352.77	5435.68	1735.86	2478.82	1959.44	1810.12	3290.37	2754.68	2419.37	2060.02	1645.66	2851.19	2181.3	3691.21		2800.3	965.269		1329.31	2471.69	1250.29
O75828	O75828	CBR3_HUMAN	CBR3	Carbonyl reductase [NADPH] 3	3632.89	3134.57	4799.7	5007.31	5389.32	5358.46	2837.77	3340.71	6067.56	4078.8	4873.14	2973.03		5716.1	2104.98			6496.48	3353.04	5212.75	4748.65	2216.1	5512.38	5740.23	6720.25	3069.56	6589.32	3683.47	2022.26	5169.82	5357.11	6700.3	4097.69	4156.9	5551.42	5101.62	4368.11	3236.02		4946.07	3078.48	6610.04	5468.75	3620.26	3738.05
O75832	O75832	PSD10_HUMAN	PSMD10	26S proteasome non-ATPase regulatory subunit 10	1769.95	1074.38	1528.73		2514.84	1331.38	2366.12	958.772	1534.03	1062.8	399.805	1780.58		1904.61	1696			1598.38	557.512	3690.55	1743.37	545.042	1092.57	1888.12	3714.96	976.352	2550.61	2499.35	2806.19	1802.06		2347	1671.85	3799.16	1088.69	2570.51	1033.12	2141.75		2119.29	1404.64		1650.08		1771.48
O75844	O75844	FACE1_HUMAN	ZMPSTE24	CAAX prenyl protease 1 homolog	712.525	347.094	707.332		492.347	443.701	928.634	682.086		482.55	961.64	1005.44		469.499	952.696					860.74	293.885		893.241		1202.39	686.515	946.524		601.839			719.596	949.018	558.284	807.891	557.027		954.313		858.931		880.766	945.823		826.404
O75874	O75874	IDHC_HUMAN	IDH1	Isocitrate dehydrogenase [NADP] cytoplasmic	905.564	1799.56	1975.56	2619.29	3341.93	3182.71	4902.88	1356.22	1127.61	1986.39	2786.67	1667.56		1826.7	2630.13			3412.28	2280.51	10134.7	2470.21	3222.6	1221	2031.31	5370.99	1582.36	2369.29	1880.97	1527.99	6372.88	1540.38	1306.14	1510.33	2967.86	1258.92	1984.91	2911.46	3226.24		1573.91	1045.63	1593.22	1793.17	759.766	1728.35
O75937	O75937	DNJC8_HUMAN	DNAJC8	DnaJ homolog subfamily C member 8	2372.64		2373.54			2478.75		2065.25	1466.18	1714.27	2889.03			1572.04	1590.47					2206.52	592.948		946.934	1619.96		987.75	1250.38	794.117		2450.2	3859.2	1932.78	801.535	2772.66		1447.31	1324.35	2183.36			3069.44			2262.32
O75947	O75947	ATP5H_HUMAN	ATP5PD	ATP synthase subunit d, mitochondrial	2916.23	4155.4	4483.95	3770.02	3209.44	4991.49	2833.39	4839.02	4388.75	1863.48	5741.96	3646.53		5849.12	4249.34			4522.84	3156.52	3527.14	5759.87	2573.56	5487.03	3595.01	2368.12	4563.51	5540.09	5663.26	5206.97	4636.96	4835.12	5014.75	5466.06	5499.21	4193.06	2849.38	4757.94	4366.97		3989.29	5094.67	2414.42	4044.6	5958.33	5203.47
O75955	O75955	FLOT1_HUMAN	FLOT1	Flotillin-1	1890	2073.34	2031.68	3133.73	2119.96	1668.28	2557.16	1552.31	1874.87	2260.14	1897.3	2105		1080.09	1478.94			2776.96	3699.79	2199.46	2541.34	802.774	1983.11	2182.05	3162.87	2273.21	1442.99	2452.43	2014.46	1873.3	1472.6	1639.67	1961	2070.36	2654.64	1670.66	2230.14	1812.34		1734.66	2014.01	4685.19	1849.59	2139.79	2117.95
O75964	O75964	ATP5L_HUMAN	ATP5MG	ATP synthase subunit g, mitochondrial	1855.99	2356.46	2687.12	6313.93	1560.51	1721.23	4659.78	3642.83	5721.46	1374.62	2729.33	3088.67		1314.05	4258.46			1969.64	2358.97	3766.74	2500.46	1457.24	2254.19	1162.74	2658.11	2014.1	1910.6	4939.13	3425.11	5890.58	1762.52	2533.43	3151.55	2809.03	3764.76	2336.32	2365.04	2354.62		2873.75	2199.23	2837.18	1937.92	3376.17	2663.92
O76014	O76014;O76015	KRT37_HUMAN	KRT37	Keratin, type I cuticular Ha7	10835.8		8378.15	108975	3238.52		13275.4		3791.17	1181.28	395.767	5863.02	279859					34870.2	16228.5	119592		51587.6		1607.67	14250.7			6630.27		27127.2				21115.5			3825.32	18337.3		237.721				2675.44	285.731
O76021	O76021	RL1D1_HUMAN	RSL1D1	Ribosomal L1 domain-containing protein 1	1702.82	2127.01	2117.93		1717.74	1881.7	1501.2	2461.9	1439.47	947.561	1712.85	1245.96		2464.39	1406.23			1294.56	1079.16	1937.14	819.012		2000.9	2501.58	689.664	941.211	1982.45	1706.13	1937.01	1436.37	1776.98	822.623	2561.89	1732.25	1224.28	878.144	1957.82	2812.29		1377.73	1544.07		1467.61	2572.49
O76041	O76041	NEBL_HUMAN	NEBL	Nebulette		608.147	522.069		492.466	289.63		231.641	378.264		476.385										320.256		106.009	419.973		545.324		532.262	489.175			484.389	419.94	675.958		500.804	465.123	372.469			234.53		440.911	321.175	416.645
O94826	O94826	TOM70_HUMAN	TOMM70	Mitochondrial import receptor subunit TOM70	736.878	591.653	1034.66	2420.68	1283.59	1220.64		1225.85	880.995		1662.82	1409.73		764.918				1224.75		1012.91	1557.8		405.992	1141.9	383.722	1097.37	1111.99	1405.72	966.055	1783.06	649.017	1052.12	1205.82	801.419	1176	1016.33	1537.71	811.892		1400.1	1512.08		1319.39	822.729	2092.82
O94874	O94874	UFL1_HUMAN	UFL1	E3 UFM1-protein ligase 1	1358.99	1791.32	2328.97	2678.79	2328.09	1283.59	1812.21	1570.41	2035.61		1909.79	1726.79		1199.41	1036.08					1748.34	2093.61		2102.41	1489.3	1821.07	2215.55	2881.6	2675.52	1745.81	1986.92	1580.33	1661.49	2293.56	2167.59	1751.18	2105.1	2179.36	1212.73		1432.6	2245.14		1633.28	1375.27	3464.08
O94905	O94905	ERLN2_HUMAN	ERLIN2	Erlin-2	5426.71	5304.1	4620.86	3760.68	2442.18	3578.72	4066.28	4927.76	5101.56	2606.88	2929.94	2971.58		4769.12	1183.13			2527.1	2434.89	5059.96	3157.63		3627.07	2356.57	2613.64	5652	4212.46	3208.84	5188.55	5276.01	4928.82	4126	4317.15	3468.9	3692.1	4298.7	3260.98	2848.23		4819.44	4924.85		2889.04	5423.74	4715.73
O94919	O94919	ENDD1_HUMAN	ENDOD1	Endonuclease domain-containing 1 protein			717.39	1972.66	1638.75				710.267	1058.03		1065.62		508.844						1295.57	685.519	3946.65	165.364	428.928				2058.45		570.583	1106.57			371.683	800.926	939.124		458.673			848.104	4334.46	448.457
O94973	O94973	AP2A2_HUMAN	AP2A2	AP-2 complex subunit alpha-2						201.155								270.957							242.821		424.934		349.416		189.336			352.984			182.657	324.601		287.817	328.681				456.509			298.317
O94979	O94979	SC31A_HUMAN	SEC31A	Protein transport protein Sec31A	8646.05	5567.13	10067.9	10612	7396.98	6806.56	7417.03	8172.74	7276.46	10783.4	6855.01	7566.48		5840.48	9213.55			8741.71	9000.73	8804.65	9370.05	2733.29	7805.73	8871.64	7055.4	8276.16	7016.53	7354.31	8909.99	8183.05	8445.28	7296.69	7980.3	8980.94	7279.44	10258.2	8625.35	10089.6		9307.99	9763.42		5668.2	6264.31	7030.78
O95071	O95071	UBR5_HUMAN	UBR5	E3 ubiquitin-protein ligase UBR5					2957.5	787.411	2498.22		2970.39	515.106		2314.26							3093.69				2281.62				2396.78				1922.66			1484.37			2239.94			3526.26	1666.98	2238.12
O95168	O95168	NDUB4_HUMAN	NDUFB4	NADH dehydrogenase [ubiquinone] 1 beta subcomplex subunit 4		438.709	114.051		1219.96	407.619	1043.68	650.408	1004.09	745.889	685.639	411.881		621.55	604.005			689.93		387.621	501.254		602.295	566.088			270.719	768.824		793.596	603.936	1171.82	781.233	1086.01	1542.84	695.484	248.657	990.757			340.954			1194.15	731.675
O95232	O95232	LC7L3_HUMAN	LUC7L3	Luc7-like protein 3		148.523	527.907			1043.49					624.261			565.673	854.523					269.087	495.907		297.831				312.158					79.0741	332.957	252.38	668.933	130.424	766.902	542.181		788.484	902.005
O95299	O95299	NDUAA_HUMAN	NDUFA10	NADH dehydrogenase [ubiquinone] 1 alpha subcomplex subunit 10, mitochondrial	487.933		668.288		479.461	1454.07		343.694	1010.51	579.754	1121.91	571.099		809.796							616.919		560.34	583.983				926.581	597.559	509.603	826.868	280.674	939.614	665.345	916.886	488.111	328.817	616.366		594.854	949.531			768.192	640.04
O95302	O95302	FKBP9_HUMAN	FKBP9	Peptidyl-prolyl cis-trans isomerase FKBP9	24450.9	29818.9	40455	25309.6	20751.3	36566.6	16641.8	26704.2	29541.3	27441.4	33255.3	24797.4		36798.4	32384.2			18803.3	15290.4	22555.1	32299.7	3447.11	31780.1	28536.5	13607.1	39971.3	30699.7	37827.6	36271.6	30677.8	32437.2	28875.1	37227	23185.5	25545.8	28324	34712.7	31500.8		32487	31881.8	5345.16	26733.5	45211.8	23214.1
O95336	O95336	6PGL_HUMAN	PGLS	6-phosphogluconolactonase	21922.3	19584.6	16292.3	17828.3	17700.5	12786.6	16902.6	17737.2	12244.6	18904	17811.4	17131.9		15844.7	22773.7			17360.3	16674	16721.7	18311.4	15932.9	18441.1	16938	16861.6	21237.6	14712.7	17811.3	15690.1	18638.5	14250.3	17228.8	15545.7	20280.3	19528.4	20202.3	16103.1	15241.4		14933.7	16994.6	13533.8	16940	15030	17449.3
O95373	O95373	IPO7_HUMAN	IPO7	Importin-7	3347.42	2123.85	1834.67	3521.1	3046.78	1387.15	2653.58	3421.64	1743.01	2254.38	783.947	1631.65		1881.44	2312.64			2206.43		1815.5	2075.33		1630.91	1796.55	1588.95	2799.52	3339.43	2770.54	3105.01	1602.97	2364.33	2421.09	993.221	2766.73	2093.65	1792.15	2119.39	2293.16		1746.02	1853.49		1186.46	3508.83	3151.41
O95433	O95433	AHSA1_HUMAN	AHSA1	Activator of 90 kDa heat shock protein ATPase homolog 1	1944.57	1030.51	593.074		1268.86	1593.46	1566.78	1816.67	1097.37	1349	1680.57	1473.5		1199.75	1679.03			1706.59	2332.46	1350.92	1302.16	427.807	811.483	1681.05	1398.88	1579.01	1083.8	1445.01	1699.32	1028.1	1594.59	1764.24	1081.1	1116.45	1581.43	1423.79	1589.4	1466.16		809.003	1019.63		1029.87	1600.85	1623.39
O95479	O95479	G6PE_HUMAN	H6PD	GDH/6PGL endoplasmic bifunctional protein	2639.96	279.606	1276.97	2429.38	897.641	1530.67	2164.55	1044.71	2169.03	1956.31	1135.8	1454.38		1812.61	1754.24			2334.14		2447.48	1719.04		1499.78	1745.26	1203.46	2313.78	1296.73	1751.42	1250.33	1249.36	2432.47	1192.92	1328.97	1061.41	1507.64	1109.13	1061.02	1028.45		1305.64	1234.61		2690.39	1442.77	2045.97
O95757	O95757	HS74L_HUMAN	HSPA4L	Heat shock 70 kDa protein 4L	421.742	634.247	425.333			695.452		271.307	428.075	112.771	370.226	442.113		733.951				2361.44	260.939	355.016	376.893		644.469	533.715	793.358	543.749	900.147	218.894	1026.63	697.851	639.702	512.014	304.516	452.19	755.359	495.498	1017.55	450.471		932.383	725.953		469.693	814.099	718.315
O95777	O95777	LSM8_HUMAN	LSM8	U6 snRNA-associated Sm-like protein LSm8	635.742		584.678		211.159		585.207	564.285	915.088	115.036	993.729	688.486		1246.45				1270.83	311.369	343.164			726.762	727.252	827.372		64.934		488.575	368.238	1144.42		420.464	197.327			408.184	242.774			355.287		528.582	375.089
O95782	O95782	AP2A1_HUMAN	AP2A1	AP-2 complex subunit alpha-1	3857.85	3428.3	3885.35	2007.18	2535.16	3784.05	2179.01	2299.07	2387.66	1124.58	4140.18	2082.34		3547.87	3521.85			3590.48	1978.94	3694.26	2962.6		2912.93	3153.08	2855.2	4669.99	2202.12	1954.28	2637.48	5249.21	2286.87	2559.72	1753.56	2549.57	3127.69	3776.89	3575.02	2397.51		1786.34	1768.28	5891.97	2193.75	2527.77	3926.48
O95819;Q8N4C8;Q9UKE5	O95819;Q8N4C8;Q9UKE5	M4K4_HUMAN;MINK1_HUMAN;TNIK_HUMAN	MAP4K4;MINK1;TNIK	Mitogen-activated protein kinase kinase kinase kinase 4	964.431	190.342	865.369		1263.02	551.618	1177.36	555.922	102.418	86.2539	580.884	1108.8		729.499						434.063	564.883		644.392	759.168	662.771	1152.52			191.549		894.216	746.218	616.651	439.635	376.15	570.19	361.226	250.893						615.013
O95831	O95831	AIFM1_HUMAN	AIFM1	Apoptosis-inducing factor 1, mitochondrial	1672.54	2255.45	1274.88	2333.75	1279.74	920.143	1030.76	2040.81	1237.75	1874.09	927.876	1218.22		1957.73	1201.85			1633.63		946.33	2212.41		975.769	1152.24		1363.07	1566.51	1074.48	1533.91	1049.62	849.212	1275	801.488	1879.3	1188.54	1438.34	1528.2	3478.8		2160.54	1313.44		1024.32	1827.71	1686.76
O95865	O95865	DDAH2_HUMAN	DDAH2	N(G),N(G)-dimethylarginine dimethylaminohydrolase 2	1201.1	1073.93	868.384	2663.76	1172.52	532.979	1305.09	1247.16	1168.15	2799.47	964.434	2384.86		187.47	1068.31			892.451	978.452	2844.88	1610.95	7342.71	816.84	835.763	1571.31	207.924	1044.2	944.006	1170.84	1238.83	1047.09	805.63	586.586	671.448	1693.68	1078.3	391.687	1478.46				2942.15	517.284	583.102	733.607
O95969	O95969	SG1D2_HUMAN	SCGB1D2	Secretoglobin family 1D member 2	1246.71	1264.81	2531.54	2184.86	1186.18	2097.12	4375.56	991.5	3506.23	1038.38	1276.82	1228.95	76977.2	1215.1	949.059			1756.25	5148.96	1709.7	315.776	4750.7	608.674	1438.42	6530.48	1018.09	1253.19	787.738	1761.61	2015.65	39608.6		2887.04	1191.81	1293.31	517.649	17946.9	2302.59	45542.7	1582.37	781.917	3333.49	1563.86	433.556	4991.29
O96000	O96000	NDUBA_HUMAN	NDUFB10	NADH dehydrogenase [ubiquinone] 1 beta subcomplex subunit 10			757.283		768.431	950.647			979.698	824.462	1613.84	747.358		658.773	692.645					786.226	33.341	434.919	620.079	1136.99	729.611	684.836	788.767	1356.76				238.431	1343.36	244.325			1287.72	547.091			366.071	1375.45		304.701
O96008	O96008	TOM40_HUMAN	TOMM40	Mitochondrial import receptor subunit TOM40 homolog	1693.27	1171.07	715.189	1130.43	135.073	409.566	1099.13	261.775	1188.13	602.347	2347.21	744.606		439.255	1155.78					557.271	482.998		783.571	1206.35	763.594	1404	456.356	790.374	653.845	331.084	709.192	369.811	1102.94	959.596	929.753	217.558	235.516	775.481		159.171	419.268		1442.91	897.271	2069.15
P00338	P00338	LDHA_HUMAN	LDHA	L-lactate dehydrogenase A chain	40539.7	29877.5	24212	17598.1	28007.6	30223.2	23071.2	29446.5	25556.3	29406.7	24043.7	32906.6	39634	29582.6	32861			29271.7	31634.1	26056.3	26970.3	17086.1	26709.9	30886.8	38010.8	25127.3	30504	26827.7	26677.1	32836.9	29432.1	32619.7	27533	31299.3	25217.9	32190.7	28653.7	22926.2	39826.6	30209.6	27276.9	18177.8	28951.3	22274	27516.4
P00352	P00352	AL1A1_HUMAN	ALDH1A1	Retinal dehydrogenase 1	10570	8385.64	6116.07	6674.59	5087.74	9313.09	8990.54	7808.48	8243.76	12299.2	23603.1	5346.28		12562.6	12006.5			7595.38	8325.7	7241.57	6223.63	6461.77	8921.32	7819.82	9848.19	5669.26	9204.94	6636.77	3762.53	7460.64	8652.75	9556.14	6698.56	4836.72	6171.68	9545.11	7616.45	7937.96		10881.7	7955.33	7424.78	7016.7	6383.74	6590.78
P00367	P00367;P49448	DHE3_HUMAN	GLUD1	Glutamate dehydrogenase 1, mitochondrial	4210.24	3984.72	6606.38	3203.51	5557.37	5993	4861.43	5014.45	7050.55	3189.58	8110.11	4891.29		5389.34	4050.99			3027.24	2003.47	5310.22	5948.76	1788.87	6499.2	4916.44	2745.79	7002.82	4321.03	5147.91	5805.59	8502.29	5357.96	4790.58	6445.83	6022.76	5880.81	4568.17	6230.03	5972.65		5343.41	7551.22	1926.03	5561.1	6303.43	4533.13
P00387	P00387	NB5R3_HUMAN	CYB5R3	NADH-cytochrome b5 reductase 3	3830.58	4495.39	2114.01	3742.53	5049.68	3405.54	1926.21	5206.07	4993.43	4221.64	5921.2	3900.49		3581.69	3831.42			3728.01	4487.87	4440.21	3548.99	4650.67	3408.56	3698.81	3141.57	4070.62	2537.13	3649.27	3066.23	4102.19	4901.92	4405.97	3805.68	5045.09	3341.48	2016.18	4409.99	4284.74		5506.13	3152.43	5041.52	2085.07	3142.47	6272.77
P00390	P00390	GSHR_HUMAN	GSR	Glutathione reductase, mitochondrial	2286.84	1991.87	1587.15		1450.63	2514.11	1340.16	1369.99	1885.65	1773.6	3619.84	1223.59		1642.58	2229.61			1594.6	1760.16	2955.3	1978.66	671.461	2463.24	2394.89	1346.97	1095.21	1554.29	1527.11	1037.89	1399.68	2971.47	2576.15	2153.21	1740.57	2624.29	2298.13	1672.46	2191.46		2088.87	1441.41		1216.42	2442.76	2647.16
P00403	P00403	COX2_HUMAN	MT-CO2	Cytochrome c oxidase subunit 2	3834.57	3637.19	4867.18	2400.47	2923.54	3778.41	2667.47	5672.98	2833.01	2013.28	7369.93	3770.64		4203.09	7921.28			2939.49	4007.75	2721	4919.28	2408.15	4082.92	4073.04	2387.2	3661.6	1261.85	6401.77	3994.46	2877.03	3173.66	3164.36	3082.91	3536.93	4405.15	2838.47	4285.48	2511.35		3640.55	3162.4	4712.59	3387.92	3235.75	3923.6
P00450	P00450	CERU_HUMAN	CP	Ceruloplasmin		516.693			280.278		116.147			234.689		746.39		434.622					1359.92				633.477		706.219						117.735	105.982		528.094		188.184						1393.55			296.684
P00488	P00488	F13A_HUMAN	F13A1	Coagulation factor XIII A chain		932.182	442.967		1317.59	482.46		818.945	620.585	841.146	1639.24	1015.97			1826.6			1271.39		531.69		2370.33	2705.24				759.106	1138.06	623.054	1653.32	1130.29	1034.07	739.682	461.379	2553.63	383.249	1126.54	688.861		480.641	224.11	6186.17	591.035	979.035	1765.15
P00491	P00491	PNPH_HUMAN	PNP	Purine nucleoside phosphorylase	1584.87	1506.41	1494.06	9942.65	5284.87	768.131	8120.98	691.038	7814.45	4181.01		10908.5	34413.2	559.528	1427.29			1810.29	4363.64	6259.15	838.12	13165.8	573.515	1013.35	7669.98	807.619	396.174	4654.7	690.712	5318.01	2267.17	336.713	910.921	1228.81	1261.14	1149.11	1601.56	3929.65	49963.3	1106.65	379.116	3853.16		834.329	3342.28
P00505	P00505	AATM_HUMAN	GOT2	Aspartate aminotransferase, mitochondrial	7058.93	6587.03	7836.36	5912.81	7188.57	8130.94	5821.97	7336.33	7614.76	4832.83	10803.8	7403.79		6579.57	8681.98			6910.86	6151.11	5903.95	6630.76	4704.52	7720.88	6777.66	7675.08	8160.51	7390.88	5176.49	7661.71	8544.76	6485.24	6339.13	7069.01	6000	7541.43	4769.76	8301.75	6352.25		10385.8	6705.77	6886.25	8066.83	9214.45	7020.56
P00519	P00519	ABL1_HUMAN	ABL1	Tyrosine-protein kinase ABL1	1026.11		153.46			443.906		636.125	322.135			84.0916			367.656					355.767	1032.88				347.717			625.887	38.6161	159.083	1106.3			364.582		663.606	536.462	748.06		527.333			540.132	436.794	748.148
P00558	P00558	PGK1_HUMAN	PGK1	Phosphoglycerate kinase 1	12972.8	10423.6	9582.01	12377.3	10810.2	10061.8	10879.7	11135.4	10912.5	11216.2	8762.39	14682.1		11709.5	10368.8			16775.1	9759.03	10428.9	11712.3	16729.2	11722.7	12116.1	23477.1	8577.85	11302.6	8166.85	13417.3	13767.1	8600.6	12288.2	9321.45	11366.7	10328.9	9754	11541.2	13945.1		10760.2	11040.4	11027.4	10049.9	9519.37	11577.1
P00568	P00568	KAD1_HUMAN	AK1	Adenylate kinase isoenzyme 1	2386.52	3961.07	2210.93	2418.98	5355.84	2215.24	4339.15	3048.85	2823.51	5118.68	2311	2100.58		2630.94	1681.34			1890.3	4971.89	2757.78	3038.56	4436.52	3457.35	2544.7	5516.66	2261.72	2379.43	4453.41	2256.77	2129.54	2263.23	1895.09	2139.02	1889.36	2595.24	4588.27	2538.05	2836.42		1188.14	2494.33	7673.12	3350.15	2644.33	5802.95
P00751	P00751	CFAB_HUMAN	CFB	Complement factor B		1603.3	1446.44	506.322	2939.32		1345.83			2667.97		981.231		988.748	869.344			1785.98	4853.62	220.329		5533.69	490.817		2238.94	1120.96	349.217							790.676	408.071	1772.12				1728.09		3571.35	1052.48		6493.39
P00915	P00915	CAH1_HUMAN	CA1	Carbonic anhydrase 1	519.628	1515.78	773.805	1615.77	4303.73	435.716	3925.92		651.963	4610.56	660.713	1784.47		2300.72	2204.61			2766.28	4800.16	796.369		2211.62	1288.06	425.602	4447.87	2040.05	916.571	2981.32		1776.08	2503.16	2199.24	1274.4	1407.31	713.981	1260.15	1217.07	1499.65		1438.33	1152.28	10867.8	869.457	731.495	7432.43
P00918	P00918	CAH2_HUMAN	CA2	Carbonic anhydrase 2		7858.84	3017.13	13822.4	18193.9		15235.2	1139.99	1040.31	19725.6	1086.55	4190.01		3498.49	1390.93			6114.65	16921.1	385.642	1994.81	16375.2	721.411	1468.21	23421	2034.13	2313.62	4353.63	540.771	1326.62	5083.22	2464.74	1340.63	2216.7	3462.01	10075.4	1350.61	2011.5		1345.16	410.493	51535	2155.93	1356.74	33094.6
P01008	P01008	ANT3_HUMAN	SERPINC1	Antithrombin-III	1152.23	2982.35	1091.06	2249.77	2911.91	1651.14	3118.19	867.243	1171.87	3050.29	1034.35	1436.85		649.166	784.438			2969.2	2140.42	1086.71	507.096	9136.73	1005.73	691.713	4432.59	1359.19	1023.82	780.251	1126.74		2652.2	1655.05	837.371	1184.23	1582.7	2822.68	755.221			793.282	282.287	9897.67	1065.63	732.888	4327.34
P01009	P01009	A1AT_HUMAN	SERPINA1	Alpha-1-antitrypsin	14044.5	93000.3	32453.7	43089.6	79416.4	10747.8	38340	16098.7	14636	110620	23404.5	29193.4	30459.2	32859	22459.8			61655.8	88957.2	19615	20096.2	205994	23610.8	23942.7	118768	24317.9	32730.8	31972	22534.8	19061.7	51012.8	37102	13676.5	20702.8	32089.5	69279.7	23257.7	19010.6	29332.9	26424.6	8739.23	132965	39740.3	12908.3	111678
P01011	P01011	AACT_HUMAN	SERPINA3	Alpha-1-antichymotrypsin	1857.08	14110.5	3568.45	4523.9	14454.4	1217.99	7117.67	1861.53	1153.71	21826.7	1379.18	3358.97		3607.25	2417.7			9745.8	22491.8	1763.55	2541.19	38282.9	2450.75	2369.23	23861.6	3255.51	3308.18	3746.47	2132.45	2191.62	5796.8	3657.07	1379.01	2689.13	3717.66	11046.7	2030.56	1815.21	64449.3	3503.38	1291.43	29348.6	3243.82	1268.83	23593.7
P01019	P01019	ANGT_HUMAN	AGT	Angiotensinogen	737.898	2427.04	703.696	2016.59	3214.81		1013.3	754.367	435.043	4706.91	1638.58	2066.4		958.168	785.934			1801.91	2299.2	778.243	720.424	6214.13	1089.53	976.195	5270.98	844.668	1677.07	995.56	731.052	374.339	704.878	1483.54	1106.24	754.836	1988.21	1749.54	396.061			1603.78		8066.67	1128.19		5808.73
P01023	P01023;P20742	A2MG_HUMAN	A2M	Alpha-2-macroglobulin	5518.34	91456.4	1593.18	12975.2	58523.6	1164.82	19933.2	6685.07	956.855	97510.2	1538.4	4293.68		25551.4	2421.1			62201.9	147534	875.586	1830.16	222328	1108.47	1606.18	84489.4	1532.66	1983.84	7218.69	1826.02	1534.87	21164	12249.2	1017.73	1566.74	2536.07	43849.3	2603.37	1293.86	26668.8	10694.5	1862.19	193874	2322.3	1821.4	180061
P01024	P01024	CO3_HUMAN	C3	Complement C3	1814.55	15314.1	2839.23	4853.49	18494.9	1317.33	7367.99	1349.9	2542.27	25241.6	2273.15	2422.39	21438.5	4481.94	1071.17			9525.31	30885.5	1355.12	2141.24	65284.3	2100.05	2017	22837.1	2353.62	1861.23	5336.26	1557.75	2509.21	5090.4	2787.34	1602.22	1185.06	2085.49	10051.1	2271.82	2972.26	33964	3332.7	1248.16	52700.8	1976.64	2006.55	42163
P01036	P01036;P01037	CYTS_HUMAN	CST4	Cystatin-S							541.047		2719.94			7953.19													1394.61			774.529			2117.95		321.198				145.779	497.253	13430.4
P01040	P01040	CYTA_HUMAN	CSTA	Cystatin-A	2100.32	1566.51	4684.81	9451.16	7262.73	2717.57	23535.9	2353.84	13243.1	6466.96	1393.76	31453.1	118753	1968.76	1199.83	311792		6129.12	7509.99	12445.6	2007.19	16535.5	1139.05	2344.85	35265.5	2745.35	1516.06	4559.75	2551.16	14977.2	7214.28	2085.21	3038.16	2901.39	2329.67	1143.56	7988.87	8034.84	608006	2696.69	1996.54	8168.63	2863.49	1952.04	4283.18
P01042	P01042	KNG1_HUMAN	KNG1	Kininogen-1		1835.47	861.795		4635.9		1621.66		1135.94	4728.25	477.634	582.788		845.884				1762.44	4766.9	352.834		7419.9	462.864	880.397	8516.07		1356.12	599.127			1409.79	932.85		1027.2	803.826	1614.42	1114.58	807.694		1126.57	278.689	5334.91	1696.64		6071.51
P01591	P01591	IGJ_HUMAN	JCHAIN	Immunoglobulin J chain		1000			500.571	263.42	3832.83		1459.34	1122.2	4697.68	860.318	33037.8			240623			2478.56	1790.78		2751.42			4770.39						2789.47		545.234				1917.95	1012.51			1684.69	2485.48	171.71		3263.5
P01619	P01619	KV320_HUMAN	IGKV3-20	Immunoglobulin kappa variable 3-20	1955.31	3734.07	855.016	4370.56	9079.04	1442.77	3879.38	542.76	2472.88	10898.4	1996.99	4070.89	11755.8	2893.07	1809.05			4191.97	10197.4	3086.3	2444.32	21974.3	1978.18	1682.01	12374.4	2585.07	1872.3		1883.64	2091.71	3772.87	2553.7	912.092	2562.94	1949.73	4866.42	3493.05	1879.37	95964.6	4113.89	215.728	18894.3	3115.05	1709.04	12585.4
P01833	P01833	PIGR_HUMAN	PIGR	Polymeric immunoglobulin receptor	243.779	334.605	638.533	677.125	378.824	213.765	3881.62	397.289	416.543	874.138	5783.1	1146.95	24042	120.542		58391.7		836.999	1297.74	1632.72		1212.45		835.679	7335.66	97.4111	314.205	794.407		580.734	1154.06	426.057	855.268	254.942	835.884		1889.13	517.897	69048.8	1217.61	3064.19	1813.14	639.948	393.469	2978.17
P01857	P01857;P01860;P01861	IGHG1_HUMAN	IGHG1	Immunoglobulin heavy constant gamma 1	10047.6	43589.5	12337.9	17161	44475.1	5887.83	20491.8	5830.71	21969.9	48656.4	14671.7	46268.6	69416	14744.3	10963.4	715707		27304.9	38965.9	19347.8	8706.81	70656.9	9771.32	10958.2	68020.2	13063	10586.2	14565.2	11384.4	15615.9	24995.1	14327.7	7045.8	10757.8	15132.4	26194.7	23520.1	10402.6	386211	12973.1	4283.72	72696.6	13139.3	5842.69	67114
P01861	P01861	IGHG4_HUMAN	IGHG4	Immunoglobulin heavy constant gamma 4		17461.7	4183.75	14112.7	11628.4	2062.19	12584	3847.2	6827.8	33059.6	7682.37	7116.69			3319.78			12767.8	15612.8	8144.3		56096.5	5673.74	3626.84		6635.52	6952.36	9393.12	7501.2	7777.35	10279.7	4967.68	2195.04	4093.49		10661.5	7994.77	5094.96	142829	5261.78	2146.71	48295.3	5828.56	1817.68	33463.2
P01871	P01871	IGHM_HUMAN	IGHM	Immunoglobulin heavy constant mu	1302.46	6606.51			2706.84		2361.89	921.888	793.122	6747.83	1136.02	1248.07		4248.26	997			6082.75	9346.49		940.929	11553.4			6068.41	1324.1			725.873	1338.05	2370.91	1381.55			1105.47	4514.39	1638.99			1883.06	1023.54	13442.5	894.461		13884.3
P01876	P01876;P01877	IGHA1_HUMAN	IGHA1	Immunoglobulin heavy constant alpha 1	1103.53	10411.4	2030.18	3781.42	8446.14	1051.76	7348.92	1413.95	1915.62	14343.2	14787.8	3246.75	78557.2	2694.91	1014.61	561541		6007.1	15252.4	8043.21	1106.05	24861.5	540.843	1797.48	19415.4	1403.54	1018.13	1718.22	623.908	4191.2	4696.48	1611.59	1103.73	981.199	1494.58	5971.79	11675.8	1744.89	183714	1915.6	7523.31	18691.8	1558.89	1193.92	22666.8
P02042	P02042	HBD_HUMAN	HBD	Hemoglobin subunit delta	1107.71	17429.1	3603.98	20910.6	23032.3	1559.58	22796	1975.09	2808.18	24655.1	3313.04	7460.06		5534.38	4774.86			9136.8	32152.6	1699.09	3209.15	14224.9	2489.61	2414.96	34816.1	2501.3	4650.65	7576.97	2894.62	2606.85	9586.91	5447.75	3374.39	4138.61	4495.14	14836.9	4706.16	3370.16		5229.87	1773.38	53119	1410.61	1883.2	48025.5
P02458	P02458	CO2A1_HUMAN	COL2A1	Collagen alpha-1(II) chain	12863.8	27954	29213.8	14787.1	32532.9	6292.52	21297.8	17955.3	21018.3	18858.8	20265.4	28685.1		25607.9	21131.1			34835.8	32889.8	18002.7	25104.9	4385.15	21185.2	32024.6	22629.5	29620.5	21306.1	26433.6	31135	25062.1	24495.2	21173.1	15801.2	25334.2	38625	18266.7	26075.9	16948.9		24938.3	5162.6	7402.23	37926.3	9248.48	35750.1
P02462	P02462	CO4A1_HUMAN	COL4A1	Collagen alpha-1(IV) chain	2404.43	3055.24	2341.66	3572.9	4767.2	460.228	15582.5	1308.3	2107.29	25383.4	3043.25	2714.74		2290.63				3169.48	11484.1	2077.9	3625.75	23425.6	3013.97	2085.63	27460.2	1527.81	1350.7	3010.93	2574.89	1552.74	2689.66	3070.25	1790.35	2654.99	4278.37	9854.07	2687.23	2368.86		1923.29	664.561	72383.2	5542.48	1529.14	52184
P02533	P02533;P08779;P13646;P19012	K1C14_HUMAN	KRT14	Keratin, type I cytoskeletal 14	25767.8	3245.7	142966	2.02924e+06	327980	9607.57	367141	4069.55	665213	144486	254153	1.83048e+06	1.3019e+07	4244.98	1695.16	2.56001e+06		106411	257254	473935	8841.57	2.79844e+06	1914.72	6766.06	673343	3681.02	5521.36	772251	4469.03	644290	144752	1978.09	20715.2	76220.8	2945.55	2631.47	125078	376957	673180	11327.4	3469.73	11516.6	3436.5	79294.5	19422.5
P02538	O95678;P02538;P48668	K2C6A_HUMAN	KRT6A	Keratin, type II cytoskeletal 6A	1905.66	1687.55	5842.97	176074	14827.1	4370.78	153831	2838.07	7151.87	18341	280834	255986	553654	1992.53	2863.12	1.42381e+06		18507	6498.12	9377.05	1159.63	64359.2	1496.22	11821.9	188848	1577.31	2023.26	133383	1206.51	82376.9	193364	1192.51	6067.75	1967.83	1887.71	1530.86	25323.1	284574	372316	2831.51	1783.48	5200.69	1235.36	1731.01	11053
P02545	P02545	LMNA_HUMAN	LMNA	Prelamin-A/C	58194	49902.3	63469.1	47755.6	49613.2	61119	42423.1	53524.4	54735.3	55274.3	32271.3	33332.6		57185.3	41817.1			48482	35056.9	62425.8	43455.2	33431.5	41121	43853.4	35392.5	64671.3	58001.3	47077.5	55388	40958.1	35584.9	48591.1	54287.1	44732.6	40819.2	40404.5	56311	67305.1		56261.2	68305.1	19105.6	62567	57361	50703.5
P02647	P02647	APOA1_HUMAN	APOA1	Apolipoprotein A-I		14741.5	1235.74	3459.9	11609.2		3192.59	1230.65		16819.6	2091.55	922.597		3833.66	1748.03			6905.95	12431.4			36103	825.692	2251.13	16775.4	1481.69	249.784	2730.47		1530.88	3821.71	1772.48		1228.76	3567.98	7471.18	4387.25	1850.64		4229.7	1850.26	15146.4			23227.6
P02671	P02671	FIBA_HUMAN	FGA	Fibrinogen alpha chain		2523.28								137115	701.558	3608.08							1669.34			258503			47970.6			8615.97								235.135		1349.68				553760			140716
P02675	P02675	FIBB_HUMAN	FGB	Fibrinogen beta chain		12769.9	1334.32	2426.28			2906.71		1388.88	463054	1422.08	5983.19							6395.44			1.23329e+06			127901			35358.8			1925.09	1639.87	2422.7			1857.92			50819.6			1.89536e+06			421269
P02679	P02679	FIBG_HUMAN	FGG	Fibrinogen gamma chain		4797.7	394.655							139923	147.272	1905.88							3040.38			334248		154.829	51826.4			10070.7							3863.67	1168.3	1021.19		51233.5			656818			130719
P02730	P02730	B3AT_HUMAN	SLC4A1	Band 3 anion transport protein		617.707					6268.21			17992.8								339.048	21769.4			44816.7		1557.28	85680.4			994.228								238.029		147.761				271060	373.189		35030.7
P02743	P02743	SAMP_HUMAN	APCS	Serum amyloid P-component	1743.78	5347.06	4750.02	3248.91	5783.03	1560.31	3048.93	3547.18	3489.16	5654.92	3345.5	6068.41		2634.42	2772.83			4896.32	2331.73	4975.38	2771.91	6381.95	2075.3	4048.64	6070.53	2081.04	3728.15	3502.4	3932.97	2510.15	3540.19	4248.64	2615.48	3873.72	4098.95	4489.33	4836.27	3631.54		3767.51	1750.51	9022.83	4176.74	2491.6	8024.15
P02747	P02747	C1QC_HUMAN	C1QC	Complement C1q subcomponent subunit C	620.154	5238.99		783.154	5275.95	70.3593	1987.16	367.428	449.848	7676.72	1489.99	2431.22		1372.59				4848.44	8870.84	734.499		16294.5	946.815	863.028	7493.58	1255.18	1526.94	1739.16	755.341	246.53	1514.87	951.224		825.099	1030.6	4128.93	394.875	752.916		1403.17		7940.36	1007.82	521.424	11228.9
P02748	P02748	CO9_HUMAN	C9	Complement component C9	171.664	2117.3	502.958		2423.98		1552.23		256.649	5938.01		1533.32						1764.36	3749.39	589.781	310.856	11042.7	802.61		5560.85	663.791		2681.32	196.871		385.803	367.38	735.941	834.972		1591.31				661.955	592.89	9477.36	825.653	259.195	5993.19
P02751	P02751	FINC_HUMAN	FN1	Fibronectin		2081.27	1504.13	6227.07	5951.85		10866.5			34307.1	649.314	1796.97						2615.8	4450.01	2234.35	451.844	72530.3	1058.27	1011.92	20705.6	1009.46	1146.68	3206.35	828.396	311.941	2267.43	832.129		1670.33	1300.44	6359.38		1486.11		2923.02		106724	2332.25	988.034	41977.9
P02760	P02760	AMBP_HUMAN	AMBP	Protein AMBP		831.777	705.929							645.082		304.549							911.317			1474.41	494.65		968.811	616.048		622.599			525.803	472.485				264.413							410.759		1553.04
P02763	P02763	A1AG1_HUMAN	ORM1	Alpha-1-acid glycoprotein 1	620.345	177.282				676.286	1826.34		998.488	530.228	1262.91	5025.47		618.678						667.956		1286.26	698.188		728.15		653.783			1100.91	860.839	967.6		644.076	545.03	654.174	864.057			996.154
P02768	P02768	ALBU_HUMAN	ALB	Albumin	26201.3	86281.9	48212.3	43986.5	89031.1	19735.3	55704.8	26265.9	27590.2	87491.6	38453.8	159587	200533	51786.4	28195.3	885511		68188.6	92743	35069.5	26211.8	102054	32760.3	31991.5	166095	34851	33263.3	46040.6	32624.6	37178.7	80740.4	46364.4	27194.7	33413.4	38461.8	62862.5	42521.3	23133.6	608007	44407.1	13024	102711	42598.3	24134.3	110733
P02786	P02786	TFR1_HUMAN	TFRC	Transferrin receptor protein 1	136233	89802.5	37322.5	46237.1	28135.8	79444.9	36578.4	110372	107605	38856.8	46760.3	82814.2	42562.8	109359	45487.2			67818.4	25209.4	64108.3	85835.8	2808.11	54888.9	103069	27421.6	70358.5	69714.7	34169	92389.5	112818	27740.6	62510.5	74116.3	68098.6	80223.4	47309	123342	104569		86310.3	98838.4	8685.77	66558.5	58064.7	20645.1
P02787	P02787	TRFE_HUMAN	TF	Serotransferrin	35184.6	45601	22270.7	17654.2	27828.9	21482.6	14058.3	30547.2	27580.2	28610	21469.6	21820.6		28753.3	16528.7			32740.9	32001.2	23439.4	24529.3	39409.6	22387	32133.7	32721.9	27478.9	25841.5	18344.2	31588.1	34233.7	24165.5	29079	21890.2	29084.2	30576.4	28166.5	28680.8	32914.9		27185	28834.4	33423.7	26907.7	16044.4	35026.3
P02788	P02788	TRFL_HUMAN	LTF	Lactotransferrin	299.142		4585.8	959.146	2115.72	654.164	25847.8		3987.58	5102.2	8419.75	1853.88		1341.7					2642.92	5242.77		5228.55	185.843	2389.19	20971.1		854.558			3143.68	4682.65	16836.7	2448.67				14196	2319.5	367466		2707.2	4769.32		4223.99	9184.82
P02792	P02792	FRIL_HUMAN	FTL	Ferritin light chain		308.683	454.691		741.942	537.009	1068.67		945.584	190.971	319.597			512.855	242.129			1007.85	423.672				489.299			681.986	337.669		894.752	48.2172	810.078	389.91	880.585		1049.37	95.396	636.432	377.101		521.186	270.857		715.578	705.615	113.791
P04004	P04004	VTNC_HUMAN	VTN	Vitronectin	910.922	1750.45	792.308		1412.42	333.84		710.515		3314.59	163.098	650.994		1248.33				987.578	3026.84	796.096		3485.79		354.971	6663.89	527.023		1089.08	172.936		1278.27	426.186	126.183	113.271	652.78	1751.81	415.709	424.618		631.339		6246.99	723.865	673.405	2512.33
P04040	P04040	CATA_HUMAN	CAT	Catalase	3848.95	1149.17	4281.52	29258.3	5991.7	1508.38	15706.6		12598.3	7536.99	1302.8	13076.8	160220	3116.97	1622.03			6486.38	9051.52	47036.7	404.804	54937.3	613.985	1885.46	15746.7	910.962	837.574	5716.52	788.369	8284.8	3546.72	408.305	1506.18	8170.52	769.428	916.787	5085.1	10371.2	121711	565.8	901.067	3494.72		3596.25	4694.42
P04049;P10398;P15056	P04049;P10398;P15056	ARAF_HUMAN;BRAF_HUMAN;RAF1_HUMAN	ARAF;BRAF;RAF1	RAF proto-oncogene serine/threonine-protein kinase			718.35					1203.89	907.544		978.14	1863.54			457.622					982.826			1471.82	1136.44	7832.86	1374.86		2421.13		2523.14		2027.19	810.115	1511.18	1032.97			1182.64		1260.95	829.165
P04075	P04075	ALDOA_HUMAN	ALDOA	Fructose-bisphosphate aldolase A	11046.1	9299.83	7001.69	8602.1	11666.6	7137.28	10459.4	9191.16	7406.26	13884	8638.05	13550.4		7295.59	8018.25			9246.81	10599.8	8686.94	9906.46	13136.8	9622.05	9560.52	20714.4	7288.04	8576.43	9285.13	6897.76	8964.17	11757.6	9095.74	7152.21	10102.6	8766.85	15091.7	11651.4	11724.7	95431.4	9149.59	9818.88	9994.86	7614.79	6473.69	11333.6
P04080	P04080	CYTB_HUMAN	CSTB	Cystatin-B	4128.59	1097.48	2835.8	1117.65	3308.15	2821.69	2966.91	2747.68	2616.14	3897.17	12558.4	4283.03		3003.91	2947.93			4167.19	2563.84	2519.74	4041.99	2525.79	4623.81	2335.63	6081.94	2326.28	1325.58	2466.86	1703.26	3702.6	2408.96	2766.15	3244.77	3696.32	2585	2707.08	3457.75	4060	106818	4804.69	2896.49	4978.29	2738.48	1823.31	3447.41
P04083	P04083	ANXA1_HUMAN	ANXA1	Annexin A1	25738.8	24207	29852.1	19153.5	24708.9	28037.3	16653.7	24948.8	22601.5	23780	49005.3	24552		19797.4	21286.3	109264		24345.6	25865.1	35216.2	34424.1	17085.9	27808.6	31751.2	16209.8	33541.7	26385.3	29332	42501.1	40413.9	27688	26674.7	24246.5	30857.8	31505	26607.1	24251.4	30373.3	37479.2	24278.5	25340.7	13271.9	39990.9	27506.5	24338.6
P04114	P04114	APOB_HUMAN	APOB	Apolipoprotein B-100		10567.7	2933.16	2471.48	7007.01		3148.34			14799.5		1824.34		4173.8				7842.39	20429.6			39352.7			16774.4			3692.26			2605.32	1587.12				6418.39	260.601			1505.36		33467.6			24207.7
P04179	P04179	SODM_HUMAN	SOD2	Superoxide dismutase [Mn], mitochondrial			465.359		1041.08	637.76	1370.3	536.739	740.314	1305.83	1452.51	655.317		653.69	198.286				2267.01	1118.14	696.43		914.447	1033.96	2595.88	1346.22	543.538	485.883	856.494		545.571	652.335	541.962	517.395		946.765	510.079			783.166	919.568	3945.39	1731.05	1279.85	402.027
P04181	P04181	OAT_HUMAN	OAT	Ornithine aminotransferase, mitochondrial	2264.26	1060.87			1244.39	295.396		613.974	472.861	725.659	1638.17	1542.68						1075.23		307.303	1176.56		1287.53			1598.38	890.862	606.018	1588.03	1852.84	719.95		1357.82	846.661				1563.52		138.511	1846.38			907.629
P04196	P04196	HRG_HUMAN	HRG	Histidine-rich glycoprotein			311.883		1742.88		797.395	365.041		1563.29	184.045			646.168				466.841	430.38	372.765	307.172	1719.09	242.261		1750.3	404.596	220.534		152.231	133.328					225.622	636.474						4384.13			2379.98
P04259	P04259;P48668	K2C6B_HUMAN	KRT6B	Keratin, type II cytoskeletal 6B	1157.59	1382.5	2786.95	24439.2	2790.06	2197.08	34430.2	621.57	2458.56	2605.55	23060.6	88325.6	123472	828.163	1314.63	364561		18048.4	4894.7	3107.47		9734.51		2105.89	10922.2	1322.19	1844.75	25764.7		16817.2	45733.2	1145.25	9149.33			813.999	10273	39077.4	196123	564.057	1624.21			687.01	5185.58
P04264	P04264	K2C1_HUMAN	KRT1	Keratin, type II cytoskeletal 1	249894	8227.36	742332	5.38338e+06	1.26699e+06	10597.8	2.34187e+06	11927	4.54339e+06	1.26079e+06	9507.31	3.24103e+06	3.85251e+07	11840.3	10804.6	8.38512e+06		613501	861430	2.87061e+06	16448.9	8.06619e+06	5685.15	269719	3.07467e+06	10881.6	12360.1	2.17698e+06	13356.9	2.40191e+06	795287	6496.25	53932.5	839897	9297.91	6976.32	662028	1.79541e+06	3.2015e+06	67520.2	11853.3	30107.7	8772.81	520845	63844.8
P04406	P04406	G3P_HUMAN	GAPDH	Glyceraldehyde-3-phosphate dehydrogenase	107678	97382.2	104331	190304	115922	74933.5	85587.2	79466.8	73374.1	95280	77632.1	118608	214795	80326.2	102613	924509		125480	108060	216903	101000	254826	89919.7	89539.5	131868	111774	81145.8	115863	101394	145086	97914	89834.2	73052.4	102291	107909	121452	114979	109923	611542	89706.9	69919.8	78992.1	98181.7	78315.2	85603.4
P04424	P04424	ARLY_HUMAN	ASL	Argininosuccinate lyase	1654.71	472.304	965.602		692.724	179.742	383.081	2154.06	975.044	1582.92	1176.84	1549.34		1696.62	571.828			1239.15	512.247	1043.32	726.02	1531.49	977.286	895.643	1073.96	2044.21	434.93	1276.7	188.089	594.07	477.413	804.391	209.173	799	673.09	1158.18	1585.51	703.035		1013.42	516.643		1501.73	554.294	527.376
P04439	P01889;P01893;P04439;P13747;P17693	HLAA_HUMAN	HLA-A	HLA class I histocompatibility antigen, A alpha chain	1182.97	2820.44	1780.34	2686.35	3518.02	1846.09	3725.41	2202.63	2865.4	2805.12	2915.63	2446.64		1812.38	1401.34			3392.54	2465.08	351.575	1591.37	6212.07	1339.89	3403.02	4377.08	1882.27	1960.43	1536.43	1944.17	1096.13	1306.94	2127.2	1212.89	1892.56	2232.74	3038.07	2479.96	1624.9		2711.75	1883.31	7007.35	2568.56	1525.6	4494.25
P04632	P04632	CPNS1_HUMAN	CAPNS1	Calpain small subunit 1	3708.82	2168.49	2850.91	4436.21	3260.4	3895.92	2871.26	3320.53	3734.42	4267.09	5044.09	3238.41		2400.7	3028.73			3388.35	2418.7	3089.52	4900.64	1698.74	4439.08	3538.2	5764.91	1851.9	3068.37	2643.47	4312.16	2643.68	3332.01	3555.13	2662.67	3318.02	2940.03	5861.96	2549.1	2937.04		3401.98	2439.12	4210.91	2839.32	3280.25	3575.46
P04792	P04792	HSPB1_HUMAN	HSPB1	Heat shock protein beta-1	26440.6	32766.8	37127.4	40995.8	43313.5	29993.6	27026.1	34716.9	34029.2	30438.5	35573.5	35764.2	126830	32029.5	28528.1	230738		42843.4	33894.1	34141.2	38425.5	16383.9	30592.7	39253.7	65631.9	36939.5	32945.2	33469.9	32584.9	29673.9	29068.4	34430.1	30484.3	45367.6	35361.6	31659	30962.2	36938.6	83360.5	35481.5	29186.6	19600.4	29943.8	30083.1	25675.9
P04843	P04843	RPN1_HUMAN	RPN1	Dolichyl-diphosphooligosaccharide--protein glycosyltransferase subunit 1	6576.4	8408.66	8933.54	7476.71	7260.62	7442.16	9116.73	7021.64	7774.37	6076.31	8375.88	8204.28		7472.5	6579.91			7667	4974.12	8179.26	9185.77	4534.51	7865.14	7223.53	6666.66	9343.27	7602.5	7350.88	8178.5	8358.43	9214.46	7179.2	9470.57	7251.55	7342.99	5876.69	9529.14	8008.13		8443.74	8460.09	4399.73	7003.05	8234.18	8394.49
P04844	P04844	RPN2_HUMAN	RPN2	Dolichyl-diphosphooligosaccharide--protein glycosyltransferase subunit 2	5316.77	6219.52	6369.06	2543.92	5178.62	4084.87	5622.61	5550.39	6487.59	3802.59	6558.54	6388.17		5009.75	3743.11			3624.24	4309.67	5189.71	5902.11	1897.57	4930.79	4270.23	3141.83	4852.26	3155.56	5078.03	5390.12	6273.36	4641.46	4863.71	7595.86	4450.89	4662.64	2645.74	5283.59	4571.6		5746.4	4599.15	2780.48	4775.68	4669.63	5330.81
P04899	P04899;P63096	GNAI2_HUMAN	GNAI2	Guanine nucleotide-binding protein G(i) subunit alpha-2	12242	15945.8	10556.5	17165.2	13983.1	10158.6	12073.6	11924	12315.7	14329	14529.8	15117.3		11502.2	8187.8			18258.8	8743.22	12662.9	14517.3	6035.16	13541.7	14751.3	12213.8	14830.7	13987.6	14655.1	14495.2	12213.5	10638.7	12110.7	9809.2	12809.7	15000.2	14078.7	11371.5	14568.7		13079.4	11010.2	11524.9	13649.2	11278.2	13242.2
P04908;Q7L7L0;Q93077	P04908;P0C0S8;P16104;P20671;Q7L7L0;Q8IUE6;Q93077;Q96KK5;Q99878;Q9BTM1	H2A1B_HUMAN;H2A1C_HUMAN;H2A3_HUMAN	H2AC4;H2AC6;H2AW	Histone H2A type 1-B/E	1109.12	2834.13	2315.11	1105.86	1325.19	1659.77	2757.21	2541.58	1016.96	1901.88	3057.59	1068.35		2841.1	805.758			1603.38	715.646	1790.65	584.156	975.995	2515.71	851.784	982.157	1973.15	1179.43		3073.47	2954.26	999.343	1137.09	1095.92	990.934	422.021	1634.85	1792.71	1456.48		926.267	1363.07	867.431	2079.61	2429.99	3413.04
P05023	P05023	AT1A1_HUMAN	ATP1A1	Sodium/potassium-transporting ATPase subunit alpha-1	1911.32	5460.08	2887.59	2820.34	6746.75	1940.11	13070.4	2058.45	1449.97	3643.59	7747.63	2664.41		3255.71	4026.9			6988.15	1967.77	3553.44	4254.79	1808.4	2822.4	2456.91	3526.74	3520.47	2909.43	3613.07	3004.34	2011.68	4523.31	2579.15	1707.37	1767.83	3427.17	3928.7	5134.99	2392.74		2748.56	2587.58	4893.86	1530.13	1388.2	3788.89
P05089	P05089	ARGI1_HUMAN	ARG1	Arginase-1	5071.33	426.703	10197.5	71340.2	11589.1	475.18	26727.3	620.499	8376.25	12037.1	626.921	34195	168455	740.127	411.723	383855		8755.71	19799.5	86403.5		59851.1	440.734	1418.27	22581.9	631.292	353.395	15633.7	848.753	29252.9	7667.43	518.378	1456.27	9620.58	1237.68	335.718	7420.22	14401.2	302693	1903.91	692.347	2607.06	709.275	2348.12	2150.46
P05090	P05090	APOD_HUMAN	APOD	Apolipoprotein D		1095.02	491.389		1771.29	1422.49	4436	504.35		1398.28		1004.09	33645.7	1227.4					2201.93	1518.34				3040.81	11932.8	680.143		409.44	800.004	1774.42	5592.64		2574.59		408.156	353.464	1489.87	7999.32	366006	1116.46	871.438			341.476	2956.71
P05091	P05091	ALDH2_HUMAN	ALDH2	Aldehyde dehydrogenase, mitochondrial		964.591	1172.76		1203.52	787.175	3071.41	663.625	770.082	1195.13	2099.65	1478.29		720.968	1188.15					668.899	2418.95	833.994	1447.53	1090.86	2636.95	1291.27	1543.58	1213.54	926.722	1777.41	647.763	584.297	1721.34	764.299	739.304	584.879	1550.14	694.249		1551.55	835.145		673.654	1062.8	623.732
P05109	P05109	S10A8_HUMAN	S100A8	Protein S100-A8				1063.22	997.13	616.846	9612.6	385.195	1725.79	1144.27	12021.7	995.398	22980.7		1046.96	358454				723.432	954.226	5214.51		1484.19	41513.8					1457.95	6638.85		1437.11		424.327		7060.1		145788		512.341	4709.01	309.724	711.056	1003.05
P05120	P05120	PAI2_HUMAN	SERPINB2	Plasminogen activator inhibitor 2				2809.06	477.378		281.088		1289.01		132.668	1460.35								368.15		5540.32			1782.89			1911.94		2050.57	604.805			388.702			271.962	868.106
P05141	P05141	ADT2_HUMAN	SLC25A5	ADP/ATP translocase 2	2791.69	5272.3	7555.71	3210.77	4278.28	3393.14	15310.6	4934.5	4402.36	2798.37	8802.73	7161		5071.39	1991.86			3063.46	2990.54	2946.05	5800.04	831.683	4558.82	3271.9	4886.82	2856.6	2764.11	5816.02	1974.76	4326.96	2606.24	2966.91	6743.56	4565.83	3859.71	1210.55	5803.5	4289.74		4182.94	4322.57	4951.98	2105.44	4952.8	9081.51
P05155	P05155	IC1_HUMAN	SERPING1	Plasma protease C1 inhibitor	911.66	12932.4		3339.69	10858.3		2918.53			13514.6	1003.58	1773.8		2904.81	1160.39			3696.1	13888.1	1053.79	1108.92	21334.2	1017.79	1027.44	12360.5	1075.91	1375.45	3431.51	575.45	6494.47	3904.61	1272.72		594.94	1322.33	4667.96	1244.91	988.346		1236.29		17570.1	1577.11		13064
P05164	P05164	PERM_HUMAN	MPO	Myeloperoxidase	177.197		697.322				45910.5	314.94			4415	325.3								460.919		1253.89		593.695	3233.24						797.128						663.253		59232		550.776	479.598			1777.92
P05166	P05166	PCCB_HUMAN	PCCB	Propionyl-CoA carboxylase beta chain, mitochondrial	809.603	1542.26	344.424		962.125	1552.25		1991.88	1299.31	1058.15	1153.45	882.069		781.38	1648.82			945.854		923.493	1050.2		1438.36	1039.4	1295.47	2078.84	2005.38		1583.66	656.542	926.02	1051.33	1904.48	1402.31	1205.79	796.286	1258.71	1587.6		2159.63	1364.16		1057.74	1295.51	334.194
P05198	P05198	IF2A_HUMAN	EIF2S1	Eukaryotic translation initiation factor 2 subunit 1	942.679		830.775			1014.13	282.381	610.565	459.784	706.457	1212.33	1488.54		946.655				809.235		776.817	567.926		628.848	907.534	950.982	371.982	637.864	1165.58	615.97	683.487	527.136		499.023	896.797	536.276	976.821	873.998	955.126			617.652		717.498	538.964
P05386	P05386	RLA1_HUMAN	RPLP1	60S acidic ribosomal protein P1	5754.05	6085.19	5836.08		4643.22	2301.88	4721.58	4809.94	6032.48	3608.82	5497.28	7175.67		4859.09	2890.3			5418.59	3874.31	5305.99	6491.6	1951.01	5461.47	4603.89	5457.26	2691.71	5089.05	5323.63	4040.26	5570.49	5851.93	8182.06	6459.42	6619.42	4732.93	4052.31	5175.83	5190.72		5837.6	6842.97	4283.3	3738.17	4893.84	4799.55
P05387	P05387	RLA2_HUMAN	RPLP2	60S acidic ribosomal protein P2	2418.86	1559.03	2210.66	1901.96	1141.78	3626.81	3270.44	3009.55	2528.29	1350.97	2216.92	2795.01		2951.29	4570.3			1766.99	1432.42	2430.05	2375.39	2069.59	2415.29	1767.21	2042.47	2365.31	2518.82	2882.43	1564.37	2216.28	3583.8	2983.2	3979.58	2943.64	2195.5	2278.03	2437.95	961.796		1641.75	2010.16	3109.94	2105.97	2328.45	2472.76
P05388	P05388	RLA0_HUMAN	RPLP0	60S acidic ribosomal protein P0	15126	15664.4	14656.5	9250.28	11796.8	13469.2	9748.82	13108.2	13222.3	12547	14042	13769		12417.6	12966.1			13910.2	8749.17	11342.6	14669.8	2378.28	12628.9	13212.9	10240.2	14696	12002.3	14139.8	13443.3	12842.1	15386.5	12707.8	15921.5	11872.4	15722.5	12266.8	14626.8	12863		16467.8	13358.3	6079.98	15390	15503.5	11636.9
P05455	P05455	LA_HUMAN	SSB	Lupus La protein	4127.5	2743.85	2733.01	986.254	2574.64	3963.19	2167.77	3218.56	3539.45	3353.59	2475.9	1968.17		3415.3	3815.03			2775.33	3073.14	3883.9	3151.87	1806.56	3893.93	2769.58	2513.44	2230.2	2669.42	2849.04	4239.24	3218.63	2498.6	3487.91	2802.31	3505.09	3231.76	1964.43	2455.39	3740.47		2882.96	3152.63	1376.66	2362.38	3925.02	2570.1
P05543	P05543	THBG_HUMAN	SERPINA7	Thyroxine-binding globulin		630.422			390.691			407.001		851.357				596.862					609.592			1577.75	276.635		1163.3	159.4	409.406	664.175		229.387	484.6	397.002				198.245		655.931				1103.99			1841.17
P05556	P05556	ITB1_HUMAN	ITGB1	Integrin beta-1	2080.7	1446.51	1908.45	2533.76	2182.21	1083.44	2386.18	1316.15	1782.97	2064.11	2020.8	2321.5		1623.5	1893.61			3030.62	1905.38	1306.7	1610.09	2697.06	1298.99	1271.25	2381.09	2096.48	2511.8	1889.21	818.721	784.787	1849.97	1416.86	987.503	1179.47	1121.86	1798.77	2984.03	3038.44		1182.55	1660.4	3453.77	1358.16	1254.24	2711.66
P05783	P05783	K1C18_HUMAN	KRT18	Keratin, type I cytoskeletal 18	799.219	1363.99	714.721		1508.86	749.716	13456.5	984.947	1303.91	2285.26	16270.4			1248.15	1512.67			1615.96	2875.12	522.705	1161.39	2298.48	977.407		2602.9		757.934	919.802	1337.05	1135.45	1743.74			538.956	1016.15	1492.18	997.175	1373.88		1166.57	481.236	3719.53	1095.42	758.072	1255.48
P05787	P05787	K2C8_HUMAN	KRT8	Keratin, type II cytoskeletal 8	488.912	633.723	343.586	1050.26				441.9	518.409		2789.37			423.25				1258.98	2041.27	758.025	775.34	714.273	192.133						713.455		609.647		298.68	592.876	374.699	413.976	387.679	409.136		664.177		745.034	534.191	948.817	438.266
P06132	P06132	DCUP_HUMAN	UROD	Uroporphyrinogen decarboxylase	535.423		293.184		520.466	561.935			299.474	1062.7	204.6	337.967		672.341				886.346			372.97		102.972	885.625	333.902	391.002				167.146	246.958	446.037	567.206		578.96	188.546	91.6342							225.504
P06396	P06396	GELS_HUMAN	GSN	Gelsolin	8516.55	8442.76	8563.41	10989.9	12404.4	8718.72	10972.3	6065.22	7482.08	9155.88	10168.7	8646.26		5603.83	5825.07			8097.05	5270.28	11745.3	6835.94	13523.1	11505.9	8674.31	13740.6	11305.7	7059.96	7657.53	7184.9	7334.73	9309.38	8789.07	4520.55	10295.1	10529.1	12719.4	9616.1	8113.48	65721.1	7472.03	5153.58	10157	6395.14	3737.8	8514.22
P06493	P06493	CDK1_HUMAN	CDK1	Cyclin-dependent kinase 1	2808.44	4467.27	4910.06	4602.35	3742.9	4644.84	3544.85	4743.98	3273.35	2460.21	4170.32	5482.88		5317.27	2316.15			4193.27	2219.13	2910.41	5925.4		3597.83	4000.06	2440.34	3439.11	5190.12	5687.68	5446.83	2873.42	4406.56	3710.85	2839.18	3242.54	2877.73	4103.63	3044.4	5194.21		2815	4130.61		5759.84	5499.18	3844.03
P06576	P06576	ATPB_HUMAN	ATP5F1B	ATP synthase subunit beta, mitochondrial	16826.2	21558	25829.9	22170.2	22539.1	24262.6	19374	27240.4	29380	15413.4	29456.1	19139	33101.3	24954.8	21958.1			18973.8	18882.1	21504.2	24910.7	6527.18	25136.1	21663.2	13345.3	27799.8	27571.7	26376.9	23487.1	21828.1	23323.2	21017.5	33322.5	23599.9	24004.2	17738.9	24390.5	24148.4	51613.7	24304.6	29940.5	14600.1	23531.3	28483.6	27700.7
P06702	P06702	S10A9_HUMAN	S100A9	Protein S100-A9	2330.39	2436.11	1635.55	8479.83	3195.44	2647.06	26325.9	1839.26	4937.69	2631.96	40346.8	2695.12	109754	1921.75	1166.42	1.64975e+06		4063.33	9835.13	6625.01	2675.41	27072	2157.86	4643.51	154037	2083.29	3148.86	2145.44	1936.02	9598.34	33795.7	2242.92	3987.23	1813.98	2170.21	1424.52	47734.5	4258.56	660296	3536.84	3792.4	8625.62	2151.21	2559.49	4658.15
P06730	A6NMX2;P06730	IF4E_HUMAN	EIF4E	Eukaryotic translation initiation factor 4E	220.804							512.811		179.903	637.676			663.728	663.757						310.729		401.482	462.688		787.535	559.115	533.295	554.533		815.515	118.121	207.201	400.028	938.176	424.426	719.042	125.906			392.102		239.768	391.35
P06733	P06733	ENOA_HUMAN	ENO1	Alpha-enolase	9034.55	8248.5	7886.79	31521.5	18992.5	7966.3	16114.2	7007	9462.02	11430.1	8750.08	49332.3	95191.9	10176.4	9243.73	425463		11549.7	10422.8	9999.22	7952.61	15115.5	8316.46	8145.18	54977.1	6602.94	7389.68	12963.7	6146.62	8955.69	9488.3	5834.24	7022.66	7063.2	6659.12	7809.67	16201.6	7983.63	262232	8358.1	6636.99	14013	8275.34	7815.29	8172.63
P06737	P06737	PYGL_HUMAN	PYGL	Glycogen phosphorylase, liver form	4390.55	5398.29	4468.12	3340.51	3148.71	2413.5	4391.83	2762.56	4829.19	4858.19	4876.1	4632.19		2525.79	3643.13			5812.54	4759.02	4269.74	5663.36	2234.46	4063.73	4319.25	6058.46	3293.15	5103.12	3693.66	5131.77	5189.52	5834.51	5410.6	2754.39	5276.84	3638.9	7591.42	3532.03	3728.69		4023.92	3848.74		3840.43	3279.53	3412.25
P06744	P06744	G6PI_HUMAN	GPI	Glucose-6-phosphate isomerase	6518.68	4674.96	4166.65	3332.47	3093.57	3355.61	3683.64	5808.49	4244.84	3794.1	3622.45	5634.13		3872.02	3439.46			4756.03	4953.07	4489.44	3682.78	5196.14	5587.55	3596	6120.12	3040.59	4126.61	2492.36	3922.34	4890.7	3664.3	5096.17	4644.45	4710.88	3618.18	4552.2	5595.73	3546.66		5730.08	4367.49	5843.15	3170.08	3376.15	3263.83
P06748	P06748	NPM_HUMAN	NPM1	Nucleophosmin	5516.4	3322.86	3873.33	3382.32	4350.07	5945.88	4660.37	5652.08	4724	3671.44	3411.9	2617.11		5338.38	2393.13			3832.96	2732.14	6012.1	3409.02	517.116	4299.88	4340.17	3475.44	3441.28	3080.47	4474.82	5530.02	3967.32	2903.19	4964.46	4827.32	5176.22	3420.67	3291.81	3883.75	6571.6		3134.71	4382.15		3588.91	6208.22	3772.47
P06753	P06753	TPM3_HUMAN	TPM3	Tropomyosin alpha-3 chain	274.138	1230.16		1840.94	358.438		1901.09		973.775		946.184	1520.73		287.889						738.516		4120.97		448.675	1720.95	886.194	1195.37	513.423	286.038	527.178	700.105			513.285	499.299	640.886	635.093	1487.81			351.271	796.316	780.877
P07099	P07099	HYEP_HUMAN	EPHX1	Epoxide hydrolase 1	3980.52	5394.52	6622.65	76292.2	2867.44	2975.44	11534.3	4959.56	13466.5	2160.4	5756.26	5738.63		3093.55	3005.18			6612.1	21943.2	3983.09	3683.48	145171	4811.12	3811.58	23056.4	2610.57	3075.23	8325.59	4364.3	9537.38	4294.9	3355.39	4043.17	6578.67	2212.07	2802.95	1707.05	4797.45		3765.54	2256.7	1672.57	3455.48	9991.74	1711.52
P07195	P07195	LDHB_HUMAN	LDHB	L-lactate dehydrogenase B chain	38279.1	33867.2	27603.3	24560.5	34048.1	32878.8	26652.2	31715.7	23639.2	28072.3	24707.7	33845.3	25587.3	28152.4	33932.6			37073.3	44436	27767.3	31063.2	20965.1	29054.1	32399.5	24349.4	25943.8	32416.5	33300.9	29111.1	26809.2	36419.1	33347	31883	34835.3	33494.3	36285.7	26895.1	27200.6		31373.6	25435.5	24001.9	27771.7	24886.8	29469.2
P07203	P07203	GPX1_HUMAN	GPX1	Glutathione peroxidase 1	2826.9	2399.04	4496.41	3683.43	4217.71	4066.11	2570.46	6344.33	2738.69	1253.81	5295.18	4351.86		2211.68	4048.32			1611.5	6218.63	4608.24	4928.02		4976.79	1976.87		2523.1	2702.28	5879.58	3679.57	4063.98	2251.79	2980.6	2679.82	3672.27	2860.31	2165.07	5958.09	3065.06		361.122	1596.68		1595.55	1814.52
P07237	P07237	PDIA1_HUMAN	P4HB	Protein disulfide-isomerase	20517.9	21209.7	31077.3	18864.1	23501.5	26399.1	17366	20096.8	20922.5	15872.9	24776.3	20185.3		25295.9	23690			21428.1	21407.5	17265.8	27150.7	8022.3	25303.6	24108.9	12572.2	25691.4	20595	29471.4	27301.5	25839.8	29150.7	22861.4	29163	20637.2	22042.5	21440	26704.4	22647.6		25816.8	21391.4	9417.4	24893.8	27996.8	23374.4
P07339	P07339	CATD_HUMAN	CTSD	Cathepsin D	5017.16	4266.75	8691.23	28853.9	12275.4	4876.51	61973.1	3599.01	59858.9	8043.19	5106.22	24093.6	332217	3394.46	6121.24	1.25297e+06		11185.9	53264.1	74106.8	3471.61	65290.9	3830.12	10630.8	82747.3	3607.16	3635.7	6704.46	4042.66	42407.8	13376.1	3400.63	6035.43	11452.6	3431.96	3259.54	43895	161798	2.16888e+06	4405.09	2973.17	5889.3	4125.81	12856.7	9285.5
P07355	A6NMY6;P07355	ANXA2_HUMAN	ANXA2	Annexin A2	10279.4	6022.93	9167.01	27397.8	14018.5	6165.45	24337.8	8462.25	11522.2	8307.81	13622.4	26697.8	70695.7	4484.55	4926.42	221964		12783.8	18273.5	32346.2	9848.16	43428.4	7236.34	13075	30567.6	8203.55	5716.8	14484.5	7840.52	18641.8	14781.6	6269.7	4889.42	17805.8	13250.3	8075.41	13843.9	15311.4	98382.1	6332.63	5617.04	8575.24	9148.87	6135.49	11128.8
P07384	P07384	CAN1_HUMAN	CAPN1	Calpain-1 catalytic subunit	5822.77	4310.2	4840.96	12670.4	8101.9	2978.57	21473.4	4877.22	5260.63	8876.57	7298.03	10407.4	56119.3	3520.71	3385.61			4564.98	8441.55	21716.1	4765.21	12547.8	5219.21	4390.34	22098.3	3825.55	5540.69	6070.72	3389.15	8076.02	4698.75	4124.96	4174.22	8116.61	3494.18	5291.71	5200.11	7883.24	134155	4041.08	3328.17	8743.8	4035.23	2795.17	5467.77
P07437	P04350;P07437;P68371	TBB5_HUMAN	TUBB	Tubulin beta chain	65625.5	70568.4	61745.8	51125.5	71804.6	56168.2	54173.7	56913.6	59284.4	76567.9	63662.5	55289.9	32937.4	64363.7	43710.6			73102.6	64116.2	57546	66589.5	25786.3	74098.2	59565.5	63120.8	60904.1	79251.9	67957.9	64895.8	61500.4	69990.2	73121.6	62127.9	72037.6	57741.7	92881.3	59503.6	63218.9	18350.6	60447	56979.8	39088.7	65249.2	64098.1	66301.5
P07737	P07737	PROF1_HUMAN	PFN1	Profilin-1	29456.2	25957.3	25866.7	14146.8	22841.2	22247	21022.4	27739.7	20963.1	28721.4	30366.7	26545.1		26435.4	26566.2			28318.2	24076.2	24093.3	23483.7	16017.3	32137	26742.1	26008.1	25081.7	24542.4	22003.3	27241	20446.5	26306	25826.7	22720.6	26286.1	27636	34621.3	27551.9	24524.3	40209.9	23910	23442	22545	26670	23403.7	28854.4
P07741	P07741	APT_HUMAN	APRT	Adenine phosphoribosyltransferase	5983.58	3486.6	3286.8	3232.28	2284.54	5344.36	3642.46	5210.62	4949.7	4443.38	6769.27	6066.54		5352.52	5824.23			4805.05	5872.29	5815.61	5969.22	3144.85	4739.23	6118.83	4041.59	4619.78	4009.55	4619.73	4241.05	5467.08	4156	4525.26	5292.13	4316.74	6822.62	5610.06	6332.79	4624.27		5227.5	3523.41	3624.73	5122.53	5747.72	5116.49
P07814	P07814	SYEP_HUMAN	EPRS1	Bifunctional glutamate/proline--tRNA ligase	4854.26	3666.18	4329.55	6692.7	6608.54	4091.81	6067.44	4681.53	3424.51	7155.38	4321.55	5944.84		3509.14	4771.6			6230.04	6643.06	4897.24	4168.34	3870.66	4300.31	5511.3	4159.48	4885.19	4996.8	6129.58	3703.04	5510.95	6678.78	4454.75	4006.57	5273.84	4903.97	6812.94	4635.49	5203.82		4419.54	4250.13	3508.58	5607.67	3802.35	5432.57
P07858	P07858	CATB_HUMAN	CTSB	Cathepsin B	936.64	2946.3	2081.9		6507.83	3641.07	6758.93	1441.65	3523.11	2787.94	2119.39	1839.81		1419.92	1326.31			1883.83	3565.25	4138.27	2165.62	9600.61	1740.66	2879.41	6086.89	2322.73	3199.01	3517.56	2947.35	3197.45	3960.01	965.917	3854.16	1315.17	1569.92	1917.81	6061.44	9519.86	392322	1661.73	1499.32		2059.61		3835.38
P07900	P07900;Q14568	HS90A_HUMAN	HSP90AA1	Heat shock protein HSP 90-alpha	36054.7	31477.4	31337.6	27211.3	41285.2	36882.2	35243.6	38541	31649.4	41860.4	29636	43712.4		35323.2	28500.3			36294.6	39896.2	38389.6	35261.3	16790.7	41532.5	35747.1	29445.1	27234.7	39761.3	39620.5	34352.6	29846.6	43405.8	40072.1	35179.8	42862.4	33675.8	51283	37197.5	39133.1	132529	34656.8	31254.1	20570.4	34293.7	33751.4	30800
P07910	P07910	HNRPC_HUMAN	HNRNPC	Heterogeneous nuclear ribonucleoproteins C1/C2	43864.2	58195.7	57027	28976.7	42775.6	53540.1	39679.3	57081.3	44752.5	45482.8	55406.5	33422.7	21474.2	59366	40183.7			33036.8	31303	57503.9	36419.6	14512.3	52175.3	43113.9	25943.5	46822.9	49845.5	43357.1	51372.7	50247.2	34200.3	49530.8	56356.6	48715.1	36406	34418.6	44143.6	51078.1		45468.9	54806.2	4500.68	52904.8	72669.9	57874.3
P07954	P07954	FUMH_HUMAN	FH	Fumarate hydratase, mitochondrial	1152.38	799.66	1122.07	1188.36	1128.94	1414.69	1350.32	1192.97	1274.05	939.81	1161.57	1542.71		927.853	1284.78			1582.42	1619.66	1707.67	1475.81		1878	1806.02	1266.14	2227.22	1842.98	1498.6	1968.11	1741.91	1249.24	1757.02	1738.95	1290.99	1472.62	1879.25	1070.21	1916.7		1697.69	1745.3		2196.03	1485.7	1714.22
P07996	P07996	TSP1_HUMAN	THBS1	Thrombospondin-1	4088.57	14305.8	8975.76	12525.8	16781.9	2453.21	12361.7	9689.13	7814.83	11040.2	9505.71	7687.02		12049.4	4722.9			12083.3	11727.2	6536.35	8513.25	22044	4354.74	5296.1	10764.1	6644.09	6384.25	13507.5	3284.16	3127.51	7220.79	9957.73	2700.65	6501.37	9318.42	12138.1	7163.51	7887.05		6001.93	2728.23	24888	9884.83	2848.79	15741.5
P08123	P08123	CO1A2_HUMAN	COL1A2	Collagen alpha-2(I) chain			641.036	5129.59	10623.6		13209.2			12335.6		1373.59							8909.83			13015.2			19392.5			1751.83	1138.36		3486.63		2441.09	1696.28		2685.81						13701.1	3664.09	1836.25	14542.5
P08133	P08133	ANXA6_HUMAN	ANXA6	Annexin A6	12366.1	12889.9	10492.5	7806.57	11058.1	9215.41	10082.4	12055.2	11605.5	12712	9877.14	10025.4		12460.3	7750.89			12163.8	8440.09	7190.48	12474.5	3322.73	12254.6	13258.4	8621.99	12373.9	9732.83	9120	11265.8	10177.8	9644.99	9819.23	9086.62	9990.71	12471.7	11802.1	12309.8	10487.2		10487.4	9426.67	11862.8	11802.1	9079.37	12128
P08195	P08195	4F2_HUMAN	SLC3A2	4F2 cell-surface antigen heavy chain	1934.6	1874.19	2384.49		3293.66	1753.34	2909.75	1902.92	1722.58	1622.53	2012.8	2807.04		1141.2	2065.05			2444.26	2854.59	1835.99	1503.33		1213.61	2473.18	3275.59	2310.9	2654.88	1757.33	2622.1	2258.79	1654.83	1574.35	1575.36	2296.36	2205.21	1094.96	2233.81	1491.31		2953.14	516.638	4946.6	2271.17	1560.02	2560.34
P08237	P08237	PFKAM_HUMAN	PFKM	ATP-dependent 6-phosphofructokinase, muscle type	1835.59	2733.13	2202.96	1798.34	3036.46	1236.26	2694.9	3985.75	2256.66	3456.04	3186.98	2694.78		2541.86	2279.88			2523.53	3584.22	2838.53	2596.39	3386.1	1654.28	2080.05	2249.2	2349.59	2477	2547.69	1019.23	3545.74	3151.61	3160.25	2598.15	2918.38	4106.44	2429.53	3623.93	1621.08		2535.01	1296.84		2057.32	2494.81	2927.25
P08238	P07900;P08238;Q14568;Q58FF8	HS90B_HUMAN	HSP90AB1	Heat shock protein HSP 90-beta	51277	50540.7	43233.8	38668.5	59095.2	45208	51867.2	50056.8	43490.3	64680	46732.8	56072.7	74956.5	47257.8	49934.6			50213.6	61768	49649.9	49184.6	23366.2	50058.3	50258.7	49336.4	44383	58112.8	54686	43422.8	38157.1	59734.4	57464.9	47243.9	58745.5	50726.8	65765.3	44544.5	52419.1	64656.3	45605.8	41313.8	31349.4	46995.5	41232.2	46213.1
P08240	P08240	SRPRA_HUMAN	SRPRA	Signal recognition particle receptor subunit alpha	508.221	1474.49	976.187		742.109	1125.61	656.229	913.071	858.718	1172.63	670.886	964.336		1445.97	1140.98			1695.58	1910.46	989.587	930.525		1405.28	537.151	724.89	1798.77	1669.18	1186.87	1160.43	627.077	336.996	747.121	1418.16	1034.13	1749.72	638.386	875.547	312.094		143.954	1268.93		431.738	543.822	587.139
P08243	P08243	ASNS_HUMAN	ASNS	Asparagine synthetase [glutamine-hydrolyzing]	932.797	260.005	918.203			208.194	1800.14	879.793	712.616	298.861	635.691	1997.07		769.602	2356.5			2262.08	1241.72	3273.13	1404.28		1168.64	839.622	450.684	2104.54	1522.85	719.955	439.041	1377.37	548.243	1924.81	381.486	1546.5	1711.26	965.327	1398.25	1440.48		322.59	191.642		569.248	1386.55
P08311	P08311	CATG_HUMAN	CTSG	Cathepsin G	360.796		1120.16	1296.57	391.606		3317.36	227.218			16217.4									1204.63		2013.29			2156.06	195.367		607.662			870.884	414.732	524.834					623.313	52353.6		1060.41				4083.57
P08559	P08559	ODPA_HUMAN	PDHA1	Pyruvate dehydrogenase E1 component subunit alpha, somatic form, mitochondrial	1862.89	380.006	2150.95	537.12	406.744	1603.64	6297.48	1955.88	3959.58		4610.27	2137.28		1770.32	3380.96				886.931	2121.42	2133.07		2690.3	1701.25		3197.83	385.574	2349.16	1100.38	855.314	953.715		2179.33	1629.57	1788.4	1310.54	2483.43	1333.6		1755.35	2842.01		1768.15	1752.11	1370.01
P08571	P08571	CD14_HUMAN	CD14	Monocyte differentiation antigen CD14	325.723	884.07	401.857	1270.7	388.087	216.697	673.282				801.049	273.367								776.226			489.954	569.334	397.944	504.957	325.939	277.272	321.318	481.352	612.505	334.44	223.944	242.061		468.434	527.06			763.047			530.684	352.166	966.248
P08572	P08572	CO4A2_HUMAN	COL4A2	Collagen alpha-2(IV) chain	2158.63	5809.64	2486.93	14386.7	8168.95	1141.58	27316.7	2211.12	2387.54	52232.8	4624.9	7688.48		5553.68	4813.25			4023.25	18163	3852.6	5439.13	60212.3	2803.35	3613.9	44368.8	2504.48	4922	6167.16	6016.87	3978.38	7537.59	3253.72	4564.97	3914.05	5602.32	17765.5	6846.13	3431.25		6163.84	723.641	112384	13715	5171.4	61675.2
P08574	P08574	CY1_HUMAN	CYC1	Cytochrome c1, heme protein, mitochondrial		633.822	4268.45	6014.97			2958.13	2596.92	1155.37		2765.74	2462.89						2395.56		2458.1	1209.9	950.039	2433.26	2350.11	310.741								1178.48	1049.67			2743.28						1451.57		3884.62
P08582	P08582	TRFM_HUMAN	MELTF	Melanotransferrin		661.012	953.926			799.476		329.171	975.367	585.922	608.827	568.441		257.539	653.649			586.96	851.112	1499.99	520.65		449.781	516.446	895.124	913.457			301.295	1007.56	1943.07	331.024	745.978	1018.11	480.92	274.374	869.301	544.972	26663.4	624.757	330.603				482.589
P08621	P08621	RU17_HUMAN	SNRNP70	U1 small nuclear ribonucleoprotein 70 kDa	5840.7	6424.06	5939.87	1314.16	3836.99	5878.47	4255.13	6541.32	7184.51	6118.78	5867.95	2945.53		3962.68	3779.21			6814.51	2032.81	6100.77	3174.73	1816.18	4385.49	2744.02	3193.35	5857.01	5374.42	4816.68	4844.95	3318.94	4934.75	6406.69	5468.44	4068.36	5329.46	3502.76	4209.92	5238.67		4365.38	6575.48		3969.88	7914.92	6541.39
P08651;Q12857	P08651;Q12857	NFIA_HUMAN;NFIC_HUMAN	NFIA;NFIC	Nuclear factor 1 C-type		565.211				225.211		312.763			319.876	281.757		329.697							301.764		75.4506			153.647						1204.62		226.617	361.419			428.691			438.042		349.548	684.201
P08670	P08670	VIME_HUMAN	VIM	Vimentin	391881	255520	248306	459621	349154	268760	159197	431033	359878	285720	195524	324323	832985	370789	197091	2.20618e+06		372212	401153	216114	352882	134274	230531	673856	185178	340683	204424	266890	321569	339124	213564	232534	275518	313890	416379	336342	385319	445863	261486	272139	280861	215508	339206	296566	273495
P08708	P08708	RS17_HUMAN	RPS17	40S ribosomal protein S17	2000.2		650.264		1954.33	292.989		1016.27	476.039	816.585	199.151	718.301		505.886				1023.7		515.511			1266.01	241.299	409.894	1003.35	348.317	2545.98	1248.85	716.433	538.832	768.764	245.821	1012.21	416.379	1703.51	494.025	396.109		686.845	357.239		833.001	869.268	1280.62
P08754	P08754	GNAI3_HUMAN	GNAI3	Guanine nucleotide-binding protein G(i) subunit alpha-3	2969.7	920.136	2619.37	1046.33	1572.04	641.517	1840.13	1276.78	730.707	1475.73	2721.46	1467.19		677.701	1373.02			886.053		2214.42	2693.27	259.107	1530.61	2511.98	1989	1234.04	1265.84	1625.19	2671.37	2200.14	995.871	2017.53	1516.06	893.816	1283.19	1356.11	2525.84	2936.1		2723.52	1771.26	1122.1	2817.63	992.35	2365.97
P08758	P08758	ANXA5_HUMAN	ANXA5	Annexin A5	36420.9	33629.4	29520.1	23924.3	33453.8	28950.5	26375.3	35541	26875.5	32845.2	27236.2	27104	12412.1	28847.8	27081.9			33054.6	33730	27467.5	36130.7	33193.5	30293.5	33470.8	32065.7	28548.4	29143.8	24376.2	28285.1	31094	25959.3	29611.2	26732.4	29122.3	31077.8	43016.5	31291.1	32350.7	27434.2	28081.8	33223.9	26247.5	27442.4	21550.4	37148.6
P08779	P08779	K1C16_HUMAN	KRT16	Keratin, type I cytoskeletal 16	822.07	515.669	9988.54	140303	20486.9	606.136	21739.9	425.35	23449.5	4049.56	15560.8	116024	938114			241482		3554.13	5431.77	5921.39	3884.05	238988		13080.1	47274.8	9058.02	1229.24	160524	1376.67	42031.3	71636.8		1580.35	1026.65			9801.12	16980.7	87537.9	749.26	1235.94			2562.26	2090.5
P08842	P08842	STS_HUMAN	STS	Steryl-sulfatase	527.969	2582.81		4029.29	2663.1	2843.4	7620.17		1282.67	1255.13		613.389			3748.49				3825.11	5714.08		1651.67		3694.48	7904.19			1160.23		3720.98	1195.75		1367.68	1828.38				1180.94		1579.85				711.132
P08865	P08865	RSSA_HUMAN	RPSA	40S ribosomal protein SA	13336.9	13292.6	12506.2	17113.4	13073.3	14922.7	13039.8	13646.3	13070.9	12171	13892.2	16064		12272.5	14635.9			12698	11363.5	12107.3	14095.6	5780.76	12847.1	12423.3	11383.9	14565.1	12910.7	14971.7	15125.3	14824.1	15862.2	13260.2	15244.3	14858.6	15059.1	12462.8	14976.5	13754.1		16957.8	14766.6	6908.73	16375.9	12950	14496.1
P09211	P09211	GSTP1_HUMAN	GSTP1	Glutathione S-transferase P	1629.62	3672.14	2183.97	3928.34	1231.55	1470.33	1649.74	1959.28	1913.48	1340.75	4010.96	5157.53		2770	1509.85			3297.39	3854.48	1499.34	1720.11	3570.75	2505.89	1225.21	22934.8	1209.29	1748.62	1866.08	1560.56	2064.16	1859.92	2034.99	1575.4	2002.49	2206.19	1289.96	2158.39	1159.34		2216.72	1903.71	3439.38	1353.47	752.502	3207.45
P09382	P09382	LEG1_HUMAN	LGALS1	Galectin-1	1901.39	2253.28	2000.14	1928	2334.6	1307.46	1919.98	1546.01	2533.1	1596.99	1265.85	1579.41		1067.67	1230.94			3711.44	5048.04	1085.53	1168.51	2591.01	1750.74	2410.93	2030.54	2174.51	54.3867	1989.27	1045.3	1709.15	2233.53	1143.84	2075.43	1366	1730.77	1143.57	1705.9	1340.19		2782.17	1056.49	1502.13	1537.09	2006.16	3527.9
P09429	P09429;P26583	HMGB1_HUMAN	HMGB1	High mobility group protein B1	4167.64	8764.11	8833.54		4788.56	10198.1	5189.84	7472.06	7556.34	10053.6	13816.5	6209.93		9354.22	6419.8			8947.17	5419.44	10319.5	5045.62	3208.77	9017.86	3431.13	6854.81	10590.7	8624.64	8554.13	10107.3	7987.01	6485.31	10469.2	8005.48	9772.79	7181.02	5013.57	6372.15	7477.66		5163.17	5211.27	5876.92	8385.64	10607.9	8237.53
P09525	P09525	ANXA4_HUMAN	ANXA4	Annexin A4	926.043	487.096	986.282	2169.16	1327.65	1080.83	1053.99	773.011	1028.48	873.738	1614.31	1732.66		1023.22	1160.42			1285.3	2657.58	1447.74	987.873	1584.69	1035.42		3341.34	794.439	1258.89	749.817	800.161	2186.36	983.758	1280.71	382.257	787.771	1180.63	713.978	1366.23	810.21		944.662	537.859		1357.39	1100.9	731.443
P09543	P09543	CN37_HUMAN	CNP	2',3'-cyclic-nucleotide 3'-phosphodiesterase	1962.51	3916.12	3284.81	3009.68	7148.4	2297.42	3759.27	1806.01	2856.59	1830.92	2214.31	2046.27		2650.79	4093.02			3358.77	3511.81	3273.12	1630.12	1711.97	2995.92	1674.68	2332.19	1713.33	2227.33	2182.64	2514.18	2664.48	2238.02	2021.35	2211.31	2848.37	2386.99	2017.87	3017.62	2039.85		1680.07	2236.79	2924.76	2147.2	3205.89	2241.69
P09619	P09619	PGFRB_HUMAN	PDGFRB	Platelet-derived growth factor receptor beta	3424.37	3736.79	2545.94	4240.63	2266.76	2192.77	3715.95	2924.18	3101.98	4738.52	1688.2	4093.65		2668.11	1968.51			5409.31	1380.4	2905.71	4291.83		2032.49	2562.78	2520.36	1910.58	1706.55	2080.16	2232.82	2321.07	1650.13	2115.06	1795.66	2828.22	4232.66	2549.87	3135.23	3220.45		3377.08	2474.21	4505.65	3247.83	1751.97	3584.67
P09622	P09622	DLDH_HUMAN	DLD	Dihydrolipoyl dehydrogenase, mitochondrial	2071.56	3422.21	2333.44	4887.88	2243.43	3167.71	3295.4	2051.4	3359.33	1989.07	2814.74	2939.93		2637.85	3081.36			1592.27	3103.65	3460.92	2450.75		2083.85	2425.95	2703.02	2065.44	3289.45	3084.46	2458.83	3018.3	2016.2	2173.62	2154.38	2028.78	1873.02	2512.56	2835.2	2592.56		2155.43	1783.55		1875.54	2143.92	2915.59
P09651	P09651	ROA1_HUMAN	HNRNPA1	Heterogeneous nuclear ribonucleoprotein A1	23568.1	33965.4	27435.6	17236	24685.4	27352.5	25363.2	29399.4	26181.6	22734.6	30238.1	19774		28139.8	20228.7			22865.6	14797.9	29857.2	22714	6868.37	28779.5	21606.4	15439.2	21088.3	24979	24307.9	27407.8	25723.9	22840.6	21712.6	29207.8	23439.2	23915.3	18392.4	27473.6	26385.4		22512.5	27513.1	6776.77	25072.5	34554.7	27573.8
P09874	P09874	PARP1_HUMAN	PARP1	Poly [ADP-ribose] polymerase 1	6172.11	6237.19	7009.22	5399.96	7048.56	9103.95	4744.23	7238.7	7237.96	5736.55	6626.02	5266		8042.07	6659.91			5086.47	4979.13	9551.35	6124.04	1092.96	8937.35	5953.07	3594.58	5598.1	7004.49	6146.55	8364.57	6165.63	5703.3	8496.54	8670.91	6635.17	6669.84	4213.06	6453.93	6016.83		4514.16	7535.56	2008.85	7580.72	9742.41	6472.54
P09936	P09936	UCHL1_HUMAN	UCHL1	Ubiquitin carboxyl-terminal hydrolase isozyme L1	16247.8	21365.2	12338.4	17958.7	22990.7	18001.7	15849.9	14266.4	9812.13	15839.4	12080.5	20258.3		12201.4	19946.3			17363	25888.1	13722.3	15287.2	18935.9	16873.7	19274.2	16765.6	14147.3	15424.2	20901.7	11779.8	14212	15194.6	12922.3	14614.6	15537.2	18070.2	19479.2	19845.6	10435.1		19172.2	16279.6	25295.1	15376.6	16729.2	21907.5
P09960	P09960	LKHA4_HUMAN	LTA4H	Leukotriene A-4 hydrolase	1268.77	1159.62	599.428	2238.17	2651.59	1180.87	1692.93	853.76	489.061	1434.81	949.573	1504.15		493.792	980.34			2541.72	4013.72	2038.28	1463.51	411.68	1264.94	1051.24	2194.85	1202.01	915.362	3012.28	1113.83		1288.3	867.447	922.283	1418.42	2044.16	1126.33	556.316	1169.78		1860.54	641.946	3476.03	1425.03	992.013	1368.17
P09972	P09972	ALDOC_HUMAN	ALDOC	Fructose-bisphosphate aldolase C	1021.31	389.311	584.556		2692.29	438.804	1052.92	436.66	755.689	465.656	234.882	836.449		884.461				801.972		960.078	428.558	778.109	146.541	388.389	967.312	340.755	691.297	242.276	210.329	464.278	494.518	416.762	284.159	533.56	125.361	447.557		507.96		814.655	342.711		161.617	337.297	287.954
P0C0L5	P0C0L4;P0C0L5	CO4B_HUMAN	C4B	Complement C4-B	700.458	27580.8	2066.91	7942.43	23543	1095.37	8087.8	2081.97	1397.01	36503.8	1080.69	3095.76		4187.68	763.175			13042.6	38243.9	1800.78	3208.35	85662.4	687.647	753.283	34444	1690.22	3229.58	3693.44	1538.01	1974.91	6220.85	4086.53	1042.86	1468.02	2132.84	14037.9	1580.39	1108.01		2844.73	694.735	63740.8	2611.22	1073.65	55576.8
P0C0S5;Q71UI9	P0C0S5;Q71UI9	H2AV_HUMAN;H2AZ_HUMAN	H2AZ1;H2AZ2	Histone H2A.Z	1383.54	1776.38	1161.62		1515.67	1302.32	1867.39	1005.19	2054.69	1254.88	957.783	731.928		1135.95	1216.35			1458.94		1097.94	480.612		964.169	795.816	847.215	1311.24	1258.08	1111.97	806.644	1049.43	1191.66	949.309	886.65	842.821	363.694	544.14	790.187	1151.42		749.283	1310.86		1291.07	1691.89	940.199
P0C870	P0C870	JMJD7_HUMAN	JMJD7	Bifunctional peptidase and (3S)-lysyl hydroxylase JMJD7	210.256				656.231				813.169			816.853							741.781	862.252		1122.77		501.848						162.627		225.792												428.899
P0CG47;P0CG48;P62979;P62987	P0CG47;P0CG48;P62979;P62987	RL40_HUMAN;RS27A_HUMAN;UBB_HUMAN;UBC_HUMAN	RPS27A;UBA52;UBB;UBC	Polyubiquitin-B	19293.6	16287.4	17011.4	34032.8	20672	16383.3	52088.3	17020.3	25970.6	18358.3	17026.1	39718.2	114559	14330.3	13921.7	519858		23696.1	33890.5	35987.7	18285.2	28486.1	16474.7	16666.6	44365.8	11966	16632.9	22699.3	13793.3	26704.9	21868.1	20615.1	19074.5	23099.5	13451.1	13464.3	22201.1	21021.4	312806	15667.7	21664.8	25237	12616.5	14871.6	20238.3
P0DJI8;P0DJI9	P0DJI8;P0DJI9	SAA1_HUMAN;SAA2_HUMAN	SAA1;SAA2	Serum amyloid A-1 protein		1639.51			4576.45		1207.43			5557.67	401.585	293.323		1369.74				2636.52	3984.79			14303.6	524.496		4454.38			1870.31				558.573				2735.56	136.444			902.777	437.128	7502.68	269.198		8318.04
P0DME0;Q01105	P0DME0;Q01105	SETLP_HUMAN;SET_HUMAN	SET;SETSIP	Protein SETSIP	2707.85	2538.73	3039.85	1393.07	2201.29	2874.87	4967.27	3167.19	4244.99	2385.2	2622.28	2871.42		2924.19	3069.01			3023.72	1315.84	4893.81	2031.6		3223.18	2725.43	3792.46	2678.42	3474.4	2724.35	2395.49	2874.4	1911.19	3495.48	4384.66	1618.41	3749.86	3293.08	2092.08	2995.16		3494.5	3687.86	5097.59	3519.39	3624.79	4817.14
P0DMV8;P0DMV9	P0DMV8;P0DMV9	HS71A_HUMAN;HS71B_HUMAN	HSPA1A;HSPA1B	Heat shock 70 kDa protein 1A	16424.2	14110	14822.4	10259.3	14902.4	18779.7	11525	16069.2	15729	17587	15843.1	15038.5		15051.2	13127.1			16467.5	17597.1	16941.4	14469.1	6493.42	17556.9	17122	12929.4	13396.1	16874.3	16869.6	14868.1	16086.8	17122.7	17690.1	15741.1	20718.9	17544.8	18138.4	15056.4	16727.3	17116.5	17861.2	17904.8	7292.67	15084	15633.1	12123.4
P0DN76;Q01081	P0DN76;Q01081	U2AF1_HUMAN;U2AF5_HUMAN	U2AF1;U2AF1L5	Splicing factor U2AF 35 kDa subunit-like protein	3337.21	4141.58	5552.13	1685.32	2639.51	6534.08	5206.94	6789.73	3880.1	3942.32	7267.47			6729.36	5513.29			3976.16	2217.28	5141.95	3645.15		4400.9	4673.89	2178.35	5939.28	4668.23	4110.75	4188.03	7063.22	4025.38	4748.08	3194.43	4911.46	4085.47	2187.34	5629.76	4929.13		5863.21	8209.39		6011.29	4854.06	5334.68
P0DOY2;P0DOY3	A0M8Q6;B9A064;P0CF74;P0CG04;P0DOY2;P0DOY3	IGLC2_HUMAN;IGLC3_HUMAN	IGLC2;IGLC3	Immunoglobulin lambda constant 2	984.187	7022.32	1392.39	4194.94	7086.99	876.024	2353.46	1142.57	2013.55	8923.91	4202.41	2246.09	20353.6	2317.44	1218.84			4460.39	10483	2001.79	992.318	8589.14	1029.66	657.512	7415.18	1578.08	967.334	1135.76	2490.27	1222.8	3200.29	2059.81	868.344	1560.87	1279.74	3978.3	3426.49	1504.64	75216	2032.91	1443.9	13453.6	1529.35	1214.86	14550.2
P0DP23;P0DP24;P0DP25	P0DP23;P0DP24;P0DP25	CALM1_HUMAN;CALM2_HUMAN;CALM3_HUMAN	CALM1;CALM2;CALM3	Calmodulin-1	5585.37	2919.19	5422.24	6777.02	7076.3	6862.79	10363.5	4601.24	6921.91	5578.41	4386.96	8627.17	27323.6	5149.39	4291.27			1596.99	5024.34	6992.56	5513.48	5990.71	4673.76	5983.94	8905.86	5171.39	4726.83	4124.41	4802.89	6911.48	8501.1	5588.28	4196	5799.87	6391.26	6559.66	7094.84	5843.03	73870.3	5312.46	4459.49	8416.19	6670.52	3671.07	8118.43
P0DTE7;P0DTE8;P0DUB6	P04746;P0DTE7;P0DTE8;P0DUB6;P19961	AMY1A_HUMAN;AMY1B_HUMAN;AMY1C_HUMAN	AMY1A;AMY1B;AMY1C	Alpha-amylase 1B				200.64						1929.77	647.884	4004.92						408.586	1291.22	1157.92		888.344			1984.38	34.2761		465.269		1150.85	358.345	172.879					2518.54			437.889	3453.39				748.769
P10155	P10155	RO60_HUMAN	RO60	60 kDa SS-A/Ro ribonucleoprotein	3748.96	4000.94	3205.9	2303.54	3938.57	4523.59	4190.71	2901.17	4811.76	3450.14	3038.26	2768.38		3706.52	2082.36			3586.06	4477.78	8955.85	2817.93	2313.2	4329.49	3873.45	3111.52	2503.56	3889.23	3627.61	4004.32	3708.71	3456.35	4275.24	2364.74	4018.16	2205.65	3491.73	4122.33	4633.03		3736.5	4131.99		3369.83	3989.55	1748.78
P10412;P16402;P16403	P10412;P16402;P16403	H12_HUMAN;H13_HUMAN;H14_HUMAN	H1-2;H1-3;H1-4	Histone H1.4	1062.56	2454.49	2777.53		3333.12	3084.04	4086.35	1919	1535.68	3034.83	2144.64	3076.69		1627.4	3216.47			2767.83	2285.67	3502.51	1253.18	2448.4	3059.83	1201.67	1812.68	2361.01	2950.97	1727.58	4069.48	4137.02	1896.11	2051.05	1835.99	2947.3	1656.99	1708.08	2368.81	1839.97		2390.96	2410.36	3974.81	2954.23	2709.59	2351.36
P10515	P10515	ODP2_HUMAN	DLAT	Dihydrolipoyllysine-residue acetyltransferase component of pyruvate dehydrogenase complex, mitochondrial	2578.2	3356.39	1361.82		811.539	1976	930.942	3141.92	1294.09	1235.64	1390.62	987.344		1754.41	1452.21			2012.25		1012.23	2126.46		1729.84	947.338		2112.58	966.229	1280.34	2031.59	1005.75	847.553	975.024	1664.4	1158.19	1426.31	545.886	1213.04	1287.92		526.308	1824.81		477.739	1617.25	1640.83
P10599	P10599	THIO_HUMAN	TXN	Thioredoxin	899.41	1271.14	797.196	5536.67	2528.32	903.413	10083.3	393.448	2526.53	1720.95	2177.14	8782.67						4293.36	5447.38	12570.3	719.965	5308.8	450.284	2473.2	6903.93	467.695		2048.72	491.944	2519.11	1616.94		187.601	1594.52	836.398	302.357	1764.76	5506.74	24180.4	558.099	537.453		747.757	990.614
P10644	P10644	KAP0_HUMAN	PRKAR1A	cAMP-dependent protein kinase type I-alpha regulatory subunit	2422.56	2329.03	2558.29	2689.16	2307.1	1396.05	2291.79	1371.27	690.954	1652.1	874.707	1991.83		1034.72	1275.73			1430.47	1379.78	1877.16	2603.39	1218.05	1594.04	2087.51	1302.15	1559.35	1992.02	1545.03	1005.19	844.278	1018.9	2198.75	1404.72	2714.98	1537.33	2465.79	1832.41	2199.37		2160.37	1810.28	1591.35	1586.65	1777.76	2073.41
P10768	P10768	ESTD_HUMAN	ESD	S-formylglutathione hydrolase	1587.59	1621.69	1290.58		950.728	1404.42	2103.49	914.701	1096.75	778.607	969.334	1093.85		901.999	1286.81				1777.76	740.668	1117.18		1123.43	1102.75	4222.92			1528.58	1400.88	1067.71		869.123	834.461	627.571	1463.6	988.733	676.356	1079.63			1036.15		801.13
P10809	P10809	CH60_HUMAN	HSPD1	60 kDa heat shock protein, mitochondrial	12767.4	12520.9	15642.9	12860	11781.1	16426.6	9887.55	17875.3	20197.4	7555.24	22326.4	13178.1		17065.9	15774.2			12734.1	10403.5	15717	16280.6	3729.83	16483.8	18163.8	8387.44	15665.2	16035.9	18233.9	14576.4	19117.2	15457.7	13616.6	19081	16246.3	13851.2	11235.8	18242.8	17847.7	77144.9	13711.8	17960.7	5538.55	13340.5	19839.6	12307.8
P10909	P10909	CLUS_HUMAN	CLU	Clusterin	1053.8	3039.06	888.936	1139.61	2554.72	742.406	4416.97	704.349	442.306	4448.13	1699.23	868.949		990.192	786.432			2261.77	2736.79	2286.91	513.208	8886.22	700.554	777.265	8607.52	734.475	373.828	578.632	2016.06	934.398	3735.34	798.712	1599.05	2026.82	1105.66	1955.11	1912.89	1356.86	63684	1414.63	581.473	9362.71	952.641	854.008	4633.29
P10915	P10915	HPLN1_HUMAN	HAPLN1	Hyaluronan and proteoglycan link protein 1	17955.5	36013	36676.1	30064.8	22660.9	12607.7	23024.5	29305.9	21991.4	27787.7	34685.3	39299.6		33253.3	19810.7			37172.3	31206	25961.2	23841.8	7438.54	27975.7	34332.4	29654.8	33026.9	24958.7	36296.4	36414.6	28382.1	21647.1	25499.2	20394.8	24940.1	35407.9	22381.1	29368.5	30582.2		30454.4	6404.29	14154	44918.4	26398.4	32928.8
P11021	P11021	BIP_HUMAN	HSPA5	Endoplasmic reticulum chaperone BiP	26738.2	29866.9	34882.2	29974.1	30971	33100.7	26089.4	26567.2	32508.9	24044.6	32952.8	28928		29303.3	29541.4			28802.6	22444.8	26718.9	33542.3	13531.8	32640.2	27638.6	19698.6	34132.3	31172.3	35826.6	32562.1	34837.3	39694.6	30737.4	32216.2	27186.3	27624.9	27480.3	33935.3	33005.2	94415.7	32302.3	31862	17596.6	30071.8	33919.1	27580.5
P11047	P11047	LAMC1_HUMAN	LAMC1	Laminin subunit gamma-1	2550.43	5663.84	3933.65	7985.56	9567.02	2363.38	12300.4	2918.13	3373.09	22341.7	3159.54	3375.14		5485.38	3031.24			4840.51	8448.19	2618.08	3811.14	13257.6	3535.56	2801.8	17019.9	2508.59	2695.43	6662.32	2403.66	2495.01	4729.41	3062.05	2944.46	3138.03	4936.81	8465.91	3296.4	3486.59		2733.44	3096.92	35464.7	6273.82	2142.67	30079.1
P11137	P11137	MTAP2_HUMAN	MAP2	Microtubule-associated protein 2	9121.87	13528	13692.8	13603.8	14779.7	16668.3	14206.4	11437	11181.4	15680.8	15741.2	12059.2		9474.87	14676.9			8912.5	15193	10544.8	16380.8	6276.62	13340.7	10229.7	13971	10276.8	12291	11081	12330.5	9646.22	15924.1	13091.6	13777.5	16288.1	12992.5	23606	8486.04	15496.2	111010	8197.35	9127.68	7069.19	12322.7	7833.88	10540.8
P11142	P11142;P54652	HSP7C_HUMAN	HSPA8	Heat shock cognate 71 kDa protein	50424.7	40077.3	42472.1	35125.2	54092	43310.2	55167	50028	41734.6	53036.1	40928.4	49179.7	76719.4	45107	33140			40153.7	50350.8	51976.6	47247.8	25675	44414	48713.2	47164.4	39725.8	41724.6	52422.7	45956.8	37883.4	46083.3	47213.5	39900.9	60898.6	50819.2	55063.9	44119.2	49408.5	91983.1	37779.5	41437.6	32342.3	45131.2	41891	42540.6
P11166	P11166	GTR1_HUMAN	SLC2A1	Solute carrier family 2, facilitated glucose transporter member 1	1146.79					698.245	2828.66	765.206	1675.54	3572.71	763.171	1770.12		672.893					7225.53	245.226		9277.28		443.42	23845.1				1103.35	1681.71			459.07	333.78	821.042	530.522					1144.17	63513.9	667.193		12578.6
P11169;Q8TDB8	P11169;Q8TDB8	GTR14_HUMAN;GTR3_HUMAN	SLC2A14;SLC2A3	Solute carrier family 2, facilitated glucose transporter member 3	2761	1127.05	627.667		1118.22	791.132		1082.59	519.085	1348.1		706.974		264.934	557.296			1630.23			1634	1326.36	1270.59	1752.19	1233.8	1989.3	413.97	246.723	304.883	1925.81			990.7	830.028	353.909	772.602	237.442	756.185		1382.06	775.495	3523.1	1152.89	692.296
P11177	P11177	ODPB_HUMAN	PDHB	Pyruvate dehydrogenase E1 component subunit beta, mitochondrial	1308.53	844.778	909.711		974.147	837.669	458.87	867.561	921.884	508.717	1021.39	890.639		625.741	806.782			1936.94	1176.15	835.649	913.604		670.991	1156.69	874.464	921.859	1293.73	1393.09	620.567	1145.2	995.682	1151.07	777.858	509.248	944.718	626.873	913.862	907.138		1197.53	673.37		1091.08	1029.54	1066.41
P11216	P11216;P11217	PYGB_HUMAN	PYGB	Glycogen phosphorylase, brain form		503.246	625.215	1514.9	751.603	841.425	1347.28	892.117	1413.37		1624.49	1704.33		851.924				1543.34		618.431	1682.17		1109.94	1553.99	1415.04	1292.43	379	523.095	1430.48	1167.44	1029.38	948.872	609.449	383.445	1156.55	1166.21	668.907	563.771		789.982	2007.15		764.549	605.009	1583.66
P11233	P11233	RALA_HUMAN	RALA	Ras-related protein Ral-A	532.544	826.58	221.532		1463.87	552.799	402.383	630.87	386.829	406.301	759.528	1254.09		492.898	167.958			530.726	1142.34	1355.59			616.161	764.902	578.896	534.033	968.804	670.83	730.774	595.198	383.185	548.552	457.845	523.384	320.356	340.704	556.227	332.534		717.233	657.791			758.164	1130.88
P11277	P11277	SPTB1_HUMAN	SPTB	Spectrin beta chain, erythrocytic								151.552		2490.53									1659.86			2476.91			8556.15										322.584			171.968				23156.5		91.475	5722.34
P11279	P11279	LAMP1_HUMAN	LAMP1	Lysosome-associated membrane glycoprotein 1	1124.98	1084.37	938.112	4179.95	1837.41	634.498	3443.4	2005.19	1124.9	1335.38	1165.93	3477.91		1359.82	1307.32			2545.96	2686.06	2412.47	966.295	3707.14	1237.11	1181.34	5171.11	651.91	789.321	864.343	937.232	2121.86	1694.49	1003.4	1770.98	1433.4	1456.07	883.793	1348.88	2854.83	32344.9	1667.31	1427	457.463	668.305	1740.05	798.943
P11310	P11310	ACADM_HUMAN	ACADM	Medium-chain specific acyl-CoA dehydrogenase, mitochondrial	2860.17	1485.74	2208.86	1868.35	2851.16	2493.88	870.544	1138.8	1006.32	579.284	1800.35	1533.91		1792.06	793.873			2450.68	2356.64	3622.18	3044.23		3099.67	1898.35	977.716	1715.52	2558.2	2861.34	2318.98	1244.53	1744.4	2093.81	2920.1	3478.73	2534.06	2173.03	2144.93	2158.86		2334.71	1521.82	1082.66	2457.34	3123.76	1284.48
P11387	P11387	TOP1_HUMAN	TOP1	DNA topoisomerase 1	1317.76	1350.2	1715.56		1513.87	1159.79	1240.78	2214.12	1613.15	1287.63	1342.24	954.053		2058.1	2263.84			1128.51		1348.81	2072.99		1356.89	679.004	1121	1465.98	1309.22	841.876	1632.53	942.248	1085.3	1422.95	1513.79	820.153	1296.52	1104.34	1469.86	1267.54		886.1	1048		1157.72	1597.94	913.303
P11413	P11413	G6PD_HUMAN	G6PD	Glucose-6-phosphate 1-dehydrogenase	3491.38	2671.84	2032.29	1673.04	3494	1954.75	3787.31	2210.7	1463.37	1826.76	3274.57	3452.3		2250.31	2216.15			2736.87	2987.98	2791.02	2188.03	1258.38	2152.6	3258.3	4257.24	1856.38	1474.27	2520.72	1472.21	2269.78	2663.51	3539.23	1871.94	2725.13	3097.78	2903.36	1857.36	2477.37		2884.15	2286.86	4683.59	1816.74	1817.44	2543.6
P11586	P11586	C1TC_HUMAN	MTHFD1	C-1-tetrahydrofolate synthase, cytoplasmic	16578	17799.4	16281	15391.9	20206.6	15206	16254.8	16578.8	18968.3	21511.3	14749	22576.6		18055.3	17066.9			14823.4	18714.3	16648.6	19930.5	8118.48	17385.2	19293.8	13439.9	15758.6	19510.6	21262.2	17093.7	15438.8	17099.9	19277.6	18161.7	20506.2	17044	21312.7	19812	16015.3		18785.3	16816.6	11028.2	19479.3	17312.2	16581.3
P11766	P11766	ADHX_HUMAN	ADH5	Alcohol dehydrogenase class-3	2317.05	2762.92	1810.25	2975.06	814.37	1686.94	761.093	2205.86	3146.29	1590.01	2106.32	1963.87		4150.89				2963.6	3629.72	2446.82	3173.11		4252.53	1453.31	2893.06	1390.29	1433.46	2094.74	591.084	2100.5	2983.59	1832.43	1405.65	1312.33	1817.83	3857.1	1560.92	1636.35		888.863	925.339	3740.27	2346.34	1886.82	3398.08
P11908	P11908;P21108;P60891	PRPS2_HUMAN	PRPS2	Ribose-phosphate pyrophosphokinase 2	522.783				220.493	437.078		565.168	244.215	358.945	517.143	1093.2			572.513				409.23	1070.63	648.628		529.49	397.303	628.301	794.514	486.492	648.973	342.59	659.591	930.539	690.686	710.622	688.012		554.355	611.411	476.831		565.14	378.318		695.687		446.196
P11940	P11940;Q4VXU2	PABP1_HUMAN	PABPC1	Polyadenylate-binding protein 1	7759.96	11758.2	7219.19	6880.14	10166.3	9626.17	8372.76	6942.97	8076.11	8406.55	10254.7	8140.78		8487.06	9844.86			7538.44	6549.85	8472.12	8692.09	2651.42	8025.52	7586.09	7494.82	8206.06	8133.76	8971.42	9318.52	8492.86	7801.8	9056.99	8867.6	9026.67	7886.35	8750.01	8350.09	8409.44		6604.82	8640.38	5344.95	8482.08	7898.05	7466.4
P12081	P12081;P49590	HARS1_HUMAN	HARS1	Histidine--tRNA ligase, cytoplasmic	8429.1	4943.77	3778.18	10283.2	5234.08	5277.62	8020.96	6609.63	5564.23	5183.61	4584.97	10085.4		7847.39	6958.49			4890.46	6322.17	6693.52	5927.9	10214.1	5056.13	6256.17	5625.3	5174.76	6294.63	5847.99	5280.52	6343.4	6744.45	5858.47	3715.01	8349.8	6759.3	6524.58	5394.64	5506.84		6637.77	4667.34	1661.74	5817.62	3578.18	4760.04
P12107	P12107	COBA1_HUMAN	COL11A1	Collagen alpha-1(XI) chain	3923.13	8382.91	8185.67	4992.63	6918.08	2204.17	4186.14	5970.66	3250.66	3924.13	5651.73	5526.93		5013.61	5614.15			5759.54	3817.44	4304.56	5368	1661.27	4063.29	5365.96	4251.65	8793.72	5650.52	4735.93	6775.98	4025.53	5420.82	5617.49	3056.8	5731.05	8755.84	5326.11	4603.92	4743.42		6465.73	3030.76	17043.4	8200.43	2153.74	7517.65
P12109	P12109	CO6A1_HUMAN	COL6A1	Collagen alpha-1(VI) chain	2155.62	328.914	1246.32	5143.65	8468.34	703.791	2524.28	1840.2	1026.3	17041.3	380.357	758.174		648.442				2772.72	5532.04	673.946	1603.34	7752	719.8	924.748	11054.4	476.18		2901.28	717.91	444.218	1309.7	734.013	456.591	1152.66	1737.49	4710.02	1089.06	1468.08		1355.62	1004.63	20284.7	3023.23	1243.38	8624.02
P12110	P12110	CO6A2_HUMAN	COL6A2	Collagen alpha-2(VI) chain				3371.7	5322.15	827.064	2256.2			11447.1									5398.63		411.443	9072.83	640.216		13109.8						352.448					1666.56						17152.3	2215.94	1415.38	2771.06
P12111	P12111	CO6A3_HUMAN	COL6A3	Collagen alpha-3(VI) chain				7410.17	11357.8		3470.31			29082.6									6333.5			16666.3			17509.1											5576.24						25091.1	4034.19		12919.4
P12235	P12235	ADT1_HUMAN	SLC25A4	ADP/ATP translocase 1	586.955	1424.01	1777.08		1823.16	1189.77	1396.95	3291.62	1571	471.33	2387.22	2193.48		1050.4	1853.26			1472.21	1202.02	881.224	289.448		1579.81	1212.88	1474.5	2420.65			733.9	1576.72		728.701	1815	880.719		906.334	2403.79	1037.54		922.043	364.08		449.705	2049.95	3970.99
P12236	P05141;P12235;P12236;Q9H0C2	ADT3_HUMAN	SLC25A6	ADP/ATP translocase 3	7411.95	9492.23	11431.6	6570.43	7392.96	6323.5	9608.44	14603.9	8672.58	5791.66	17029	14090.1		10483.8	6640.89			8593.01	7731.76	9209.23	8469.39	3343.69	10119.7	8517.1	8563.2	10505	7086.13	10700.1	7417.75	10110.7	7387.45	8430.89	15139.5	7287.09	9743.65	5376.15	10515.1	8761.05	164474	10123.4	7507.97	7447.17	9254.27	10036.5	15570.7
P12268	P12268	IMDH2_HUMAN	IMPDH2	Inosine-5'-monophosphate dehydrogenase 2	6433.21	9061.72	6875.09	5807.58	9705.63	6366.56	6302.19	6983.85	9358.34	5819.8	5126.23	6148.87		6184.92	5826			6440.09	8540.63	9105.72	5871.57	5696.38	5484.49	5084.22	7497.31	6327.75	5505.38	5224.4	4822.63	8463.92	4679.13	5475.87	5706.67	9802.28	6853.61	4963.8	8446.37	6485.18		6156.96	5214.46	3272.09	5697.41	6090.23	5904.85
P12270	P12270	TPR_HUMAN	TPR	Nucleoprotein TPR	1242.71	2970.8	743.282	2372.41	1108.2	1420.93	1285.54	1497.1	1901.99	1465.89	1153.53	1436.98		1686.17	1229.15			412.927		1642.62	1631.1		1532.22	1705.04		1031.48	2395.42	713.299	1024.03	1235.62	1041.13	2459.42	2116.06	1621.81	982.024	882.112	1453.64	1706.95			1839.51			2682.49	1648.43
P12273	P12273	PIP_HUMAN	PIP	Prolactin-inducible protein	9698.55	11163.1	20402.5	21432.3	11316.2	15192.9	32190.4	8701.09	24642.1	12049	19118.3	17322.3	642880	9770.5	4183.8	2.33783e+06		19759.1	35258.1	27515.6	7510.4	35520.7	6740.95	12374.6	82747.5	10490.7	12072.6	10275.3	10475.8	20767.1	35650.9	7028.39	15285.4	6614.53	7216.35	6003.78	99395.3	16457.9	851973	15084.9	10208.2	29943.8	11779.5	6681.38	32137.9
P12814	O43707;P12814	ACTN1_HUMAN	ACTN1	Alpha-actinin-1	12335.4	6626.33	8950.1	8503.83	9734.19	5542.35	8053.77	8064.31	6081.16	9823.85	4471.25	7253.65		5251.84	4620.3			11407.2	6613.26	6038.78	6887.73	8956.2	5367.06	11324.9	8766.59	9028.88	7939.91	6346.5	8102.97	5544.83	5819.03	7630.79	5101.62	8082.24	11000.3	9809.87	7650.15	7834.54	17935.4	6016.99	9112.01	16129.5	7440.41	4795.98	9836.2
P12955	P12955	PEPD_HUMAN	PEPD	Xaa-Pro dipeptidase	595.963			2619.2	1948.1		2387.78		1397.22			1491.44		889.676					642.749	5504.96		2011.11			2309.04					1525.13		849.335		973.49			835.943	1192.97		490.245
P12956	P12956	XRCC6_HUMAN	XRCC6	X-ray repair cross-complementing protein 6	18011.5	16288.5	16176.4	9553.18	12393.8	18991.7	14771.1	18029.6	17769.2	15881.7	17251.9	12510.6		17422.5	12122.6			13119.1	13775.7	22430.9	15940.5	6445.95	18904	14812.6	10754.3	14681.7	18809.2	16936.3	16454.6	15602.6	12501.5	21370.5	15621.5	16396.9	13557.4	10104.8	14791.6	18957.3		13222.9	21601.4	6549.97	17064.6	20183.9	15838
P13010	P13010	XRCC5_HUMAN	XRCC5	X-ray repair cross-complementing protein 5	13378.4	13651.8	11515.3	6770.69	11718.1	13903.7	10991.8	13641.2	15457.3	10021.4	12967.9	9558.05		14785.9	9967.11			10983	10012.9	18070.6	10425.5	7221.58	16434.3	12215.6	9514.61	11439.5	14750.7	12001.4	14616.9	11077.9	9976.33	15092.3	13520.2	14270.6	11325.3	7917.54	9360.59	17854.8		9689.46	17285.3		13394.5	15324.2	13175.3
P13473	P13473	LAMP2_HUMAN	LAMP2	Lysosome-associated membrane glycoprotein 2							2629.68		268.761	274.263		1035.92		432.827					479.078	811.577		280.692	197.347		490.491		827.268		531.896	572.211	298.357			159.221				353.255	25426.1			1441.81
P13489	P13489	RINI_HUMAN	RNH1	Ribonuclease inhibitor	7883.12	3541.4	6206.49		8454.32	6598.23	5972.27	4316.36	2350.45	4832.74	9970.06	4325.66		7016.17	7628.37			7703.9	9595.22	6914.81	4323.17	8428.94	4759.68	7783.03	11032.9	6772.96	5724.05	4863.06	3073.55	8875.1	6899.52	9026.31	5596.95	7156.38	6012.2	4202.54	5250.85	5097.5		10408.7	5914.55	6826.94	6441.48	5419.95	7388.62
P13611	P13611	CSPG2_HUMAN	VCAN	Versican core protein	4761.57	6766.37	890.857	3798.15	7031.49	1468.34	3614.96	3600.43		2818.58	1442.55	609.85		5078.71	2760.2			8605.14					3605.46	3586.04	4492.49	3757.7	3873.15		3226.65	3449.45	1199.31	4247.07		811.644	3529.9	3796.25		1377.32		3135.45	2070.82	1231.37			4378.21
P13639	P13639	EF2_HUMAN	EEF2	Elongation factor 2	25283	21008.4	20666.6	25656.8	22193.6	19125.8	22154.8	21762.4	20799	24095.9	20908.5	27573.8	25281.2	20755.6	24326.5			22562.1	22487.1	22573.3	21592.5	35501.9	19882	21486.1	22734.4	18413.8	21251.9	23596	19907.5	21860.3	23751.6	22929.6	21179.5	22950.8	24222.2	27701.3	21304.9	23657.4	41200.1	19771.3	20305.8	13211.9	23055	19312.7	21335.5
P13645	P13645	K1C10_HUMAN	KRT10	Keratin, type I cytoskeletal 10	1.18565e+06	18631.5	1.92265e+06	5.99859e+06	1.42318e+06	22145.6	6.2814e+06	27673.2	1.30211e+06	624801	105263	1.7458e+06	7.48771e+07	22922.7	16482.2	1.54941e+07		2.46413e+06	5.76397e+06	9.39931e+06	19527	8.78763e+06	13265.8	648583	8.87424e+06	24397.8	28061.8	1.86953e+06	26035.3	4.73047e+06	88411.1	15673.8	72898.4	3.28649e+06	18096.9	13153.4	2.07629e+06	2.57454e+06	3.80002e+06	154581	22366.5	76917.2	17575.5	596895	154777
P13647	P13647	K2C5_HUMAN	KRT5	Keratin, type II cytoskeletal 5	30828.5	5013.88	93651.6	942092	152606	4910.86	280041	2852.72	394223	48897.5	217932	797226	7.5182e+06	4429.18	4460.42	2.71523e+06		116776	155095	257298	2968.6	1.23448e+06	3016.68	31151.6	460327	4336.51	4685.43	275104	2367.67	377835	73341.3	2580.29	27843.3	91314.4	4762.32	2523.49	109644	467476	772514	9371.05	4144.39	11168.8	4680.47	48272.5	15652.6
P13667	P13667	PDIA4_HUMAN	PDIA4	Protein disulfide-isomerase A4	12551.1	12510	12471.2	9001.33	12443.5	14468.3	9405.63	10607.6	11494.8	9160.65	15420	10647.3		13215.1	11945.2			10094.5	9497.36	9042.54	13558.7	5009.37	12900.6	11708	5891.79	12739.2	10664.1	13503.5	11787.4	11730.7	14560.4	12723.1	13435.3	8951.63	11491	9888.02	12594.1	10952.4		14045.5	12389	7064.69	10560.5	15554	11658.3
P13674	P13674	P4HA1_HUMAN	P4HA1	Prolyl 4-hydroxylase subunit alpha-1	3361.06	1397.53	2340.59		1876.89	2767.49	1635.19	1834.61	3643.67		2002.55	1072.17		1993.27	1692.04			1754.59		1746.88	1846.64	1901.95	2423.76	1614.52		1393.78	3116.94	3980.41	1388.02	3450.55	1776.21	1517.01	1755.09	1896.64	1673.76	1906.36	750.165	2250.58		3136.22	3931.38		865.968	2692.25	1625.42
P13693	P13693	TCTP_HUMAN	TPT1	Translationally-controlled tumor protein	1163.85	1066.08	1647.42		1918.23			1070.98	865.566		960.58	329.719		1405.52					2088.9	264.443	1705.34		1433.07		1405.89	1654.32		789.74	916.692		712.809	1035.18		828.316	1330.94	2264.24	1258.95	767.166			155.025		358.579	594.466	763.504
P13796	P13796	PLSL_HUMAN	LCP1	Plastin-2	1354.31	2040.96	1200.92		1846.73	507.257	6572.12		581.296	1418.59	2318.24	1222.87		669.743	2122.58			1649.33	1633.09	1294.11	697.619	2758.65	2492.49	421.11	2693.35		883.038	1726.22	645.99	1342.01	1856.99	1262.94	1328.29	2393.94	766.957	929.148	1298.94	576.776		662.096	450.288		2051.82	788.611	1357.22
P13798	P13798	ACPH_HUMAN	APEH	Acylamino-acid-releasing enzyme	705.843	539.544		5800.19	1049.83	1404.7	2978.01	1507.73	511.555	960.067	788.385	2081.62						1101.19	2459.14	3540.26	320.466	3018.14	404.649	343.445	2756.81	766.357	652.349	1122.24	1330.32	1475.22		464.729	680.442	1323.1	829.637	2362.94	976.674	1461.39		466.881	566.563	3281.95	2270.09	545.832	435.577
P13804	P13804	ETFA_HUMAN	ETFA	Electron transfer flavoprotein subunit alpha, mitochondrial	2346.57	3948.26	2656.89	2537.09	3470.27	4083.81	2550.73	2763.08	4292.64	2576.5	3534.75	2984.37		2968.41	3072.19			3778.47	2428.84	2930.99	4206.37	1412.41	3777.66	3462.22	2529.15	3967.44	3976.54	2790.9	2652.49	3098.77	3297.24	2808.62	4298.55	3194.82	2961.94	2401.37	3583.67	3716.42		2826.66	3770.17	3749.03	2912.21	3489.23	2678.44
P13861	P13861	KAP2_HUMAN	PRKAR2A	cAMP-dependent protein kinase type II-alpha regulatory subunit	399.619				333.466	202.921		324.771			269.332												290.344	307.155		380.239			219.231		110.558	505.314		188.065		433.962	246.967	170.323						352.57
P13942	P13942	COBA2_HUMAN	COL11A2	Collagen alpha-2(XI) chain	28781	42129.8	47037.2	43235	59061.1	10448.4	23971.9	32257.8	28710.4	37718.4	28320.1	41088.3		42371.5	22176.9			60220.8	40440.3	27867.4	39474.2	7506.08	24408.7	48700.2	38341.4	43318.2	38021.4	51125.1	37748.2	29271.9	39304.1	34759.8	15664.1	43099.6	51595.5	40435.1	29885.2	28798.9		34820.4	10493.8	30999.2	53117.1	14256.3	47984
P14174	P14174	MIF_HUMAN	MIF	Macrophage migration inhibitory factor		1191.72	1718.85	269.628	1089.13	749.875		1841.14	346.804	1062.41	2220.03	211.869		1492.61				308.687	1220.39	1889.99	1575.34	1466.7	2555.35	2437.25	1556.27	2015.63	1172.13		2290.98	2186.17	1175.33	2085.69	1464.57	1750.61	220.758	2386.34	1246.69	803.794		773.687	1931.45	5492.77	1881.36	1391.25	2648.84
P14314	P14314	GLU2B_HUMAN	PRKCSH	Glucosidase 2 subunit beta	8448.39	7521.72	10145.6	10919.6	9139.13	9447.3	6333.68	7769.13	7969.16	6609.96	8351.37	6646.22		6963.69	9100.35			7740.91	4142.89	8729.29	9357.56	4330.3	8532.01	9558.86	3825.56	8759.4	9769.15	9425.06	11416.8	10700.8	9509.25	8731.9	10332.7	10008.2	10045.1	7594.98	10406.9	8847.1		10060.3	8528.45	3047.09	8348.37	9733.66	8536.28
P14324	P14324	FPPS_HUMAN	FDPS	Farnesyl pyrophosphate synthase	11252.4	10078.6	6717.77	5457.23	4920.16	7332.48	6028.39	7118.17	4576.42	7328.71	7364.16	7370.88	8630.58	5495.91	11159.8			6097.74	12442.1	10810.8	10680.5	4233.53	7737.46	8233.18	10048.1	9175.84	7190.09	7199.5	9629.57	11139.2	6884.01	9493.01	6696.63	7443.73	10762	7634.35	5224.27	7700.22		9178.96	4551.71	3870.98	5679.33	4977.28	5263.29
P14406	P14406	CX7A2_HUMAN	COX7A2	Cytochrome c oxidase subunit 7A2, mitochondrial	1509.23	1531.05	3091.78	3036.72	2270.41	1806.99	3971.92	2299.71	1956.55	2279.07	3138.23	2791.32	29889.7	1455.13	3273.95			2412.62	1222.25	3171.25	1780.32		1750.32	2739.77	3626.49	3156.54	1996.71	2698.51	1917.51	2780.99	1533.34	1281.36	2149.1	1790.79	2055.05	1654.84	3583.34	2397.41		820.445	1737.71		1793.74	2304.13	3831.97
P14543	P14543	NID1_HUMAN	NID1	Nidogen-1	906.902	2807.25	936.245	5644.4	4846.58	1309.75	7698.86	1322.51	826.502	15317.1	1237.47	839.649		1659.75	567.786			3476.5	4598.07	1193.28	1709.71	11745.7	1295.11	1575.41	11119.9	269.019	1460.76	3451.18	1211.78	1522.33	1786.12	1653.28	1362.27	1705.05	2509.02	5758.29	939.959	1509.29		1502.41	610.244	24362.6	3155.09	1897.22	21482.1
P14550	P14550	AK1A1_HUMAN	AKR1A1	Aldo-keto reductase family 1 member A1	4777.42	4577.34	3209.8	4584.16	2218.73	4268.16	4013.98	3825.33	3976.49	3172.27	4915.07	3889.06		3444.77	4778.31			3647.75	2484.45	3987.72	3746.59	2304.48	5679.26	2836.48	4083.92	3753.69	3301.86	4457.22	4877.83	3775.37	5106.3	4662.09	4033.37	4084.25	4261.06	4867.66	3314.66	4932.62		4232.22	2805.38	3850.68	5144.91	2610.63	4424.64
P14618	P14618	KPYM_HUMAN	PKM	Pyruvate kinase PKM	59320	37644.5	44592.2	39526.4	45331.7	44563.5	37328.3	49788.8	44675.7	38768.9	45130.2	70608.4	91978.9	40767.3	40080			44114.3	29879.4	51130.5	47011.2	32001.5	52154.1	54021.9	35406	48352.5	47206.9	48762.1	51071.2	51520.9	52741.9	51150	37323.4	55895.2	52049.4	59152.8	53089.4	56056.2	91458.7	50606.5	41753.5	23547.9	43221.6	36941.1	32969.9
P14625	P14625	ENPL_HUMAN	HSP90B1	Endoplasmin	35531.2	38586.7	51616.5	28902.6	37757.9	45434.7	29275.6	37446.1	41996.2	27891.4	42975.3	36012.5	41494.8	43735.3	34951.5	2.11096e+06		33633.4	29811.2	31086.8	45415.1	12722.7	42108.3	38063.8	24962.6	45219.2	41550.7	49585.2	47288.4	48488.7	55353	40613.2	51874.5	32837.8	38094.8	33517.1	47009.6	39517.9	190257	52849	42792.2	18009.1	39404.6	47260.6	40332.7
P14678;P63162	P14678;P63162	RSMB_HUMAN;RSMN_HUMAN	SNRPB;SNRPN	Small nuclear ribonucleoprotein-associated proteins B and B'	1811.5	2166.48	1408.02	2196.66	1653.21	1908.97	6803.47	2337.74	1566.22	2572.38	1266.45	2555.44		1457.16	1563.15			1978.06	1673.89	4845.71	1393.55	1216.87	1979.83	1886.33	4349.39	1243.04	1865.55	1057.71	1649.92	681.697	1433.35	1733.42	1162.84	1296.27	2018.69	1233.75	2350.93	1812.3	34075.7	1450.64	1826.93	566.277	1638.67	1233.93	976.282
P14735	P14735	IDE_HUMAN	IDE	Insulin-degrading enzyme				3180.52	1161.59		2789.94			645.397	220.142	6020.81								935.77		670.893			17870.4			1781.9						145.756			872.215							109.131
P14866	P14866	HNRPL_HUMAN	HNRNPL	Heterogeneous nuclear ribonucleoprotein L	5554.5	8351.08	5797.38	4129.29	3597.02	5775.09	4409.76	6503.54	5296.63	5448.28	5217.98	3610.48		5054.65	4348.87			5999.88	3631.18	6670.58	4034.93	1774.26	5082.53	3990.38	3758.97	4538.98	5312.73	3870.92	5865.07	5400.67	4857.61	5861.93	4810.65	6518.52	5653.78	4269.78	4244.72	5555.51		4702.52	5086.29		5551.7	7975.22	5495
P14868	P14868	SYDC_HUMAN	DARS1	Aspartate--tRNA ligase, cytoplasmic	2873.97	2089.58	2292.78		1628.38	2521.15	1929.07	2183.49	1915.1	3060.2	2685.84	3062.89		1967.28	2868.92			2000.92	4062.39	2428.29	2686.54	1706.24	2497.76	2469.2	2892.69	2006.77	2679.99	2732.43	2898.27	2513.48	3130.37	2191.74	3055.17	2459.73	1787.05	2859.58	2353.58	2285.68		2941.67	1915.7		2012.14	2217.84	3114.87
P14923	P14923	PLAK_HUMAN	JUP	Junction plakoglobin	12119.7		10301.9	201016	20903		49167.3	1428.07	51188.2	20408.3	8050.15	153562	248490	993.774	1016.66	679152		7327.35	31141.7	6378.85	822.457	292153	703.226	998.721	64112.1	1741.41	1955.42	60683.6	979.089	49311.9	18963.4		2426.65	1611.28		4138.8	14713	22557.4	138614	1908.39	1672.64			3155.36	2837.12
P15170	P15170;Q8IYD1	ERF3A_HUMAN	GSPT1	Eukaryotic peptide chain release factor GTP-binding subunit ERF3A	416.696	347.562	307.725				498.758	547.159	391.137		467.119	416.021		412.547	563.154					645.382	1053.21		529.754	923.92				872.634	638.783	372.753	731.856	393.089	630.158	397.41	443.421	444.802		253.007		547.285	413.405		642.753	282.786	771.26
P15259;P18669;Q8N0Y7	P15259;P18669;Q8N0Y7	PGAM1_HUMAN;PGAM2_HUMAN;PGAM4_HUMAN	PGAM1;PGAM2;PGAM4	Phosphoglycerate mutase 2	946.109	992.253	1852.4		373.715	1606.66			334.474	628.028	774.857	496.097		1408.77	636.396			1912.77			1040.47		1459.17	2621.78	6731.78	3143.54	1251.48	2369.6	1097.55		866.621	624.353	2826.77	1206.67	2281.86	329.2	1125.02	992.969		177.872	1365.38	494.69			959.661
P15311	P15311;P26038;P35241	EZRI_HUMAN	EZR	Ezrin	38112.8	25193.9	19611.7	16928.6	23255.4	28787.1	37250.8	30912.1	22564.2	25866.5	28033.2	28771.9		26141.6	31960.1			25721.4	19189.6	26769.7	30123	13292.2	32353.1	29261.7	24079.3	21314.3	29854.8	30929.9	25078.3	25454.7	24692.7	28665.7	25465.5	31738.1	26375.1	29453.9	25177.7	25020.6		28341.9	27428.8	20034.5	24987.2	25780.6	20888.1
P15531	P15531	NDKA_HUMAN	NME1	Nucleoside diphosphate kinase A	411.999					292.229												619.537		427.799	487.51		143.863	318.376	221.281	444.133			247.388	504.916	200.82			240.849	28.1588	455.931	306.939	147.237		444.76	257.911		499.022
P15559	P15559	NQO1_HUMAN	NQO1	NAD(P)H dehydrogenase [quinone] 1	3259.42	3580.13	3208.4	3141.49	3627.14	2577.88	2752.96	2975.92	3081.34	2423.61	3270	2909.5		3487.7	3319.09			1516.31	2614.06	2432	3223.27	1692.56	3401.04	1904.44	3269.36	4021.36	4030.36	5473.75	2010.8	1851.19	1964.55	2842.01	3307.97	2777.33	3729	3222.47	3571.74	2952.37		2894.57	2278.36	4079.96	1004.36	2695.17	3482.34
P15880	P15880	RS2_HUMAN	RPS2	40S ribosomal protein S2	17997.3	13433.2	14390.2	11448.2	13290.7	15036.3	14278.8	15263.3	17278.7	14570.7	17715.6	16157.6		20585.6	15763.4			12630.4	9757.93	12459.7	13041.2	3247.68	13502.1	15108.1	13609.1	18992.4	12760.2	15435.5	15380.7	16002	17649	16076.2	15536.6	14757.2	17337.5	15059.1	21391.2	15700.2		16524.6	15714.7	7832.69	18513.5	14333.4	18809.9
P15924	P15924	DESP_HUMAN	DSP	Desmoplakin	29846.3	2011.08	19820.1	340453	52582.9	1823.11	88176.4	3154.78	83728.7	32400.2	15957.5	282129	834676	1135.97	8316.14	1.16649e+06		21191.5	38270.9	31268.3	2210.71	572843	1703.75	2877.63	166936	1985.61	2120.61	121955	10740.9	63820.2	36862.2	880.924	3482.61	6470.56	2915.88	1881.46	26463.1	47762.9	242461	4116.56	2889	6479.84	1615.57	7219.45	7898.61
P15927	P15927	RFA2_HUMAN	RPA2	Replication protein A 32 kDa subunit			871.712		508.895	662.452		909.212	755.885	334.438	370.525	406.484		603.629	327.01				606.377	1047.15			578.166	368.551		518.426	1274.37	525.58	120.32	360.34	540.931		766.833	528.133	231.101	267.917	505.119	1054.79			510.145			556.737	605.806
P16152	P16152	CBR1_HUMAN	CBR1	Carbonyl reductase [NADPH] 1	959.956	948.796	616.522	169.589	2988.64	686.338	1615.05	2055.69	1072.23	1451.61	1171.86	629.106		752.319	1186.14			1828.07	1337.86	672.243	1646.61	1119.78	1275.78	1265.44	2749.16	739.63	755.139	863.402	921.904	812.711	1292.3	1246.18	657.22	1678.85	915.509	1483.61	524.988	1132		1094.25	718.327	1367.57	847.65	1084.97
P16157	P16157	ANK1_HUMAN	ANK1	Ankyrin-1							966.562			2124.23									985.861	863.907		6477.68		335.069	6618.71				175.66	720.123						75.1457						27797.4			5246.13
P16278	P16278	BGAL_HUMAN	GLB1	Beta-galactosidase	1278.03		1996.35	1321.22	745.748	1275.3	3379.21	1131.96	1272.68	1677.88	2470.59	1459.04		1169.4	2595.96			2533.86	923.372	2411.23		2705.99	915.122	1244.27	818.438		1523.7	806.069	944.396	2694.39	1720.19	794.561	1870.63	1390.14	603.692	1063.69	1340.89	2136.99	52946.8	3311.41	895.761			1274.76	1364.37
P16435	P16435	NCPR_HUMAN	POR	NADPH--cytochrome P450 reductase	856.677	1250.55	562.328		435.899	500.547	1322.49	1121.03	1209.96	878.704	1135.18	530.82		1051.37	1188.14			956.464	1540.1	854.981	742.33		690.262	953.749	1487.66	583.22	842.737	748.926	721.951	763.782	1263.86	702.339	743.457	517.84	1009.34	783.567	925.155	605.932		810.481	592.094		767.779	687.568	1287.13
P16615	O14983;P16615	AT2A2_HUMAN	ATP2A2	Sarcoplasmic/endoplasmic reticulum calcium ATPase 2	3816.19	5055.45	4424.16	4549.76	4569.45	3337.26	3554.22	2850.02	4316.94	3664.52	4816.11	3413.89		4346.96	2877.72			4218.32	2170.05	3429.52	3669.5	1354.77	3766.22	4826.62	4342.92	4682.99	2860.73	4100.28	4889.69	3743.53	2613.45	3190.49	5129.98	3283.52	3601.38	2824.63	3725.51	3154.54		4352.67	3955.22	3280.57	4030.83	4098.66	4129.09
P17174	P17174	AATC_HUMAN	GOT1	Aspartate aminotransferase, cytoplasmic	2269.38	2290.78	1545.51	5004.24	7820.8	1291.1	9307.6	2218.94	1898.56	2546.29	1808.63	2058.07		1778.96	1142.35			2567.16	3302.13	4620.9	1643.01	2544.58	2031.23	2413.76	8249.18	1627.51	1934.69	2300.46	1739.16	1759.5	3277.35	1634.31	1669.4	4075.72	886.24	2124.3	2039	2809.3	46024.3	2582.49	1020.81		1865.17	1665.06	1094.49
P17302	P17302	CXA1_HUMAN	GJA1	Gap junction alpha-1 protein	1500.42	1251.99	1117.98		1163.22	549.04		2207.3		1064.72	624.41	625.06		1049.39	571.817					780.476	1748.14		836.465	925.256	269.302	1262.16	413.738	871.419	1190.67	1054.38	1447.26			1224.38	1602.56	765.389	1443.44	1575.41		1442.29	1044.15		994.651	626.174	822.718
P17480	P17480	UBF1_HUMAN	UBTF	Nucleolar transcription factor 1	1437.3	1673.82	1433.62		1699.4	2010.52	2415.15	1365.51	1251.11	1487.19	2145.08			1690.15	2016.65					1380.41	1373.91		1550.75	791.579	1168.38	1429.12	1960.55	2123.86	1307.31	1156.2	1651.54	1180.16	1399.62	1276.16	2287.83	1239.03		1867.48		1612.94	1673.42		2261.88	2395.94	2502.43
P17612	P17612;P22694	KAPCA_HUMAN	PRKACA	cAMP-dependent protein kinase catalytic subunit alpha	628.618	1050.68	744.062	2441.14	1495.68	620.699	1650.16	692.695	1128.49	1298.25	752.029	1654.2		973.249	934.916			686.58	1479.87	1147.47	1320.94		1000.37	952.75	1056.85	958.907	885.297	1036.81	1258.55	659.472	887.548	1212.03	1179.01	1383.1	1136.01	1188.68	1153.32	792.93		762.94	547.894	904.932	952.322	910.49	863.239
P17655	P17655	CAN2_HUMAN	CAPN2	Calpain-2 catalytic subunit	5156.94	4568.32	5897.58	4796.93	6503.46	6827.25	7368.44	5874.12	6470.26	7583.89	8643.44	5442.19		3850.64	4265.15			5884.32	5581.5	5591.77	6746.25	2668.33	5317.45	6553.49	5030.51	4957.66	6906.66	7032	5667.41	6608.16	8903.63	5963.2	6141.72	5586.6	6182.55	7798.12	4724.9	7112.65		5235	3925.54	3277.91	6548.32	4885.15	3225.44
P17844	P17844	DDX5_HUMAN	DDX5	Probable ATP-dependent RNA helicase DDX5	2948.14	3282.95	3787.1	788.973	2954.67	1710.27	3608.1	2647.2	3486.07	3538.02	3984.04	2811.25		2004.47	1767.1			3074.98	1981.73	3257.25	2081.11	1656.61	2953.48	2437.91	3026.07	3101.66	2112.46	4045.72	3090.02	1684.59	2904.9	4225.55	2788.48	3764.6	3928.42	2653.44	2951.51	2463.55		2231.63	2146.72		3219.26	1500.9	2894.97
P17858	P08237;P17858	PFKAL_HUMAN	PFKL	ATP-dependent 6-phosphofructokinase, liver type	3615.17	2843.66	1558.78	1228.15	1916.11	1984.76	4046.79	3859.73	4055.55	2886.16	3115.86	3535.43		3244.48	3868.55			2592.27	3577.86	2408.13	3102.55	5785.43	2947.98	3561.24	4757.61	3029.22	1864.13	2147.79	1883.39	3522	1996.22	2197.04	3374.56	2256.02	2152.78	2217.37	3332.53	2038.56		1450.21	2545.11	4406.43	2561.9	2381.9	4125.35
P17931	P17931	LEG3_HUMAN	LGALS3	Galectin-3	3194.8	1402.39	2767.71	13179.8	3671.33	3087.52	5447.43	2545.08	4090.7	3256.89	3061.25	16248.1		2532.57	3318.61			2372.42	3984.22	11029.8	1945	7511.38	5025.25	4608.99	10318.2	2247.24	2216.61	2445.72	2695.07	7321.14	2217.54	2136.78	2054.4	6389.24	4525.53	3016.38	4957.25	4104.1		2287.94	1951	3819.58	4059.02	1150.98	2269.63
P17980	P17980	PRS6A_HUMAN	PSMC3	26S proteasome regulatory subunit 6A	5108.93	3392.14	3392.98	3163.37	4276.12	3811.81	4085.42	4938.15	3803.76	4583.8	4187.86	3394.8		3972.8	2582.46			3977.45	4973.25	3969.85	5623.45	2716.47	4783.48	4810.55	4414.47	3023.9	3947.17	4933.39	4804.07	4595.75	5426.91	4956.74	2963.99	5161.67	4655.35	5364.45	5553.36	3454.51		3385.31	5038.7	2089.33	4757.18	4231.46	4156.79
P17987	P17987	TCPA_HUMAN	TCP1	T-complex protein 1 subunit alpha	10469.2	6745.2	5862.8	5043.07	9050	7726.32	8986.49	7536.56	7004.47	9177.41	7784.84	7908.61		6188.5	9490.63			6630.8	10739.7	7119.31	8164.7	2271.64	9818.22	8841.11	6724.2	8281.9	8319.41	7870.36	5488.28	7217.38	8194.25	9221.87	6493.31	10026.9	7532.71	9682.31	5771.26	8007.85		5704.31	8079.17	3480.66	8369.35	5240.4	5525.91
P18077	P18077	RL35A_HUMAN	RPL35A	60S ribosomal protein L35a	9434.64	10518.7	7778.8	7754.13	6336.54	10080	6834.36	10924.4	8256.58	7275.32	9519.39	10831.1		8069.51	10922.5			8228.39	2715.97	7573.94	5890.05	2917.83	9496.74	8572.24	3357.59	9764.66	6502.22	9017.38	10256	10848.8	7144.87	6541.65	8831.41	7632.87	9470.54	7468.8	10518.5	7557.87		6912.8	6198.87	5020.65	7373.01	9758.82	8020.27
P18085	P18085;P61204;P84077;P84085	ARF4_HUMAN	ARF4	ADP-ribosylation factor 4	2391.39	737.596	1262.08	1383.76	1436.91	895.283	1361.98	1710.41	1746.88	1511.25	2474.39	2272.49		3642.79	1388.58			1137.52		1610.89	2408.34		2168.05	2697.58	1349.36	2070.61	1349.31	1331.55	1281.68	1510.57	2394.73	1335.99	2450.14	894.615	1014.95	2073.41	1830.31	1378.14		1294.71	560.566		1908.29	1958.82	1848.1
P18124	P18124	RL7_HUMAN	RPL7	60S ribosomal protein L7	11253.5	12108.6	11841.7	7868.2	8847.59	10350.3	8572.47	11155.8	8812.53	8313.56	11303.5	11348.6		11281.9	8219.26			9347.43	5994.8	9678.3	8797.6	2744.42	8512.72	9541.07	6088.02	11253.3	9639.7	11410	9965.04	10786	10711	9421.29	11086.9	9867.55	10729.5	9376.52	10660.6	8398.8		11365.8	7867.49	3722.87	11874.9	9813.86	11253.7
P18206	P18206	VINC_HUMAN	VCL	Vinculin	6889.23	5915.6	7649.95	11462.2	10001.4	5866.69	11108.5	6392.36	5193.6	9809.52	5291.38	7593.45		3983.71	7073.1			8473.84	8408.86	10036.3	7948.78	11247.4	6250.42	6632.09	9964.45	6628.97	5801.71	8476.19	5430.37	6426.84	10501.2	7870	5864.91	8176.9	7240.21	10965.9	6679.52	10630.2	79133.9	6775.54	5981.82	9459.82	5435.85	4624.09	7812.9
P18433	P18433	PTPRA_HUMAN	PTPRA	Receptor-type tyrosine-protein phosphatase alpha	1112.4	1647.4	2629.15	1616.09		1314.56		1763.23	2565.36	1623.46	1121.95	2407.1		3615.59	2280.67			3699.42	2495.77	1200.29	2670.78		2138.97	2974.31		2007.14	1262.34	3458.39	869.388		1606.62	2638.95	2834.35	2948.81	4340.29	2554.47	2066.54	1940.79		1370.42	1687.48		2216.32	1644.14	2421.45
P18564	P18564	ITB6_HUMAN	ITGB6	Integrin beta-6	4510.88	2455.63	3201.81	2810.08	4287.64	4679.85	7499.34	2457.76	4626.02	8993.3	5134.22	3717.76		3902.7	2737.07			7266.52	5649.29	3342.79	3098.27	5638.53	4026.98	3904.86	4472.9	6019.42	6002.5	6119.88	4355.27	2199.74	3722.03	3193.63	3881.35	4503.17	6564.02	3617.54	5192.64	9401.8		3855.83	3040.52	10436.5	3489.1	4649.23	6869.53
P18583	P18583	SON_HUMAN	SON	Protein SON	987.39	813.691	945.696	1871.69		621.658		473.598	467.194	1432.69	1416.86				286.39			309.478		806.942	1233.22		1256.7	241.987	574.398	394.708	858.204	1176.01	1381.84	1039.33	387.535	713.309	963.251	638.092	1119.38	1239.37	270.101	1754.83		313.834	865.921			988.741	1090.08
P18621	P18621	RL17_HUMAN	RPL17	60S ribosomal protein L17	6104.51	7102.18	6645.71	5238.04	5842.08	8051.95	6126.08	7578.51	6586.77	6069.58	8613.09	9789.33		9271.09	5504.58			5169.77	5716.07	5682.36	5379.2	1024.02	7576.9	7274.01	4755.92	8544.19	5862.03	5995.79	7607.4	8899.92	6985.69	7900.72	6166.52	7292.69	7828.87	6414.77	6602.54	5257.21		7893.83	6579.87	4431.98	10345.2	6064.43	6861.32
P18754	P18754	RCC1_HUMAN	RCC1	Regulator of chromosome condensation	2412.5	1906.33	1919.07	6495.36	2501.51	2640.86	1377.74	1518.86	2121.17	2733.24	2548.14	2064.71		2895.23	1635.02			2296.35		3759.88	1903.59		2331.92	2450.24	1228.16	1789.62	1465.34	2391.47	3238.41	1919.62	2261.88	2882.93	2657.97	2643.89	1717.85	1794.75	1829.98	2165.81		1991.19	2682.9	1030.4	2589.77	3624.12	3326.07
P19012	P13646;P19012	K1C15_HUMAN	KRT15	Keratin, type I cytoskeletal 15	3704.84		5521.11	36617.4	11532.8		40844.7		29163.3	6225.56	43649.3	11196	150169					10699.4	20565.5	139539	92.575	61769.7		2525.82	70265.6			9905.1		10587.7	3365.47		1960.16	11382			6512.24	11505.5						2730.84	2739.29
P19174	P19174	PLCG1_HUMAN	PLCG1	1-phosphatidylinositol 4,5-bisphosphate phosphodiesterase gamma-1	254.357		261.536			392.835		214.314		305.528	274.009	233.14		302.33	768.164				608.199	501.813	197.227		458.449	349.056		478.328	347.476	264.205	361.321	210.973	326.309	331.742	226.665	389.736	392.457	346.193	273.474			351.423	369.936		355.572	415.458
P19338	P19338	NUCL_HUMAN	NCL	Nucleolin	23863.9	23471.2	20499.7	12247.7	23498.2	26194.3	22625.7	24400.4	23181.5	19672.9	23003.5	13705.6		27412.6	21677.3			14940.4	16249.2	26354.9	17577.9	7600.14	23676.8	20848.2	13051.1	17435.8	22384.4	21417.2	23119.4	17963.6	17075.2	22474.2	22035	19439.8	20796	14815.6	17477.3	25162.4		17049.4	24551	5587.85	22586.1	23147.8	22600.9
P19367	P19367	HXK1_HUMAN	HK1	Hexokinase-1	5172.82	5407.24	5846.6	5175.11	4140.36	6602.2	5024.3	5927.58	6120.99	4691.58	7873.82	5542.96		5434.07	4749.09			5874.9	2721.74	5291.12	6202.75	1275.51	5069.7	7549.93	4978.67	6342.5	5558.4	4799.03	5683	7967.75	5308.29	5308.4	6945.55	6031.88	4991.62	5490.88	6485.25	5497.34	643113	5067.82	7785.16	4765.47	5625.43	5013.63	5988.42
P19525	P19525	E2AK2_HUMAN	EIF2AK2	Interferon-induced, double-stranded RNA-activated protein kinase	642.818	1377.81	1126.58	1084.62	937.848	692.289		794.095	760.768	611.436	1504.16	634.089		2271.18	624.033			1149.43		814.541	1399.08		1066.27	1471.39	228.74	1211.47	1471.38	801.545	697.846	713.247	1186.37	605.798	731.045	545.194	1588.29	1245.41	817.83	1326.69		1203.43	880.062		995.289	837.106	299.677
P19623	P19623	SPEE_HUMAN	SRM	Spermidine synthase	22337.6	17429.6	14132.5	10697.3	17070.8	14634.1	11252.1	17633.8	12548.2	11406.4	12280.6	13973.7		9275.19	13871.3			17811	23620.6	12676	17196.3	16125.1	14174.7	12418.5	15323.5	12656.1	17011	13433.6	11936.5	9885.66	14009.6	16075.4	13454.9	16787.4	12463.2	20056	13469.9	14932.1		20862.8	12040.5	22886.8	9901.04	12308.3	17441.4
P19823	P19823	ITIH2_HUMAN	ITIH2	Inter-alpha-trypsin inhibitor heavy chain H2		5314.93	909.896		5406.93		1860.23		1304.58	7267.98	570.486			1119.29	859.143			6534.61	4250.78	942.217	104.808	13764.7	311.355	586.774	5079.66	683.637	421.05	1189.47	717.713		1423.54	1745.18		367.726	1030.64	5003.07	598.816			1029.5		9804.95	1386.32	256.811	10460.4
P19971	P19971	TYPH_HUMAN	TYMP	Thymidine phosphorylase		155.862			231.332							445.565									75.0575				1382.88					278.449							153.466	157.619
P20073	P20073	ANXA7_HUMAN	ANXA7	Annexin A7	515.724	807.994	769.165	487.53	1604.82		1229.35	976.674	659.429	1583.24	1180.92	1643.94		905.167	1203.28			1095.52	2189.02	2172.32	309.506	1964.99	1532.93	530.457	2231.87		394.196	654.925		1518.08	1080.88	676.483	941.279	802.054	849.111	1372.96	2027.64	3029.87			750.886	2474.27	500.861	379.865	869.396
P20339	P20339	RAB5A_HUMAN	RAB5A	Ras-related protein Rab-5A	873.513	1868.07	1385.93		2036.49	2303.03	2063.94	934.457		1874.18	2482.89	1289.85		2244.43	965.489			143.682		918.995	1451.56		1749.79	2067.02	1328.3	3195.62		1019.77		1726.67	1693.47			1628.03	1562.22	2255.92		2054.78		1292.3	2059.25	1773.62	232.755	587.926	1303.93
P20340	P20340;Q9NRW1	RAB6A_HUMAN	RAB6A	Ras-related protein Rab-6A	11970.4	9350.74	9112.16	8337.99	10705.4	9675.03	11066.3	10686.4	6534.55	8292.41	13169.5	9422.68		8839.79	10112.2			12776.9	8043.87	11415.9	11642.5	6996.32	10285.7	11181.6	9621.11	8238.58	10883.7	9109.69	9314.86	9418.57	11466.6	10581.4	10685.2	11892.8	13397.7	14210.8	10076.6	10311.5		9962.82	11551.9	9420.87	9483.32	8454.5	11584.3
P20618	P20618	PSB1_HUMAN	PSMB1	Proteasome subunit beta type-1	1041.96	567.5	161.252	2495.5		628.896	1302.2	685.894	1229.79	1382.8	566.937	896.522		973.38				717.863	3424.62	8608.25		6435.46	925.884	571.774	2508.42	465.599		1419	543.333	2096.58	684.607	427.107		1657.93	790.285	951.409	809.059	1012.11			1033.15			853.527	465.66
P20700	P20700	LMNB1_HUMAN	LMNB1	Lamin-B1	16059.4	24435.5	23210.7	14837.9	15438.2	26759.5	14480.7	16699.9	28363.1	13682.6	26707	11854		30521.5	21615.2			18858.5	14425.6	22803.5	14610.6	7889.8	24320.6	17252.6	9766.89	23128.4	26688.2	20389.6	22120.6	23925.5	18391.1	25436.9	22091	18467	16098.1	13625.7	18781.9	19965.1		29616.3	26567.1	5192.57	21159.6	29100.8	21034.7
P20930	P20930	FILA_HUMAN	FLG	Filaggrin	2409.63	1853.8	3308.2	42418.3	3994.34	3224.85	14116.6		18469.4	6838.87	1626.06	11366.6	180022			241988		8556.21	22933.3	11484.5		95235.9	2251.68		16722.1	2251.88	388.04	6859.73	962.688	15397.9	3172.18	2126.67	2128.24	5097.69	2814.94		15645.7	8669.75	153651	830.918	2055.87	2249.52	2675.32	2356.69	4197.17
P20962	P20962	PTMS_HUMAN	PTMS	Parathymosin	1688.6	782.742	588.225	594.091	718.749	1823.62	897.084		687.488	708.903	1520.93	709.99		1102.33	761.001			740.409		631.641	260.81		1587.7	527.737	606.997	1520.56	443.891	1365.02	1003.5	1490.77	1445.29	1226.64	683.261	301.939	699.736	1119.59	767.762	919.364		1301.88	775.269		787.79	1234.43	1115.86
P21281	P21281	VATB2_HUMAN	ATP6V1B2	V-type proton ATPase subunit B, brain isoform	2006.74	3312.71	4744.59	4416.62	8144.25	2371.01	4937.76	3195.56	2825.97	3874.95	4066.4	6567.2		3391.47	2274.27			6238.74	5732.84	6277.1	5615.6	1446.78	4410.45	3503.63	7884.23	3345.63	3990.58	4282.07	1929.63	4406.68	3836.79	1278.47	1977.66	3312.12	2836.64	4636.37	4149.36	2037.87		3182.19	3717.5	6564.55	5252.29	2272.03	5645.27
P21291	P21291	CSRP1_HUMAN	CSRP1	Cysteine and glycine-rich protein 1		1887.05		1643.68			1356.28		600.179	1756.92	1529.75	1243.24						893.461	1334.48	729.59	1677.66	1628.67	617.437	1398.98	838.21	2539.23	1528.51		1186.71	1013.11				766.11	1685.85	1019.26	893.201	1102.97					786.549	808.082	2507.98
P21333	P21333	FLNA_HUMAN	FLNA	Filamin-A	41247.9	28241.2	25138.9	32958.6	38747.7	21031.2	40312.6	31617.8	18062.8	50423.5	19377.7	35862.6	60485	22740.8	25965.7			35563.6	41024.9	27272.6	29675.1	46861.1	26621.8	45043.4	41601.5	30796.1	25031.8	25879	25401.3	18221.4	31326.9	26200	21951	37102.6	38375.3	49747.6	27886	29647		23702.3	23717.7	64512.6	30003.6	13955.3	40756.9
P21399	P21399	ACOC_HUMAN	ACO1	Cytoplasmic aconitate hydratase	4304.68	3949.65	3370.34	3407.51	3637.39	3766.93	3550.95	3971.84	3569.39	3796.9	3099.91	3158.23		2863.01	3740.2			3143.21	4602.63	4359.26	3553.81	3416.99	3601.72	3904.94	4604.12	2840.43	4103.18	3143.87	3122.31	3829.4	3924.46	4248.19	4094.94	3277.52	3808.25	4595.35	3069.02	3716.9		3488.74	3274.69	3699.05	3784.82	2543.89	3292.37
P21796	P21796	VDAC1_HUMAN	VDAC1	Voltage-dependent anion-selective channel protein 1	6642.25	8319.33	9400.95	4494.67	9020.64	8061.53	11426.1	9891.54	10383.5	5091.28	10958.1	6640.94		9703.24	5645.84			7070.82	6309.12	7762.16	8405.44	5018.65	7933.92	9957.87	9491.88	7304.04	7958.25	7391.32	7156.54	11620.7	8003.21	7261.72	9101.3	6767.72	7489.72	6054.43	9612.08	9418.27		7821.23	9075.17	3987.99	7745.52	9384.99	8679.74
P21810	P21810	PGS1_HUMAN	BGN	Biglycan				1029.41	1486.06		1728.74			2443.69									3700.45	582.217		836.468			4264.36	959.612								998.049	448.422	1573.63	255.551					2911.25	1459.48		6088.5
P22061	P22061	PIMT_HUMAN	PCMT1	Protein-L-isoaspartate(D-aspartate) O-methyltransferase	1893.47	1724.53	2770.6	4959.71	2958.15	2070.58	4540.91	4869.26	2411.93	1571.4	2271.39	3676.02		2937.93	2489.58			983.786	2400.37	2207.43	3067.46		2193.45	2275.85		1857.02	2647.78	3310.9	2513.71	3560.58			1149.58	2925.04	3013.03	3536.6	3429.38	3723.53		2015.35	1201.72		2205.79	1632.75	4130.51
P22087	P22087	FBRL_HUMAN	FBL	rRNA 2'-O-methyltransferase fibrillarin	4358.3	4072.96	3844.32	3273	2950.04	6138.7	1761.61	3251.01	3295.31	3583.19	4031.67	2245.41		4739.03	2910.72			3816.24	1898.75	4683.08	4636.95		4040.44	3126.02	1327.37	4142.56	4152.6	1245.36	3548.46	3618.27	2645.96	5392.74	3189.61	3084.07	3133.68	3675.4	3157.41	5710.58		3871.99	5459.01	3530.62	3053.38	4841.62	3539.4
P22102	P22102	PUR2_HUMAN	GART	Trifunctional purine biosynthetic protein adenosine-3	5010.47	3618.55	3227.86	3436.53	3390.86	2219.32	3628.1	3496.99	3646.16	3065.06	3878.27	3344.39		2849.26	1327.81			3296.05	4099.25	4204.09	3033.34	2158.23	3134.39	4163.21	3338.96	3226.02	3069.04	2957.55	3047.67	3366.66	2929.93	3459.91	2866.46	3657.42	3737.31	3833.42	2923.97	3129.42		2905.83	2084.42	4819.32	3264.06	4233.24	2513.38
P22234	P22234	PUR6_HUMAN	PAICS	Multifunctional protein ADE2	3120	1526.02	2762.02	4258.25	2449.48	2533.74	3798.72	3545.81	3305.13	2206.15	2519.94	2861.68		2140.07	2222.21			3094.64	2227.84	5368.38	2342.3	1445.19	3148.14	2968.56	2764.37	2133.89	2484.72	2503.96	2109.63	3040.79	3110.78	2538.93	2413.06	2881.28	2402.96	2460.44	2344.39	3282.96		2384.73	2266.63	1445.83	1906.41	2595.55	1991.09
P22307	P22307	SCP2_HUMAN	SCP2	Sterol carrier protein 2	3110.27	3197.24	4848.08	3506.6	4888.27	4376.26	2065.62	3990.12	3726.94	2952.95	3818.4	4314.88		4861.86	4289.53			5124.09	1147.63	3808.94	5837.73	2704.92	4157.72	4444.55	2172.43	7396.39	2960.98	3803.27	6960.74	4759.14	3852.55	4103.94	4879.01	4062.69	3474.35	3515.24	3376.18	4993.6		5076.58	4827.86	2842.28	5744.89	5095.98	5052.88
P22314	P22314	UBA1_HUMAN	UBA1	Ubiquitin-like modifier-activating enzyme 1	14980.6	11335.6	9763.78	9765.81	11666.3	12360.8	12252.4	11629.8	11147.1	12059.8	10088.7	10973.4	30415.1	9932.05	11496.3			13358.5	16574.9	13354.8	13114.7	7214.04	12433.2	12401.7	9396.75	10005.6	13587.1	13408.9	10839.7	11029.2	12086.7	13833.4	11773.9	14555.8	12287.6	14326	10920.9	12159.1		10573	11319.3	8881.52	12263.3	11055.1	11910.7
P22392	O60361;P15531;P22392	NDKB_HUMAN	NME2	Nucleoside diphosphate kinase B	19769.8	20948.5	16572.1	28133.2	20305.6	18628.4	17628.7	21009.7	18778	16682.9	18855.3	29732.5	155022	17792.5	19436.7			21242.9	25026.2	24266.5	13420	27996.4	17670.4	23968.5	25330.4	15071.8	17714.5	22589.3	17159.5	23720.2	18095.6	18101.8	15537.4	19228.9	22935.2	19071.5	20733.5	20200.9	29348.3	14499.2	15750.7	19238	17247.6	17676.6	23807.4
P22570	P22570	ADRO_HUMAN	FDXR	NADPH:adrenodoxin oxidoreductase, mitochondrial	4161.34	3402.7	4314.18	2833.21	3912.44	3589.78	2173.24	3889.02	3786.28	1893.04	4533.41	1843.8		4102.98	6140.56			2570.9	2685.72	3864.28	2330.87		4796.01	3570.23	2525.9	3731.76	5186.17	3391.89	3785.97	2553.75	3919.03	3275.06	5020.22	3811.94	2333.72	2374.16	3637.95	4767.42		2158.92	3453.48		965.064	5028.03
P22626	P22626	ROA2_HUMAN	HNRNPA2B1	Heterogeneous nuclear ribonucleoproteins A2/B1	33365.4	50651.8	54696.2	35972.9	42499.8	54474.9	41342.7	45048.8	44603.7	43354.2	52034.8	34464.5	172990	52810.7	46699.5			37557.5	28512.9	62077.3	38824.3	18032.8	58511.4	36576.2	27445.9	45444.4	50242.4	44546.5	58710.9	48919.6	42930.7	47703.4	51292.6	44772.1	39494	34956.9	40046.2	46366.7		47517.1	52798.8	10222.5	53443	62625.7	41902.7
P22694	P22694	KAPCB_HUMAN	PRKACB	cAMP-dependent protein kinase catalytic subunit beta	749.391	887.061	757.883				590.31	837.597	868.818	405.754	799.963	1378.74		699.717						737.307	519.569	401.001	356.775	1240.41	69.6398	724.55	346.612	335.635	320.256	497.576	1192.08	421.808	232.206	368.755	232.649	185.363	833.686	262.58		312.89	259.187		232.15	261.964	564.099
P22695	P22695	QCR2_HUMAN	UQCRC2	Cytochrome b-c1 complex subunit 2, mitochondrial	979.686	1130.72	1462.91	894.524	1819.84	1829.41	952.255	1652.2	1731.42	676.188	2600.46	1126.75		1795.77	1191.92			1276.02	1213.82	1472	1048.06		1381.39	1130.62	2381.27	1546.37	1033.89	1673.04	1363.79	959.006	340.509	1669.1	1297.14	1691.61	1439.94	890.534	1966.58	1252.72		2173.91	1633.37		1665.51	1579.23	2231.22
P22735	P22735	TGM1_HUMAN	TGM1	Protein-glutamine gamma-glutamyltransferase K	3184.61		4944.51	26005.3	6396.26		45202.7	413.37	10031	7456.21	586.18	15876.8	162220					6550.06	13308.4	39487.7		23790.7		4100.25	33697.8			3545.21		9943.02	2062.15		1123.31	7295.24			7693	16088.3	52621.9	2576.81		1389.81		1508.9	2024.72
P23246	P23246	SFPQ_HUMAN	SFPQ	Splicing factor, proline- and glutamine-rich	6358.5	7202.63	9621.33	5692.92	7108.7	9339.56	6506.75	8691.53	7584.29	8278.83	10094.5	4059.93		9086.25	6968.97			6124.07	4265.33	11179.9	5853.45	2816.19	9952.6	7047.75	3976.91	7923.46	9710.19	5637.34	9326.4	8222.84	6451.71	8411.56	7827.06	8511.6	6224.66	5750	6958.99	10743.2		5951.8	10027.6	1037.9	7774.34	10127.4	9674.41
P23258;Q9NRH3	P23258;Q9NRH3	TBG1_HUMAN;TBG2_HUMAN	TUBG1;TUBG2	Tubulin gamma-1 chain	1245.36	1744.12	2300.68	2767.77	919.166	1787.08		1605.03	1016.47	1573.21	1086.36	1477.38		1779.25	1622.78			2718.62	1927.57	1421.59	1997.9	492.713	954.477	1748.06	1637.02	1151.27	2826.88	846.143	1714.35	2165.28	1625.28	2155.08	1502.55	2055.25	1224.49	2060.89	1341.74	2701.45		1583.78	1576.09	905.218	2677.74	1360.87	1478.06
P23284	P23284	PPIB_HUMAN	PPIB	Peptidyl-prolyl cis-trans isomerase B	4732.3	5220.3	5092.81	6547.22	4411.05	4575.79	4940.06	5977.89	4300.93	4780.54	5595.47	4838.1		5990.84	5412.5			4163.8	3053.07	3721.01	3621.99	6024.75	4053.49	4410.13	5559.12	4448.29	3313.86	4996.76	6251.65	5411.73	4282.49	4220.15	3957.82	3200.38	4983.03	5299.45	6044.34	4062.29		3972.7	2613.54	5574.27	4444.64	5675.75	6689.21
P23368	P23368	MAOM_HUMAN	ME2	NAD-dependent malic enzyme, mitochondrial	3102.19	2742.38	2857.13	1925.16		3060.08	1615.35	3148.16	2998.96	2629.59	3498.13	3605.97		2269.51	2015.9			1215.07	4232.57	1750.34	1959.12	142.656	2666.3	3956.59	186.327	2773.53	1925	3899.69	3113.73	3550.49	2420.89	2831.71	4054.22	1956.71	2834.7	1447.61	3356.63	4862.56		3185.3	4660.49		2369.19	3632.57	4031.78
P23381	P23381	SYWC_HUMAN	WARS1	Tryptophan--tRNA ligase, cytoplasmic	6513.62	2200.19	2109.74	4021.77	2862.47	3444.62	2627.1	4553.87	2804.98	2858.71	1224.51	2574.17		2849.26	2644.02			3786.9	3700.06	2672.6	2932.92	1952.59	2449.15	6791.33	2413.77	2677.67	1523.93	2257.14	2156.96	2453.89	2125.46	2640.1	1582.03	3986	3299.3	3427.26	2843.36	4001.41		3723.06	3510.57		2116.1	1034.62	1661.09
P23396	P23396	RS3_HUMAN	RPS3	40S ribosomal protein S3	10210.9	13033	9776.47	10768.7	7891.42	7669.59	16320	8541.17	9199.26	6339.89	15062.8	8904.26		7566.8	6151.77			9330.89	7097.73	8303.23	8472.63	3496.4	9238.7	8442.1	19179.5	8764.9	11013.8	9717.32	9851.58	7960.3	9980.53	7253.78	9314.66	8192.29	9037.05	8531.78	10871	8275.83		8441.44	6290.33	6214.44	8194.85	8579.09	9899.52
P23471	P23471	PTPRZ_HUMAN	PTPRZ1	Receptor-type tyrosine-protein phosphatase zeta	2669.64	2512.91	4193.6	5281.05	2157.1	2964.8	1922.43	4420.05	3078.8	3380.78	3621.7	4512.21		3979.38	3383.79			5039.6	3028.59	3235.09	4354.23		3862.85	3364.85	951.43	3535.19	5294	2631.53	3213.28	4455	3621.95	3846.3	2768.79	3178.67	5004.52	3797.53	2992.76	3460.69		3871.64	2142.74		5837.31	3048.79	2186.99
P23526	P23526	SAHH_HUMAN	AHCY	Adenosylhomocysteinase	2647.67	3018.83	4067.37	12668	4203.85	3080.3	7291.72	4307.31	5623.25	4185.09	4423.61	6818.96		4320.01	3205.09			3941.06	3794.66	11218.9	1727.9	11749.6	3197.71	2477.36	8561.21	3005.92	3204.53	4371.2	2155.29	5709.46	6528.46	2498.83	3467.48	5402.8	4121.27	3069.27	5934.59	3146.88		3568.75	1751.12	4927.71	3819.52	2955.25	2317.58
P23528	P23528;Q9Y281	COF1_HUMAN	CFL1	Cofilin-1	22320	23977.2	20384.3	12974	23502.5	18145.6	14272.4	21956.9	14023.3	25579.7	19520.4	19454.3	7446.27	21937.9	24592			18570.4	26592.1	16180.8	17833.6	10067.9	19732.8	19107.6	20168.8	21811.4	19279.9	19613.8	21188.9	18871.5	24157	19478.1	16910.4	19373.5	23107.3	29052.3	16004.4	16763.2		20674.9	14358	31614.4	23193.1	19006.3	34857.4
P23588	P23588	IF4B_HUMAN	EIF4B	Eukaryotic translation initiation factor 4B	1653.77	941.049	1445.2		1724.67	375.966	2665.57	1872.24	630.782	954.997	1196.81	797.073		931.835				1042.15		1925.94	4543.55		2071.84	2855.33	835.568	1141.08	2931.18	1039.84	3681.77	911.052	3113.34	1561.5	904.428	2118.69	1516.18	3554.01		3032.52		4087.72	787.954		1910.09	2156.08	1543.31
P23634	P23634	AT2B4_HUMAN	ATP2B4	Plasma membrane calcium-transporting ATPase 4	718.797		862.081		1878.22	1132.79	1889.65	495.276	2277.77	2903.38	3098.22	999.549		691.551	2259.07			2752.15			1565.6		1180.11	2076.31	1046.03	1382.46	723.684	1397.29		989.32	959.117	473.808	2485.6	525.211	1153.16	1960.91		2269.29			1587.64		383.1	1764.23	5488.66
P23919	P23919	KTHY_HUMAN	DTYMK	Thymidylate kinase	1028.74	103.791	1438.01		1581.12	319.137		727.974	1012.1		811.595	668.276		995.137	1000.55			1293.87		664.587	632.402		780.413	1890.26		257.842	1456.42	517.199	362.555	871.985	1290.2	166.399	823.178	777.612	890.185	1272.7	527.873	1224.06		841.767	509.173		1838.77	1083.67	1777.66
P24043	P24043	LAMA2_HUMAN	LAMA2	Laminin subunit alpha-2		851.808	530.721	1799.05	1465.39		1620.84	527.478		1844.02	309.846	551.12		261.378	1568.19			670.742	1650.1	1001.82	441.417		867.476	845.367	1981.39		938.171	965.137	855.152		676.182		426.986	730.204	1025.28	1565.18	783.58	1192.03		623.577	330.565	3168.6	1290.94	1009.84	4680.46
P24534	P24534	EF1B_HUMAN	EEF1B2	Elongation factor 1-beta	7788.69	7357.23	7880.96	9105	14058.1	9585.44	11859.5	10907.5	7710.72	13298.6	10480	9937.89		4898.65	10425.1			8109.8	10013.1	9802.4	8458.58	2632.97	8478.71	8897.16	5831.99	10684.7	13613.3	11805.4	4670.7	7525.29	13111	6955.71	4930	10095.3	11207.2	15484.3	8562.85	10369.3		10931.6	10023.1	7723.82	8876.24	8112.6	8315.91
P24539	P24539	AT5F1_HUMAN	ATP5PB	ATP synthase F(0) complex subunit B1, mitochondrial	3224.06	2696.95	2855.54	3021.78	1801.87	2837.97	3367.62	4083.11	2851.59	3335.42	5261.3	2904.29		2565.65	1862.08			2343.22		3764.15	3047.83		3248.72	3546.96	2503.16	4116.87	2131.42	1603.9	3157.23	3375.91	1968.74	2690.74	4370.66	2432.59	4055.17	1258.44	4255.27	3092.82		3030.21	3388.58		2275.58	3209.88	1881.82
P24666	P24666	PPAC_HUMAN	ACP1	Low molecular weight phosphotyrosine protein phosphatase	789.242	977.839		3496.87	1301.97	360.93	3681.6	662.777	419.243	1002.58	1240.69	1643.53			622.661				2575.9	2579.83	296.773	3806.31		775.937	2784.71	962.926		1273.76		1285.71	293.761		494.243	303.046			564.89					1309.09	1543.78	441.372
P24752	P24752	THIL_HUMAN	ACAT1	Acetyl-CoA acetyltransferase, mitochondrial	9457.29	6618.32	8660.28	5297.01	7050.96	11552.8	6133.06	9737.34	12938.1	5944.7	11004.7	7399.22		11718.2	13130.1			8246.16	4918.33	6559.12	10571.6	2233.48	13054.3	10408.2	3069.31	9333	8606	9068.74	8751.97	9794.49	9599.2	9626.9	11927.6	8819.48	10892.2	6696.81	9696.66	8864.13		9139.73	13888.6	3909.01	8981.19	12052.4	8102.68
P25205	P25205	MCM3_HUMAN	MCM3	DNA replication licensing factor MCM3	851.203	3166.18	2923.95	1544.68	2744.55	1327.96	2052.53	1936.21	2253.53	1703.42	1851.35	2791.78		2568.51	1452.78			2386.83	2138.54	3262.81	1539.11		1306.74	1951.69	3843.68	1909.51	2643.07	2065.55	1757.48	1511.39	1925.23	2328.15	3109.8	3685.03	1590.05	1426.68	1474.81	2024.13		1773.46	2451.6		2433.19	2530.44	2370.37
P25311	P25311	ZA2G_HUMAN	AZGP1	Zinc-alpha-2-glycoprotein	2216.8	2458.45	3212.61	18960.9	5283.85	6207.54	23296.2	1773.43	9030.38	3994.47	2022.71	9272.41	206519	2428.79	1406.12	634074		4743.13	19991.7	43616.1	2257.72	22516.3	1354.52	2444.56	36015.7	2662.08	2564.9	4623.77	1812.44	12359.2	11522.8	1237.3	2255.96	5399.41	1839.03	1559.23	31765.8	12313.1	383738	2273.65	1340	5819.18	2438.64	2329.64	3644.64
P25398	P25398	RS12_HUMAN	RPS12	40S ribosomal protein S12	3535.93	2434.32	1896.8	6084.53	2466.67	5163.17	1438.8	3598.63	2580.25	3188.06	4382.1	3313.81		4663.4	3063.35				3631.56	3649	3559.52		4592.55	4564.06		4332.86	3193.51	3299.12	2648.97	2685.2	3480.34	2190.7	1614.29	3457.91	2999.93		2540.65	3616.03		4505.75	3799.92		1727.02	3868.5	2270.41
P25685	P25685	DNJB1_HUMAN	DNAJB1	DnaJ homolog subfamily B member 1	1111.46	1382.58	1487.96	2216.37	1851.68	1795.43	2268.36	1712.31	1716.24	1614.66	2079.33	1581.67		1639.77	2166.68			747.092	1574.45	1524.11	1140.18		1529.8	1201.94	2111.43	1046.54	1274.74	1511.55	748.551	2128.11	1478.89	1759.35	1584.46	1204.05	1811.17	1752.15	2414.88	1520.3		1314.65	1925.85	2910.23	1422.25	1365.59	1041
P25705	P25705	ATPA_HUMAN	ATP5F1A	ATP synthase subunit alpha, mitochondrial	15886.9	21614	22399.3	14871.7	19700.2	21449	21140.8	23894.8	24864.9	13840.3	28389	16626.5	2925.71	21092.5	17902.4			16490.1	13590.2	19243.4	21413.4	5017.8	21749.3	19177.6	10426	21094.6	20715.4	22966.4	18182.6	22146.5	20093.2	18619.5	26559.1	20797.3	21057.4	14599.8	22046.2	20185.4	768574	20485.4	23906.4	9604.76	18592.3	25228.5	23096.2
P25786	P25786	PSA1_HUMAN	PSMA1	Proteasome subunit alpha type-1	4650.69	2386.14	3528.65	9027.52	5101.33	3025.33	13677.2	3001.69	3918.7	4399.98	2817.77	6723.16	20018.4	2704.6	3226.88			3587.57	5226.72	23788.8	2581.88	13724.9	2908.17	3371.72	9221.1	2234.77	2247.16	4718.31	1923.79	5143.58	3599.37	3489.57	2705.6	5134.7	3446.93	3293.79	3351.96	6143.02	55262.1	2983.2	2646.37	766.182	2626.57	2773.1	2848.73
P25787	P25787	PSA2_HUMAN	PSMA2	Proteasome subunit alpha type-2	6766.27	3103.92	4976.61	10209.4	8346.49	4451.62	10443.5	4803.88	5363.6	5938.83	3590.44	7061.56		3437.55	3860.35			7349.58	8026.13	23104	4050.88	19637.4	3758.04	5482.85	8903.16	3633.08	5038.06	6093.31	3166.53	6551.77	5143.77	5251.08	4620.84	7130.7	4788.93	5364.43	6082.72	5837.83	27115.4	2977.72	5119.14	4488.41	2926.86	4024.71	3479.02
P25788	P25788	PSA3_HUMAN	PSMA3	Proteasome subunit alpha type-3	2836.69	1384.1	1320.53	3508.59	2667.43	1422.4	5599.31	1576.84	3509.62	1420.51	1664.9	2148.6		1708.09	1055.6			2475	2866.64	7895.57	960.88	7074.31	2017.38	1735.53	2348.41	1175.03	2202.17	2967.43	2142.05	3592.39	1619.4	1932.46	915.615	2681.79	1466.75	1825.89	1784.73	2172.76		875.492	1546.54		1487.37	1399.86	1868.98
P25789	P25789	PSA4_HUMAN	PSMA4	Proteasome subunit alpha type-4	5737.11	3653.5	5362.24	13114.8	5566.39	3218.01	17251.9	4613.17	4396.67	5261.36	4321.03	10163.6		3473.25	4181.6			7913.92	9972.77	28515.6	3612.92	21886.3	3607.24	4005.11	19340.6	2477.64	1140.94	5998.47	3505.41	9859.47	4688.22	4081.65	4198.48	6419.87	4411.48	3613.23	6617.85	8390.07	49698.5	2998.52	4031.66		3931.08	4879.67	4864.29
P26038	P26038	MOES_HUMAN	MSN	Moesin	4631.9	5624.92	4066.55	1893.22	5268.41	2638.92	5695.34	2637.87	7782.36	4287.79	5958.6	4794.2		4121.05	2486.34				10325.3	5590.97	2673.76		4785.4	2846.44	8378.77	2534.92	2713.17	3505.42	5325.7	5817.76	3563.63	4165.13	3917.92	2983.44	3695.07	3211.02	5084.34	3528.58		2684.8	3320.19	6369.96	4648.27	3635.68	5057.99
P26196	P26196	DDX6_HUMAN	DDX6	Probable ATP-dependent RNA helicase DDX6	4028.77	4305.53	7291.86	1484.81	4257.63	3692.74	6802.08	5177.15	5501.17	2989.77	6906.44	6333.3		7679.45	5261.01			6825.73	6231.4	8093.48	5563.54	1936.68	4545.13	7500.87	4450.71	1807.47	3785.48	6817.42	4244.19	4254.05	9425.09	8259.1	5138.26	6735.04	3346.81	5208.41	4864.13	5617.18		5001.32	4903.32	3047.14	6297.96	4927.95	5211.82
P26232	P26232	CTNA2_HUMAN	CTNNA2	Catenin alpha-2	353.738	787.666	1210.15		1335.22	1049.6		1013.51	2366.71	217.275	982.124	929.787			666.772			1496.29			1038.52		1078.86	159.757		1262.13		2103.33	1341.86	2090.53	1418.37	776.055	628.305	829.892	922.625	1370.52	1361.56	1224.02		1158.73	687.183		1153.61	554.624	1826.95
P26368	P26368	U2AF2_HUMAN	U2AF2	Splicing factor U2AF 65 kDa subunit	895.483	1107.86	831.876	781.079	1292.54	806.011		592.703	1798.1	1887.93	1359.49	957.204		1270.25						901.071	298.257	453.122	825.438	229.949		425.065	670.765	1258.88	627.371	1108.92	549.266	1848.44	638.294	219.22	1124.01		1464.41	1537.3		689.619	1803.93		1073.67	693.732	1872.48
P26373	P26373	RL13_HUMAN	RPL13	60S ribosomal protein L13	31615.4	30900	28949.7	19983.9	28555	28432.3	26378.1	26634.9	26198.1	26644.5	27697.4	25253.3		29682.8	26935			27439.1	18156.1	26964.1	28683.2	10301.5	28124.8	24726.2	15944.1	29982.6	31597.4	33760.4	26441.2	32502.4	32051.1	28735	27648.6	27056	30878.9	24664.9	29587.8	25648.5		29084.5	30792.3	11825.3	32355.5	27748.6	24270.3
P26440	P26440	IVD_HUMAN	IVD	Isovaleryl-CoA dehydrogenase, mitochondrial	1916.23	994.973	1500.51	1763.71	1019.67	2455.3	1686.13	1498.52	1742.8	658.81	2018.99	1083.17		2155.97	1671.23			1799.23	1786.64	1198.45	1323.82	393.903	2037.98	1093.71		1221.49	2276.04	1789.9	1569.66	2069.11	1834.43	871.949	1822.45	1883.72	1149.79	1065.94	2479.97	1213.57		1766.62	1519.72		1397.75	2378.43
P26572	P26572	MGAT1_HUMAN	MGAT1	Alpha-1,3-mannosyl-glycoprotein 2-beta-N-acetylglucosaminyltransferase		686.978	270.002			621.387			391.105		413.05	392.978		449.51	388.809			848.371		812.88	190.592		375.599	665.217		502.567	638.831	378.695	356.866		484.584	614.115	343.775	335.905	405.252		313.449	594.684		354.238	595.42				373.026
P26599	P26599	PTBP1_HUMAN	PTBP1	Polypyrimidine tract-binding protein 1	6959.37	6902.09	7437.22	4536.59	5522.95	9190.32	6503.93	6756.5	6699.26	9052.75	7490.29	5414.89		7155.21	4721			5439.83	6027.76	9822.28	6700.63	2140.61	8612.77	6866.13	5052.07	7744.4	7245.38	6246.55	7742.01	6073.27	6284.92	8193.28	8725.17	9149.73	6940.65	6969.31	6890.86	7604.26		5882.6	8837.04	3689.32	8471.65	9524.76	7821.91
P26639	A2RTX5;P26639	SYTC_HUMAN	TARS1	Threonine--tRNA ligase 1, cytoplasmic	1321.01	401.024	1379.82			568.637	621.496	930.62	1423.09	641.925	1122.69	1111.35		714.499	820.951			643.755		820.285	860.453		939.837	1164.93	925.612	1059.5	2453.16	350.283	877.668	1174.7	1576.29	780.1	597.729	1257.23	1301.23	1093.52	1195.23	770.061		1715.77	769.741	661.721	1125.72	1057.3	1712.71
P26640	P26640	SYVC_HUMAN	VARS1	Valine--tRNA ligase	7644.93	8335.54	9673.84		6823.82	9177.91	9701.29	7851.31	7913.42	10539.7	7915.51	9323.16		8576.16	8404.7			7896.16	9221.97	6267.35	9255.04	3167.58	7684.84	6071.57	7900.33	4843.85	6745.82	9253.14	5663.14	8698.38	7300.05	8301.29	5244.83	8417.46	5609.42	9504.41	5504.44	6101.85		8485.74	6743.22	2382.84	7575.89	6666.07	4642.6
P26641	P26641	EF1G_HUMAN	EEF1G	Elongation factor 1-gamma	16701	13047.6	15922.1	13956.5	18953.6	16195.6	20008.7	20436.7	15583.3	20296.6	14843.5	19553.4		16876.8	15781.7			14797	14498.4	15856.4	14155	7606.36	12749.1	14232.9	15432.3	14721.7	12427.4	18986	13513.2	15901.5	17218.4	15988.9	19126.7	16605.7	17113.5	19937.2	17358.3	13080.4	47982.4	13421.3	16454	7948.42	17325.7	14837.9	17403.7
P26885	P26885	FKBP2_HUMAN	FKBP2	Peptidyl-prolyl cis-trans isomerase FKBP2	1213.98	835.134	1083.07		1880.91	2362.27	977.39	917.074	1522.18		990.553	1337.06		1830.81	1386.1			998.417		1046.65	468.887		1289.71	1114.07		3013.33			983.845	2123.43	1654.01	1665.23	499.748	1490.91		566.389	678.411	1760.82		1331.2	1685.75	1299.72		2180.46	2280.57
P27105	P27105	STOM_HUMAN	STOM	Stomatin				2116.92	917.871		13263		1807.42	6452.01									4684.69	962.749		21579.7			28385.4							1255.91				2907.87	1436.14					82030			15806.2
P27348	P27348	1433T_HUMAN	YWHAQ	14-3-3 protein theta	1203.33	1496.86	1103.74		756.132	488.286		920.85	897.139	245.465	2473.16	482.387		1780.7	1299.79			516.917		1249.69	1250.89		2025.34	1447.18	624.647		1103.81	481.314	712.18	335.605	652.64	818.058	1175.02	1114.88	1400.01	766.886	954.318	1069.04		1784.14	1390.74		632.187	1147.9	289.09
P27482	P27482	CALL3_HUMAN	CALML3	Calmodulin-like protein 3			623.316	6785.23	2033.56		5401		2305.09	354.997	2082.1	3747.67							822.877	3052.99	1045.82	6488.66	797.251	440.959	31650.2		562.489	1759.86	285.664	2020.72	2041.61						3950.22		78344.3					565.975
P27544	P27544	CERS1_HUMAN	CERS1	Ceramide synthase 1	1055.34	842.272	1155.35		433.245	1748.05		1927.39	1330.13	1565.94	1501.58	617.711		1558.49	516.865					1805.77	1898.45		1129.95	1493.65		1338.57	1007.37	915.765	1109.38	1560.78	1403.62	984.569	1395.71	579.179	553.044	1316.15	1213.02	1742.92		2369.71	1799.26			1756.96
P27635	P27635;Q96L21	RL10_HUMAN	RPL10	60S ribosomal protein L10	8662.36	14127.8	7095.69	7589.03	9066.34	9928.54	4132.88	6574.81	8712.43	8614.8	7303.19	5444.25		6305.29				6093.78	5249.06	7820.75	6022.87	3135.64	9135.73	7744.29	4628.64	10233.5	9162.05	8954.04	11461.2	9305.77	11300.5	5876.29	9816.5	7055.72	10949.9	7393.38	10417.4	7803.62		8593.42	7362.1	784.457	9585.26	6712.64	9249.32
P27694	P27694	RFA1_HUMAN	RPA1	Replication protein A 70 kDa DNA-binding subunit	2933.83	5169.22	2548.77	3016.23	3177.13	3708.06	5433.09	2319.66	6770.78	2183.76	3423.66	2808.98	10062.3	5687.49	3222.93			2934.92	1212.6	3632.31	2843.14		3988.71	2730	2592.08	3937.66	4190.3	4939.85	3752.39	2112.12	2367.86	4308.84	4991.21	4814.3	3369.05	1135.55	2972.43	3441.17		2532.68	3274.55		3580.43	5031.61	3484.66
P27708	P27708	PYR1_HUMAN	CAD	CAD protein	8054.47	10440.5	8213.31	7140.75	7520.27	6294.68	6583.99	8097.88	8738.11	7115.15	6639.97	7675.62		8680.84	5389.38			11749	6649.19	6737.73	8957.33	1799.6	7478.38	8849.62	6159.44	6568.45	9347.31	8549.08	6931.67	6758.79	5728.31	9794.84	7840.38	7533.95	8953.49	6668.56	8550.48	9221.79		9208.06	6776.23	4863.03	7814.79	7955.38	8529.18
P27797	P27797	CALR_HUMAN	CALR	Calreticulin	4220.14	6672.18	5880	3480.96	4019.95	3763.42	4557.72	5857.88	3361.09	5759.8	6518.65	4790.25		7446.68	5382.08			5917.64	7298.46	3370.04	6472.56	2074.77	5520.39	6901.95	5860.43	5020.99	5639.39	5005.58	5582.42	4756.67	6596.7	5594.44	5890.85	3434.2	3931.85	3988.4	5377.1	5073.05		6254.21	3335.43	4531.98	4659.74	6685.02	5798.51
P27816	P27816	MAP4_HUMAN	MAP4	Microtubule-associated protein 4	9553.88	7012.02	6693.75	7205.19	11494.5	8123.28	9682.4	10320.1	4737.78	15019.6	5340.7	9745.11		6475.75	8547.47			9144.17	11030.9	8724.5	9217.39	4712.82	6184.58	9862.93	6523.49	6843.73	9449.62	7620.86	6599.15	5416.44	9739.23	9082.59	6579.41	12780.7	8112.11	17329.1	6100.12	8273.57		7100.76	6558.21	5191.09	8720.65	4325.8	6012.5
P27824	P27824	CALX_HUMAN	CANX	Calnexin	8667.27	11455.2	10260.9	7086.87	9821.2	8927.05	6202.29	7711.17	11265.2	6080.92	9783.16	8971.45		12332.7	7485.07			8972.23	5914.12	7415.63	11308	2103.53	8881.33	8846.38	4943.69	9570.63	9258.14	9611.72	12472.2	13049.7	9812.09	9253.21	10621.2	8219.77	7107.77	5892.81	10075.3	10277.7		9677.12	10395.3	4079.41	8000.07	12422.9	8597.32
P28066	P28066	PSA5_HUMAN	PSMA5	Proteasome subunit alpha type-5	2073.43	1663.52	2457.95	3749.58	4337.16	2035.53	5315.39	1931.55	2540.09	2944.93	1516.37	3403.81	24961.1	1544.06	1887.52			2679.6	3131.89	8751.3	1033.94	4999.32	1985.57	2100.53	5208.44	2043.65	1575.86	2735.83	1854.01	3390.44	2522.26	1897.95	1206.74	2680.3	1446.83	1588.18	1756.3	3128.86		1417.72	1440.82	1913.75	1744.95	2048.98	1949.98
P28070	P28070	PSB4_HUMAN	PSMB4	Proteasome subunit beta type-4	1136.26	842.851	1306.92	5183.57	2280.08	1168.99	3750.36	1019.4	2565.5	1563.5	722.692	2166.02		1052.43	1283.99			881.179	4836.47	8273.74	1619.97	4655.85	1309.1	1365.42	4163.23	1045.15	966.936	1853.68	756.695	2329.35	1635.39	1187.71	1113.72	2195.96	1004.86	1583.76	2210.16	3089.6	17945.8	1243.48	843.175		1468.78	739.759	1297.57
P28072	P28072	PSB6_HUMAN	PSMB6	Proteasome subunit beta type-6	11322.4	7681.89	8960.83	11370.8	14928.3	6353.56	22204.9	7854.44	14083.3	11138.4	7416.65	13633.8	142866	6209.83	5560.21			7690.53	12440.8	43862.9	7328.98	26804.9	7786.35	10752.1	22205	6825.92	8966.34	9184.2	5745.72	15592.6	11519.1	5517.1	8124	15182.5	6282.17	8610.79	8028.96	14666.3		7093.73	6713.57	10796.6	8200.4	4490.71	6003.13
P28074	P28074	PSB5_HUMAN	PSMB5	Proteasome subunit beta type-5	1958.22	898.755	1694.89	3149.63	3042.05	1076.46	4906.26	1630.62	2564.34	1963.38	1233.86	3285.98	10945.3	828.479	1262.6			1996.21	3332.53	8135.13	1061.19	5539.1	1392.37	1872.4	4579.74	1321.31	1478.49	1966.26	1404.16	2551.53	1766.49	1198.89	1697.78	2604.55	1125.99	1133.08	1721.67	3007.64		1834.55	1562.59	1806.77	1807.97	1493.19	1031.34
P28161	P28161	GSTM2_HUMAN	GSTM2	Glutathione S-transferase Mu 2	1056.58	1549.7	1678.67		1552.87	2534.37	2526.87	2048.86	3500.55	1810.64	1617.7	1507.31		2287.57	3456.69			2420.75	5009.97	1711.05	1326.56	1253.65	795.494	2890.67	2484.03	695.594	1916.83	1463.65	2834.2	2291.2	2188.59	2177.4	1108.07	1343.82	2074.65	2491.71	2149.66	927.724		2170.1	1426.16	2063.48	1094.51	2281.26	4851.07
P28288	P28288	ABCD3_HUMAN	ABCD3	ATP-binding cassette sub-family D member 3	1293.89	2139.48	4478.63		2834.88	2207.16	2489.27	3342.04	2668.42	1730.42	2667.09	3572.17		5458.01	2078.37			2368.83		2559.68	5688.66		4105.16	4917.31	2653.82	4237.06	2417.31	1950.56	3704.58	5886.21	2276.4	4806.1	3127.96	3849.55	2295.51	2207.03	3752.49	2593.78		3300.38	3256.88		4609.88	1858.38	3109.59
P28331	P28331	NDUS1_HUMAN	NDUFS1	NADH-ubiquinone oxidoreductase 75 kDa subunit, mitochondrial	2620.03	2278.73	1917.32	2652.47	1853.69	1319.81	1620.5	2683.37	2453.16	2369.47	3387.01	1621.4		2452.25	2109.52			1659.66	2797.19	1895.21	2121.1		2211.96	1617.9	2380.35	2684.2	1761.92	2010.42	1492.06	2660.23	1790.93	2325.77	2953.22	1605.73	1435.99	1359.47	2570.39	1793.77		2914.78	2490.33	1774.67	2298.65	2435.32	3213.89
P28482	P28482	MK01_HUMAN	MAPK1	Mitogen-activated protein kinase 1	8323.63	6033.84	7439.11	4522.07	6053.07	7114.24	3900.62	6820.39	7120.12	5305.46	6675.67	5790.98		5515.68	6214.61			5118.77	4526.55	3730.35	6681.91	3582.03	6452.64	6330.09	3060.5	5368.1	5457.1	6138.56	6056.6	5438.87	5134.46	6294.59	6932.17	6465.74	6382.58	6761.02	5862.33	5962.86		5528.42	4740.47	5393.82	6198.56	5023.01	6070.87
P28838	P28838	AMPL_HUMAN	LAP3	Cytosol aminopeptidase	2100.14	2441.01	2852.48	7241.33	5915.36	2795.38	4639.22	2958.24	3236.07	1969.1	2562.28	3371.71		1416.86	4024.49			2590.93	2194.64	2501.23	1361.76		3616.42	3250.23	2795.98	2436.74	2363.92	2734.9	1736.22	2807.53	3320.5	2866.64	3143.03	2234.14	2253.55	2946.84	3371.22	2964.82		2942.7	1659.21		1148.15	3036.92	2973.92
P29144	P29144	TPP2_HUMAN	TPP2	Tripeptidyl-peptidase 2	1025.57	432.968	287.795		1172.72			827.289	1073.85		509.362	998.639			287.751			867.012		493.603	766.132		602.093	580.024			750.003	925.841	428.494	986.775	744.149	1296.15		563.332	720.695	752.987	583.357	641.043		182.693		1378.47	593.842		367.814
P29353	P29353	SHC1_HUMAN	SHC1	SHC-transforming protein 1	599.097		382.464	308.395	196.201					233.439	170.785	161.042						635.221			186.711			226.903		338.779		298.283	234.191	514.014							498.457							217.369	172.992
P29372	P29372	3MG_HUMAN	MPG	DNA-3-methyladenine glycosylase	330.625	955.979	363.115	1587.18	415.446	166.096	781.04	408.271	299.652	625.393	812.027	90.7951							186.177	827.567			155.035			700.084	380.656	497.544	327.325	331.265	184.305	1395.22	472.716	392.396		642.397	208.577	1167.61		1146.55	565.142		567.585	451.749
P29401	P29401	TKT_HUMAN	TKT	Transketolase	3361.63	3516.97	4740.52	9906.16	5656.09	5327.78	5996.38	4758.71	5202.35	4707.79	5772.17	7284.08		3435.26	6007.08			5171.15	4484.27	10866.4	4580.25	8645.88	6726.21	3490.25	8020.46	5134.69	3664.3	5945.1	4256.71	7184.86	5098.74	5912.64	5811.92	4551.54	5439.02	5584.32	5444.15	5634.51		3612.57	4997.88	7218.52	4690.04	5226	4738.58
P29508	P29508	SPB3_HUMAN	SERPINB3	Serpin B3	2034.72	1828.69	1999.73	15944	5139.6	2294.81	37220.3	885.685	10294.6	5100.27	2959.92	21616	88880.2	1289.66	2184.82	631833		4074.55	7711.24	4484.79	1341.69	21067	1196.34	1876.46	79827.4	1655.13	2643.06	3763.35	2347.75	19296.2	13790.1	1223.24	2608.81	1019.25	2569.78	877.634	22449.1	10435	447517	3124.43	1204.68	6662.71	2235.16	2295.52	4843.48
P29692	P29692	EF1D_HUMAN	EEF1D	Elongation factor 1-delta	8259.87	6504.53	7728.26	5791.74	10935.7	6450.41	7341.87	8095.68	6274.42	9854.18	6490.86	7108.34		7548.89	9153.71			8652.79	7619.08	7178.02	7526.62	4140.78	7662.75	7156.75	6837.42	8253.31	8520.9	8451.24	5901.72	8108.65	10120.2	7522.73	9309.45	9123.3	9809.02	8379.3	9383.45	8160.13		8336.17	7341.22	5473.77	8609.4	6336.82	8512.11
P29762	P29762	RABP1_HUMAN	CRABP1	Cellular retinoic acid-binding protein 1	8592.85	5232.01	6685.48	4517.71	4142.48	5410.56	4073.86	8369.56	3174.54	5334.37	4426.74	4718.51		3605.17	3698.03			9625.66	4355.65	12033.1	11492.2	6168.74	3154.97	15887.4	4840.72	12005.4	6549.99	2525.55	13561.9	9232.47	2927.29	4482.68	3848.08	18696.5	13877.6	3672.28	6364.17	8152.89		7160.93	6848.61	5854.78	6412.96	2588.57	3816.45
P29966	P29966	MARCS_HUMAN	MARCKS	Myristoylated alanine-rich C-kinase substrate	6978.26	6565.91	10269.9	5316.92	7036.56	4073.39	4252.36	10933.7	5648.05	3676.17	6460.13	7989.06		1653.55	5870.65			5782.9	7093.53	7383.61	7079.63	2080.85	6664.33	6454.93	2497.09	6462.64	4339.93	5005.46	4560.1	5306.3	6634.06	9342.54	8751.86	6508.45	9102.09	6719.92	7165.18	5534.64		5904.78	4836.9		5470.87	6100.4	3631.15
P30038	P30038	AL4A1_HUMAN	ALDH4A1	Delta-1-pyrroline-5-carboxylate dehydrogenase, mitochondrial	337.286	689.776	797.529		1087.04	1573.13	1158.28	472.706	1403.13	541.745	1461.59	1361.11		1243.22	2863.72			1108.37	734.211	862.36	958.042		484.857	737.622		1138.29	857.998	421.948	601.838	1195.51	1179.39	899.736	1004.87	628.168	470.825	624.178	956.23	706.631		787.435	610.034		721.676	1336.31	710.926
P30040	P30040	ERP29_HUMAN	ERP29	Endoplasmic reticulum resident protein 29	11806.3	14274.7	17754.4	11422.6	14689.6	16869.8	10411.1	17736.5	15198.1	11333.8	17402.3	14655		16735	17462.8			16874.5	13029.6	14260.1	16960.5	6878.09	18533.6	14370.1	14936.1	20696.2	17363.3	16122.1	20112.1	17493.6	18526.9	14490.6	16477.2	13249.9	14482.2	10638	16416.5	15587.5		16450.4	16731.3	6329.74	14485.3	17983.3	12534.3
P30041	P30041	PRDX6_HUMAN	PRDX6	Peroxiredoxin-6	3296.69	4681.47	4687.43	5770.31	8321.89	4174.65	7542.51	4547.31	3398.91	4601.68	6015.04	7621.4		4687.17	2741.3			5370.74	3776.22	4816.06	4287.6	4067.69	3320.2	4257.7	9877.01	4207.97	5034.12	6027.88	5109.23	4940.41	6112.64	4922.09	4638.46	4630.2	5182.3	6203.05	4803.28	4822.49		5534	4810.56	11493	4865	4175.05	6921.82
P30044	P30044	PRDX5_HUMAN	PRDX5	Peroxiredoxin-5, mitochondrial	7507.75	4603.64	5344.86	2215.99	7439.59	7041.45	5796.22	3690.9	3915.26	5115.86	7490.43	6892.91		6481.46	5626.77			5776.83	4840.44	5411.55	6719.14	5172.21	5857.93	7091.3	3618.67	3441.72	8094.23	6046.03	6161.34	6072.53	5914.72	5757.56	4271.91	5987.97	5707.71	6487.1	4813.49	6461.59		5130.6	4337.31	7183.49	6511.21	5811.39	6056.18
P30048	P30048	PRDX3_HUMAN	PRDX3	Thioredoxin-dependent peroxide reductase, mitochondrial	3669.29	2501.11	4443.29	2203.9	3139.62	5212.97	3907.86	5374.32	5166.4	2362.66	5822.32	4316.36		3843.83	4658.98			3986.06	3203.4	4411.28	4486.52	1201.39	4478.87	5513.83	3048.2	4323.28	4586.07	4559.29	5135.98	4731.28	4875.06	3790.05	5567.06	3131.2	4362.25	2561.49	4578.06	4300.06		4326.85	5639.52	1695.36	4055.47	5686.48	4478.32
P30049	P30049	ATPD_HUMAN	ATP5F1D	ATP synthase subunit delta, mitochondrial	2441.84	3373.58	3333.16	4360	6465.1	4688.15	5072.27	3687.77	6370.45	3718.76	3526.16	3933.8		2885.34	6677.16			2621.64	6551.44	4630.39	2750.06		4605.2	7616.33	2436.09	4616.54	4270.24	4899.64	4600.52	6303.66	3489.1	3553.13	4746.37	4568.33	3564.64	4038.89	4373.15	5304.57		3050.19	4276.17	4174.77	2730.44	2340.31	5015.35
P30050	P30050	RL12_HUMAN	RPL12	60S ribosomal protein L12	7432	5707.47	8080.86	4094.18	5731.64	6711.94	5586.01	8090.26	6085.92	5847.67	9060.89	6693.52		7298.61	7866.3			5795.44	5976.84	6585.14	6552.07	2286.44	7124.83	6670.64	4343.52	9904.57	7039.99	6137.32	8021.73	8202.32	7062	7742.56	7354.74	8266.76	8658.86	6703.89	8206.4	6359.87		6719.03	6582.17	2732.8	7147.44	6657.44	6811.74
P30085	P30085	KCY_HUMAN	CMPK1	UMP-CMP kinase	6698.24	6040	4544.56	3847.2	4882.47	5822.49	4516.36	4854.87	4538.37	6265.24	5080.58	2941.65		4718.78	3656.08			5894.35	4084.43	4902.02	5237.01	5670.23	4903.29	5379.58	6877.62	6506.68	5029.57	3621.32	4143.02	5137.91	3752.74	5077.95	3926.82	5259.91	6332.71	5062.96	5594.1	6064.8		6600.38	6671.8	6944.69	6112.56	6806.05	6485.52
P30086	P30086	PEBP1_HUMAN	PEBP1	Phosphatidylethanolamine-binding protein 1	1348.43	2658.52		7845.55	5167.38	2170.48	3628.62	3144.89	1604.54	4745.35	1701.51	2184.27		2011.36	1826.85			3266.45	2619.56	5303.2	3526.95	10666.4	1501.42	2308.66	6162.72	2496.62	2836.37	4241.24	3032.51	3641.5	3857.59	1870.54	2189.22	2262.14	3753.51	2000.63	2910.89	1784.27	27731	3273.56	2159.36	5101	937.197		3933.96
P30101	P30101	PDIA3_HUMAN	PDIA3	Protein disulfide-isomerase A3	28657.5	28977.8	31885.6	21738.4	29973.8	31841.7	20101.6	26772.8	30404.7	22043.2	31127.8	23154.5		30233	28283.8			27502.8	25370	23854.7	30220.9	10790.1	29362	26237.9	14913	33167.9	27456.9	29629.1	32720.2	31038.1	32798.9	29864.5	30460.5	23905.4	26762.6	22905.4	29095.5	30673.4		35833.6	30627	13947.5	25854.1	37449.5	27084.3
P30153	P30153	2AAA_HUMAN	PPP2R1A	Serine/threonine-protein phosphatase 2A 65 kDa regulatory subunit A alpha isoform	4341.5	4729.03	3379.6	2625.32	4727.17	4244.01	5479.55	4336.43	2852.2	5195.44	5227.9	4269.98		2831.78	4132.33			5190.19	6241.92	5328.57	4703.45	3245.1	4635.68	4957.88	5225.27	3926.65	5087.05	4647.53	3334.74	4320.1	4518.99	5338.64	4754.52	4476.86	3904.17	5868.7	3626.72	4200.43		4054.86	4299.42	3815.26	4059.13	3770.32	4288.28
P30419	P30419	NMT1_HUMAN	NMT1	Glycylpeptide N-tetradecanoyltransferase 1	772.506	915.487	228.251		767.496	1390.51		1448.61	540.607	2297.9	801.441	1250.54		589.506	435.997			686.836		1534.93	834.234		1386.59	1111.95	223.202		685.229	1027.44		1009.87	1249.94	2137.6	2014.09	1391.84	1106.01	2103.4	195.183	1023.99		1508.22	228.967		1006.44	478.689
P30536	P30536	TSPO_HUMAN	TSPO	Translocator protein	614.168	1313.42	618.698		1363.25	567.674		381.88	979.488		507.859	1691.65		787.145				912.06	1913.12	943.793	1081.26		873.019	642.691		787.152		982.457		1514.35	274.397	530.982	1304.46	487.107	1083.43		1269.38	880.07		927.936	576.709		2076.72	1374.84	1289.56
P30566	P30566	PUR8_HUMAN	ADSL	Adenylosuccinate lyase	3963.4	2003.54	1733.87	2180.62	2095.85	3124.19	3233.09	3127.25	2365.62	4847.48	2481.42	2024.36		2078.91	2845.7			1682.9	4605.43	2876.18	3706.49	1883.37	2933.28	3090.1	3916.2	2543.14	2028.86	3105.35	2697.92	2179.16	936.522	2981.02	2643.88	3994.09	4501.9	1986.47	3025.7	2680.36		1235.12	2538.57	5007.13	1172.28	1497.36	2597.86
P30626	P30626	SORCN_HUMAN	SRI	Sorcin	1503.68	1913.24	2912.42	4357.45	4054.67	1786.41	5963.18	4482.97	2117.95	1342.32	3756.27	2408.36		2811.02	2628.87			889.422	4550.6	4493.36	1464.41		4198.7	1099.67	2881.26		1637.27		1752.89	3882.15	2356.84	3013.99	1748.67	1134.08	1168.16	2010.84	1692.15	3613.16			2003.28			2280.67	4560.96
P30740	P30740	ILEU_HUMAN	SERPINB1	Leukocyte elastase inhibitor	1043.97	827.313	1181.75	1186.84	927.92	329.509	6823.83	210.261		996.185	2470.51	519.008		754.453	560.237			1586.91	2319.29	2372.29	280.518	1679.23	1317.6	605.917	2042.44	506.439	783.068	569.083	411.257	992.474	1592.37	595.213	714.617	1269.54	544.448	936.355	754.852	608.163	26325.7	389.946	649.966	2229.28	328.4	697.24	858.678
P30837	P30837	AL1B1_HUMAN	ALDH1B1	Aldehyde dehydrogenase X, mitochondrial	1753.01	1389.17	1341.82	1478.74	2184.89	2436.56	838.414	2243.46	4074.16		2630.58	1776.62		2695.47	3933.77			707.266	2951.01	1508.83	1914.56		2339.85	1509.69	718.674	2165.38	2428.74	708.38	1831.82	2161.5	3284.05	835.325	1620.75	948.797	1655.32	650.621	2142.74	2274.93		1509.67	1718.69	838.365	1975.72	1752.97	1529.37
P30876	P30876	RPB2_HUMAN	POLR2B	DNA-directed RNA polymerase II subunit RPB2	167.985	1304.72	501.493		242.903	108.877	676.786	253.724	764.223		490.317	744.008		569.044	354.365					614.266			838.574	1190.95	342.772	533.391	311.682		421.872	967.44			196.221	626.14	293.012	396.759	410.085			949.672	129.103	361.961		338.676
P31025	P31025	LCN1_HUMAN	LCN1	Lipocalin-1	2358.18	538.962	1903.98	4157.67	3573.02	835.083	54022.9	2254.66	3863.8	14247.8	3393.73	2439.78	79409	899.372	2145.68	474851		2762.24	2113.23	9627.71	1014.67	3640.47	723.832	1881.78	45560.3	1012.12	1170.71	2521.73	1156.45	1830.18	9079.64	1048.39	3298.47	621.542	1809.98	1162.23	18968.2	4260.73	314160	1447.86	1375.89	4326	855.331	555.363	27373.9
P31040	P31040	SDHA_HUMAN	SDHA	Succinate dehydrogenase [ubiquinone] flavoprotein subunit, mitochondrial	1210.46	577.748	742.739		689.474	799.704	1856.32	1056.14	1023.9	935.66	1340.38	762.421		1563.85	2755.44			756.313	463.577		557.028		690.504	1089.19	820.085	795.255	603.219	707.997	497.65	505.138	1003.8	855.777	766.625	728.836	880.536	345.194	1265.96	879.696	27493	676.877	1246.09		560.871	597.991	1334.41
P31146	P31146	COR1A_HUMAN	CORO1A	Coronin-1A	2421.34	3383.06	1548.23	8163.86	5320.88	2620.31	2100.68			2469.24	5231.83	1965.31		2200.09	3279.15			3659.67	2365.04	1693.24	889.888	2842.64	7068.4	191.071	4473.33	3896.38	3220.46	2468.24	2972.19	2992.2	1952.31	2544.56	1791.29	3648.38	746.398	2597.08	3208.22			565.299		1888.15	3997.41	2040.69	5594.71
P31150	P31150	GDIA_HUMAN	GDI1	Rab GDP dissociation inhibitor alpha	3230.02	4698.16	3910.45	1144.5	4289.95	1708.83	2784.17	2282.69	1785.55	1433.99	2997.31	1967.44		2661.2	3563.5			2304.04	2707.43	3944.71	5865.35	3145.12	3614.46	3640.92	2014.58	1921.89	3952.52	3454.89	3042.7	3543.35	3345.96	2926.65	2186.06	5779.61	3793.09	4763.43	3175.42	3155.82		2001.35	4290.9	2107.24	3839.82	2211.32	3471.26
P31151	P31151;Q86SG5	S10A7_HUMAN	S100A7	Protein S100-A7	1768.74	286.159	302.598	1826.75		379.441	12319.9	659.104	352.593		518.809	1062.23		686.279				3593.05	1791.64	921.978	777.877	6045.7	324.624	436.957	14829.8		623.424		1155.42	1392.85	5638.09	1795.58	1374.7	208.128		679.715	6286.2	2215.08	218628		231.221	554.137		710.649	773.552
P31153	P31153	METK2_HUMAN	MAT2A	S-adenosylmethionine synthase isoform type-2	1404.04	1308.43	559.778			884.294		985.815	421.421		518.654			1138.1						1603.63	1093.26		1691.81	83.0828		476.061	357.999	724.155	426.986			2060.83	698.21	434.874	709.401	506.191	1177.17	1141.49		553.16	398.36		383.352	664.254	737.022
P31483;Q01085	P31483;Q01085	TIA1_HUMAN;TIAR_HUMAN	TIA1;TIAL1	Nucleolysin TIA-1 isoform p40	2281.14	3629.02	2740.27	4174.89	1000.59	1793.45	327.932	1364.99	1610.38	1743.32	2927.34	759.811		1679.14	2664.81			962.51		2606.39	749.532		2524.25	2014.25	1924.07	789.299	2269.98	2809.23	3477.16	2573.43	3018.35	2584.82	3037.13	1777.04	1579.68	1559.68	1842.75	3435.54		1912.34	2372.86	493.901	711.895	2158.8	3093.72
P31689	P31689	DNJA1_HUMAN	DNAJA1	DnaJ homolog subfamily A member 1	1697.8	2338.29	787.728	181.542	590.032	1199.75		992.615	1422.8	205.497	1125.29	1125.04		1378.12				1336.55		660.233	855.493		1749.1	2032.44	809.625	1792.4	1547.11	1199.1	2789.42	598.147	965.453	949.149	970.542	1124.45	1063.82	1355.56	1505.46	715.696		2732.72	2298.01		815.01	1742.96	2880.65
P31930	P31930	QCR1_HUMAN	UQCRC1	Cytochrome b-c1 complex subunit 1, mitochondrial	3567.2	2661.75	2410.74	5387.07	2749.68	2676.26	5105.1	2819.12	2742	2680.95	3332.05	2566.05		2432.46	2055.67			1788.71	1682.12	2653.11	2922.83	1326.01	3591.95	2680.41	1653.31	3773.62	2963.05	3363.83	2837.75	4515.37	2583.18	1300.33	3499.58	2275.79	3011.98	2831.9	2305.1	2601.52		2044.98	3606.74	1959.9	2673.57	3008.18	3036.95
P31939	P31939	PUR9_HUMAN	ATIC	Bifunctional purine biosynthesis protein ATIC	5920.75	4822.26	5239.23	4495.44	4447.36	4932.21	5597.54	5943.03	5673.71	4888.68	4735.43	5870.69		4746.82	4940.87			5063.77	5587.75	5628.23	4941	2668.1	5674.16	7969.81	4548.86	6005.67	5191.14	7018.54	4915.24	5388.46	5356.87	5813.27	4839.62	6782.67	5257.54	7358.43	6122.6	5054.95		5536.17	4769.56	3529.95	5889.21	4689.47	5267.96
P31942	P31942	HNRH3_HUMAN	HNRNPH3	Heterogeneous nuclear ribonucleoprotein H3	3506.55	4519.83	5635.2		3396.98	5174.64	2816.49	4759.13	3752.66	3963.45	4233.14	3133.89		4160.66	3859.62			2291.45	3098.04	5370.24	4113.87	1105.58	5600.29	3161.33	2538.03	4880.86	4795.71	3063.61	6338.66	4481.3	3827.08	4943.53	4682.13	5296.17	4138.88	3052.58	5041.3	4414.24		4248.63	5021.31		4131.45	4843.51	3457.68
P31943	P31943	HNRH1_HUMAN	HNRNPH1	Heterogeneous nuclear ribonucleoprotein H	8236.76	10103.1	10202	5270.68	8733.58	11209.5	8000.4	10959.4	9405.02	8393.67	9337.05	6839.41		9708.23	6671.06			6605.34	6008.18	8684.61	8317.26	4284.71	9362.25	8810.61	7317.64	9228.36	11316.8	9329.85	9457.4	8048.89	8228.92	12023.8	9775.12	8476.48	7779.32	6851.51	7530.4	9737.5		7580.72	10491.2	4237.93	8312.32	12026.2	9803.67
P31944	P31944	CASPE_HUMAN	CASP14	Caspase-14	5015.09	3641.54	3879.8	62030.1	14171.7	3283.83	17594.9	1913.79	12328.1	8050.12	2550.55	5669.9	255439	2508.65	1120.34			6915.92	50600.8	93910.3	3356.72	58893.5	2095.94	2314.79	65144.7	3583.23	1622.71	5975.68	2660.65	21260.8	7136.7	2004.78	2484.37	20006.1	2681.15	1227.36	13636.3	13189.6	486718	2091.78	1451.66	8601.33	3965	4552.56	4651.59
P31946	P27348;P31946	1433B_HUMAN	YWHAB	14-3-3 protein beta/alpha	4528.55	3559.8	5633.76		2933.68	5881.54	3868.47	4303.86	5926.88	3376.37	4017.82	2432		5692.57	3178.38			4269.22	4595.34	5441.12	5356.87		4343.76	3138.54	4546.97	3420.26	1932.5	3608.74	3858.03	4071.94	5256.46	5861.82	2487.43	6304.56	2490.15	4763.77	3253.32	4361.51		2382.84	3045.45	1417.99	4781.37	4489.76	2848.39
P31948	P31948	STIP1_HUMAN	STIP1	Stress-induced-phosphoprotein 1	5848.83	4897.55	4015.6	7796.95	6934.39	7504.75	6201.89	6591.3	6530.78	6209.67	4756.1	7071.36		5241.49	4728.01			6954.74	5429.09	6610	6065.76	3136.63	6347.73	5627.41	5897.34	3633.18	6021.82	7071.15	3962.23	5140.88	7097.44	5267.99	5670.13	8436.28	7026.01	6914.74	4892.14	6712.11		4271.28	5529.91	6126.76	5641.29	4913.19	4080.43
P32119	P32119	PRDX2_HUMAN	PRDX2	Peroxiredoxin-2	6823.49	12043.6	12611.5	79921	21892.5	4608.05	28099.1	4522.84	24608.7	17463.5	7840.32	25414.6	269520	5024.8	3275.71			13507.7	23614	44310.6	5799.17	86777.1	5691.64	8399.33	37025.2	4458.48	6601.01	15213.6	5133.32	29549.2	10847.8	6245.91	5227.56	8717.34	4657.02	8444.27	9691.45	31623.6	130135	7565.36	4976.91	23941.5	4242.58	10852.7	19416.4
P32322	P32322	P5CR1_HUMAN	PYCR1	Pyrroline-5-carboxylate reductase 1, mitochondrial	786.903	971.743	1190.11	724.027	3131.46	1209.84	1852.3	1467.01	2641.84		2280.9	640.819		253.283	5086.25			1173.33		2127.66	4727.75	55.522	1629.73	1763.16		3718.69	1461.67	493.862	2397.55	3136.89	3228.64	1654.71	437.047	3706.58	734.501	1963.72	2992.51	2571.71		1869.76	1567.05		2401.79	2028.57
P32969	P32969	RL9_HUMAN	RPL9	60S ribosomal protein L9	4090.63	6760.56	3392.37	5145.35	3476.06	4250.89	4252.46	4209.04	5790.07	3835.74	5195.19	5799.41		3567.76	3412.48			3248.26	3323.42	5236.06	5645.41	2424.41	5572.09	4198.62	4774.44	4791	5505.26	4882.38	4334.55	3894.35	7642.14	5674.11	5518.05	5770.87	5983.75	3636.07	5184.94	4968.83		5288.64	5651.75	4087.23	5129.03	4844.47	6633.19
P33176	O60282;P33176;Q12840	KINH_HUMAN	KIF5B	Kinesin-1 heavy chain	3662.68	4277.62	2042.81	4620.01	4409.37	3136.15	5467.76	3525.22	3171.2	5075.55	2768.32	3987.77		2447.31	3404.79			5584.26	3965.76	3827.46	4214.48	1589.19	3139.6	3853.6	3585.74	2507.55	3931.79	3946.39	4188.23	3127.42	3770.97	4191.22	3176.04	4768.48	3953.4	5738.46	3428.29	3833.75		4310.73	3166.91	2669.41	4327.9	2751.88	3594.88
P33991	P33991	MCM4_HUMAN	MCM4	DNA replication licensing factor MCM4	447.035	427.187	659.788		588.093	350.06	1227.91	492.218	657.448	820.436	136.178	861.98		929.079	840.65				659.925	711.221	742.649		488.245				614.267	1354.43	455.258	374.378		896.885	865.65	706.701	261.767	485.574	861.358	535.712		291.33	698.131		675.601	1228.16	983.983
P33992	P33992	MCM5_HUMAN	MCM5	DNA replication licensing factor MCM5	911.099	1461.43	1466.48		2278.37	1439.16	1780.19	1989.06	1921.74	3360.73	1894.69	2127.38		2031.85	6543.38			859.295	2374.03	4001.68	1387.3		2248.89	1116.65	2346.29	1422.02	2177.38	2678.49	2201.72	1840.4	1887.54	2582.9	1928.95	3138.16	1741.39	862.747	695.586	1862.08		984.108	3212.89		2408.63	2720.02	1186.97
P33993	P33993	MCM7_HUMAN	MCM7	DNA replication licensing factor MCM7	844.31	3201.33	4809.88	2871.99	2138.48	1593.01	2812.72	2860.21	3882.78	2392.85	2707.65	1876.53		2747.62	2419.45			3204.08	2252.77	5899.12	3633.23		2213.59	2381.99	3254.98	1672.11	4123.99	4447.69	3809.11	1479.59	2187.13	3244.65	3231.93	5063.92	2380.22	2309.04	1529.54	2637.42		2256	4466.31	1357.65	3081.06	3874.04	3331.91
P34897	P34897	GLYM_HUMAN	SHMT2	Serine hydroxymethyltransferase, mitochondrial	5360.7	4564.63	5470.55	5036.04	5192.84	5425.79	5453.01	5805.41	5513.72	3005.61	4848.78	4885.07		4139.14	4744.95			5138.63	5660.13	4611.48	4633.37	1750.44	4284.97	6654.54	2874.9	6581.88	5525.78	5705.96	4714.24	5923.27	6629.4	4727.89	5381.96	5910.8	5501.85	3686.85	5047.78	4994.12		3952.21	5660.68		6179.77	5482.53	5193.49
P34932	P34932	HSP74_HUMAN	HSPA4	Heat shock 70 kDa protein 4	5426.02	3482.87	3534.75	3260.18	4615.6	4427.96	3480.28	3398.84	4567.83	3275.99	3359.51	4447.87		3851.99	2486.38			3830.62	4440.78	5058.36	4059.11	2067.47	4526.37	5668.57	3491.25	3206.44	4812.4	4594.32	2621.61	4421.83	4570.27	4534.19	3344.8	5687.19	4149.45	4857.47	4258.54	4581.51	260701	4220.22	3653.32	4549.23	3212.39	4038.77	3220.32
P34949	P34949	MPI_HUMAN	MPI	Mannose-6-phosphate isomerase	2201.52	1557.63	1838.33	605.828	963.621	2075.24	2010.69	1595.22	1794.27	1182.55	1261.29	997.427		757.345	539.325			2123.03	1018.01	1447.72	2610.59	1523.79	1892.76	2450.65	1959.6	2082.41	937.708	1090.68	1786.1		2700.02	2599.39	916.733	1087.02	1167.4	2595.6		1286.81		1429.44		1532.32	2710.85	345.963	3168.67
P35030	P35030	TRY3_HUMAN	PRSS3	Trypsin-3		427.552	267.73		346.051	348.558		500.99		250.524					376.34			600.019			348.286							690.674		121.841	506.333	473.384	125.727	343.759	334.777				15611.7		283.189	1397.82	328.78		310.487
P35080	P35080	PROF2_HUMAN	PFN2	Profilin-2	6291.33	7350.66	7337.19	8222.36	7525.57	5436.18	6785.94	3935.05	12215.8	6197.7	7024.74	6573.18		7787.81	7444.6			6433.62	8289.82	6118.84	6165.65	5558.62	9086.3	3406.31	5807.46	5748.71	6336.66	7593.22	4646.42	5014.22	6413	7686.75	7080.98	5377.02	5754.27	6035.21	6303.39	8193.22		6117.73	5726.25	2969.11	3417.96	8042.82	9243.98
P35221	P35221	CTNA1_HUMAN	CTNNA1	Catenin alpha-1	1781.87	2576.16	3032.44	4481.86	1150.02	2589.7	2630.34	3263.84	1512.35	1981.5	1869.93	2188.81		1183.2	2347.01				1895.05	2276.33	4458.49		2910.09	2226.02	3678.71	3440.52	2512.89	3215.53	1303.97	1689.89	3666.08	1927.75	1535.52	1407.56	3222.25	2005.34	2276.5	1522.6		1262.81	2416.34		2667.26	1708.04	1767.58
P35222	P35222	CTNB1_HUMAN	CTNNB1	Catenin beta-1	2048.67	4107.78	2975.06	3817.96	5339.6	2235.37	2868.11	3432.89	4250.26	3632.69	3078.61	3152.71		2824.32	2307.05			3774.46	2883.19	3095.09	3643.82		3345.84	3830.25	3321.46	4627.29	3722.87	3542.39	3693.7	4613.79	3530.19	4309.75	3281.39	3213.66	4097.82	3035.53	3574.31	3068.87		4920.12	2954.68	1912.91	4202.76	2420.34	2590.62
P35232	P35232	PHB_HUMAN	PHB	Prohibitin	7595.24	8294.04	10704	8322.47	9437.93	9489.52	8971.58	11324.7	11875.1	5591.91	10725.7	9636.54		8578.3	7167.38			8674.83	5982.78	9456.46	9969.81	1512.14	8852.2	11403.7	5657.62	11103.4	11098.6	9190.78	6817.5	9555.88	8241.52	8369.12	10774.7	9304.67	11582.5	7094.25	11005.9	10912.9		9077.03	11773.3	7930.02	8654.34	11167.2	9483.58
P35237	P35237	SPB6_HUMAN	SERPINB6	Serpin B6	9204.87	12601	10786.7	10448.1	10658.5	9647.85	8334.34	9156.31	6257.35	8543.27	8324.18	8266.21		7335.56	10841.1			11347.6	11148	11243.2	9701.25	7146.75	11456.9	11322.2	9937.98	8996.71	7933.37	9303.79	10398.1	9816.11	11147.2	10513.2	8109.25	9763.77	9998.7	13192.6	8815.24	11662.2	29011	7140.43	8856.49	12378.8	8527.65	9037.83	11108.5
P35244	P35244	RFA3_HUMAN	RPA3	Replication protein A 14 kDa subunit	1440.15	1258.02	1497.63	576.892	1663	2269.53	2478.79	1600.09	1348.17	1611.23	1643.94	1756.05		1749.39	1112.95			1150.59	797.615	2689.82	1924.58	430.296	2554.6	1211.69	1451.42	1436.66	1659.43	1934.42	1061.56	1118.45	1126.91	1797.09	2056.62	1826.52	1115.57	1160.23	1245.72	1413.04		1510.03	1688.37		1196.47	1250.46	1323.91
P35251	P35251	RFC1_HUMAN	RFC1	Replication factor C subunit 1	301.467	549.083	673.01		282.339	895.612					64.4022	319.579		270.526	798.486					726.574	659.455		241.516				265.466	112.264	215.546	240.578	299.455	469.086	412.063	497.705		72.6593	341.3	241.144			391.72		801.388	983.378
P35268	P35268	RL22_HUMAN	RPL22	60S ribosomal protein L22	9091.4	7233.09	7599.45	8412.21	8137.8	8273.16	7461.55	8153.43	8319.96	9402.74	10352.9	8892.64		8804.74	8913.15			7525.51	5075.54	6502.18	9817.69	3259.9	7426.07	7151.95	6863.59	7790.91	9571.74	7853.24	8974.76	9386.83	7140.82	8969.71	7167.59	7385.8	9214.36	8228.06	7272.56	8019.57		9498.97	7550.63	3680.79	7930.98	6896.16	7025.81
P35527	P35527	K1C9_HUMAN	KRT9	Keratin, type I cytoskeletal 9	13818.2	6341.87	532573	9.35756e+06	888283	10053.4	628374	8276.81	5.47818e+06	2.01522e+06	12278.4	2.46574e+06	5.42032e+07	8744.55	6946.56	2.74754e+06		308743	23568.5	142645	16571.1	8.81236e+06	2588.83	10299	68111	7353.84	11994.3	3.17715e+06	11631	2.44255e+06	1.08301e+06	3893.93	20181.3	5730.59	5661.72	7655.29	147623	1.58189e+06	1.93577e+06	25521.1	10793.5	16165.7	5594.48	918857	31261.2
P35555	P35555	FBN1_HUMAN	FBN1	Fibrillin-1	4142.04	8412.07	3905.89	9606.81	9495.84	1960.78	2577.09	6845.46	3678.27	10979.6	5743.04	8314.89		5724.21	5162.57			13589.1	18949.7	3424.57	6124.96	1654.66	3282.61	5183.22	6608.99	3479.93	4987.92	6681.15	4806.3	3238.87	4253.7	4920.93	2213.93	3138.39	7132.48	6591.77	6019.14	6738.2		5885.92	1361.15	4418.92	7937.76	5796.91	11176.7
P35579	P35579	MYH9_HUMAN	MYH9	Myosin-9	9101.32	9223.31	7064.82	10368.5	10549.3	5260.44	14670.6	8131.87	6285.35	19044.6	8575.99	9077.76		5758.17	6277.94			10176.9	12093	5593.42	7889.39	18692.5	8065.08	9914.08	21225.5	9621.68	7791.27	8958.59	7725.12	6228.9	6483.12	7441.2	6115.26	7543.46	9367.47	13091.7	8448.42	7802.77		6334.59	6222.18	35222.2	7262.07	5832.27	21334
P35580	P35580	MYH10_HUMAN	MYH10	Myosin-10	4874.04	5165.85	4284.79	5717.26	5419.91	3649.95	3673.99	4529.32	5761.49	4884.92	5169.97	4838.29		4376.83	3520.88			6916.18	3545.31	3638.98	5613.3	2488.05	3774.59	4431.85	7223.13	4249.52	4489.08	3527.9	3561.38	3329.96	3193.77	6821.15	4297.65	5815.77	4813.85	6297.67	4123.08	5698.15		5524.78	4605.57	6907.94	4354.04	3651.58	7302.73
P35606	P35606	COPB2_HUMAN	COPB2	Coatomer subunit beta'	10294.1	10193.2	14048.5	16707.5	12525.4	10860.8	15429.7	9824.64	13450.9	10060.4	10010.3	12326.2	156024	8556.41	9277.48			7484.86	8755.64	14922	13199.1	15051.7	12325.1	11746.2	5109.72	11650.7	11072.5	10953.1	9204.15	11722	10858.3	9421.43	13322.4	10731	10055.7	10023.6	10514	11861.9		11525.1	9801.14	8925.27	8722.87	10601.8	12320.5
P35613	P35613	BASI_HUMAN	BSG	Basigin	2783.66	6504.37	3866.1	4383.31	5783.43	4224.09	4429.28	6539.18	3236.32	2883.08	6013.02	5439.87		5968.76	4691.08			10472.2	1933.57	4178.27	5378.18		6931.67	3092.51	4939.52	6359.36	4152.79	5269.65	6820.19	6771.47	2579.23	4858.13	4148.11	4399.6	6511.94	4286.24	4194.72	5911.61		4565.63	5103.15	3611.5	6170.63	3763.72	6089.85
P35637	P35637	FUS_HUMAN	FUS	RNA-binding protein FUS	5286.98	4838.85	5254.28	2140.9	3106.77	6269.4	3907.18	4912.92	4707.72	4332.32	4646.13	2803.61		4316.33	4205.88			3083.96	3210.65	6335.91	5671.58	1658.19	5181.26	4722.24	3709.1	5702.32	5000.88	6191.7	5421	4670.62	5110.08	5593.89	5777.17	5219.13	4391.11	4516.15	4479.64	4939.29		4764.69	6290.66	2266.05	4969.11	6566.78	2679.81
P35659	P35659	DEK_HUMAN	DEK	Protein DEK	1383.14	1579.68	2177.7		179.676	1359.37		2300.88	2059.22	2614.33	1396.04	1040.07		1405.94	1674.53				1513.48	1604.74	749.848		2839.34	365.635		460.254	728.206	554.901	1522.25	1878.55	1587.52	1512.19	1931.85	1855.51	644.805	1250.39	1229.42	1748.02		1432.65	1586.13		2720.44	1467.82	1590.39
P35754	P35754	GLRX1_HUMAN	GLRX	Glutaredoxin-1				1831.15			1135.79		934.792	854.225		1291.96						569.899		4264.14		4241.1		532.867	3881.86		415.056			1337.5	1024.7						646.091	734.873	31596.3		312.688
P35908	P35908	K22E_HUMAN	KRT2	Keratin, type II cytoskeletal 2 epidermal	444825	6277.64	671872	1.41668e+06	308065	9542.05	1.51953e+06	10053.7	102540	23201.4	23941.5	469696	2.67363e+07	9744.52	8066.66	7.11001e+06		792429	2.06211e+06	3.03568e+06	9645.95	3.50687e+06	4529.46	12943.9	1.7134e+06	9717.57	10293.7	550511	8829.4	985733	29559.2	7011.59	30439.6	769136	7345.77	5745.86	514215	412768	1.00718e+06	31726.7	7949.46	24140.3	6958.33	257301	36840.2
P35998	P35998	PRS7_HUMAN	PSMC2	26S proteasome regulatory subunit 7	4302.09	4386.73	3007.39	2702.66	3644.27	2798.02	3808.82	3651.75	3458.35	3429.65	4550.44	2869.45		3670.47	4612.25			3763.91	4065.66	3327.3	4128.9		4042.89	4194.75	3418.33	2773.16	5314.69	3759.01	3011.53	3861.6	3106.88	4854.33	3030.31	4568.41	2476.67	3643.12	3855.65	4293.08		3578.16	4168.22	2767.75	3249.37	3478.34	3181.81
P36542	P36542	ATPG_HUMAN	ATP5F1C	ATP synthase subunit gamma, mitochondrial	1782.89	3460.36	2326.11	2184.54	2561.61	3164.22	1844.82	4260.7	4222.63	1919.54	4030.4	2384.63		2171.63	2990.81			2770.18	3668.45	2878.84	3483.76	1004.58	4146.92	2677.89	1904.61	3034.11	3903.63	1848.64	2541.58	3899.91	3654.07	2673.7	2656.82	3151.21	1732.42	2774.24	3184.44	2074.22		3856.28	3203.58	1321.94	2878.54	5041.12	2460.82
P36578	P36578	RL4_HUMAN	RPL4	60S ribosomal protein L4	38042.1	40818.4	39661.8	23924.8	36232.5	38446.1	26976.4	37798.1	35050.5	31140.1	41065.9	40024.4		39010.5	32539.5			33823.4	25770.1	30254.3	35299.8	9432.67	35079.1	32148.3	14827.3	38777.9	35777.6	35253.7	37421.8	35645.9	33666.2	31304.1	38470.2	34605.6	36075.4	36044.1	39022.6	33335		39157.3	28902.9	13455.2	41618.5	33271.3	35916.8
P36776	P36776	LONM_HUMAN	LONP1	Lon protease homolog, mitochondrial	2921.77	3743.32	6836.39	2571.51	3930.64	5426.05	3261.84	6973.96	5614.74	3603.5	4562.44	3427.71		3807.03	3271.35			6494.05	2249.19	4023.03	4206.05		3522.64	5406.05	2029.67	6234.12	7800.92	3455.34	4398.27	4985.63	4167.15	4611.72	4452.26	5881.88	5519.95	2052.32	4306.16	3819.31		6629.83	6731.59	852.655	7033.06	5128.29	3950.04
P36955	P36955	PEDF_HUMAN	SERPINF1	Pigment epithelium-derived factor	4249.43	6154.46	6222.4	3984.7	8239.89	2269.6	5479.34	3920.99	3254.92	6156.38	3911.81	5799.96		4697.06	4186.41			8979.78	7947.18	5095.25	5498.76	7125.18	4368.26	5951.2	4496.98	6633.98	5819.35	5539.69	5132.27	4567.54	4695.2	5647.94	2798.37	5674.56	7623.75	6522.56	4261.67	4521.47		5266.32	1941.85	5594.07	8264.94	2763.98	7071.91
P36957	P36957	ODO2_HUMAN	DLST	Dihydrolipoyllysine-residue succinyltransferase component of 2-oxoglutarate dehydrogenase complex, mitochondrial	482.951	1335.31	1488.15	2809.78	1824.56	2219.94	6679.25	3049.6	2506.35	1045.57	2568.95	2635.62		1624.81	1050.23			1882.89	3181.21	4802.75	1328.3	2827.45	1849.27	2130.59	1610.8	1860.01	1324.41	2236.89	2032.65	2162.69	2182.86	1450.96	1069.96	2284.65	2466.52	1258.77	2355.57	1543.89		2186.64	2377.96		1459.24	1718.61	886.464
P37802	P37802	TAGL2_HUMAN	TAGLN2	Transgelin-2		1044.12			904.634		1707.48			717.707	1262.18	350.548			464.976			3433.58				2785.37		1586.85	1969.02			976.071			854.81				533.951	1180.67	761.06			437.06					2751.32
P37837	P37837	TALDO_HUMAN	TALDO1	Transaldolase	6510.61	3694.09	3151.61	4526.71	4121.34	4966.48	5160.5	3386.86	4894.63	3356.95	3820.46	3440.88		3345.71	4196.19			3951.32	7321.72	13027.2	4081.77	6413.83	5151.93	2777.54	7262.83	4095.61	2636.53	5141.51	3273.99	5373.28	4256.54	4387.75	3249.43	4441.27	3813.54	2822.83	4230.79	4992.19	27255.9	3350.44	3555.83	10525	4126.02	3581.61	4973.07
P38117	P38117	ETFB_HUMAN	ETFB	Electron transfer flavoprotein subunit beta	1320.93	2558.46	3026.76	1723.97	3110.07	3063.54	4441.02	1920.98	2896.61	1968.94	3923.8	3113.04		3421.32	4984.56			2331.74	3443.29	1936.18	3814.64	1372.73	3351.88	4436.74	2002	2443.46	4564.97	4466.13	2512.51	3052.92	1980.88	2900.23	4236.17	2518.77	3274.56	2598.24	2023.99	1970.78		2661.95	3985.97		3004.79	2685.2	1922
P38159	P38159	RBMX_HUMAN	RBMX	RNA-binding motif protein, X chromosome	4816.04	4940.98	7327.42	3957.01	4571.75	5347.81	4619.13	6111	6056.64	4074.83	5258.26	3791.91		5273.45	5020.53			3977.35	3637.05	6862.35	3884.67	2977.84	5043.92	3613.22	2191.54	3834.75	5056.67	4870.19	5682.48	5184.9	3190.06	6284.8	6668	4775.5	4661.55	3479.38	4060.62	6227.58		4481.11	7347.65		5485.58	6637.97	4779.89
P38606	P38606	VATA_HUMAN	ATP6V1A	V-type proton ATPase catalytic subunit A	368.968	685.572	522.845		993.626	617.574	805.32	180.491	622.818	371.344	733.905			799.171	668.254				1130.53	839.61	246.871		625.067	349.796	528.594	493.906	331.972	379.291	628.657	556.004			363.401	675.078	481.513	274.924	768.326	520.604		188.68	543.52		550.952	518.486	803.289
P38646	P38646	GRP75_HUMAN	HSPA9	Stress-70 protein, mitochondrial	19313.7	15243.7	21902.2	17675	16274	20448.8	15434.2	21375.6	21874.1	11992.9	19853	17412.9		17444.9	14754.1			18737.1	12816.4	18614.9	19504.3	5773.28	19196	20886.9	8486.3	22853.6	19400	20154.9	23476.4	23917.6	21102.3	15036.7	22319.7	21529.8	20049.6	15990.5	25872.1	22791.5		16832.9	25797.6	6433.19	21489.8	20814	17681.7
P38919	P38919	IF4A3_HUMAN	EIF4A3	Eukaryotic initiation factor 4A-III	3025.5	4759.69	4172.77	3403.45	2898.27	4350.66	4377.17	3796.46	3779.38	3162.34	4807.57	3619.65		3709.34	4655.04			4024.25	3562.94	4945.91	3103.58	1403.12	4303.16	3751.81	3358.08	3075.09	3919.74	3005.69	3642.62	4034.46	2363.51	3241.93	4288.04	4555.69	3620.39	3514.89	3351.87	4364.99		3321.26	4821.98		4308.73	3598.43	3131.77
P39019	P39019	RS19_HUMAN	RPS19	40S ribosomal protein S19	640.857	890.917	467.422	1420.69	467.356	514.665	980.28	716.988		513.773	369.054	570.461		419.646	792.418					417.879	247.167		497.717	694.322	284.656	675.846		1149.67		554.161	355.159				637.785	252.535	629.539	257.409		814.483	450.878		924.2	509.178
P39023	P39023	RL3_HUMAN	RPL3	60S ribosomal protein L3	18762.5	19747.5	17198.7	9922.78	13262.5	13931.9	11210.1	15679.7	18132	15993	15914.2	13278.1		17869	10979.1			16914.8	14701	14984.6	18978.6	6706.31	16684.5	17515.6	10232.1	15843.5	15123.4	17065.4	17722.3	16130.1	19722.7	16768	16716.5	15152.5	19480	15797.8	17142.4	14008.8		15739.3	14378.7	8869.66	19971.6	15365.2	12765.2
P39060	P39060	COIA1_HUMAN	COL18A1	Collagen alpha-1(XVIII) chain		262.113		2130.6	4100.9		12534.8			20231.2					2611.32				4013.42		645.464	15286			22019.6	74.9504		712.021	564.058		1181.7			679.975	926.626	7911.03	1075.03					41908.6	2304.84		30315.3
P39656	P39656	OST48_HUMAN	DDOST	Dolichyl-diphosphooligosaccharide--protein glycosyltransferase 48 kDa subunit	18831.3	23359.9	27955.2	25797.6	17990.5	20430.2	15989.1	22537.2	25911.1	18560.2	27794	23911.5		25286.7	21142.2			19210.4	19303.1	26828.6	24898.5	10565.4	24247	17703.9	17558.1	25362.3	22145.9	21959.1	22763.9	25923.4	24363.7	19561.6	23429.1	20561.6	21930.8	17400.6	25993.3	22092.7		24844.7	24556.4	4784.27	24356.7	24163.9	22948.8
P39687	P39687	AN32A_HUMAN	ANP32A	Acidic leucine-rich nuclear phosphoprotein 32 family member A	4768.38	3198.16	2161.23	3341.3	2925.74	3636.59	2939.38	4577.22	3348.54	3645.54	3389.75	2777.46		4127.34	3744.31			2762.15	2273.29	3645.62	3063.92	2326.97	5261.73	3098.18	1873.1	3092.39	3953.98	2316.46	3152.66	3107.16	2785.66	4369.66	3190.72	3070.65	3624.12	1826.93	4041.47	3893.89		3167.82	3161.56		3104.7	2452.09
P40121	P40121	CAPG_HUMAN	CAPG	Macrophage-capping protein	815.367	2138.56	1495.71	1399.34	2356	1409.65	3310.53		582.476	1443.74	3483.14	3133.94		1476.62	2460.84			2821.31	1832.41	876.921	688.06		6578.48		4061.27	1451.82	1661.4	844.998	2000.57	544.678	1787.28	1767.09	924.207	1300.01	557.992	489.136	1546.05			846.854	1691.31		684.471	1460.55	1554.8
P40227	P40227	TCPZ_HUMAN	CCT6A	T-complex protein 1 subunit zeta	7947.42	4873.05	6177.58	5048.09	9366.32	8426.89	8761.74	6619.95	6743.46	9008.24	6219.04	9023.29		6761.54	6497.24			8745	8406.38	7247.61	7746.99	3168.2	7513.07	9265.15	5476.48	5890.55	7866.07	6587.52	7096.52	5488.6	8205.03	8194.72	6487.46	8921.2	6635.44	10046.1	7584.75	7449.15		7022.93	6219.15	7379.32	7378.24	4866.03	4138.21
P40429	P40429;Q6NVV1	RL13A_HUMAN	RPL13A	60S ribosomal protein L13a	6123.71	5929.75	5337.29	2436.28	4793.2	5784.49	5781.57	6598.1	4802.68	6149.68	6731.94	6427.6		5531.71	5208.06			4293.35	3590.9	6396.36	5056.54	1543.59	5364.49	4222.73	4151.47	6492.93	5330.37	5136.52	5215.11	4850.49	5209.82	5153.64	5175.82	5728.3	6977.7	4378.32	7323.6	2672.46		4897.2	4998.5	1258.9	6333.58	5192.9	5624.28
P40616	P40616	ARL1_HUMAN	ARL1	ADP-ribosylation factor-like protein 1	732.505	558.391	561.089	585.845	233.525	708.073	430.669	413.277	833.684	720.493	1127.46	1221.78			485.705			1217.28	784.486	382.226	414.902		145.054	905.212	1691.8	661.496	524.586		459.022	570.538	1818.1	678.004	617.67	387.664	492.24	138.797	151.428	293.627		795.884	478.185		365.643	255.422	1012.13
P40763	P40763	STAT3_HUMAN	STAT3	Signal transducer and activator of transcription 3	773.932	1874.12	1597.04		1094.45	960.958	780.111	1031.14	1550.42		2022.89	966.668		977.559	651.423					916.541			389.917	570.064	653.407	54.3891	1386.19	769.355	798.508	945.29	402.587	627.489	1539.06	947.012	875.627	724.524	1511.38	853.655		1085.19	1387.91		477.191	1807.84	3236.99
P40925	P40925	MDHC_HUMAN	MDH1	Malate dehydrogenase, cytoplasmic	27062.3	29678.4	24547.2	18730.8	30164.6	28631.2	29135.7	23520.7	18660.1	20039.3	26364.1	25297.6		30109.3	32591.6			19306.2	22797.1	19843.8	33949.7	31415.2	30997.5	29713.7	28317.9	21775	26701	25947.9	33885.2	33268	33789.2	23686.4	21766.6	28231.4	32630.3	27306.8	26211.5	22002.1		31302.6	21513.5	25411.2	22092.5	28929.4	24249.6
P40926	P40926	MDHM_HUMAN	MDH2	Malate dehydrogenase, mitochondrial	4107.67	3778.7	3317.8	4278.4	4990.95	2991.26	8611.03	3863.02	3701.36	3495.44	3241.91	4466.56		2892.38	4121.23			4662.71	2724.02	10473.6	2910.46	8215.82	3449	3644.28	5979.22	3372.83	2216.35	3224.11	2415.67	5830.02	4824.48	3398.1	3405.3	3432.03	2955.25	3066.63	3838.77	4040.39	64045.7	2833.7	3252.4	6228.02	3501.23	3309.31	5215.73
P40939	P40939	ECHA_HUMAN	HADHA	Trifunctional enzyme subunit alpha, mitochondrial	10509.9	13760.8	14634.5	9509.06	12897.8	17075.4	6679.65	16833.4	19963.6	11158.4	17594.6	11327.2		16634.8	9860.26			14150.9	9519.36	14207.8	15300.8	1709.34	16523.2	15188.4	6074.48	16686.5	15406.3	12738.4	13873.2	19672.2	13684.7	13189.1	18210.8	11142.2	13441.1	10900.5	17443.1	14608.1		17273.1	19642	13093.2	12944	16822.6	13448.3
P41091	P41091	IF2G_HUMAN	EIF2S3	Eukaryotic translation initiation factor 2 subunit 3	6454.87	5093.43	6230.82	8591.52	7776.2	5879.61	6059.95	5559.85	5439.92	7612.96	5852.5	7933.43		5920.43	6927.29			3749.3	5421.19	6184.71	5992.16	2789.72	5863.2	7077.33	5308.72	6730.79	5334.17	6843.43	4041.2	7041.01	7100.32	5456.86	5889.62	6524	5696.48	7673.37	7764.93	6567.41		6487.41	5416.81	3640.27	7523.39	5909.05	4310.52
P41219	P41219	PERI_HUMAN	PRPH	Peripherin	8204.03	2354.63		6663.22		1125.01		2483.52	1849.09	3734.6				2419.6				2343.59			1911.62			2440.45				970.607		3882.64			1833.26		3858.49	1801.46		4298.17			4188.49
P41240	P41240	CSK_HUMAN	CSK	Tyrosine-protein kinase CSK	7647.04	7374.81	5965.77	9776.03	8262.86	4262.1	6229.62	4668.62	5279.81	5950	3877.41	5623.95		5907.76	7749.87			9423.66	8599.96	5920.74	7372.25	1097.46	8363.68	6763.03	7810.13	4421.37	9036.6	4646.17	6358.12	2590.29	7387.07	6458.79	4250.27	4442.13	6212.37	6992.6	8526.92	5755.12		8385.49	6259.9	4424.71	2145.17	5236.62	1044.66
P41250	P41250	GARS_HUMAN	GARS1	Glycine--tRNA ligase	2658.47	1947.13	2815.5	3180.69	3144.06	2444.59	2717.18	3318.85	2432.51	4696.02	2612.01	3827.95		1732.03	2527.97			2921.66	4405.36	3582.99	3207.46	2364.91	2463.35	3971.36	3385.76	3312.61	3251.15	3598.83	3424.11	3353.39	3842.46	3872.91	3306.13	3317.81	2810.87	4970.31	3688.37	3086.51		2791.36	1809.15	2781.23	3145.41	1706.81	3916.03
P41252	P41252	SYIC_HUMAN	IARS1	Isoleucine--tRNA ligase, cytoplasmic	7324.61	6790.14	6412.06	3856.52	9338.82	7535.25	9261.45	8285.42	6594.17	11052.6	6593.29	8313.29		6418.16	8156.01			8272.37	8781.07	6194.02	8008.99	3305.91	6617.18	6638.13	7652	6505.6	10528.5	8380.96	7413.53	6592.37	9098.98	7930.9	7359.49	8949.71	6662.94	10204.2	8054.9	8911.45		8282.63	5830.87	3745.12	8524.38	6526.57	7448.84
P42025	P42025	ACTY_HUMAN	ACTR1B	Beta-centractin	1528.08	985.028	553.375		861.144	754.188	822.433	891.85	2515.91	1030.99	836.539	1204.89		2417.21	849.744						498.698		1495.98	1993.5	685.729			867.564	1493.09	2152.28	1149.49	984.546	1147.66	536.163	967.081	529.198	1853.35	202.703		741.898	460.68		1154.18	1783.38	655.711
P42167	P42167	LAP2B_HUMAN	TMPO	Lamina-associated polypeptide 2, isoforms beta/gamma	11390.5	15181.7	13285.2	10940.5	7567.49	15826.4	11602	11669.6	12478.7	9924.36	12909.2	8274.59		15153.5	9882.61			10862.2	7326.47	15448.9	10092.9	2721.9	12613.7	9635.14	5979.5	13143.6	13217.4	9494.59	14466	14448.6	6613.17	12389.3	12871.8	12858.7	8902.56	9179.42	8193.79	12676.9		14161	18693.9	2102.66	13468.7	17818.7	15749.3
P42224	P42224	STAT1_HUMAN	STAT1	Signal transducer and activator of transcription 1-alpha/beta	4708.77	5982.06	4854.12	4662.15	4326.75	4468.95	3340.1	5836.36	6315.64	3962.64	4609.37	4147.41		6066.28	4744.1			5562.42	2843.49	4987.39	5321.33		5036.05	4302.52	3729.23	4354.56	5165.25	4893.43	4800.79	4853.73	3846.28	4261.36	5671.84	3823.87	4790.82	3257.9	4875.65	5751.27		6908.39	5120.2	3112.25	3666.62	5815.25	4219.03
P42285	P42285	MTREX_HUMAN	MTREX	Exosome RNA helicase MTR4		402.487	2244.76		852.665	1218.55		1077.81	503.999	1139.28	586.111	459.397		1035.57	1218.32				783.881	472.448	258.893		667.522		727.58	697.311	802.717	96.1823	598.736	93.001	405.752	945.938	613.974	1301.37		483.183	682.597	248.561			278.314		979.469	1337.41
P42357	P42357	HUTH_HUMAN	HAL	Histidine ammonia-lyase	3321.21		2755.72	10491.2	3768.69	1601.82	15354.7		429.402	1848.5		5112.91	30263					4739.65	2470.04	17043.4		7804.63			24411.8			3360.5		5572.05	1893.77		815.41	3094.87		1110.91	2709.56	4683.1	29537	444.157			486.958		1628.06
P42704	P42704	LPPRC_HUMAN	LRPPRC	Leucine-rich PPR motif-containing protein, mitochondrial	8931.82	19859.4				7347.2	9908.18	11761.1	8137.06	12371.5	8767.67			18908.8	10400.6			15650.5		5030.1	6565.12	2440.78		11010.3		9000.8	16945	10147.8	12565.6			8002.2	10886.8	9637.36	18542	13702.8	15585.1	5172.65		9306.73	18325.4		10035.2		11490.6
P42766	P42766	RL35_HUMAN	RPL35	60S ribosomal protein L35	373.155	946.977	404.22		651.039		684.924	652.938		714.009		356.183		546.652							570.566		680.551	291.014	463.948	891.247			608.772	148.024			791.76	479.3	375.157	586.198	632.772	949.933		591.497			672.17	397.115
P42785	P42785	PCP_HUMAN	PRCP	Lysosomal Pro-X carboxypeptidase				2289.96		464.725	2022.46	1027.1	1378.95		471.701	1208.86						672.27	2458.67	2966.59		4523.37	235.348		1422.49	103.783		594.241		1289.91	188.472	1166.74		1032.07		439.839	1310.36	783.607			622.23
P43003	P43003	EAA1_HUMAN	SLC1A3	Excitatory amino acid transporter 1	182.737	41.1488			194.07			334.916	486.618		50.0373			164.431				139.63					188.971		248.21					435.941			397.134	140.423		102.379	113.551	127.726		335.171	174.637		337.931	114.277
P43034	P43034	LIS1_HUMAN	PAFAH1B1	Platelet-activating factor acetylhydrolase IB subunit beta	2237.32	2234.47	3603.37	3030.55	2764.43	3293.24	3004.59	3697.03	3328.74	3625.04	3180.75	2014.18		2972.1				4574.77	3872.53	1713.51	3648.56		4780.39			3177.14	3502.73	3104.67	3551.03	2783.7	4331.02	1912.22	2150.7	2668.65	2120.88	1968.69	2465.65	2926.83		2763.08	3594.38	1701.2	2806.81	3194.26	1448.25
P43243	P43243	MATR3_HUMAN	MATR3	Matrin-3	3987.77	6013.42	5735.53	5110.29	4388.54	5351.59	5427.1	5081.24	5848.61	4916.34	5379.06	2927.36		4696.46	3939.87			3892.77	2759.18	6026.88	3703.52	3190.99	6322.37	4449.69	3622.16	5314.48	5403.46	4755.61	5477.97	4796.28	3068.06	5721.29	5391.36	4860.01	3997.78	3372.34	3535.67	4881.1		5042.97	5716.02		5190.51	6679.81	3954.08
P43246	P43246	MSH2_HUMAN	MSH2	DNA mismatch repair protein Msh2	995.303	1122.47	727.204		1305.36	575.508	1003.01	1200.27	825.425		664.441	626.524		443.957					1337.6	582.521			58.4132	613.455	537.197	366.482			240.804	203.558		986.242	179.134	963.171	1041.46	1951.44	290.83			1157.03	763.341			434.235
P43304	P43304	GPDM_HUMAN	GPD2	Glycerol-3-phosphate dehydrogenase, mitochondrial	1870.07	2065.43	4287.99	2622.34	2181.44	3714.16	2284.24	3060.46	4247.59	1670.6	4205.14	2238.57		3437.75	1825.01			2761.84	2629.68	3118.44	3593.96		4796.61	2962.58	976.413	4174.13	2688.93	2842.12	4893.21	5994.82	3300.08	2803.74	3301.06	3398.45	2752.71	2063.88	3229.58	3749.83		3583.38	3259.42		3413.13	3379.32	3781.2
P43307	P43307	SSRA_HUMAN	SSR1	Translocon-associated protein subunit alpha	3453.82	2538.66	1476.29	1141.45	3006.41	2318.87	4435.36	3643.76	3271.09	1805.54	3132.12	3779.98	9772.19	3714.79	4549.18			2622.01	1002.23	4151.54	3190.28	2188.91	2747.16	1746.11	2806.6	3635.86	891.27	3886.67	1926.4	3598.54	2281.25	2506.73	4403.85	2683.7	2613.23	1508.06	3736.22	1893.89		1821.44	2036.67	1390.65	1889.58	899.773	3864.39
P43686	P43686	PRS6B_HUMAN	PSMC4	26S proteasome regulatory subunit 6B	6072.85	4870.26	2707.45	5553.34	4297.91	4527.27	4586.39	6606.79	5084.22	6529.37	4727.63	3404.61		4426.74	5615.22			5325.81	5142.07	4872.6	4084.66	3262.61	4105.98	4258.39	6619.16	3851.87	4582.69	3034.39	5633.54	1904.8	5670.88	4668.45	4408.38	3898.27	3646.5	5581.89	4774.84	4862.49		4673.74	4430.75		3697.04	3077.72	4302.67
P45880	P45880	VDAC2_HUMAN	VDAC2	Voltage-dependent anion-selective channel protein 2	8378.81	8407.51	10493	7676.47	8097.83	9828.07	20704.5	11373.7	10994.7	6350.02	15036.8	9359.55	8107.94	9038.28	8937.89			6213.17	6955.54	9247.72	7666.7	5713.09	8528.33	7764.91	9372.32	10759.6	9891	8190.39	8490.45	11175	8103.58	7501.98	9028.55	9385.21	7887.44	6416.35	10822.5	10191.3		8621.37	11458.5	5448.79	7598.89	11553.4	9703.16
P45974	P45974	UBP5_HUMAN	USP5	Ubiquitin carboxyl-terminal hydrolase 5	2407.62	2736.36	1991.88	188.299	2651.72	3149.37	3931.63	2777.09	3586.41	2488.11	2080.47	1652.87		2693.61	1503.38			3078.84	3413.91	1741.22	2188.36		2920.99	1964.66	4719.32	2058.45	2275.98	2691.38	1619.08	2988.12	2544.86	3185.54	2129.53	3106.42	2808.76	2435.5	2180.67	3382.97		3052.94	2906.46	1592.19	2066	3379.44	2517.11
P46060	P46060	RAGP1_HUMAN	RANGAP1	Ran GTPase-activating protein 1	661.129	1129.19	775.262		997.776	1763.37	1527.86	838.876	605.723	1017.39	909.651	1022.08		374.704	1625.78				1879.89	1647.41	534.25		1213.37	773.977		1097.93	1315.63		1191.23	1141.58		998.468	913.536	1214.73	1432.01	1828.7	1839.12	1044.85		1058.19	1416.7		1666.35	1164.9	1400.56
P46063	P46063	RECQ1_HUMAN	RECQL	ATP-dependent DNA helicase Q1		1534.76	661.996			1118.37	1044.95	897.119	539.708	342.221	1260.95	1096.84						1206.65	1138.63	2190.14	1554.49	718.694	1767.65	1064.6	682.105	1076.87	1292.41	943.33	665.905	2237.42		1046.25	1969.95	1173.96	1168.34	663.986	708.381	1392.97			1091.17
P46087	P46087	NOP2_HUMAN	NOP2	Probable 28S rRNA (cytosine(4447)-C(5))-methyltransferase	698.5	873.069	909.834		1358.7	693.782	1851.59	1388.63	486.719	599.311	923.545	471.797		1078.32	514.718			948.083	309.575	811.985	945.284		1036.43	739.456		538.815	1332.86	987.634	490.139	377.427	537.145	905.767	1672.1	920.154	831.997	482.357	478.386	936.901		735.37	1088.1			535.479
P46100	P46100	ATRX_HUMAN	ATRX	Transcriptional regulator ATRX	3189.92	5596.38	4832.81	3352.52	4102.54	3492.28			4839.16	3267.03	3417.53			1935.2				4018.21	6812.47		4181.17		2481.07	3761.62	7752.36	4041.84	4908.82	1587.47			3747.63	2188.93	2689.71	1651.51	2302.41	2341.29	3679.91	3598.56		5682.11	2028.57		7314.31	2238.4	5282.57
P46108	P46108	CRK_HUMAN	CRK	Adapter molecule crk	3436.77	2343.45	1003.17	1460.92	2293.82	1836.58	2227.79	1817.97	2563.4	2850.19	1824.37	1790.55		1522.9	693.565			1941.99	2538.56	1808.95	2218.14		1859.24	1651.86	1860.73	2291.02	1236.61	1131.56	1845.63	1316.45	996.12	2258.5	2228.94	1843.24	1313.29	1762.95	1600.05	2364.49		2440.71	1433.62	1892.98	2368	1501.05	1442.67
P46109	P46109	CRKL_HUMAN	CRKL	Crk-like protein	567.442	324.693	962.689	260.605	516.767	538.401	543.509	579.857	557.982	863.21	511.923				401.415			656.175		711.179			616.333	1039.72			549.049	446.529	530.159	607.876	939.816	601.432		516.882	833.71	663.817	668.302	969.61			781.779	1055.66	1084.51	532.505
P46459	P46459	NSF_HUMAN	NSF	Vesicle-fusing ATPase	1335.67	2507.78	1784.21	2524.92	2877.83	1621.07	2742.33	1975.95	2234.27	2255	2265.17	1841.79		3171.84	2196.49			2554.82	2241.27	2321.13	3368.64		2180.27	1998.19	3105.24	2705.46	1958.44	2173.74	2029.46	1833.73	2298.66	2145.84	1988.69	1860.29	1670.09	1363.71	3113.12	1826.13		2134.01	2943.99	2830.58	1436.27	2095.66	2598.55
P46776	P46776	RL27A_HUMAN	RPL27A	60S ribosomal protein L27a	25545.4	27284.9	27112.5	15094.7	26988	28907.4	25020.8	30992.8	25203.9	24149	29071.2	25076.8		30373.1	19382			30054.2	19971	21557.6	23243.7	5803.07	22336.6	25543	13976	35619.2	20324.9	27555.7	23091.8	25283.2	25200.5	27201.9	23849	24878.1	30464.2	24329.8	26933.9	23645.3	23821.2	32471.9	29451.1	16288.4	27601.6	28187	31311.3
P46777	P46777	RL5_HUMAN	RPL5	60S ribosomal protein L5	6219.37	5973.75	6385.99	4936.64	5762.36	5303.04	4465.27	4620.32	7256.31	4974.41	4750.99	4985.33		5275.26	4346.18			6854.05	4498.6	6356.65	5763.36	1574.96	5739.52	6704.63	5134.65	6459.15	5026.84	6168.52	5964	7572.5	7447.51	7154.93	6608.98	6544.52	6894.25	6631.72	5575.09	6609.67		5933.5	4418.1		7704.95	5262.92	5865.1
P46778	P46778	RL21_HUMAN	RPL21	60S ribosomal protein L21	13481.6	11894.3	8614.87	7258.03	8370.46	5388.88	7005.95	10108.2	10731.4	9733.64	10506.8	9549.97		10768.7	11295.7			10223	6365.28	7889.79	9421.19	2163.67	10091.7	8558.41	4461.43	9359.89	10492.9	10760.9	9631.81	8086.25	10164.6	12087.2	10383.3	8633.14	11310	8213.77	8905.41	9519.41		11376.4	6409.33	6527.55	10073.2	7712.12	9290.58
P46779	P46779	RL28_HUMAN	RPL28	60S ribosomal protein L28	3413.06	1581.99	1574.48	1580.65	1913.32	1409.97	1538.9	1135.56	1649.52	785.348	1539.25	1254.07		1744.36	561.622			956.217		2009.48			1950.92	1817.5	904.219	1749.37	1905.04	1514.03	1187.12	1577.05	1759.86	1485.05	2202.3	2036.52	2149.82	1767.7	2000.63	1702.25		2170.46	1865.25	949.991	1400.04	1327.43	2525.67
P46781	P46781	RS9_HUMAN	RPS9	40S ribosomal protein S9	25306.1	29938.8	28308.4	19539.9	19502.1	22877.8	19187.9	25910.5	25793.1	23237	30523.4	23047.2	25013	28535.5	21851.9			22996.4	18274.8	22794.5	22874.4	8106.91	26955.9	23154.9	19964.4	29153.5	23514	21110.9	28692.5	30182.1	26938.8	23050.8	24037.4	22986.8	28711.3	23141.2	21556.7	21337.9	35643.5	26591.2	20321.5	14515.5	26485.3	22883.3	25463.8
P46782	P46782	RS5_HUMAN	RPS5	40S ribosomal protein S5	935.038	480.136	766.679		1469.14	183.531	2258.06	848.253	2018.43		1139.25	444.302			1183.07			1190.27	768.66	2385.88	382.538		926.065	1095.47	2112.28	1485.3	1416.73			1588.47	652.661	1857.63	836.066	567.494	1574.67		525.252			948.461	1542.05		692.501	556.763	725.295
P46783	P46783;Q9NQ39	RS10_HUMAN	RPS10	40S ribosomal protein S10	2806.02	2583.23	1841.19		2108.85	1338.58	1878.46	3593.78	2959.25	2960.44	2900.45	2846.11		1572.93	3004.35			2047.48	770.089	1793.92	2916.43	1648.08	2313.06	2709.88	1697.23	1751	1411.67	2866.72	2708.91	2442.74	2385.43	2126.27	2395.02	3433.15	1925.27	2362.64	3432.59	2247.06		3010.36	3019.12	1631.39	1542.82	2602.39	2494.08
P46940	P46940	IQGA1_HUMAN	IQGAP1	Ras GTPase-activating-like protein IQGAP1	18221	16015.7	14369.4	13293.7	16315.2	14380.1	14247.2	16956.2	12884.6	24256.6	12843	18114.3		13038.3	12915.3			19815.8	19740	13421.5	18233.5	4788.21	15473.9	17688.5	12478.9	14121.9	18049.4	20209.5	14788.1	11423	16003.8	18245.6	14613.9	16429.4	17859.5	22896.8	14980.2	15876		14221.2	13157.4	8183.51	14758.5	14357.3	12283.4
P46976	P46976	GLYG_HUMAN	GYG1	Glycogenin-1	1407.11	1897.21	921.143	1423.81	1768.46	1490.84	864.827	1671.25	921.415	1247.79	2192.37	2347.65		824.735	856.417			1556.36	1940.37	821.859	2215.55	983.969	1263.62	2283.95	1065.08	1503.13	1748.47	1947.86	1124.92	1087.6	1799.69	1491.96	1457.82	882.416	1049.7	2210.59	753.227	960.08		1580.9	845.357		1899.85	1254.16	1754.8
P46977	P46977	STT3A_HUMAN	STT3A	Dolichyl-diphosphooligosaccharide--protein glycosyltransferase subunit STT3A	4431.07	8674.95	7894.15	10888.6	8416.53	9510.21	8115.18	8304.53	8201.08	11167.2	9689.68	10299.9		4122.88	3670.4			7238.89	6569.85	9970.02	7018.48	1027.33	7401.7	8585.82	8003.82	6487.56	8211.54	10886.4	7445.09	11622.7	9811.88	8080.56	10255.9	7594.3	9236.66	5601.48	9666.3	9165.95		9335.5	9817.56	1803.46	8351.51	8557	8092.7
P47756	P47756	CAPZB_HUMAN	CAPZB	F-actin-capping protein subunit beta	5343.38	7602.61	3756.74	8904.11	5007.35	5520.66	5659.56	2378.31	4300.53	3163.74	5210.28	6372.72		4707.84	4000.12			4090.52	3710.61	3829.98	6516.61	8082.83	6070.63	5668.4	8467.07	4721.82	5943.89	3594.5	4234.95	7555.46	5400.93	7867.36	2449.76	3988.23	6391.22	7452.59	6021.63	4390.46		3789	5863.19	4974.53	4937.5	4332.17	6299.14
P47897	P47897	SYQ_HUMAN	QARS1	Glutamine--tRNA ligase	1152.64	2079.9	1601.12	1845.61	1418.84	1730.92	5243.82	1762.88	1098.17	2039.51	1542.16	2068.73		1190.33	1210.59			1691.75	2231.13	1856.22	1227.43		1589.31	1438.65	2146.25	1001.25	2372.12	1237.1	1506.8	976.602	1760.6	1248.85	1677.25	1421.32	1547.68	1825.09	1621.55	1050.48		1760.22	1088.48		1129.65	1617	393.135
P47914	P47914	RL29_HUMAN	RPL29	60S ribosomal protein L29	1602.85	2874.53	2966.39	713.493	2662.79	2676.8	1692.45	2406.48	2822.73	2144.43	4128.77	3049.13		4453.88	3164.66			2865.81	2942.1	3123.89	1520.91	3892.67	3632.12	2053.46	12809.2	3957.57	1989.61	3576.31	3075.85	1563.25	3331.12	1688.7	2345.65	2373.6	1657.75	2308.99	3311.07	1783.99		2487.92	2315.45	2163.4	2627.79	1894.14	1603.99
P47929	P47929	LEG7_HUMAN	LGALS7	Galectin-7	3052.61		6811.06	47160.6	12086.4	5474.59	32785.6	1540.48	7081.54	4181.42	11280.3	76381.6	125812	2292.57				8390.84	10835.7	24912.7		27645.7		3389.45	491832			6575.5		17106.1	11573.2		4269.8	4232.9			12234.5	12155.3	411601	1483.01		6229.88		1265.38	7642.05
P48047	P48047	ATPO_HUMAN	ATP5PO	ATP synthase subunit O, mitochondrial	7824.6	11373.4	11467.9	6171.09	10230.8	12816.1	8518.83	11350.2	11451.9	5961.54	12654.9	9382.77		9387.83	8486.78			9968.66	7080.72	10235.6	10902		12372.1	9240.46	4828.6	10730	11071.5	11217.8	6884.47	7626.96	10858.2	7659.45	13348.7	10152.6	7198.61	7712.25	10941.7	9744.08		11053.7	13113.2	7318.96	12623.3	12728.5	9298.8
P48058	P48058	GRIA4_HUMAN	GRIA4	Glutamate receptor 4	918.067	1680.32	722.767			309.3		798.948	838.359		512.069	299.421	20128.4	476.638	1057.7				1914.03	575.997	991.025	4764.11	511.18	576.943	1845.17	670.42			341.65	1078.03	1201.6	482.774	1170.26	779.07	259.586	725.656	723.499	522.029		1086.15			1057.94	431.242
P48163	P48163	MAOX_HUMAN	ME1	NADP-dependent malic enzyme					174.665		3629.57		986.785	1042.82		7232.98							3308.57	4348.04					5966.43					883.676	269.279			905.924				957.41
P48444	P48444	COPD_HUMAN	ARCN1	Coatomer subunit delta	5442.22	5173.65	9154.43	7103.41	7324.96	5283.76	5516.86	5148.32	6413.39	6014.66	5188.69	5744.03		7036.74	4089.9			6828.3	3362.53	5934.57	6709.76	4486.15	4777.39	5292.92	6391.13	5801.1	6870.3	6097.43	6059.71	5690.61	6999.91	5518.77	5892.09	6415.88	7185.18	6197.89	7085.82	6704.68		6617.27	5410.63	6438.78	6340.68	7430.55	6057.2
P48449	P48449	LSS_HUMAN	LSS	Lanosterol synthase	2205.12	1300.95	3361.21		2067.54	2326.62		699.467	2211.1	1848.26	2279.72	216.78		1264.63				1016.93	503.639	2849.97	3172.03		2625.74	1113.66	1084.51	3351.43	1156.59	3152.19	3367.24	2884.2	2501.71	861.183	2673.01	2998.07	2954.96	1727.43	1479.39	2644.26		2430.68	1243.91		1517.51	3273.21	1245.72
P48556	P48556	PSMD8_HUMAN	PSMD8	26S proteasome non-ATPase regulatory subunit 8	2033.14	697.767	1036.02	1660	1553.93	1145.33	2115.71	1410.47	1090.26	1512.34	549.217	1499.66		1307.87	752.435			1677.74	2309.79	1421.31	1155.96	458.431	972.827	810.609	925.404	1330.74	650.817	1675	939.322	709.369	1407.91	797.453	1154.81	1658.52	1132.81	1324.23	1027.45	859.853		1368.72	1069.76		1803.63	969.427
P48634	P48634	PRC2A_HUMAN	PRRC2A	Protein PRRC2A	264.533		855.71			634.252				644.26	377.283	340.513						918.89		695.762			371.044	346.948		234.889	962.286			554.948		298.674		807.232		257.105		724.057		534.685	1178.89		984.18	303.524
P48637	P48637	GSHB_HUMAN	GSS	Glutathione synthetase	1266.34	1876.34	1420.92	6146.2	3300.04	544.149	8121.94	625.252	1314.45	2334.85	899.888	2388.2		1398.41	2112.46			2484.66	4726.05	6504.9	1182.6	4333.93	1538.42	1592.73	5487.36	1206.64	1451.91	2025.92	1157.8	2077.01	2189.13	1046.56	1518.41	2340.07	1999.2	1252.52	2164.05	2176.13	48943.3	1505	793.668	5608.02	801.708	1545.92	2197.58
P48643	P48643	TCPE_HUMAN	CCT5	T-complex protein 1 subunit epsilon	8099.09	5198.11	3646.94	2135.28	6266.58	6263.16	7572.28	6991.09	5929.57	6250.71	4801.09	6238.59		5967.91	3259.82			5792.78	6459.81	6049.51	5836.24		6132.81	6398.66	6692.87	4757.89	4715.11	7639.62	5402.91	5219.23	6101.22	7332.17	5730.92	8821.06	5637.87	6887.04	5405.36	5260.97	42604.7	4641.06	5718.35	4625.43	5672.5	5499.51	5300.78
P48735	O75874;P48735	IDHP_HUMAN	IDH2	Isocitrate dehydrogenase [NADP], mitochondrial	4413.98	5540.56	6638.76	4748.8	3684.39	7550.53	7894.18	6962.4	7772.46	4693.85	8019.77	7300.9		8444.81	5869.55			5950.34	4478.55	7958.56	5508.66	4970.44	7112.35	5824.85	7354.69	5019.04	6483.5	5765.09	5450.93	6332.11	7286.48	6285.44	7712.46	7146.18	5747.43	4297.21	5599.65	7401.44	125529	5322.37	7174.55	3040.61	4935.96	6394.8	5275.03
P48960	P48960	AGRE5_HUMAN	ADGRE5	Adhesion G protein-coupled receptor E5	2107.07	2132.64	3044.9	2349.72	5839.63	2165.03	1379.23	3405.07	1132.57	1301.8	1510.75	3174.01		1812.54	2157.59			5282.38	2236.05	3173.37	4614.66		1407.81	3439.4	1414.29	5594.88	1583.01	2826.14	4046.66	2135.72	2299.78	2247.08	2104.09	4034.17	3547.08	2679.37	3139.13	2097.19		3230.02	1652.51		3050.92	974.337	1527.14
P49189	P49189	AL9A1_HUMAN	ALDH9A1	4-trimethylaminobutyraldehyde dehydrogenase	1295.21	1521	1639.53	7128.55	1140.56	1346.6	3186.1	757.349	2877.53	1468.04	1152.45	2728.51		853.346	1574.3			778.688	2649.8	1267.81	1253.08	5997.34	1183.51	1555.42	2025.08	961.378	1691.19	2119.7	1179.11	2758.97	2362.59	1675.85	560.928	972.387	697.183	935.117	1035.85	1058.02		1620.19	1232.89	3017.78	1326.07	1538.53	1173.86
P49207	P49207	RL34_HUMAN	RPL34	60S ribosomal protein L34	6029.96	7065.95	6235.83	2934.74	7316.42	8909.49	5799.77	7659.98	5650.81	8112.03	7014.48	6213.13		8568.93	6121.42			4147.91	4544.75	7781.54	5894.61	1732.41	7327.6	6063.99	5383.5	8765.49	7002.4	7502.06	4575.77	8476.61	6778.82	7493.97	6866.78	7313.46	6725.37	5144.6	7374.26	9234.11		6679.1	7627.76	1728.55	6234.3	7760.44	7304.09
P49257	P49257	LMAN1_HUMAN	LMAN1	Protein ERGIC-53	7511.11	8591.97	12187.9	7416.94	9688.77	9126.63	6932.5	7312.91	10137	6533.84	11070.4	10126		10438.7	9942.13			9732.34	3753.21	9829.87	9999.77	3055.78	10200.4	11520.8	4766.55	9392.42	10134.7	10429.4	11053.3	15132.7	12382.8	7936.49	8851.59	9341.71	7591.05	7230.18	11171.4	13654.5		11746.7	14602.2		9461.91	13141.3	8533.61
P49321	P49321	NASP_HUMAN	NASP	Nuclear autoantigenic sperm protein	3869.23	5592.44	3529.05	4606.64	3581.08	8888.66	5495.09	2373.62	6911.12	4840.84	4180.93	2898.73		6277.81	6440.81			4004.6	5632.01	8344.45	4960.91		5038.71	4958.36	4068.59	3661.46	4393.94	6723.76	6008.85	2663.04	3472.58	6332.3	5059.28	6854.95	4252	4715.21	3052.96	4393.34		4326.3	7171.08		5673.41	6542.39	6756.6
P49327	P49327	FAS_HUMAN	FASN	Fatty acid synthase	9578.18	6285.11	5840.79	9359.54	7178.72	5428.99	6709.93	9335.5	5415.62	9026.43	5422.08	9916.65		5630.66	6823.02			8592	8605.86	8161.16	9245.18	3211.91	5896.13	8206.83	9706.44	6841.07	8062.54	6197.61	8029.56	7060.83	6232.13	8541.49	6432.87	9268.15	8553.29	9808.23	6111.52	9890.95		6953.91	5178.99	4336.09	6465.42	4249.6	5102.55
P49368	P49368	TCPG_HUMAN	CCT3	T-complex protein 1 subunit gamma	9414.33	7058.55	4962.62	5629.05	5549.76	6601.75	4868.83	5921.25	6095.99	7341.13	5574.11	7558		5430.06	5254.95			4922.89	4678.4	5639.91	4225.31	2324.24	6721.92	8153.8	5260.43	6638.6	7049.26	7836.31	4805.29	5420.47	6112.31	8181.89	7035.83	6941.25	5564.66	8409.14	5380.82	5472.68		5002.73	5559.5	5381.62	7111.58	5473.67	4531.02
P49411	P49411	EFTU_HUMAN	TUFM	Elongation factor Tu, mitochondrial	7335.48	12467.6	13926.9	8593.88	10378.9	8980.62	13974.8	15788.7	13573.5	7751.95	18318.7	9632.01		11184.9	10767.8			8687.45	7575.28	13839.1	9178.01	1871.68	13702.1	14020.2	5769.47	11984.9	14483.4	12883.2	8585.32	9954.83	13112	10112.6	14701.1	11627.5	12847.8	8805.34	12851.5	13059.6		10950.9	11381.8	5353.77	12432	14292.4	13377.6
P49419	P49419	AL7A1_HUMAN	ALDH7A1	Alpha-aminoadipic semialdehyde dehydrogenase	772.485	793.779	895.859	3189.25	856.158	1632.12	1886.63	1691.13	1361.27	2042.94	1324.51	1919.69		871.87	2643.36			1593.28	3152.31	2694.79	668.281	3080.92	1289.91	1546.83	2733.23	1372.31	1286.19	1130.59	1471.95	1418.67	1533.56	906.662	1402.79	1285.94	1476.97	896.552	2304.85	1420.58		797.672	1481.18	1810.05	622.619	1248.82	2915.09
P49588	P49588	SYAC_HUMAN	AARS1	Alanine--tRNA ligase, cytoplasmic	9814.05	10367.3	12528.7	9659.08	13644.3	8158.15	10734	10786.6	10869.7	10697.4	8496.07	12887.7	799817	10075.3	10893.1			13662.8	11587.2	10229.2	12611.2	6132.45	13143.4	11723.9	9906.16	11949.8	12317.4	14017	10962.7	12918.2	11227.2	12225.3	8356.02	16499.1	13546.3	16044.6	11640	10296.8		11687.1	8013.24	12988.5	9301.85	11692	11395.4
P49589	P49589	SYCC_HUMAN	CARS1	Cysteine--tRNA ligase, cytoplasmic	725.658		1590.57	1275.16	1330.68	1650.56	789.097	934.067	1663.7		1733.68	1288.21		986.054				475.362	1184.6	1570.64	1163.72		554.551	1298.88	70.1877	1167.07	765.554	2009.51	2118.93	1673.15	2127.05		564.78	2027.87	1148.24	1177.46	1732.1	876.114		899.521	892.386		1770.72	780.837
P49641	P49641	MA2A2_HUMAN	MAN2A2	Alpha-mannosidase 2x	158.332	1217.11	2037.82		865.416	1380.1	1456.2	96.4363	1294.27	668.165	1311.98	671.984		1010.29	1051.22			84.1852	692.484	890.754	519.431		1206.89	957.286		1466.11	1512.22	866.564	914.052	496.641	2008.82	668.142	1211.57	1472.73	790.114	1026.79	1716.9	1321.37		1607.19	1615.43		581.564	2289.37
P49720	P49720	PSB3_HUMAN	PSMB3	Proteasome subunit beta type-3	2032.66	1827.19	1952.83	4870.72	3301.94	1572.02	5776.34	1598.1	3468.35	1553.5	1033.42	4530.19	12316.9	1579.76	903.485			2618.55	4339.25	10111.3	1932.47	5851.9	1328.79	1692.65	5758.21	1508.7	1810.98	2861.42	1037.99	3505.48	2345.13	1524.98	1348.13	2976.86	1119.61	1440.84	2076.83	3748.93		987.586	1447.64	1298.14	1824.53	1848.52	1044.64
P49721	P49721	PSB2_HUMAN	PSMB2	Proteasome subunit beta type-2	4881.88	2705.85	6589.53	16526.4	9387.1	1193.3	21260.3	4552.5	6567.21	5505.3	4827.63	12350.4		3700.85	3404.16			10418.4	7657.63	25404.1	2817	12975.6	4060.37	4812.21	22271.6	3122.56	4268.7	6680.75	3945.61	7695.52	5231.24	3995.2	2907.82	7970.51	4358.06	3194.04	6304.35	7632.44	134283	5294.62	4149.2	5804.69	4688.62	4870.97	4831.1
P49736	P49736	MCM2_HUMAN	MCM2	DNA replication licensing factor MCM2	369.78	1274.83	660.082	1874.49	1627.54		2678.07	842.089	756.993	328.988	211.6	914.256		944.955	2145.41			979.07	1962.44	1088.8	697.521		863.877	688.898	1062.98	679.654	1201.4	1362.94	902.867	560.511	1587.24	935.712	1011.58	1180.33	534.936	369.655	297.353	821.326		535.744	1460.83		1320.75	854.127	813.061
P49748	P49748	ACADV_HUMAN	ACADVL	Very long-chain specific acyl-CoA dehydrogenase, mitochondrial	2428.41	5063.34	2981.14	3777.99	3618.68	2448.14	4544.78	3176.6	1466.41	2385.23	4701.89	2841.21		3090.98	1767.31			1442.36	2489.2	2999.92	3390.64	1200.36	3977.73	2545.25	982.207	2810.82	1665.21	2995.73	2734.15	2522.4	2970.96	3162.91	3194.21	2344.07	2206.67	3048.36	2560.74	2757.29		3443.46	3879.23	4246.74	2655.46	2335.14	5595.33
P49753;Q86TX2	P49753;Q86TX2	ACOT1_HUMAN;ACOT2_HUMAN	ACOT1;ACOT2	Acyl-coenzyme A thioesterase 2, mitochondrial	5230.59	3274.47	3339.97	2736.94	3488.55	3365.44	1638.39	2476.1	3204.07	2982.41	4592.22	2185.02		1930.37	7989.46			5521.86	2109.55	4145.03	4713.49	5678.52	4720.23	4781.95	1928.26	3495.88	3466.9	1823.35	3271.92	2622.48	4476.28	4910.6	4638.14	3212.56	3279.46	3167.36	3668	6991.4		2575.9	4081.91	2442.97	4177.13	5154.25	2465.79
P49755	P49755	TMEDA_HUMAN	TMED10	Transmembrane emp24 domain-containing protein 10	10213.4	8994.03	11193.3	11555.5	8877.56	9991.05	7270.37	7947.09	9005.5	8709.62	8562.7	7780.7		10085.7	6409.14			7723.59	8699.36	16761.4	10044	10735.9	13053.6	10640.4	8686.13	10113.1	8925.95	10739.4	9808.56	11287.4	11626.1	8201.89	9785.13	10444.5	10670.7	7848.15	12240.5	11460.4		12639.5	9649.23	6140.86	9193.85	11042.8	11624.4
P49756	P49756	RBM25_HUMAN	RBM25	RNA-binding protein 25		1013.38	550.869			505.732				549.356	157.347	148.098								447.749	319.629		132.02	542.06			447.844	605.859	390.264				156.974	594.779	441.638	622.103		354.495					143.984	613.113	370.079
P49757	P49757	NUMB_HUMAN	NUMB	Protein numb homolog	3276.55	3061.63	3772.06	1583.24	4599.85	1795.78	2512.06	4468.44	3417.01	3526.48	2203.78	3346.34		2977.49	2072.62			4946.47	2149.66	3237.67	2951.06		3211.09	2870.18		3340.58	922.573	2415.56	2446.31	2096.68	1622.03	3421.39	2049.32	1561.75	1127	2446.2	4785.1	4191.96		4806.25	4072.72		3451.3	3146.39	1062.74
P49792	P49792	RBP2_HUMAN	RANBP2	E3 SUMO-protein ligase RanBP2		430.492			439.067	462.405	428.791	205.469		293.979	190.266	189.623		262.561	341.043			363.949		195.496	116.496						360.746			402.364			248.852	180.161				209.613			320.997			213.737
P49903	P49903	SPS1_HUMAN	SEPHS1	Selenide, water dikinase 1	3242.66	2302.64	2398.01	2053.93		7563.55	2145.38	4389.03	3330.9	4604.26	4928.99	2798.78		2249	2359.68			4016.87	903.5	6078.89	3002.35		5376.76	2180.4		4554.05	2838.82	2769.76	4221.07	4063.53	3601.59	6275.64	2436.19	2596.95	2497.35	6898.34	3276.23	6207.07		2604.98	4741.65		3477.98	4950.2	845.317
P49916	P49916	DNLI3_HUMAN	LIG3	DNA ligase 3		223.203	772.399			522.573		123.023	1013.14	512.902	323.116				1591					724.723	464.914		385.312	369.726		298.017	228.036	683.472	484.464	659.533	49.5701	761.592	304.864	724.728	462.084			540.606		1106.16	344.488		612.426	252.783	351.725
P49959	P49959	MRE11_HUMAN	MRE11	Double-strand break repair protein MRE11	1547.9	832.182	2473.81	2794.63	1817.33	2131.39	2779.35	1507.69	1269.8	1657.17	1514.33	1405.56		1790.1	1397.89			1565.16		2237.2	2320.14		2001.75	1651.04	1989.23	2339.18	2608.92	1601.44	1904.93	1784.76	2708.6	2120.44	2336.2	2097.34	1749.08	1062.36	1967.23	1912.3		1258.61	2524.9		1662.77	1554.27	2493.09
P49961	P49961	ENTP1_HUMAN	ENTPD1	Ectonucleoside triphosphate diphosphohydrolase 1			4804.83		2586.21		3701.53		5929.54	5430.04	4386.75				2387.09							1429.68	4856.31				4796	4052.7	2606.37	4428.97	4152.2	5008.46		5387.63							3639.89				2051.39
P50148	P50148	GNAQ_HUMAN	GNAQ	Guanine nucleotide-binding protein G(q) subunit alpha	1035.93	1421.9	1258.71		1516.1	1257.31	1168.04	1409.77	917.973	1288.24	661.43	949.253		1130.66	763.381			2891.07	1230.71		880.845		1714.97	1189.41	1596.79	1258.63		697.961	964.973	1473.18	253.656	866.723	1446.21	871.36	1594.94	1145.87	1011.21	1234.8		2095.15	269.148	3030.39	1246.49	534.065	939.738
P50395	P50395	GDIB_HUMAN	GDI2	Rab GDP dissociation inhibitor beta	14873.7	15990.6	10833.8	16479.9	15098.3	14359.1	12908.4	14648	12213.3	17146.4	12618.7	15981.8	11010.3	13361.5	15601.9			14100.4	14637.3	13877.8	14255	12189	16133.3	15089.6	14986.1	10858.3	15323.6	12589.2	13132.7	12935.9	13582.6	14059	13002.7	17264	15331.3	20275.4	14488	13328.2	13195.4	13538.1	11630.3	12197.7	12246.3	13487.5	13832.1
P50402	P50402	EMD_HUMAN	EMD	Emerin	1750.71	1977.48	3883	1929.53	2843.5	2159.92	3854.83	1554.22	4097.53	1763.05	919.457	1925.78		3282.86	2651.31			1737.66	1433.53	3381.63	2580.86	2255.85	2704.92	2273.4	1619.06	3682.34	2817.86	1434.87	1774.57	2327.58	1800.03	2959.24	2549.69	4547.56	3655.03	1185.15	3624.31	2412.78		4021.27	3151.62	3171.71	4065.46	2909.7	3675.89
P50416	P50416	CPT1A_HUMAN	CPT1A	Carnitine O-palmitoyltransferase 1, liver isoform	5966.65	6210.85	5911.15	6518.54	7258.53	4493.09	5750.88	6568.38	8708.41	6244.35	6690.31	7003.55		9838.1	5732.91			7212.23	5513.57	4877.33	6488.38		4222.03	7414.47	6521.23	6081.81	9128.33	11250.2	4233.09	6444.81	5338.37	4804.92	9491.35	4696.1	7593.23	5569.87	5888.63	7759.85		4958.58	6381.71		6454.89	10317.7	5241.51
P50452	P50452	SPB8_HUMAN	SERPINB8	Serpin B8	803.512	496.952	719.802	6180.61	1178.11		1718.14			570.556		1582.45								10562.9		2516.99			4781.83	311.152				1826.44	616.898			529.739	709.292	316.678	535.803	1239.71
P50454	P50454	SERPH_HUMAN	SERPINH1	Serpin H1	41147.4	36940	42137.8	20854	37271.3	48709.3	25699.3	35756	43970	35405.8	41347.1	36618.7	19726.3	40667.3	36488.4			39625.9	35192.2	28354.8	41201.1	11674.4	37324.6	33073.3	22809.3	41893.5	46113.3	39552.1	41385.9	36081	40750.2	32862.9	43937.6	34392.2	39246.1	35244.4	47888.9	45545.7		45347.2	46069.8	19877.1	40616.4	52496.1	38938.5
P50502;Q8IZP2	P50502;Q8IZP2	F10A1_HUMAN;ST134_HUMAN	ST13;ST13P4	Hsc70-interacting protein	2451.75	1243.23	2244.97	2314.3	2686.3	2678.89	2464.05	1555.87	2762.2	2387.8	2361.32	3530.35		2812.32	4111.5			4516.27	2002.21	2861.25	1721.77	1632.46	2844	3249.04	2249.07	2795.12	2318.36	2628.19	1751.97	2464.26	2895.32	2290.08	1990.97	1990.21	2926.52	2748.46	2391.1	3021.02		2363.85	1900.29	2681.33	2417.43	1749.97	2887.38
P50552	P50552	VASP_HUMAN	VASP	Vasodilator-stimulated phosphoprotein	2000.18	745.463	1560	2118.88	2638.06	706.707	1745.77	1728.39	888.391	1939	2041.86	1336.05		573.007	1034.54			2399.59	1324.17	1009.94	621.05	1284.24	1226.73	2587.35	190.306	1376.16	951.059	1594.83	1612.52	934.206	1320.62	725.548	739.04	1083.52	2403.46	2578.56	1513.81	1419.6		1190.07	2350.98	2659.77	646.045	670.065	785.197
P50570	P50570;Q9UQ16	DYN2_HUMAN	DNM2	Dynamin-2	3905.86	5665.31	3717.67		5147	2771.21	5505.42	3394.44	1635.37	3226.36	3896.35	3371.76		3788.93	4061.82			6223.37	6397.39	2811.24	4110.99		4070.79	4027.06	6931.07	2627.37	4098.07	3155.2	1804.34	4170.33	3519.39	4403.37	2708.39	4747.86	3246.65	4646.4	4343.87	4379.4		3985.17	3030.7	7923.24	4341.74	3128.12	4503.51
P50851	P50851	LRBA_HUMAN	LRBA	Lipopolysaccharide-responsive and beige-like anchor protein	359.133	221.052	138.697		237.281	351.307			613.615	501.923	302.728	170.799		291.986					232.329	169.66	429.058		396.621	624.602		515.035	593.645	450.671	539.322	267.377		311.341	314.843	161.573		235.262	392.808	382.37			430.68			770.547
P50914	P50914	RL14_HUMAN	RPL14	60S ribosomal protein L14	6126.74	8411.89	7529.76	4620.46	6732.57	7630.08	5586.9	6632.21	4630.25	4979.5	10680.3	9098.57		7465.17	6197.71			9116.59	4452.01	5580.04	6213.15	1032.13	7060.61	7386.21	4713.77	7413.47	6285.72	6715.25	7974.25	4910.47	6955.83	7028.59	7910.67	7664.76	6682.87	6192.2	9344.8	5587.58		8013.03	4681.66	2323.77	9659.98	7299.48	8222.19
P50990	P50990	TCPQ_HUMAN	CCT8	T-complex protein 1 subunit theta	30654.4	20580.3	20536.4	17378.8	34398.4	23290.4	28253.9	23815.8	25192.2	29410.6	21836.7	31411.9		22673.5	26080.9			23064.5	32960	27976.7	25905.6	12759.8	27150.8	26028.7	22153.4	19801.3	26165.7	26131.3	24686.3	21688.5	29002	26343.2	24824	33749.8	25741.5	33056.7	24921.2	30140.8		25008.1	19849	20894.1	27529.7	17781.2	18318.8
P50991	P50991	TCPD_HUMAN	CCT4	T-complex protein 1 subunit delta	3437.2	2771.61	2908.57	2762.53	3562.13	3380.49	3087.34	3708.67	2725.42	5482.63	3266.09	3598.85	27921.6	2804.7	2450.08			3249.13	4283.82	3902.41	3033.3	3749.72	3311.45	4293.04	3470.8	2763.32	3629.75	4933.5	2894.53	2893.31	4206.74	3708.54	3768.67	3987.63	3579.01	4115.9	3379.26	3785.99		4196.24	3064.06	4444.72	2624.57	2782.75	2837.1
P50995	P50995	ANX11_HUMAN	ANXA11	Annexin A11				1457.62	1481.55	358.897	2689.04			1047.47	934.2	772.44			793.293			1135.71		943.406				978.778	2849.69			320.43		214.924		254.64	763.681	663.967	585.36		741.47	1369.41	16651.4
P51114	P51114;P51116	FXR1_HUMAN	FXR1	Fragile X mental retardation syndrome-related protein 1	3401.64	5895.68	4857.1	4001.14	4233.2	5834.68	4697.31	4914.28	6007.83	5887.21	4898.03	3748.27		4783.73	9947.65			6052.84	5363.8	4007.51	7866.03		4280.58	5173.18	4499.55	6536.55	4565.95	6832.67	7853.33	8007.45	4095.71	5492.57	3564.93	5647.17	7236.93	3544.07	5939.16	4903.21		5853.68	5721.62		6863.68	3495.19	4371.05
P51148	P51148	RAB5C_HUMAN	RAB5C	Ras-related protein Rab-5C	1691.49	3424.28	4452.55	3470.2	3500.65	4295.92	5231.73	4673.94	4923.4	4481.63	4452.2	5150.84		3058.37	4006.27			4508.99	2409.36	4510.38	3292.84	3244.19	3499.98	4536.78	5668.54	3519.66	3297.8	3010.73	3151.59	3199.36	4229.11	3273.66	3994.02	2715.63	3107.66	4760.79	3884.1	3810.38		4378.94	2988.12	3885.57	4453.65	3221.57	5845.03
P51149	P51149	RAB7A_HUMAN	RAB7A	Ras-related protein Rab-7a	10233.8	10215.5	9936.53	9006.33	8807.34	9576.23	11815.8	11124.3	10267.5	7893.99	9935.59	13597	4529.01	9179.71	9516.34	54483.6		8618.13	9265.28	10955.6	10844.3	6994.75	8899.55	10652.9	10065.7	10696.2	8703.54	7956.5	8110.48	12880.3	9934.96	9071.05	9461.5	7449.41	10655.1	8863.64	11344	9690.22		8611.38	9578.38	6543.87	7185.33	9344.72	9334.34
P51513;Q9UNW9	P51513;Q9UNW9	NOVA1_HUMAN;NOVA2_HUMAN	NOVA1;NOVA2	RNA-binding protein Nova-1	636.303		137.705			610.127	445.337	803.009	687.386	452.748	1015.14			458.928	1387.74			622.777			1083.61		1224.02			195.636	597.072	211.75	726.269	600.337	1138.94	491.898	563.579	202.95	619.007	1087.32	353.514	306.619		1187.99	434.651			801.778	1012.99
P51570	P51570	GALK1_HUMAN	GALK1	Galactokinase	2468.55	2345.08	3379.76	3971.5	3649.51	2250.49	4649.41	4426.95	3815.27	5289.59	1412.99	5274.02		4482.19	1793.85			3565.24	2247.4	3008.26	5237.29		2473.11	2285.66	1628.32	8318.03	3852.99	1581.5	4440.23	3504.67	3243.97	2090.25	2403.49	4206.13	2204.04	2216.38	3404	3725.17		1910.02	2177.12		4709.13	2157.07	1639.01
P51571	P51571	SSRD_HUMAN	SSR4	Translocon-associated protein subunit delta	6421.37	6589.26	7802.29	10026.2	10023.3	6598.12	11570.4	8022.86	5687.09	6466.28	8213.78	6703.67		6707.57	7234.38			8179.41	8156.27	16504.9	9303.87	9464.03	7034.19	7314.12	7372.33	8140.82	7988.56	7877.43	5946.83	6726.21	9436.21	6775.63	4797.59	7489.84	5520.73	4239.41	7784.2	9220.58		4933.15	5656.68	3189.66	6652.95	5909.6	8006.44
P51610	P51610	HCFC1_HUMAN	HCFC1	Host cell factor 1	1156.04	1693.38	1324.56	986.637	1491.35	1536.16	1238.58	2028.36	1198	1663.67	877.596	909.868		1768.7	1586.94			926.176	1787.05	1980.24	1303.14		1535.57	1152.5	1067.01	749.608	2728.17	1370.38	1919.79	1225.99	1012.78	1496.49	992.888	1578.67	1846.83	1084.19	2536.45	1928.21		922.318	2132.13	655.282	2317.35	2229.82	1775.84
P51648	P51648	AL3A2_HUMAN	ALDH3A2	Aldehyde dehydrogenase family 3 member A2	277.502	750.34	600.948	609.651		207.196	800.514	506.128	365.501	278.065	436.705	366.098		372.155	492.685			883.796		477.211	374.707	584.471	203.274	109.561	1199.38	489.75	268.106		353.456	1761.93	828.719	319.815		369.132	1147.06	229.821	524.632	526.245		388.608			303.545	444.971
P51649	P51649	SSDH_HUMAN	ALDH5A1	Succinate-semialdehyde dehydrogenase, mitochondrial	1093.29	1717.44	2876.38	1286.32	453.366	3871.02		1372.35	4725.08	476.962	2633.59	1934.98		3061.73	4986.38			2266.75	1639.85	1106.03	2664.14		1631.48	2958.39	1048.09	1162.31	1813.19	2051.79	1259.23	2657.56	2961.05	1761.94	4119.83	2378.86	757.853	500.001	2584.65	2064.08		2604.37	3036.13		1722.32	3226.47
P51659	P51659	DHB4_HUMAN	HSD17B4	Peroxisomal multifunctional enzyme type 2	6002.8	5998.53	7337.35	9478.72	6552.96	3709.69	7790.46	6043.63	6225.43	5194.64	6678.98	6285.69		3386.41	4486.25			6593.27	7770.13	6969.05	6704.45	2601.3	5973.1	6523.24	12372.2	6818.9	5250.9	6269.41	6138.79	6985	5874.51	5728.82	5879.49	5859.59	8042.38	3583.82	4790.2	7834.88	82365.3	4517.68	6054.95	7193.92	5476.17	6008.12	5240.1
P51665	P51665	PSMD7_HUMAN	PSMD7	26S proteasome non-ATPase regulatory subunit 7	562.856	1588.34	677.606		2440.02	1279.13	1218.76	924.022	1134.16	1459.5	1474.83	690.869		1077.57	739.5			607.216	2976.89	1428.43	836.327		1145.25	1208.68	926.699	1258.1	1484.34	799.761	1357.05	1871.99	1163.08	1067.54	924.971	1428.88	1370.03	1233.35	331.747	1278.97		1412.23	1401.01	683.969	1486.69	1046.9	838.627
P51688	P51688	SPHM_HUMAN	SGSH	N-sulphoglucosamine sulphohydrolase	348.217			1428.12			2462.26			2208.36		2048.05		557.74				1256.53	1812.27	2817.34	406.829	2257.91	572.039	1057.67	4186.65	207.196			485.993	1079.09	682.664		601.54	1881.99		205.522	1332.44	3600.51	185961	297.948	195.611	579.147		1438.6	327.978
P51858	P51858	HDGF_HUMAN	HDGF	Hepatoma-derived growth factor	444.276	1417.54	1123.91		1430.77	1774.8	1295.54	1573.84	1461.87	850.081	1422.15	1334.52		858.812				728.872		1868.46	1123.25		1240.14	738.247	886.392	662.122	1074.15	1068	1277.39	947.572	1551.5	1377.93	1021.44	1273.74	1223.68	1298.44	1363.54	1450.06		733.267	1114.82		1267.36	1833.84	961.024
P51991	P51991	ROA3_HUMAN	HNRNPA3	Heterogeneous nuclear ribonucleoprotein A3	5960.34	8962.61	6273.55	2693.63	6845.41	7693.07	4827.03	6186.99	5744.85	6719.25	7727.95	4826.11		7590.16	4622.53			4427.84	5321.38	7311.89	4236	9478.85	6221.44	6545.91	3339.26	5985.25	6371.96	5770.21	7296.96	6172.65	5971.15	6497.06	6518.29	6200.08	5985.45	4653.38	6272.37	6523.09		6615.48	6945.73		7036.48	9499.76	6837.12
P52209	P52209	6PGD_HUMAN	PGD	6-phosphogluconate dehydrogenase, decarboxylating	12880.2	13576.2	10925.6	8192.78	11782.2	11488	8902.15	12422.3	8848.38	10863.1	11948	14617.4		13005.1	15548.6			12524	11059.3	12995.7	13235.9	6386.86	14962.1	12581.3	7992.4	10724.4	12059.2	13385.6	15011	14365.5	12652.9	13246.3	11962.5	14316.6	13419.5	13823.5	12296.7	12498.2		12012.7	9597.69	9717.47	12706.6	14115.4	11199.9
P52272	P52272	HNRPM_HUMAN	HNRNPM	Heterogeneous nuclear ribonucleoprotein M	10567.2	11333	12555.9	7027.13	8986.59	11907.7	8426.48	11437.9	11320.7	10772.4	12014.1	6203.14		10813.7	8192.27	2.38173e+06		9674.21	8094.04	13413.6	9144.38	4848.2	12102.1	8824.32	6703.27	12258.4	11805.4	9745.65	12899.2	10401.4	9322.39	12190.8	10534.1	11735.5	9123.82	7422.27	8330.35	11577.6	343333	11046.1	14357.4	2242.59	12072.6	14100.3	10607.1
P52292	P52292	IMA1_HUMAN	KPNA2	Importin subunit alpha-1		949.292	1362.46		3037.13		1096.03		2123.88	2350.69	1238.55	2193.87		1125.81	1029.42			4440.78	2900.9	2604.32	1342.23	1067.27	2008.84	2232.81	1330.89	1398.58		2203.73	4177.1	521.792	384.427	1654.81	1872.28	3806.89		778.03	1409.41	960.573		776.604	2439.49		4088.74	1797.01	321.899
P52434	P52434	RPAB3_HUMAN	POLR2H	DNA-directed RNA polymerases I, II, and III subunit RPABC3	700.465	384.44	509.729			350.677		795.752	750.077	468.001				370.851				854.727		419.093		245.223	438.646	135.159	946.771		379.076	705.215	554.174	1557.58	1356.24	499.867	1439.5		1114.94	880.146		444.85			258.344			206.533	1011.16
P52565	P52565	GDIR1_HUMAN	ARHGDIA	Rho GDP-dissociation inhibitor 1	2511.06	1932.73	1526.42	3078.57	2296.49	1190.17	3887.59	1758.67	855.914	1435.54	547.127	2469.92		494.019	3382.22			1520.79		1035.15	1458.17	450.355	1011.99	1606.33	4511.34	1432.41	1145.03	1308.59	1742.32	1170.43	2184.47	781.552	780.124	2329.76	1406.66	1781.24	1306.67	1633.77		1706.54	903.769	4283.24	1538.07	1366.84
P52594	P52594	AGFG1_HUMAN	AGFG1	Arf-GAP domain and FG repeat-containing protein 1	1394.49	476.641	721.237	68.0354				728.335		847.084				335.13									1378.52					727.848	919.384	549.639		293.8	927.523	729.611	918.658	1109.64	938.547	1033.76		2127.44			587.908	543.384	537.534
P52597	P31943;P52597;P55795	HNRPF_HUMAN	HNRNPF	Heterogeneous nuclear ribonucleoprotein F	8167.52	10228.5	9725.82	5694.44	7404.88	10084.9	7919.99	8720.99	9918.7	8501.45	10520.6	6292.08		9153.64	5136.23			8490.41	6235.34	9197.68	8960.75	3143.98	10081.9	8604.97	5721.38	7174.53	7883.36	9330.55	8874.43	8500.07	7601.91	8600.84	10560.3	8519.12	6858.56	7191.75	9515.3	8538.73		8549.4	10633.8	2533.37	10670	10032.6	8836.09
P52888	P52888	THOP1_HUMAN	THOP1	Thimet oligopeptidase	1950.57	1937.69	1429.79	1361.66	838.109	1292.23	2451.36	1383.49		1330.54	1368.17	1543.54		1426.7	2125.83			1852.64	2390.1	1963.7	2165.15	3485.66	1997.16	1745.08	3140.26	1602.54	1287.33	1812.63	1768.44	2001.03	1548.07	1814.81	1528.33	1555.85	1482.8	1475.92	1708.18	882.012		2669.88	1516.03		1336.27	1064.93	1679.8
P52907	P47755;P52907	CAZA1_HUMAN	CAPZA1	F-actin-capping protein subunit alpha-1	14934.4	13352.8	10768.5	21802.5	16602.2	15009.3	19494.2	17951.8	19761.8	20298	13881.7	29318.9	72360.1	11682.6	22005.4			15805.3	18135.3	12055.7	13978.2	23667.2	19414.6	12175.8	26232.9	12683.7	15337.3	19563.4	13528.5	18574.1	15814.8	16872.5	12678.6	13649.1	17118.4	16275.3	14422.4	12865.3		10933	10555.3	14799.3	13084.5	9826.06	11595.5
P53004	P53004	BIEA_HUMAN	BLVRA	Biliverdin reductase A	7858.47	8080.59	5706.18	13155.9	6830.57	5704.53	5926.82	8202.4	3803.29	7017.37	4933.21	5319.13		6554.61	3597.94			8856.41	10567.1	6429.23	6424.59	6503.45	5513.5	7983.01	7616.57	6050.35	7115.05	8296.5	5225.6	6332.04	5950.75	6052.45	5588.79	5659.07	5537.23	6977.7	6133.4	6965.33		6191.45	6238.22	10766.4	3991.86	5701.35	6569.13
P53041	P53041	PPP5_HUMAN	PPP5C	Serine/threonine-protein phosphatase 5	402.949	732.142	500.364		768.226	316.858	589.241		147.351	252.486	805.581	784.415		378.377	690.969					365.568			284.108	863.263	1154.4	604.815	1194.63	554.795	377.049		64.0926	510.945	1238.91	661.299	265.599	84.8532	277.542	226.001		194.385	498.555			414.717	380.194
P53396	P53396	ACLY_HUMAN	ACLY	ATP-citrate synthase	4581.46	3053.32	2266.06	3590.14	3325.99	2807.44	4011.5	3960.08	3004.3	3722.44	2554.29	3480.21		3257.46	2098.32			3654.04	4865.75	3423.5	3322.26	2302.99	3101.59	3749.85	3585.18	3796.71	3638.1	3588.92	2705.6	3254.43	2257.83	4377.4	2773.84	3813.48	3765.87	3729.65	2708.08	3905.01		3110.07	3063.88	8162.24	3064.25	1703.92	3665.37
P53618	P53618	COPB_HUMAN	COPB1	Coatomer subunit beta	910.521	2181.49	2292.17	1309.87	2188.99	2035.33	2996.6	2135.6	2411.23	1360.71	2056.17	2656.15		2091.38	2096.22			1992.57	2008.69	2644.48	1917.9		1932.4	2009.01	813.062	2271.69	2270.35	3250.27	1656.33	1512.72	1787.04	2104.03	2898.21	1658.71	1639.02	1591.26	1800.62	2147.12		1662.25	2224.32	2172.71	799.879	1634.79	1841.69
P53621	P53621	COPA_HUMAN	COPA	Coatomer subunit alpha	11516.9	12567.4	18605.6	9044.7	16584.1	11247.3	11596.1	10081.8	14221.8	10433.6	13112.8	10737.9		12855.5	12232.2			11216.2	7649.15	13712.7	16173.7	3601.95	14449.5	13179	11481.2	14422.1	11946.8	11777	13836.7	12322	14558.5	14396.8	16250.7	13864.6	14208	10701.5	15922.2	11321.6		11863.6	11153.9	5562.76	13315	13972.7	11813.9
P53634	P53634	CATC_HUMAN	CTSC	Dipeptidyl peptidase 1	478.94			8981.06	918.406		2425.61		2660.01	865.609		2635.17	14792.9	283.785					3838.57	2193.97		11065		1688.8	1662.56	346.96		1447.5		2773.11	890.065	341.042					2404.72	3281.49	114285					587.994	470.241
P53680	P53680	AP2S1_HUMAN	AP2S1	AP-2 complex subunit sigma	10645.6	7732.51	4695.52	10255	6333.51	7402.48	7316.9	7200.55	7801.6	3582.48	6098.29	6236.88		6234.29	7307.16			9256.67	5186.29	4626.76	6639.47	2503.57	7995.04	8084.55	6089.8	6654.97	6036.86	6766.38	6629.19	7952.44	6051.65	8027.32	4569.01	5541.59	4984.89	6651.34	6807.06	8689.52		8103.77	6023.84	7070.26	6771.4	4628.39	9976.98
P53992	P53992	SC24C_HUMAN	SEC24C	Protein transport protein Sec24C	7133.26	7350.05	7037.89	8321.01	10527	10250.6	7495.14	6653.06	9336.51	9317.48	6397.7	6474.01		10696.9	9782.89			11308.8	4408.18	6940.8	7394.51	993.24	6859.15	10123.1	4997.89	9831.91	12021.3	6742.81	8469.24	8267.6	8436.75	7853.73	6667.3	10132.1	11924.6	8903.05	11562.8	10045.8		8835.16	6941.62	3885.1	11518.2	6955.93	4774.5
P53999	P53999	TCP4_HUMAN	SUB1	Activated RNA polymerase II transcriptional coactivator p15	1213.4		231.998		1238.04	1183.07	430.656	783.779	1007.27		1290.05	1020.09		862.415	1168.15					1710.22	770.561		789.973				602.867	1275.7	699.281	735.883	657.086	1426.37	1535.78	614.632	1364.41	512.188	794.045	1128.34		1418.99	897.585		1204.24	1371.44
P54105	P54105	ICLN_HUMAN	CLNS1A	Methylosome subunit pICln	2462.17	1164.33	2804.57	2801.81	1564.44	1950.89			1677.69	1509.57	2130.72	1829.37		2079.38	1409.98				1222.71	2429.14	1971.59	1418.9	2712.71	1540.79	2104.4	1852.24	1155.7	920.226	1988.73	1243.25	3630.39	1655.3		4178.89	549.431	3577.37	1517.27	2160.36		2570.09	622.352		1474.64	2061.5	2995.94
P54132	P54132	BLM_HUMAN	BLM	Bloom syndrome protein	1159.29	645.138	852.166		939.388	811.567		1797.98	867.635	1084.59	835.369	98.5541			581.3				636.103	402.075	958.311		1281.83	725.291		798.928	1190.73	782.383	1318.12			1037.31	694.445	1140.04	710.295	532.014				470.39	1240.95		1210.06	436.737
P54136	P54136	SYRC_HUMAN	RARS1	Arginine--tRNA ligase, cytoplasmic	1150.33	1021.48	1092.65		1518.3	1204.98	2388.04	1893.16	1601.93	1402.82	988.973	1642.39		1248.1	2074.1				2474.78	1067.11	822.759		300.375	1559.24	1699.2	1837.55	1264.09	2024.9	1313.35	1900.27	1302.22	1336.51	1316.71	998.186	1792.1	1432.93	1295.75	1636.77		1477.1	469.149		1052.16	349.358	926.755
P54577	P54577	SYYC_HUMAN	YARS1	Tyrosine--tRNA ligase, cytoplasmic	8693.03	6317.89	5820.6	5489.94	8201.79	6166.72	4522.19	7279.14	5234.4	7668.51	5212.96	8554.51		5264.91	6088.45			6716.08	8093.17	5498.41	6849.71	6163.12	5995.15	8219.58	5785.39	5898.88	7078.91	8479.82	6005.19	5207.74	5822.32	5912.96	5549.64	8587.4	7064.48	7373.15	7219.46	6640.19		7129.19	6339.65	7040.64	5955.12	7110.38	5854.47
P54578	P54578	UBP14_HUMAN	USP14	Ubiquitin carboxyl-terminal hydrolase 14	4510.82	5312.01	3038.48	3946.43	6309.26	3092.73	4542.46	5625.6	3697.5	6405.98	2947.82	3866.62		3855.75	5007.11			2768.92	8661.45	3879.14	3196.13	3554.72	2379.47	3524.12	4679.02	2801.39	4703.52	3764.09	4297.38	3103.89	4039.47	4120.32	2921.13	4068.92	3820.31	4459.72	2923.21	3409.67		3377.65	4281.59	3562.73	4160.29	3963.48	4405.35
P54619	P54619	AAKG1_HUMAN	PRKAG1	5'-AMP-activated protein kinase subunit gamma-1	1495.02	239.033	526.243		1064.21			1255.15	585.655	617.475	578.697	968.468		229.276	445.599			590.294		562.983	247.522		1244.47	809.587		626.41	726.84	877.901			820.689	1360.78	1183.03		411.364		182.434	225.075		798.582	595.323	1363.4	1396.04	375.81
P54652	P54652	HSP72_HUMAN	HSPA2	Heat shock-related 70 kDa protein 2	676.56	1693.76	1074.6	2334.97	2280.79	2016.92	1713.06	426.257	3340.16	5813.73	844.571	2795.7		970.275	475.554					1983.9	1856.56	6842.48	1018	385.31	4817		1332.41	2426.86	1569.83	1236.53	1979	1138.67	499.165	1367.22		4338.95	1271.22	1262.38		1192.91	978.165	5909.24	1084.17	649.147	2648.35
P54727	P54727	RD23B_HUMAN	RAD23B	UV excision repair protein RAD23 homolog B	865.851	785.132	901.582	1723.64	2221.19	976.157	2086.2	974.891	416.282	1226.73	1065.48			645.583					1768.55	1029.33	1101.38		758.042	806.364	859.01	810.772	1055.87	857.727	1301.95	600.95	886.401	1233.51	1118.95	928.607	994.102	1183.29	894.211	900.099		904.071	811.651		513.736	1075.43	1222.61
P54886	P54886	P5CS_HUMAN	ALDH18A1	Delta-1-pyrroline-5-carboxylate synthase	1252.32	1352.95	1907.95	986.462	2135.98	1246.61		1959.57	1244.78	1622.95	1239.61	1483.35		1437.18	1600.06			1548.37	5880.48	2147.15	1969.33	1398.21	1715.44	1783.15	795.45	2198.71	1712.37	1108.05	656.85	1646.67	1814.04	1687.14	1220.46	2297.47	2194.07	1479.79	1221.04	1277.68		1446.75	1850.55	337.982	2862.48	990.948	1878.98
P55010	P55010	IF5_HUMAN	EIF5	Eukaryotic translation initiation factor 5	1336.35	2622.51	2768.54		2782.52	1489.72	2966.22	1152.64	2066.34	1728.13	2568.49	1916.2		2479.58	490.229			1033.46	1772.87	1956.02	1448.65	473.309	1482.34	1411.02	1318.34	1080.17	3555.22	3149.99	3043.78	327.264	1489.41	2842.04	1042.71	3123.02	2727.73	2825.51	1839.65	2335.37		2340.97	1551.99		1668.83	1177.42	1937.51
P55036	P55036	PSMD4_HUMAN	PSMD4	26S proteasome non-ATPase regulatory subunit 4	2624.18	1474.33	1804.14	4752.23	3421.28	2359.49		3134.01	770.407	2356.13	1874.3	1882.84		1680.38	1248.96			2268.11	1433.4	2847.31	2481.78		2214.53	2082.28	2149.89	1979.67	2164.17	2482.99	1834.76	1822.83	1244.01	2324.54	1827.34	2355.21	2180.71	2687.59	1966.15	3019.05		2282.6	2416.69	2169.71	1894.63	1834.6	1732.53
P55060	P55060	XPO2_HUMAN	CSE1L	Exportin-2	3487.23	2940.81	3527.45		3703.13	1724.83	5791.75	3793	3517.16	3831.14	2297.4	2984.8		3375.02	4564.57	4.0972e+06		2973.27	5277.57	5311.17	2778.91	2985.15	4254.03	3233.44	5817.64	2644.68	1956.47	4085.5	2537.56	3051.73	3747.33	3364.43	4150.35	3889.84	3025.1	2691.46	1810.55	1984.85		3525.39	2738.53		2601.59	3055.06	3685.81
P55072	P55072	TERA_HUMAN	VCP	Transitional endoplasmic reticulum ATPase	8687.75	6563.31	7867.99	5275.44	7532	7321.67	7747.11	7831.11	8420.68	7271.93	6801.95	7921.25		7555.25	7530.37			5937.22	6597.37	8102.59	7196.8	3408.85	7919.94	8719.22	10175.8	6704.72	6746.34	6927.05	6620.3	6872.06	6962.59	9645.99	6961.41	7886.13	5877.64	7864.81	8593.12	9142.54		6872.69	7359.49	6297.65	7889.33	6757.86	5820.62
P55084	P55084	ECHB_HUMAN	HADHB	Trifunctional enzyme subunit beta, mitochondrial	15099.8	15596.9	23186.1	16646.5	15043.3	26664.2	13036.7	22850.5	22327.1	12689.3	25438.6	17391.2		21640.2	22420.4			17887	10302.9	17503.6	22674.2	2640.59	20962.2	20943.4	8985.45	22941.9	20575.7	18453.6	18858.5	23653.4	17345.6	18449.6	27378.9	15623.8	20518.9	15210.7	26377.7	18859.6		23171.9	22891.8	6777.57	15562.5	20774.8	15677.4
P55209	P55209	NP1L1_HUMAN	NAP1L1	Nucleosome assembly protein 1-like 1	2450.7	2708.18	1799.89	725.095	1996.85	2368.88	4210.79	2529.31	1950.45	2352.2	2393.03	2043.44		2562.13	1832.95			4263.71	3252.96	2956.86	3435.08		1984.24	1812.57	1227.36	1966.46	2725.38	2621.11	2174.86	2050.3	2275.84	2046.74	2392.4	2340.69	2073.09	2818.06	2648.96	2682.48		2238.9	1492.81	3971.91	3241.34	1627.84	2458.12
P55265	P55265	DSRAD_HUMAN	ADAR	Double-stranded RNA-specific adenosine deaminase	2448.61	1919.04	1895.39	841.202	2988.41	2222.77	2666.46	1683.38	2773	1792	1717.84	1194.33		3263.01	2518.27			2202.95		2306.28	1588.08		2327.42	1550.62	1525.51	1314.97	2500.6	2130.78	1451.93	1955.64	1613.29	2674.63	1072.46	2166.13	1524.41	924.242	1329.35	1999.73		1556.74	2458.98		2594.34	2240.14	1754.38
P55268	P55268	LAMB2_HUMAN	LAMB2	Laminin subunit beta-2	1836.22	5342.94	3773.57	10712.8	9211.46	1832.4	11017.9	2885.27	3231.51	13649.3	3490.14	2949.93		3287.85	3806.41			5853.32	10356.1	2478.01	3534.92	15212.8	2242.74	3898.35	10959.8	1856.07	2988.69	4619.76	1692.63	1155.39	4474.32	3253.84	2337.76	3768.98	5156.11	8118.97	3336.96	4072.35		2553.49	1189.9	31923.3	7171.1	2676.22	30070.5
P55327	P55327	TPD52_HUMAN	TPD52	Tumor protein D52	448.187	279.468	348.446			463.137		889.946	179.989	354.964	348.1	99.093		517.809	269.314			889.942		316.044	455.375		521.386	545.317		458.152		462.954	664.241		1679.82		400.482	613.508	569.534	726.444	708.397				351.529		524.823	416.768	986.916
P55735	P55735	SEC13_HUMAN	SEC13	Protein SEC13 homolog	5921.82	5774.2	4845.62	2437.17	5926.69	5624.81	3245.5	5746.41	4831.89	5119.25	5770.71	7094		7086.77	2954.17			3683.1	4984.17	5414.82	5311.27		5346.44	4462.49	6133.13	5221.38	5449.52	3619.25	3715.99	6132.1	6223.5	4230.15	6314.03	6782.32	6763.57	7289.43	7873.61	5769.85		7532.73	4939.17	3474.84	5445.08	4880.27	5121.65
P55786	A6NEC2;P55786	PSA_HUMAN	NPEPPS	Puromycin-sensitive aminopeptidase	4511.29	5234.15	4473.49	4354.34	5849.16	3904.49	5659.61	4147.33	3720.91	4155.02	4752.04	4857.82		3444.42	5815.04			3988.77	5555.92	8831.52	3580.62	5816.99	4762.24	4443.35	12128.8	3506.91	4020.16	5264.18	3096.31	5713.11	4709.14	4625.81	4203.34	5056.62	3428.05	5742.01	4898.24	4657.01		3757.84	3253.96	4743.23	4963.3	4213.62	3753.88
P55795	P55795	HNRH2_HUMAN	HNRNPH2	Heterogeneous nuclear ribonucleoprotein H2	1710.67	918.573	1501.45		2047.91	523.18	1303.01	1545.97	3923.48	1727.74	2506.92	1540.15		1259.78	1304.79			1480		1967.24	1452.01		2488.62	1359.13	2322.05	2771.08	1383.34	1056.14	3016.85	1912.13	2002.23	2736.67	2743.55	2498.62	947.959	707.158	1691.93	1595.04		1153.42	2061.58		2273.73	3311.66
P55854;P61956;Q6EEV6	P55854;P61956;Q6EEV6	SUMO2_HUMAN;SUMO3_HUMAN;SUMO4_HUMAN	SUMO2;SUMO3;SUMO4	Small ubiquitin-related modifier 3	847.666	1298.41	574.701	1185.92	638.008	580.22	1343.35	493.471	328.124	1359	1176.57	523.254		1196.44	570.986			553.277		783.972	943.596	818.951	982.376	353.377	1399.1	514.654	846.086	593.193	902.142	1394.21	653.04	283.704		269.236	328.564	862.826	557.287	1046.19		639.616	729.201	705.822	1266.88	650.767	983.503
P55884	P55884	EIF3B_HUMAN	EIF3B	Eukaryotic translation initiation factor 3 subunit B	3814.86	2019.67	2292.01	1682.31	2761.2	2222.15	1615.17	2293.48	2349.01	2766.78	2686.95	2832.56		2755.72	2530.44			3042.54	1950.19	2189.72	2836.92		2371.15	3259.13	3906.62	2326.61	2583.14	2175.57	1833.33	2550.25	2544.9	2365.17	2735.47	2383.73	3072.62	2220.44	2787.37	2263.4		2857	1692.88	1003.39	2328.64	1893.07	2789.41
P56134	P56134	ATPK_HUMAN	ATP5MF	ATP synthase subunit f, mitochondrial	1325.79	1354.8	1747.7	509.145	2036.33	1785.77	2712.61	1637.18	2422.06	1004.72	3178.52	2499.81		3013.08	1439.7			1196.99		1365.98	1054.4	554.48	2001.36	1708.8	1322.44	2607.08	1943.46	1391.62	2029.35	2275.91	1995.01	1183.65	1917.11	1182.44	2233.71	1671.99	2078.39	1259.34		1851.87	849.108		1007.05	2518.01	2314.4
P56192	P56192	SYMC_HUMAN	MARS1	Methionine--tRNA ligase, cytoplasmic	1410.66	910.289	1426.53		1215.02	486.333	1643.93	672.767	876.774	1449.25	1391.67	1593.04		418.766	474.189			1601.23	879.915	1210.93	885.055	530.357	931.472	958.396	1388.22	1238.74	1178.42	1740.94	1077.59	619.435	1468.48	1125.88	619.237	1044.81	823.703	1354.6	708.663	997.094		1176.82	878.029		730.64	630.312	1894.73
P56385	P56385	ATP5I_HUMAN	ATP5ME	ATP synthase subunit e, mitochondrial	1609.95	2521.58	2699.33	1098.49	3080.76	2453.04	2416.35	3361.96	1190.65	2077.98	4001.89	1690.21		3049.76	3208.28			2279.03	1402.84	1792.13	2400.13		3250.18	1836.96	1040.65	2932.56	2714.07	1206.53	2246.91	2067.87	2123.03	2435.39	2479.37	1971.05	2397.73	2248.43	3108.78	2107.79		1947.33	1346.69	1259.48	3432.01	2956.67	2450.65
P56537	P56537	IF6_HUMAN	EIF6	Eukaryotic translation initiation factor 6	6146.75	5392.11	8701.68	45902.5	11616.5	4534.21	29107.2	5541.06	19517.5	11550.2	5470.02	20239		5460.58	5086.9			7704.21	17421.3	31289.2	5131.99	53052.5	6569.92	9067.14	28770.1	4067.43	3210.56	13959.1	5556.83	16765.3	7818.99	4974.34	6411.62	9362.74	3747.21	3718.35	14322.2	13074.9	76668.3	4164.16	3766.28	6816.22	7242.08	5636.03	5325.89
P57088	P57088	TMM33_HUMAN	TMEM33	Transmembrane protein 33	1694.44	516.647	763.774	2126.79	1243.08		3248.62	3265.09	1408.43	886.628	2301.03	1710.32		1711.73	1288.31			760.619	2564.91	3547.86			1408.55	2375.12	4942.66	1493.79	374.582	828.566	879.987	1883.15	498.823	636.13	1257.88	1579.37	1316.43	505.099	894.309	2223.67		1197.68			1312.25	1435.03	902.615
P59190	P59190	RAB15_HUMAN	RAB15	Ras-related protein Rab-15	9035.47	9239.19	9757.93	6866.29	8823.33	6570.1	7697.25	9274.43	8402.95	5804.64	10825.7	8023.8		8834.56	7631.84			11254.4	6991.31	8176.5	9333.97	3994.41	9754.53	10318	6771.13	9628.81	7626.11	8795.69	6659.42	8681.62	9036.51	8293	8732.93	6428.29	8640.48	8110.68	9452.84	10185		11203	8262.88	8156.19	8148.35	9003.22	7864.65
P59998	P59998	ARPC4_HUMAN	ARPC4	Actin-related protein 2/3 complex subunit 4	6526.29	4112.6	3544.42	2550.49	4019.24	3018.83	6372.73	3463.91	2998.87	5186.24	6838.21	5375.16		2715.21	4793.65			4813.12	3724.94	3301.93	4267.31	1856.9	4616.11	4317.71	12394.3	2885.94	4880.03	5247.62	4197.14	3909.35	3107.72	4122.21	2878.9	3389.2	3421.57	5316.37	4815.56	2736.29		4587.09	3975.68	5427.38	3307.44	2758.16	3580.73
P60174	P60174	TPIS_HUMAN	TPI1	Triosephosphate isomerase	3269.51	3225.45	2134.33	8832.48	5054.5	1979.54	4736.59	2182.27	3097.3	3707.56	2398.81	8514.05		4636.04	2610.14			3903.03	2472.46	6398.47	1963.66	9353.36	2192.54	2457.89	14566.2	2563.68	1877.39	4706.53	1779.78	2855.48	3451.13	1833.15	2071.96	2387.93	2012.13	2263.27	4486.92	2525.6	72022.7	2357.54	1862.19	4406.06	2749.75	2144.21	3172.48
P60228	P60228	EIF3E_HUMAN	EIF3E	Eukaryotic translation initiation factor 3 subunit E		285.086	186.813			236.964	548.382	432.704	956.274	747.641		361.783						700.987		640.729	1014.9		209.01	489.718		444.571		687.497	726.121	466.301	608.424			161.145		636.646	916.422	283.686		200.519	338.007	1755.52	1362.87		257.358
P60520	P60520	GBRL2_HUMAN	GABARAPL2	Gamma-aminobutyric acid receptor-associated protein-like 2	832.17					490.217		322.237	616.687	462.096	535.922				341.426			319.201	818.579	366.002	601.296			591.598							594.182	554.738	319.193	811.791		555.977	420.04			564.339	572.527		534.778	276.65
P60660	P60660	MYL6_HUMAN	MYL6	Myosin light polypeptide 6	8294.58	10261.6	8340.17	7924.52	11374.4	7552.27	9596.09	7786.34	5771.73	13513.4	7978.27	8947.29		7992.28	5581.22			8711.24	9198.01	6019.33	8633.43	8676.13	7362.51	9809.04	9712.86	7316.02	8626.98	9433.91	6620.38	5521.33	8475.7	9142.21	8134.57	8333.88	10325.5	12731.8	9379.94	8788.35		6916.56	5966.58	12657.8	8497.73	6010.06	11598.8
P60709;P63261	P60709;P62736;P63261;P63267;P68032;Q562R1	ACTB_HUMAN;ACTG_HUMAN	ACTB;ACTG1	Actin, cytoplasmic 1	160453	150179	139122	152033	163119	107427	153686	141839	113826	146666	152726	157128	173406	116243	125820	603950		186838	109673	119729	136531	141570	160062	168826	175558	160395	132711	122842	152592	131387	132250	142461	113804	139660	172712	164522	160537	136346	257448	136756	125733	235221	128722	97205.4	181829
P60842	P60842;Q14240	IF4A1_HUMAN	EIF4A1	Eukaryotic initiation factor 4A-I	25791	22316.6	21511	22304	25091.1	18648.4	25966.7	21297.3	17284.3	22785.1	25457.2	22407.2		21780.5	22506.9			27350.3	21494.8	18084.4	22156	7220.87	22025.4	20876.5	24212.3	21385.1	25626.2	23780.7	18994	17154.9	24293	23390	26122.2	26078.9	19985.5	21154.8	20943.3	23407.5	71257.3	22063.6	21846.7	12913.5	18916.7	19619.8	23019.8
P60866	P60866	RS20_HUMAN	RPS20	40S ribosomal protein S20	1197.43	1594.06	1590.5	1687.66	1470.03	2374.66	1118.29	1449.71	2020.62	1305.21	1688.55	862.287		1400.24	2103.65			2683.1	4586.81	1068.65	628.015		1336.39	1013.86	1417.98	1650.46	753.393	484.635	1386.09	1679.84	1944.86	1098.43	1828.76	2182.6	1393.21	1222.18	2624.72	1916.81		1289.78	1702.34	756.141	1724.38	1893.31	3041.75
P60900	P60900	PSA6_HUMAN	PSMA6	Proteasome subunit alpha type-6	3328.72	2092.76	2551.65	7709.8	2900.95	2670.05	6713.53	2680.82	5312.13	3221.73	2029.56	4595.13	51471.6	1822.6	3512.89			3298.6	5488.49	14492.6	2107.07	10921.8	2656.33	2145.21	8554.35	1318.42	2374.77	3442.98	1564.16	4480.76	3110.03	2245.99	1686.63	4436.86	2944.31	2689.79	4530.81	3795.77		2391.19	1531.16	1912.23	2754.96	2551.88	2466.84
P60953	P60953	CDC42_HUMAN	CDC42	Cell division control protein 42 homolog	6108.08	8169.5	6431.07	5724.93	6220.23	4733.2	6240.73	5578.26	4329.79	7622.48	5323.98	5132.07		5052.45	6147.29			5534.23	4518.39	3764.4	6367.49	3255.92	5443.4	6015.06	4399.68	6516.51	6819.37	6049.8	5513.02	4101.45	5828.06	4615.09	4581.41	4875.15	4826.28	5349.94	5424.58	6020.77		6487.98	5296.71	5642.54	6195.92	6214.6	5823.43
P60981	P60981	DEST_HUMAN	DSTN	Destrin	2497.52	988.187	2553.3	1431.88	2376.63	2076.24	2969.18	1472.41	1746.37	887.409	1485.44	2112.72		906.47	2734.13			1232.77	1199.22	968.411	2190.13	1273.26	825.529	2053.12	1850.37	1237.8		1045.5	1703.68	2434.72	1367.18	1677.53	3104.92	2351.19	1450.15	1769.63	901.591	1483.85			976.636		3968.63	2357.12	4178.13
P61006	P61006	RAB8A_HUMAN	RAB8A	Ras-related protein Rab-8A	1056.22	302.576	976.025		694.474	183.773		540.717	680.594	706.008		458.378		374.55	887.487				531.363	801.262	840.848		301.888	768.583	531.131	631.35	437.4	821.569	717.99	438.251	392.934	598.094	427.219	482.898	390.151	1088.41	667.17	599.284		900.866	475.485	1375.46	642.204	917.331	920.67
P61011	P61011	SRP54_HUMAN	SRP54	Signal recognition particle 54 kDa protein	1620.59	6262.81	1171.9	1330.69	1487.06	1446.46	2070.2	948.056	524.345	1750.48	452.773	2241.54		3362.08	1558.53			1925.81		2426.51	1351.82		1582.64	1591.05	1675.6	1817.16	2086.5	2240.04	1442.52	2066.03	3430.18	1585.23	2255.03	1449.26	1866.08	884.016	1660.97	2008.74		2049.74	902.348			1289.61	2067.46
P61019	P61019;Q8WUD1	RAB2A_HUMAN	RAB2A	Ras-related protein Rab-2A	5995.62	6147.37	10284.5	6530.09	8469.89	5520.82	10063.9	6984.48	8459.45	5897.44	6717.34	7634.79		6885.23	5310.91			5874.53	3196.7	5043.9	6754.55	4211.63	6770.3	5564.18	7415.92	6258	4125.46	8764.11	5111.55	5834.46	6080.96	6636.69	8309.6	6110.05	6989.32	5935.37	8854.37	5689.32		6601.11	5470.69	5050.36	5105.81	6970.66	4382.61
P61020	P61020	RAB5B_HUMAN	RAB5B	Ras-related protein Rab-5B	2212.24	889.818	1432.86	1301.06	146.185	730.604	2163.6	1352.67		934.844	1074.32	817.456		1462.62	662.688			1662.02		1123.62	780.174		944.47	1012.13	1215.72	1647.37	800.513	838.032	1247.01	1230.17	1501.86	850.033	1266.41	1943.77	3134.76	1027.06	1322.7	1205.34		1490.66	1092.34		848.674	1121.08	1067.85
P61026	P61026	RAB10_HUMAN	RAB10	Ras-related protein Rab-10	6974.6	9947.34	6493.4		8886.75	5912.11	4485.93	3649.44	5205.26	6594.95	6726.93	5303.62		10353.5	4024.78			5763.38	6734.58	7078.75	5251.01	2280.66	5944.87	6815.31	7595.13	5079.27	6334.09	5352.25	5126.98	9114.11	8274.01	2979.96	6095.7	4154.25	5537.45	6191.39	7709	4132.51		6298.42	3297.68	5584.58	4808.91	6274.19	3051.37
P61088;Q5JXB2	P61088;Q5JXB2	UBE2N_HUMAN;UE2NL_HUMAN	UBE2N;UBE2NL	Ubiquitin-conjugating enzyme E2 N	3402.67	2768.78	3351.64	3938.61	3984.89	2849.68	3411.76	3233.98	3191.9	3954.95	4122.15	3585.83		3699.9	3198.18			2997.25	3083.78	2784.08	1811.31	2549.21	4482.75	4582.11	5329.76	2777.93	3313.64	3319.21	3791.24	3236.19	2848.93	3522.46	3115.92	5305.5	5281.99	3237.1	2572.5	4157.4		4850.06	3306.07	5142.85	2653.73	3058.35	4475.92
P61106	P61106	RAB14_HUMAN	RAB14	Ras-related protein Rab-14	3134.15	2575.24	4277.71	6805.23	3770.29	3044.89	5307.22	4077.69	4047.51	2426.74	3908.78	4252.24		2439.29	2098			3199.02	3205.44	3347.39	3976.66	1926.72	3575.25	2682.35	4501.69	3684.38	2211.85	3254.41	3741.26	3192.57	2642.06	2310.41	3179.13	2394.28	4748.32	3375.37	4294.41	4039.57		3153.12	3714.9		2122.22	4225.96	3809.4
P61158	P61158	ARP3_HUMAN	ACTR3	Actin-related protein 3	11128.8	7613.19	6372.71	5618.32	8773.39	7045.1	13321.4	8092.02	7994.19	9406.27	10041.4	12691.3		8751.67	5501.64			11072.9	5103.03	7222.75	8128.81	4252.14	8152.59	8621.06	8949.78	8899.06	6315.54	7542.24	4638.78	6717.68	8155.48	8629.14	5542.23	11328.8	9532.25	10974.7	10081.8	8948.11		6507.33	6642.6	5772.61	8344.93	4875.51	6683.07
P61160	P61160	ARP2_HUMAN	ACTR2	Actin-related protein 2	10356.1	8912.5	9898.33	4087.16	10598.2	7113.06	9310.08	8063.93	8179.96	10889.6	9434.76	10001.1		5842.95	8897.57			8205.86	8608.49	8755.74	8201.15	4954.83	11927.1	7225.18	13077	8415.53	10767.2	9384.76	12148.8	10728.6	7576.51	9571.46	7746.36	10537.7	9717.52	9708.76	10408.1	10428.1		11176.4	9430.23	7386.72	7628.78	6112.2	7526.53
P61163	P61163	ACTZ_HUMAN	ACTR1A	Alpha-centractin	2691.93	2213.41	1604.29	4031.01	1817.53	2004.71	2395.11	1564.7	2407.43	2872.52	1713.52	2156.78		1548.45	1676.34			2981.83	2536.39	1790.17	1852.18	2040.07	1844.44	2371.95	2077.05	2274.32	1758.07	2301.61	2003.28	1812.66	2410.18	2362.08	2343.06	1936.04	2406.79	2270.97	2154.69	2066.46		2019.11	1210.24		2117.59	1159.27	1571.22
P61221	P61221	ABCE1_HUMAN	ABCE1	ATP-binding cassette sub-family E member 1	1393.31	1116.49	1476.17	1559.52	1047.27	1389.32	2224.53	1518.03	1118.26	1282.14	1519.56	1800.19		1272.98	726.218			1464.93	965.696	1279.82	1116.56		1525.43	1192.17	1018	1090.65	1497.33	1047.39	854.922	1116.14	1637.59	1331.59	1224.09	1231.33	1126.24	1500.22	940.453	1318.07		1020.22	1119.15	1351.12	1046.79	1309.52	1355.47
P61224;P62834	A6NIZ1;P61224;P62834	RAP1A_HUMAN;RAP1B_HUMAN	RAP1A;RAP1B	Ras-related protein Rap-1b	6247.05	8029.54	7168.97	4567.2	6470.9	4377.52	8821.09	5463.44	6246.32	5948.59	6428.03	7359.29		6583.07	7390.82			6984.78	4261.31	7000.68	7174.99	10944.1	6783.53	6129.5	6724.42	5268.49	4161.63	4210.46	6690.4	4009.86	6355.12	4533.73	4058.21	5581.56	6312.09	7438.99	5567.57	6373.6		8644.15	5854.04	7763.17	5380.23	5308.23	9005.78
P61225	P10114;P61225;Q9Y3L5	RAP2B_HUMAN	RAP2B	Ras-related protein Rap-2b	1164.16	2143.59	815.883	1245.47		628.19	1782.36	814.027	2034.36	469.777	1013.08	690.726		1002.51	1119.65			829.594	583.051	1110.38	831.795		1505.13	2138.37	1355.43	965.74	1432.6	1019.17	1043.31	946.797	412.727	1535.34	923.137	824.521	1930.38	700.439	618.911	1149.07		1049.75	790.863	1782.66	645.188	1654.39	1688.58
P61247	P61247	RS3A_HUMAN	RPS3A	40S ribosomal protein S3a	3784.08	3621.64	3505.02	5599.07	3080.99	4036.88	7498.09	3587.41	2141.54	3339.2	5878.45	4223.8		1926.23	2179.57			4229.77	2125.45	5470.8	2733.84		4602.92	2142.98	2302.36	3260.84	3773.98	5131.9	2973.72	3131.78	3405.54	3811.84	2981.8	3883.17	5040.13	4455.19	2942.19	4233.84		3919.76	2053.1	6094.3	4828.76	3614.39	4179.08
P61254;Q9UNX3	P61254;Q9UNX3	RL26L_HUMAN;RL26_HUMAN	RPL26;RPL26L1	60S ribosomal protein L26	13775.3	13860.7	13872	9761.44	11786.8	11907.4	8917.19	14294.8	8067.73	14926.9	18102	12267.4		13145.1	13355.3			10254.6	8769.45	12319.2	9068.61	3402.67	9892.91	10300	6985.51	13358.6	12077.2	11544.5	12375.8	10997.5	11432.9	15234.4	9605.94	10422.8	18963.4	14702	14119.3	8467.66		12113.8	10238.9	10881	16440.9	13122.7	12579.5
P61289	P61289	PSME3_HUMAN	PSME3	Proteasome activator complex subunit 3	13313.9	10505.2	14551.4	8088.04	7339.52	12190.7	16189.8	16448.3	11531.1	12915.1	18061.9	11376		14187.1	10392			11281.4	7274.39	9287.58	10135.1	5946.97	12382.8	9290.75	9688.67	12171.7	12232.1		10070.4	10466.2	10477.2	10854.3	10295.2	10759.3	14144.1		14963.3	12149		13079.8	8578.39		11836.3	14312.5
P61313	P61313	RL15_HUMAN	RPL15	60S ribosomal protein L15	10925.5	8215.34	9324.24	4285.2	9261.84	10569.6	11503.5	10689.7	9818.92	8791.27	13924.8	13667.7		12465.4	8727.37			9401.6	6773.44	9157.56	10469.5	2223.58	9067.77	9321.21	6879.63	14204.5	8399.98	10745.1	9622.28	11529.8	12504	11117.2	12185.4	8558.19	11124.8	11405.4	13072.3	8668.63		8311.34	9925.05	5521.11	9695.6	10305.3	10487.1
P61326;Q96A72	P61326;Q96A72	MGN2_HUMAN;MGN_HUMAN	MAGOH;MAGOHB	Protein mago nashi homolog		906.828	1203.39		603.475	390.048	1340.5	446.655	987.18	621.997	1040.29	683.718		1042.51	56.364				540.459	511.963	839.901	342.388	994.276	446.65	330.681	860.656		264.133	463.386	156.975	338.262	559.476	1425.92	754.745	583.934		361.838	605.801		859.006	464.179		150.79	283.771
P61353	P61353	RL27_HUMAN	RPL27	60S ribosomal protein L27	6423	8141.05	9235.87	4769.54	6720.96	6465.05	7791.57	8077.04	6867.67	7155.7	8817.68	7058.96		7127.48	8045.88			3591.66	6008.65	5959.43	4484.91	2675.43	7084.08	5678.61	3472.33	10384.6	6679.95	5750.87	7645.67	10382.1	3553.04	6681.89	7362.7	6512	8541.71	7241.13	8813.21	4724.87		9011.21	4411.94	5638.11	11839.8	7724.51	5966.38
P61513	P61513	RL37A_HUMAN	RPL37A	60S ribosomal protein L37a	1219.88	371.064			944.484	775.916	589.845	600.824	969.487	771.498	947.222	1174.43		371.237	1086.75			1944.16	225.222	1440.96	304.471	595.518	791.162	962.318	1176.53	699.1	1450.19	413.607	1757.17	928.15	1672.95	701.435	290.173	852.642	886.908	593.583	542.588	427.508		584.62	1535.26		1326.17	1235.61	1224.17
P61586	P08134;P61586	RHOA_HUMAN	RHOA	Transforming protein RhoA	3398.67	2062.45	2664.04		2826.4	3487.94	2262.9	2577.64	2687.21	1362.97	2150.03	2002.99		2666	1723.73			4281.89	2583.97	1639.59	2204.3		1895.42	1659.56	3081.92	2998.44	3340.95	1383.51	2275.65	1165.87	3088.72	3643.1	1697.39	2646.77	2166.29	3052.39	3249.25	2108.95		2812.61	1935.03		3212.9	2401.28	2406.65
P61604	P61604	CH10_HUMAN	HSPE1	10 kDa heat shock protein, mitochondrial	12712.6	9757.45	14904.3	8546.17	13676.2	13500.4	10890.7	15565.3	14577.9	8758.65	16806.9	15667.4		13822.3	12982.9			9353.23	8329.82	14273.7	12261	8564.4	16001	13390.7	7753.69	15308.9	11867.5	14772.9	13744.5	17721	12158.3	13461.4	13949.2	13505.7	13422.1	11071.7	15142.6	17479.4		11462	23063.8	9762.81	11196	17376.5	8298.06
P61619	P61619;Q9H9S3	S61A1_HUMAN	SEC61A1	Protein transport protein Sec61 subunit alpha isoform 1	474.043	557.284	681.237	619.871	797.075		176.862	636.329	1094.51	352.882	726.514	1514.89		282.606	227.731			1015.41	874.62	1666.67	634.02		338.365		553.26	148.856			644.918		812.836	289.922	1022.53	498.124	1149.46	570.293	724.137	577.058		980.499	248.661			708.886	972.343
P61626	P61626	LYSC_HUMAN	LYZ	Lysozyme C	3882.21	1127.46	3711.93	5491.21	4380.63	2716.49	112800	1882.88	9867.35	16609.2	35076.1	6415.76	210382	2289.06	1439.34	694794		4219.48	12876.9	34776.5	1543.73	15769.6	1194.04	3684.18	56681.2	2131.24	2557.26	3012.95	1596.53	6940.69	23891	1662.17	5266.38	1738.11	1934.44	1120.82	42517.2	9978.8	1.36073e+06	4459.35	6587.81	7573.13	1548.76	945.625	19247.8
P61923	P61923	COPZ1_HUMAN	COPZ1	Coatomer subunit zeta-1	1287.77	2344.9	3228.85	2175.67	1838.7	2439.34	3246.57	1810.45	2887.22	2584.64	3151.48	2480.71		1034.49	1209.24			2307.98	3229.78	1911.13	1637.57		1476.12	1404.29	245.571	1758.27	1854.29	576.706	3478.3	1962.15	2789.05	791.957	2274.04	1389.47	2260.32	3664.06	2128.39	2884.38		3367.65	1964.06		3644.13	2892.14	4204.43
P61960	P61960	UFM1_HUMAN	UFM1	Ubiquitin-fold modifier 1	874.569	1113.13	325.861		1147.04	841.242			805.193			983.221		1567.61				997.811	2095.29	1067.73	786.053	1196.82	672.372	325.843			1556.21		804.991	850.71	2002.17	1142.86	1194.48	395.302		512.095	348.843	1714.82		1237.41	1753.73	1918.42	450.548		2097.93
P61970	P61970	NTF2_HUMAN	NUTF2	Nuclear transport factor 2	7009.65	7710.69	6379.85	2727.47	9927.01	4203.7	12519.1	6374.62	7065.73	10268	7436.85	6452.1		6492.2	8822.25			9267.14	10565.9	17070.8	3490.48	14080.7	6000.29	5483.56	14174	4737.88	4504.59	6475.45	4461.83	7652.12	6162.5	5875.31	4020.16	9043.13	3394.92	11738.1	9507.3	7716.09		2344.58	5515.56	10086.5	5907.11	6705.33	6023.85
P61978	P61978	HNRPK_HUMAN	HNRNPK	Heterogeneous nuclear ribonucleoprotein K	19870	27020.5	29631	27363.4	25860.3	30491.2	23227	29651.5	30230.8	25916.6	31569	20878		27253.3	28810.3			24079.1	19892.1	35672.4	29080.3	10022.4	27443.2	26270	13778.5	27606.9	30022.6	28214.7	29052.2	27754.8	27600.6	32296.9	32289.8	31220.9	21902.9	23841.2	25096.9	31478.5		27244.8	34367.9	13035.1	26946.9	31386.2	26971.3
P61981	P61981	1433G_HUMAN	YWHAG	14-3-3 protein gamma	26743.6	22071.6	18914.1	22185.1	33067.7	23791.3	20587.7	22035.4	18956.7	23401	22285.3	22040		20744.4	16461.5			25805.4	20705.7	28212.3	17971.1	13890.8	22432	27854.3	22150.5	20399.9	21091.6	25380.3	18644	18846.6	16994.3	21950.4	16703.1	26968	20600.5	23384.7	26247	21673.1		24064.6	28082.3	16424	18921.3	19324.2	16681.9
P62081	P62081	RS7_HUMAN	RPS7	40S ribosomal protein S7	7398.22	4731.35	7169.67	5724.17	5612.23	8039.27	5949.65	7714.43	6953.84	5439.62	6929.03	7469.42		8057.84	5660.7			4661.72	3308.04	6617.2	6825.72	1727.62	6619.74	7462.51	4666.9	6017.64	4597.35	5462.14	5130.29	7353.15	7735.86	6952.69	5709.39	8263.34	6343.58	6385.62	8016.22	6344.07	40096	6341.06	6879.37	3202.88	6540.12	7446.08	4563.45
P62191	P62191	PRS4_HUMAN	PSMC1	26S proteasome regulatory subunit 4	2202.03	2077.53	2229.14	2413.67	2502.24	2691.36	2166.74	2611.44	2199.3	2355.55	2871.18	2358.48		2367.31	1946.71			1606.56	2684.3	2249.11	1873.04	435.543	2941.32	2269.17	2509.87	2017.29	2797.45	2316.83	1717.43	1997.57	2115.27	2858.42	2076.08	2327.02	1943.19	2652.11	2275.08	2198.29		2183.39	2037.62	3914	2692.16	2131.69	2217.44
P62195	P62195	PRS8_HUMAN	PSMC5	26S proteasome regulatory subunit 8	5232.81	3072.78	2715.41	2196.65	4709.85	2731.48	6413.62	3689.52	3325.73	3218.83	3217.19	3531.7		4264.09	3789.68			3643.64	6721.4	4901.84	3735.85		3132.55	2860.82	2515.36	3390.3	3897.27	2688.92	3353.56	4074.36	3939.97	4304.01	4033.62	2579.98	3961.27	4328.89	3126.78	2827.55		4311.55	3053.89		3049.25	3847.65	4730.88
P62241	P62241	RS8_HUMAN	RPS8	40S ribosomal protein S8	19057	21000.6	21781.7	15665.7	20009.8	21676.3	18243.1	24103.5	17839.5	20292.7	22206.3	23655.4		25213	18428.9			16063.9	13380.7	17336.2	20589.9	6575.63	21027.2	18298.1	10499.8	25412	19097.9	20036.3	23620	20974.1	18379.7	17910.7	21199.4	19364.4	23395.3	21587.1	23994.8	19346.8		22523	16615.2	7279.02	21505.8	20369.7	17792.9
P62244	P62244	RS15A_HUMAN	RPS15A	40S ribosomal protein S15a	10219.1	11074.3	12697.7	4485.47	6964.07	11107.6	10403.7	12968.8	8619.44	9856.22	13029.6	14697.6		12084.8	4142.3			6468.94	8112.18	8423.1	6471.06	4791.51	10098.9	11027.6	8857.11	8869.24	7054.75	7530.17	9065.31	10003.5	9537.49	8395.02	10894.4	5706.4	10942.2	7597.82	13637.6	6515.57	34805.1	8951.37	7250.85	6856.15	12114.4	9928.88	13354.4
P62249	P62249	RS16_HUMAN	RPS16	40S ribosomal protein S16	6708.84	8456.43	7066.66	6323.51	8070.16	5892.91	7013.58	6080.29	6157.29	6692.58	8639.09	7005.61		8806.11	5953.23			6706.44	4220.38	7082.5	6175.99	1880.08	6969.37	7416.78	4032.81	7015.51	6303.78	6806.11	6300.16	8542.62	7915.69	6913.6	5270.44	5656.85	7314.62	7182.31	10232.6	8059.49	9073.59	8599.72	6476.56	5130.91	8933.75	6866.68	8011.98
P62258	P62258	1433E_HUMAN	YWHAE	14-3-3 protein epsilon	5872.79	6445.83	6045.33	5014.99	7240.93	6793.76	6293.19	6325.83	5314.55	6273.83	5284.71	7953		5750.42	6674.05			5600.53	5237.25	6624.18	7309.45	3325.27	6462.79	5723.55	7383.06	6509.68	6215.32	6120.28	5211.14	6208.94	4917.94	8125.98	5785.52	6968.99	6547.72	7182.96	5100.25	5461.22		6239.98	5440.12	5948.12	5200.85	4404.94	7330.55
P62263	P62263	RS14_HUMAN	RPS14	40S ribosomal protein S14	9369.09	9197.7	11692	5619.66	8897.91	10733.5	8526.87	6709.04	10934.4	8665.4	11111.1	6336.99		8884.27	9270.8			10599.9	7545.11	13296.1	9686.94	2423.02	9554.16	9230.73	5227.77	8632.02	9489.89	10467.2	7647.56	8915.14	9159.93	7136.06	11439.1	8823.68	8817.99	10934.3	9586.36	6396.66		10286.3	8908.68	6495.53	9376.02	10942.8	8411.93
P62266	P62266	RS23_HUMAN	RPS23	40S ribosomal protein S23	4232.12	3876.08	4193.27	3123.1	2859.45	3142.14	3705.27	4000.99	1251.92	2553.03	3365.53	2784.23		1745.68	2369.63			2569.53	2496.47	2233.18	2202.75		2015.14	2226.45	1606.23	3522.93	2524.91	2239.4	5944.82	3602.11	3493.86	3251.18	4058.99	1940.86	2725.23	3199.36	3506.12	2048.48		4707.49	2600.57	4337.3	3753.36	4158.34	6817.44
P62269	P62269	RS18_HUMAN	RPS18	40S ribosomal protein S18	6079.04	4510.19	6119.59	4987.96	5203.39	5883	5966.71	6475.57	5461.59	4746.77	8291.7	6184.52		5545.62	6193.23			5509.59	4362.26	5078.1	5335.9	2355.56	5745.42	6565.19	3635.52	6222.93	3500.98	5589.26	5735.28	6243.83	5074.21	5722.4	4860.87	5955.73	6584.51	4369.47	6477.54	5389.11		5570.78	6272.49	2452.03	5441.96	5018.28	5026.11
P62277	P62277	RS13_HUMAN	RPS13	40S ribosomal protein S13	9557.08	9140.5	8363.65	10986.3	9443.86	8472.06	10354.8	9281.67	7167.2	6504.28	10647.7	9284.18		8028.98	4678.58			5766.42	5160.82	6856.73	9237.07	3596.59	10257.3	7495.16	6525.38	9576.99	5337.55	6402.16	7849.94	8457.25	11277.8	6042.73	7196.81	6341.02	7855.5	8606.84	8879.79	5071.89		7909.65	5948.82	1524.02	7932.45	9911.38	10642.5
P62280	P62280	RS11_HUMAN	RPS11	40S ribosomal protein S11	14889.8	12869.4	12646.6	13561.7	12251.7	12241.8	11656.1	12863.5	10822	15192.7	15919.1	10354.8		14775.7	9144.44			12370.9	12379.1	12023.5	11180.7	4364.65	13662.7	12470.6	12943.9	16843.4	13677.5	15808.9	14906.4	12534	16347.2	14133.4	15725.4	12435.6	15633.3	11973.9	12861.3	13734		13500.8	13139.1	4781.85	15128.2	14135.8	10512.4
P62304	P62304	RUXE_HUMAN	SNRPE	Small nuclear ribonucleoprotein E	2143.6	3304.4	2291.23	2031.16	2247.91	3165.09		3334.32	3277.45	2342.83	4536.71	1915.32		2455.02				1561.24	1895.87	5794.11	3040.96	3578.1	3897.58	2473.64	5551.86	2306.81	3381.12	1855.21	6000.61	3657.62	1912.42	3418.11	1496.32	2113.51	3359.46	3029.04	2197.47	2562.11		3940.77	2378.91	2159.69	5112.92	3453.58	4273.8
P62314	P62314	SMD1_HUMAN	SNRPD1	Small nuclear ribonucleoprotein Sm D1	2204.74	559.412	1859.3	2243.06	1805.55	979.143	6386.17	3607.22	1826.77	1233.15	1576.86	998.588		2334.64	707.116			1653.23	1266.94	4309.38	907.917	833.283	1795.67	2872.47	2103.23	1180.02	1242.79	1193.15	3297.97	2859.49	2401.45	1987.98	1679.31	2348.31	1982.69	1143.49	2262.1	2739.01		1143.72	3224.02		2641.23	2930.62	2328.8
P62318	P62318	SMD3_HUMAN	SNRPD3	Small nuclear ribonucleoprotein Sm D3	1969.68	2369.07	2397.2	777.352	2242.14	2046.73	6438	1872.02	1046.07	1917.38	1700.03	1185		1625.22	2146.63			1915.65	2632.59	5707.95	874.501	1974.68	2075.96	1006.47	3378.48	1016.27	2356.5	1549.32	937.824	2004.96	1539.48	1625.41	1596.68	2054.22	1928.15	1258.56	1678.71	1476.61	42060.9	1064.72	1535.97		1826.61	1897.68	2678.97
P62333	P62333	PRS10_HUMAN	PSMC6	26S proteasome regulatory subunit 10B	3484.46	1870.15	2296.95	2585.36	2245.01	2615.9	2478.39	2144.26	3734.62	2560.36	2294.06	2427.91		1670.01	3237.31			2603.02	3533.2	3156.15	2233.63	1632.64	2316.8	2024.09	2656.11	3045.21	3509.31	2653.69	3199.74	2695.32	2787.92	2973.13	3355.47	2703.95	2060.86	2549.09	2359.39	2983.08		2872.5	3260.29		2448.5	2279.34	2285.33
P62424	P62424	RL7A_HUMAN	RPL7A	60S ribosomal protein L7a	13504.2	15212.2	13048.8	8322.87	12129.8	11165.7	9032.87	12334.5	11912.2	10385.8	13661	13371.7		14483.3	13943.8			10745	7410.78	12300.6	10461	3515.95	11857.5	11094	6270.32	12274.5	12198.1	13517.7	12739.5	13345.3	14870.4	14337.4	13841.9	12634.8	13700.1	13016.5	15412.9	11315.5		14412.6	11764.7	7200.61	16068.1	12421.6	11608.9
P62491;Q15907	P62491;Q15907	RB11A_HUMAN;RB11B_HUMAN	RAB11A;RAB11B	Ras-related protein Rab-11A	7422.7	10095	9563.59	8677.02	11296.8	9252.08	13183.9	10478	9197.86	12473.7	9080.11	9727.37		8868.31	9969.23			6931.54	9760.83	7340.35	11545.3	2963.18	9869.73	10243.3	8764.23	11211.2	9721.67	11521.7	11458.6	9942.9	9298.02	7485.93	11487.9	7052.77	8496.57	9444.59	12317.5	12136.7		9832.54	10648.9	6400.95	7769.27	9925.66	9965.26
P62495	P62495	ERF1_HUMAN	ETF1	Eukaryotic peptide chain release factor subunit 1	6254.23	6939.58	7087.97	2833.49	6473.04	6301	5660.29	6133.11	6415.41	6614.92	4596.3	5620.5		6481	5330.84			7216.65	5442.16	7021.85	7948.87	2351.87	5575.72	7119.62	4237.87	7350.9	5742.72	5780.15	4007.48	4785.34	7033.43	6557.22	5779.68	6483.6	5056.36	4927.7	7597.71	5738.44		6418.9	3427.6	4607.17	5537.91	5779.49	6178.87
P62701	P22090;P62701;Q8TD47	RS4X_HUMAN	RPS4X	40S ribosomal protein S4, X isoform	6358.58	7795.47	7488.54	6322.26	5880.42	7619.81	6872.27	7825.1	6450.43	6118.91	6079.7	6469.42		6227.18	7120.18			7290.54	4898.41	7586.18	5654.04	1876.23	6115.96	6379.71	4250.58	6544.02	4897.01	6065.74	6800.11	7380.91	6166.71	7416.05	6728.6	6876.44	6770.95	5870.69	7349.32	5686.63		7634.59	4719.33	3543.72	8976.43	5350.25	5686.27
P62750	P62750	RL23A_HUMAN	RPL23A	60S ribosomal protein L23a	47072.9	49899	46750.4	41729	49612.2	40134.3	33451.6	43663.2	50373.5	44409	42095.6	45080.2	161057	42155.4	43497.1			49355.6	36096.3	46507.3	45783.9	16901.1	46205.6	47438.9	21143.2	48600.5	49927.4	47866.8	44530.9	47455.5	52809.5	54149	48388.2	45563.1	51687.7	46264	49863.6	46192.4		58599.9	48445	14314.9	48853	45117.1	47733.2
P62753	P62753	RS6_HUMAN	RPS6	40S ribosomal protein S6	1801.62	1511.87	1447.06	794.603	1759.04	2879.68	2013.03	1435.88	1698.37	1378.64	1540.47	1906.27		1481.79	2016.83			4295.63	3230.17	1329.51	1828.35	1859.52	861.144	1808.68	839.287	2449.49	1899.91	2159.53	1392.11	1260.46	3531.87	2189.49	1602.76	1501.16	1833.31	1188.53	1273.65	1712.2		1815.12	1558.56		2464.92	1450.81	1555.46
P62805	P62805	H4_HUMAN	H4C1	Histone H4	38369.9	79887.8	74217.1	32586.1	47788.8	63747.3	55538.9	55276.9	37127.3	47604.1	91067.2	46369.9	98358.4	64810.8	53597.8	433028		36231.9	25394.3	48544.9	30192.8	22653	70424.1	38141.2	41034	64736.3	41582.9	40679	88058	67750.8	32555.1	52354.5	49325.5	33876.6	41981.7	34969.6	45332.5	40398.2	116192	59486.1	39392.9	32637.9	58408.1	81556	71091.6
P62820	P62820	RAB1A_HUMAN	RAB1A	Ras-related protein Rab-1A	13208.9	13838.6	13129.5	9978.87	12153.5	12249.7	14339.9	14115.8	14357.1	10974	15156.7	13695.9		14686.6	17657.8			14043.7	9714.3	12959.7	13916	6958.91	14065.7	13445.4	12724.5	12580.9	9551.36	13821.7	11589.2	14683.8	12322.5	12169.1	13169.1	11919.1	12003.3	10780.8	15253.1	12650.5		12473.3	11598	9285.53	11147.2	12692.2	10013.6
P62826	P62826	RAN_HUMAN	RAN	GTP-binding nuclear protein Ran	5689.88	4515.3	4249.41	3400.74	4128.97	3824.64	4422.2	3104.01	3052.13	3633.46	3868.32	3445.39	19074.6	4012.1	4294.57			1735.61	1621.58	4314.24	3914.76	1991.1	4350.22	4387.72	7735.62	4071.95	3110.42	2609.79	3198.96	3976.5	3046.15	4931.5	3279.94	4027.54	3754.49	3524.67	3360.57	2907.87		3743.15	2904.6	6067.62	4887.97	4341.33	3760.68
P62829	P62829	RL23_HUMAN	RPL23	60S ribosomal protein L23	1453.81	6379.24	3315.89	4348.94	3642.82	3784.76	6080.92	3330.84	1496.65	3370.04	4682.6	3791.83		2586.92	3438.23			3229.2	8109.68	2903.01	3360.64		2025.77	4154.17	4044.15	5565.48	5030.33	3717.4	3326.81	3427.51	5165.8	4760.31	4137.6	4428.84	3332.09	3258.69	3925.83	3844.08		4383.79	3905.07		5170.51	3366.71	5292.77
P62847	P62847	RS24_HUMAN	RPS24	40S ribosomal protein S24	2829.76	2483.58	2898.8	575.904	1809.26	2180.15	1833.92	2667.06	1418.44	898.272	1804.01	2303.59		3455.64	1759.87			2081.93	794.921	3161.21	1461.22		2664.35	2834.51	1272.63	2996.66	1242.77	2042.17	3382.74	1940.14	1586.45	1926.2	1201.8	1584.21	2157.36	1942.79	3567.63	2622.53		2581.69	1314.97	1258.22	3184.98	2694.01	2109.3
P62851	P62851	RS25_HUMAN	RPS25	40S ribosomal protein S25	1500.7	1179.69	1849.76	944.096	1617.35	1044.98	1303.12	637.549	767.129	1189.01	2798.94	1507.95		2326.58	2742.03			2779.89	2076.1	1268.76	1277.62		1838.05	524.769	1029.79	1660.52	1325.82	1436.94	1805.66	1743.1	1219.26	1278.88	892.106	1480.87	1368.78	1234.08	1839.6	1478.68		751.46	891.958		2068.28	2067.29	1211.02
P62854	P62854;Q5JNZ5	RS26_HUMAN	RPS26	40S ribosomal protein S26	5588.23	3635.39	2884.1	4457.93	3573.38	2939.1		3198.52	2953.69	3143.81	6430.82	3580.3		3277.47	2482.92			2105.24	2679.72	4753.98	3305.33	692.862	3638.88	5188.23	3122	3564.39	2591.77	2929.7	4626.18	4312.36	3263.91	3747.63	2508.85	2729.49	2593.21	3803.07	3029.17	6205.16		5120.94	1989.91	3879.91	4296.03	2081.4	4514.92
P62857	P62857	RS28_HUMAN	RPS28	40S ribosomal protein S28	1111.18		449.219			622.028	1047.1	355.748	1008.29		337.144	952.936		1427.92							565.958		650.198	844.689		911.314	891.758		500.629	692.11		615.608	1098.98	375.348		473.151	701.741				594.049	1459.91	415.125	632.041	1328.4
P62873;P62879	P16520;P62873;P62879	GBB1_HUMAN;GBB2_HUMAN	GNB1;GNB2	Guanine nucleotide-binding protein G(I)/G(S)/G(T) subunit beta-1	4606.59	7051.44	7315.47	8800.24	6267.57	3789.71	7067.34	6444.44	3308.35	7258.36	9325.14	10647		7595.19	5314.26			7801.17	5981.9	5828.02	7152.78	3054.15	6381.09	6541.07	8286.35	7327.93	5421.18	8088.83	6993.9	7746.96	3948.14	5034.08	5789.06	6103.68	5993.17	5735.4	7375.49	5278.4		5599.27	3056.5	8252.39	5668.38	5385.34	6746.51
P62888	P62888	RL30_HUMAN	RPL30	60S ribosomal protein L30	4960.47	2012.94	5290.49	3764.32	2407.06	3753.37	2944.9	4724.26	2442.61	2748.33	4420.07	3281.88		3291.01	4255.73			3158.04	14420.5	3170.53	4308.12		3336.79	2541.62	3629.61	2939.17	2689.43	4396.91	4892.87	4648.82	3282.43	2059.63	4689.68	3228.94	3758.56	3438.11	4831.76	2700.18		7536.84	3003.35		2354.85	2943.18	4022.58
P62899	P62899	RL31_HUMAN	RPL31	60S ribosomal protein L31	12669.4	11787.2	10837.3	8226.17	10251.6	11759.8	10055	11075.3	11390.6	11475.8	11148.5	10871.8		11440.4	12007.5			10465.5	8750.21	12037.5	9515.73		9764.89	9954.45	5456.77	10573.5	9787.85	9650.05	7141.77	11537.8	13945.7	11693.6	13089.8	9500.03	10548.2	10800.9	12851.7	7398.22		10448.3	11173.2	3027.36	13826.9	9189.61	12384.2
P62906	P62906	RL10A_HUMAN	RPL10A	60S ribosomal protein L10a	6858.02	6343.39	8221.22	3185.01	5307.06	5314.18	7961.57	5997.03	7026.95	4626.61	7292.03	6355.49		6095.69	5716.82			6070.49	3997.84	5427.22	4680.53	2027.5	5581.56	6626.74	3755.97	6929.92	4596.65	7193.76	6426.13	7143.59	6020.22	6156.77	3849.58	5519.01	8093.58	5571.93	6856.82	6134.83		6023.27	7364.89	4250.88	8008.92	6549.8	7636.8
P62913	P62913	RL11_HUMAN	RPL11	60S ribosomal protein L11	5142.57	5619.94	4129.09	2562.22	3378.08	5105.49	4156.33	4169.64	4903.89	4319.36	5450.15	3500.99		5020.95	4236.78			3931.87	2771.25	3177.15	3880.27	2073.41	4390.47	2615.3	4177.89	3823.5	3707.29	5206.22	3852.38	4598.56	4801.27	3873.98	4172.82	3775.33	5799.73	3346.03	6477.7	3827.92		1475.75	3070.84	1967.96	5497.59	4874.87	3283.68
P62917	P62917	RL8_HUMAN	RPL8	60S ribosomal protein L8	11954	11181.3	10575.2	9654.55	9799.44	10695.9	9640.25	13466.4	12589.3	9219.16	11735.4	11856.9		12173	8774.22			10151.1	8784.76	11401.8	10390	3396.34	11520.4	12213.6	7314.62	7261.59	9919.11	10591.3	9794.82	11721.3	12110.1	12894.6	10544.1	13357.3	10717.4	10994.9	12971.6	12188		11178.4	11195.3	5897.18	15005.9	11719.6	11667.6
P62937	P62937	PPIA_HUMAN	PPIA	Peptidyl-prolyl cis-trans isomerase A	13075.8	15844.7	13926.7	12596.3	15171.5	10973.1	9411.35	11024.4	10669.8	14796.2	14110.5	8978.35		13446.3	9660.97			15980.4	14101.5	9873.1	10702.9	12469.8	14163.1	11833	17953.6	15515.3	10556.7	10710	13457.7	11596.2	12775.3	10521.4	10824	12777.6	14921.8	12731.9	13124.5	12597.9	41110.4	14524.1	11386.7	16740.3	15348.6	12074.2	13009.5
P62942	P62942	FKB1A_HUMAN	FKBP1A	Peptidyl-prolyl cis-trans isomerase FKBP1A	424.907	858.03	390.541		842.771	324.481		527.024	489.685	978.845	266.906			815.433	1294.13					797.172	503.177				804.553	256.621	1491.72	892.132	298.929	612.221	1341.75	925.491	615.086			357.848	729.477	1167.08		484.169	510.953			440.276	1485.1
P62995	P62995	TRA2B_HUMAN	TRA2B	Transformer-2 protein homolog beta	4565.12	5214.81	5859.75	3373.34	5251.65	6490.65	4535.99	5650.75	5149.06	3599.69	7171.19	3650.24		4688.91	5258.73			3642.07	3419.4	7046.23	3989.08	2919.78	4766.55	4853.79	1939.82	4131.59	5628.96	2311.49	5071.88	4028.73	4013	6760.32	5959.11	4963.66	3881.4	2464.41	4062.18	5667.31		4950.45	6355		4513.96	7068.73	3679.67
P63000	P15153;P60763;P63000	RAC1_HUMAN	RAC1	Ras-related C3 botulinum toxin substrate 1	4522.95	5325.06	5244.79	3384.87	7214.98	4242.48	6252.97	7217.32	5022.85	7155.22	7328.36	8450.31		5596.81	5272.06			7840.22	9555.91	4629.05	4440.71	3295.05	6594.9	10530	7351.68	5688.69	6993.79	6347.02	4932.71	6591.01	7394.6	6352.89	5911.31	4372.44	5974.53	6586.12	4737.58	7177.25		4086.73	3682.84	7975.92	4116.66	5456.96	6508.45
P63010	P63010	AP2B1_HUMAN	AP2B1	AP-2 complex subunit beta	9146.23	6248.06	5327.84	5407.55	7903.51	6729.01	6587.41	7367.01	6009.52	6235.81	4076.54	4971.45		6318.89	7647.94			7088	7164.82	5428.28	7027.65	11104.6	6740.98	8044.36	5715.07	7762.95	4907.11	6190.66	5535.18	6852.34	7220.8	5204.73	5964.67	6177.32	7770.36	5976.01	7197.83	8120.99		7730.09	4414.35	4220.24	5255.58	5598.48	9429.44
P63092;Q5JWF2	P63092;Q5JWF2	GNAS1_HUMAN;GNAS2_HUMAN	GNAS	Guanine nucleotide-binding protein G(s) subunit alpha isoforms short	4064.54	4962.78	3873.5	4148.22	4794.93	2610.41	2562.39	3874.9	3812.16	3115.63	3983.15	5004.24		3936.98	4237.45			3939.42	2479.53	2583.3	3401.42	1748.4	3117.86	4675.07	1115.6	5499.19	5470.5	2279.88	4541.22	2907.25	3562.72	2857.63	2697.92	4377.24	1875.74	3090.43	2872.24	3921.71		2254.52	2364.51		3996.64	3515.58	2847.62
P63104	P63104	1433Z_HUMAN	YWHAZ	14-3-3 protein zeta/delta	54205.3	51641.5	41872.2	35806.2	61092.7	53338.5	54965.5	38387.9	46310.2	46771.3	57770.8	52012.2	125500	45116	52782.6	221227		45563.6	50854.8	52626	53900.3	35141.7	50830.9	52174.3	85046.2	47457.3	48754.4	45206.7	44196	41422.4	45082.1	53808.7	47983.9	50391	55613.3	53974.2	48038.8	51632.8	137696	58700.3	47150.9	47917.4	50453.8	45845.6	46847.2
P63151	P63151;Q00005;Q66LE6	2ABA_HUMAN	PPP2R2A	Serine/threonine-protein phosphatase 2A 55 kDa regulatory subunit B alpha isoform	948.576	762.065	631.694	2452.78	148.614	40.555	677.044	941.951		1076.49	1471.64	790.947		300.838				637.93	1184.39	140.199	1139.28		625.058	715.511	1769.93	1354.5	1449.43	730.628	762.271	483.815	1381.06	1353.88	680.259	694.827	819.138	590.795	1508.46	625.024		555.642	369.88	963.068	555.147	448.987	513.885
P63173	P63173	RL38_HUMAN	RPL38	60S ribosomal protein L38	1114.59	1992.78	984.495	1917.64	864.044	1050.78		1027.25	2319.09	889.306	810.494	1841.99		800.21	876.711			1243.04		705.739	456.839		2463.55	456.059	764.026	1046.84	879.956	1939.83	1135.61	1807.47	1413.88	978.369	1639	425.446	534.738	1189.63	1168.01	684.921		632.184	1527.01		1476.63	1657.12	804.607
P63220	P63220	RS21_HUMAN	RPS21	40S ribosomal protein S21	822.619	669.603	695.924		715.58	696.973		557.659	647.039	455.351	1394.81	585.247		676.839	633.717				1020.24	623.239	318.45		924.437	585.264	684.133	799.259	829.328	561.666		1123.27	779.23	795.423	933.705	539.413	826.406	673.61	848.779	1031.85		909.987	759.829		1292.38	811.815	596.551
P63241	P63241;Q6IS14;Q9GZV4	IF5A1_HUMAN	EIF5A	Eukaryotic translation initiation factor 5A-1	1448.41	1786.96	1824.08		1563.51	1673.11	923.2	1931.08	1315.16	1817.73	1886.82	1436.79		1217.69	547.49			1127.29	1935.44	1338.7	1308.19	1006.47	2152.74	2256.59	2543.87	2024.65	1755.47	1484.04	1663.94	1953.29	1068.48	1258.89	2137.87	1224.82	1607.57	2299.76	1369.62	932.588		1414.17	835.207	3647.33	2145.3	2139.55	2108.52
P63244	P63244	RACK1_HUMAN	RACK1	Receptor of activated protein C kinase 1	19202.1	14908	16416.1	14158	13944.8	14075.4	14191.7	14329.6	13961.7	12410.6	16330	19106.1	249550	17140	13625.7			15049.5	9400.36	14399.9	16307.1	6476.26	15161.4	15236.8	18429.7	15336.8	13805	15815.1	14317.2	17296.9	19576.4	15388.3	17798.7	15080.1	15487.6	12354.6	16190.5	16860.7		17354	13919.3	7003.85	17696.7	16342.8	14698.1
P63279	P63279	UBC9_HUMAN	UBE2I	SUMO-conjugating enzyme UBC9	3902.63	3883.08	2433.56		3455.37	3073.86	2770.35	5558.95	4456.99	3720.3	2871.37	2907.91		2613.76	6794.47			3913.67		5590.39	2688.74	2190.03	4739.81	1270.63	3031.03		2068.46	5852.2	2701.35	2065.02	4241.83	2948.06	2556.09	4146.76	3941.43	5346.16	2297	3660.49		3729.98	4452.17	5996.48	2860.23	4161.17	4931.36
P67809	P16989;P67809;Q9Y2T7	YBOX1_HUMAN	YBX1	Y-box-binding protein 1	4635.95	4922.94	5211.32	9647.33	6300.08	7454.23	6669.83	5671.51	6028.39	7140.19	5453.58	6778.87		5159.14	4043.09			5701.48	2044.73	6857.77	4798.55		2363.08	5127.81		2915.25	3323.54	7450.64	7547.77	2475.99	7583.32	6497.83	7523.8	6706.44	5688.37	5782.49	8074.64	3850.58		5984.7	4463.02	2785.66	6291.6	7126.55	3811.7
P67936	P67936	TPM4_HUMAN	TPM4	Tropomyosin alpha-4 chain	22950.9	28522.5	22701.3	46431.7	27923.3	16749.8	33064.4	22251.7	34647.4	31202.8	28990.6	32137.1		19654.5	16735.3	263080		22440.1	29175.4	17072.7	23764.3	59906.2	28047.7	25798.5	31579.9	23508.6	20917.7	13854	22886.7	26446.3	28055.4	25436.1	16128.8	19688.1	18277	29697.7	23668.9	35157.5	39982.9	25727.8	17643.9	20019.2	23435	16211.9	31210
P68104;Q5VTE0	P68104;Q5VTE0	EF1A1_HUMAN;EF1A3_HUMAN	EEF1A1;EEF1A1P5	Elongation factor 1-alpha 1	12689.9	15759.5	12447.8	9365.26	14577.9	12296.3	12580.6	20079.8	17528.2	14151	12783.1	22475.2	244586	17033.6	8961.04			18330.4	9269.34	11605.6	15117.3	5323.13	11948.7	13837.2	19837.7	15021.3	14853.9	11478.7	12954.9	13468.8	15016.7	11438.5	15318.1	11616.7	14729.7	11972.9	17315.4	11429.3	71999.4	14058.9	10324.4	9410.66	13135.3	12691.9	11683
P68133	P62736;P63267;P68032;P68133	ACTS_HUMAN	ACTA1	Actin, alpha skeletal muscle	20959.2	18696.4	20513.8	21613.7	31520.8	13949.3	35098.5	16944.3	17184.8	35096.1	13819.7	25135		13743.2	14917.7			23273.6	13667.9	14937.8	20446.5	37404	16403.4	19778.2	71986.9	22738.9	12792.1	9873.75	16683.9	8978.24	22981.8	24076.5	15361.5	14051	23904.5	36793.6	28691.3	20456		19054.4	16968.1	152519	17138.6	10929	56293.2
P68366	P68363;P68366;Q9BQE3;Q9H853;Q9NY65	TBA4A_HUMAN	TUBA4A	Tubulin alpha-4A chain	436.545	438.999	408.346		3015.44	513.656	1085.54	877.69		677.213	507.587	818.077		638.727				2371.7	3544.1	306.737	190.825		865.575	544.27	667.806	1406.94			774.046	289.117	1303.25	653.773	690.635		738.6	207.655	347.609	1263.02		623.854	85.995	603.272	682.797	171.316	664.008
P68371	P68371	TBB4B_HUMAN	TUBB4B	Tubulin beta-4B chain	6125.43	5553.32	5114.05	3257.03	7818.1	4725.56	6336.37	4739.15	4695.76	7993.88	5615.56	3938.14		5258.23	4443.86			6931.64	5394.36	5328.75	4125.93	4360.37	4961.51	5624.83	6968.45	5065.09	7035.1	6177.69	5880.09	4363.26	5357.54	6751.96	5338.19	6737.66	5380.4	9193.74	5008.92	4827.88		5061.24	4539.54	5197.84	5115.47	4957.07	5849.05
P68400;Q8NEV1	P68400;Q8NEV1	CSK21_HUMAN;CSK23_HUMAN	CSNK2A1;CSNK2A3	Casein kinase II subunit alpha	1471.38	897.825	2447.96	1601.29	845.666	828.993	1205.17	808.858	1528.32	1174.76	1928.93	876.714		1262.34	1990.11			1087.02		1698.06	878.95		902.294	1120.23	1040.4	1693.6	977.635	1084.55	1302.9	974.962	1560.36	1600.17	669.148	1221.25	1084.78	1703.71	1324.22	1231.65		1103.35	1237.17		284.804	1262.45	1647.44
P68402	P68402	PA1B2_HUMAN	PAFAH1B2	Platelet-activating factor acetylhydrolase IB subunit alpha2	1485.5	503.137			1021.76	264.527	435.208	938.171	151.877	326.137	492.445	701.777		502.654					604.184	268.008	238.503		434.747	256.081	1870.68	84.0599	530.512	794.65	310.206	584.787	651.568	637.655	266.062	802.493	1196.54	776.255	511.767	942.04			732.923	986.338		676.828	1186.59
P68431;P84243;Q16695;Q71DI3	P68431;P84243;Q16695;Q71DI3	H31T_HUMAN;H31_HUMAN;H32_HUMAN;H33_HUMAN	H3-3A;H3-4;H3C1;H3C15	Histone H3.1	9675.9	16163	14996.4	8973.2	11858.5	15125.4	13735.8	12303.6	13129.2	12113.2	23504.6	11240.2		14587	17545.2			8256.87	7758.64	15421.6	10276.7	7912.23	15653.1	9210.61	10635.3	15324.3	10259.3	11854.9	18856.1	16321.9	8364.6	12936.1	14211.8	10659.8	10901	8160.65	10645.1	10906.8		12313.3	11777.2	10125.9	13885.3	18529.2	16052.7
P68871	P02042;P68871	HBB_HUMAN	HBB	Hemoglobin subunit beta	68884.7	548660	154804	713485	981693	61987	744081	83891.4	63768	869763	99956.3	238955	331456	187828	102006	1.75314e+06		371392	1.11051e+06	50835	104869	613169	84828.1	75482.5	1.19813e+06	76469.5	132121	368940	85467.1	57897.5	305186	153823	82436.5	92232.1	186855	519483	116573	116330	221028	152696	50081.1	2.26075e+06	114061	70864.5	1.54879e+06
P69849;Q15155;Q5JPE7	P69849;Q15155;Q5JPE7	NOMO1_HUMAN;NOMO2_HUMAN;NOMO3_HUMAN	NOMO1;NOMO2;NOMO3	Nodal modulator 3	1550.75	2688.97	2118.78	3070.84	1501.33	872.29	1526.78	1904.67	3029.07	1524.61	1785.89	3035.58		2009.95	1680.19			1575.05	2026.21	1747.21	1848.44	1024.37	1613.06	904.142	1786.79	2004.44	2008.97	1998.9	2496.16	2509.33	1551.2	1885.94	2303.48	2332.59	1920.87	1702.53	1564.49	1904.36		2448.27	2151.01		1932.65	1666.42	2571.6
P69891	P69891	HBG1_HUMAN	HBG1	Hemoglobin subunit gamma-1		9713.17	1913.99	6773.98	13096.4		11511.1	896.359	1399.77	12205.1	2193.82	2382.84		3689.96	829.656			5119.77	19791.6		1788.17	6693.6	1525.51		20244.9			7775.17		315.499	3988.22	4160.08	281.948	1583.16	1885.4	5407	1791.6	1242.27		1785.09		41070.6	920.241		25339
P69892	P69891;P69892	HBG2_HUMAN	HBG2	Hemoglobin subunit gamma-2	4772.16	38572.7	5752.4	43660.1	50681.8	2598.72	60751.8	4866.11	4335.47	61981.1	5577.74	8798.53		13068.4	5587.27			28954.3	71523.6	2369.14	6089.55	53862.3	4694.53	4429.94	90622.8	3084.46	7782.38	24731.1	2894.04	2771.99	18766.8	9248.3	3212.04	8399.61	10206.9	39094.6	6307.99	5726.46		8320.97	2275.76	155050	5458.38	2835.7	115985
P69905	P69905	HBA_HUMAN	HBA1	Hemoglobin subunit alpha	22622.2	182036	56023.8	172832	333716	20374.6	258174	24108.5	16386.6	309277	41117.8	70660.5	95007.9	57670.7	31156	638868		122092	370678	15605.3	32053.5	227618	25114.1	22860.9	348875	33517.2	42599.6	107976	30010.9	17831.9	100267	51496.2	23093	33052.6	64283.1	218527	39701.3	39196.5	126860	51298.6	13252.8	776558	34704.7	23548.6	559197
P78347	P78347	GTF2I_HUMAN	GTF2I	General transcription factor II-I	2834.1	4783.94	3516.87	2702.86	4552.44	4749.81	4423.17	4943.71	4876.68	3524.48	3085.34	3462.05		4462.36	3980.39			4293.95	3914.95	4839.41	3356.14	2013.39	3778.97	4165.65	5827	3518.5	5487.56	3083.84	4089.22	3422.71	2514.52	4373.57	3786.18	5547.15	3287.54	2637.86	1931.65	4357.42		4701.32	4530.4		4088.06	5572.87	3298.59
P78357	P78357	CNTP1_HUMAN	CNTNAP1	Contactin-associated protein 1	1032.09	1078.31	594.441		914.596	1055.32		1098.26	833.402	1201	879.775	995.956		771.251	1372.56			705.752	1641.18	361.32	773.72		1398.13	404.621	730.347	330.021	1492.43	1543.39	1041.36	1138.28	1081.9	851.067	1012.23	719.702	815.834	424.562	917.887	959.174		1214.01	1127.92		707.483	1150.94	656.43
P78371	P78371	TCPB_HUMAN	CCT2	T-complex protein 1 subunit beta	6605.4	4860.48	5369.61	3793.58	7198.47	6273.69	6473.55	5667.26	6056.65	7859.17	4725.95	7104.58		6019.41	4771.37			5130.35	5599.45	6078.41	6771.95	2513.96	5381.89	7330.65	5176.22	5905.36	6990.42	6947.67	5163.37	5656.29	6399.45	7321.02	6671.17	7054.25	6849.86	8618.02	5390.09	5890.99		5376.49	5927.28	3067.76	6249.89	4959.98	5441.07
P78386	O43790;P78385;P78386;Q14533;Q9NSB2;Q9NSB4	KRT85_HUMAN	KRT85	Keratin, type II cuticular Hb5	2912.64		2148.76	2858.71	77308.7	230.869	63095.4	1481.54	884.604	1003.06		6247.95	44243.6	494.44	538.716	141910		5172.5		1333.6				834.809	10183.8				603.291	809.534	2684.9		876.612	475.492		580.116	5698.13		259112	3090.54	941.963	3950.55		881.006	8415.64
P78527	P78527	PRKDC_HUMAN	PRKDC	DNA-dependent protein kinase catalytic subunit	22754	19660.3	23163.1	20331.9	16123.9	25270.3	18651.7	22194.3	24145.8	21219.4	21034.2	14443.4		21055.9	19906.3			15453.2	18101.2	31601.4	18893.1	5624.09	25591.6	21489	14523.1	18194.8	26691.7	18371.5	20321.9	22290.4	16216.3	24194.6	22481	24384.1	14262.6	11899.9	17277.8	23786.6		15294.8	25757.5	1951.04	20723.6	24300.5	17140.4
P80188	P80188	NGAL_HUMAN	LCN2	Neutrophil gelatinase-associated lipocalin	266.117		232.237				2518.15		486.332		1348.29	333.193							293.981	383.514		481.192			5372.26						998.83						2526.97	699.88	33748.9					841.739
P80303	P80303	NUCB2_HUMAN	NUCB2	Nucleobindin-2	642.195		1326.4		850.184	772.506		382.04	953.929	686.432	942.622	893.681		443.059	709.581					1288.51	1243.41	1109.16	802.435	900.828	1044.97	1765.71	1109.67	256.346	879.731	1123.55	744.362	698.253	1074.86	951.748			972.511	454.912		522.424	1312.55	606.663	1765.18	450.747
P81605	P81605	DCD_HUMAN	DCD	Dermcidin	20626.1	25691.1	28545.1	135415	36341.8	143991	87353.7	21931	79197.5	31326.5	17163.2	20329.4	1.45789e+06	22978.9	20578.8	9.62258e+06		38324.9	92878.9	100814	19017.5	283699	16901.3	22217.2	124494	25123.9	27624.7	27819	25644.2	89642.7	196365	17549	34828.9	15876	24395.5	13849.5	1.01783e+06	66903.9	1.54698e+06	24593.2	17155.2	57998.7	28927.9	32478.2	46239.6
P83731	P83731	RL24_HUMAN	RPL24	60S ribosomal protein L24	1909.02	1059.62	1075.44		88.8783	869.951	565.097	927.879	1490.92	1156.96	1498.29	1459.07		839.689	1646.28			1107.58	3749.65	1920.85	1040.62		980.278	1239.69	881.635	844.736	1022.28	1722.21	1152.02	523.017	1490.59	791.038	1199.08	2208.68	1352.09	1223.07	1272.46	2223.41		941.762	1329.81		1504.39	1285.99	586.051
P84095	P84095	RHOG_HUMAN	RHOG	Rho-related GTP-binding protein RhoG	152.596	1366.27	476.099							942.974	509.905	1440.43								130.089			827.19	211.791		641.31	514.253		289.709	1132.44	564.841	416.597	427.713	342.745			535.374	280.963		998.017	220.605			278.3
P84098	P84098	RL19_HUMAN	RPL19	60S ribosomal protein L19	10673.9	10467	8780.91	9724.74	8786.17	5620.34	10246.5	7252.28	12700.6	7673.9	12761.7	9319.24		9304.73	8132.02			12850.5	7928.22	9751.28	9842.27	19347.7	9956.1	8881.13	6108.38	6634.76	11584.5	12228.4	6574.99	13266.4	15917.1	14383.5	10221.5	10630.2	12158.5	8109.81	13819	9550.79		9724.33	11775.4		7518.67	6665.44	7788.46
P84103	P84103	SRSF3_HUMAN	SRSF3	Serine/arginine-rich splicing factor 3	11329.2	16630.9	16696.9	14958.9	14196.6	17539.1	18124.9	17440.9	20423.3	15959.7	18749.2	12350.4		16877.4	17101.9			10059.1	8654.93	19489.3	14278.3	4979.3	17514.2	10927.8	8037.37	14916.7	18522.9	13298.7	18796	15584.7	14524.8	16424	14765.2	15248.7	13798.9	11615.7	14911.8	20646.3		15443.1	20383.5	1855.1	16340.9	20014.3	16313.6
P98082	P98082	DAB2_HUMAN	DAB2	Disabled homolog 2	12310.3	5004.43	5256.29	8565.2	7417.97	4488.72	3704.17	7643.33	3360.08	4997.91	3832.29	7836.96		4515.45	4453.3			6209.78	3743.62	3177.32	5503.27		3813.2	5932.39	4062.7	5631.85	4634.21	5821.74	7119.71	4998.17	4199.93	4288.34	5084.53	5211.66	5498.99	8078.66	7945.49	8474.18		5074.54	6827.17	6838.82	4790.46	4032.54	1316.61
P98155	P98155	VLDLR_HUMAN	VLDLR	Very low-density lipoprotein receptor		696.486	961.606		753.612	992.074	1313.78	802.848	801.781	1332.78	1414.87	424.037		721.872	1837.98				1464.33	886.746	598.161		907.352	1327.85	1052.1	1427.43	833.285	449.933	1301.79	925.675	831.015	637.768	953.757	1165.36	856.77	842.122	1408.63	466.305		862.361	367.389		1026.68	680.461	934.411
P98160	P98160	PGBM_HUMAN	HSPG2	Basement membrane-specific heparan sulfate proteoglycan core protein	1035.46	3494.35	2317.56	6939.22	7591.96	687.323	15862.7	1962.23	2407.8	16999.9	2165.95	2848.28		2855.56	2501.56			4143.96	8827.54	1726.21	2547.76	22583.4	1655.15	2785.02	17061.9	1111.7	1577.62	4069.77	1686.96	1165.68	3661.31	2242.97	1061.39	2623.69	4349.76	8428.7	1929.5	2166.49		2285.22	1033.28	42275.6	5434.13	1528.78	30968.5
P98175	P98175	RBM10_HUMAN	RBM10	RNA-binding protein 10		1149.22	848.35							1387.24	660.844	751.206		2113.28						796.504	903.17		1494.31	598.926		663.913			876.316	1044.28			1318.7	401.56		1009.18	910.571	841.689			1826.37		1626.59	506.746
P98179	P98179	RBM3_HUMAN	RBM3	RNA-binding protein 3	5200.05	4117.4	5185.98	3058.07	4542.94	4887.3	3507.48	5139.92	5222.01	3272.93	3889.21	3031.96		4254.65	3391.15			3296.74	5802.2	6768.62	4128.39		6230.13	4970.36	2030.62	6055.35	3337.16	5824.37	5050.44	3760.51	4886.99	8941.49	2481.83	7438.08	4642.39	5077.25	5114.61	6011.83		2583.92	3646.97	1340.9	8461.67	6077.55	5017.15
Q00325	Q00325	MPCP_HUMAN	SLC25A3	Phosphate carrier protein, mitochondrial	19821.1	25061	29914.3	21185.4	19009.7	21383.8	16087.5	29231.4	24568.1	11359.9	30102.1	22216.8		25357.9	21489			23122.1	21525.6	20536.5	18479.9	6272.78	24064.2	20417.1	15082.3	29451.5	20566.6	18436.3	19590.7	22647	22111.8	21550.7	24688.1	24535	26224.8	14514.8	21530.7	20188.9	6.70184e+06	21211.5	25230	12129.7	14131.8	29463.9	22907.6
Q00341	Q00341	VIGLN_HUMAN	HDLBP	Vigilin	3022.15	3755.66	4153.04	3297.41	3803.74	3214.31	4132.44	2781.71	3252.78	2710.95	3869.62	3398.76		3718.42	2501.54			3499.92	3004.73	3656.26	3527.94	1472.31	3521.43	3797.19	3957.36	4245.65	3566.5	3488.6	3511.29	3655.2	3033.26	2993.48	2858.68	3261.38	4189.87	3226.67	4572.82	3328.09		4551.01	3989.08		2970.86	2423.54	3440.12
Q00610	Q00610	CLH1_HUMAN	CLTC	Clathrin heavy chain 1	17956.7	16639.5	15793.8	13962.7	18139.5	13076.5	12719.7	15648.5	18122.4	14274.4	16981.8	13876.7		13355.6	12584.3			18010.2	13764	13189.8	18884.9	4720.17	17538.4	17682.1	13990.7	15107	15973.5	15680.4	14907.6	17998	15851	15299.2	14579	15325.1	15969.7	13470.7	18614.3	16427.5		14730.6	16230.5	10340.4	13463.9	15009.6	13328.9
Q00688	Q00688	FKBP3_HUMAN	FKBP3	Peptidyl-prolyl cis-trans isomerase FKBP3	3167.16	3833.83	3958.41	4800.15	4999.79	4411.76	2758.27	2836.44	4561.87	3214.62	4814.18	4274.88		4649.5	4110.05			3872.4	3333.53	4197.11	4387.53		3534.92	3758.67	3916.49	4232.94	4044.77	2723.5	4553.95	4305.41	3944.18	5099.58	4065.71	5580.29	4502.44	5667.76	3621.26	4292.87		4103.7	3240.87		4511.82	4457.91	2544.35
Q00796	Q00796	DHSO_HUMAN	SORD	Sorbitol dehydrogenase	582.793	1017.62	394.868			729.196	1318.55	525.09	874.13	1177.02	708.209	1056.57		1801.1	1030.49			210.3		807.821	700.02	395.553	964.775	543.003	1710.94	1688.38	1349.84	941.12	250.13	688.018	430.141	1175.52	1013.17	590.541		1152.42	864.906	1581.61		870.425	455.942			412.264	854.288
Q00839	Q00839	HNRPU_HUMAN	HNRNPU	Heterogeneous nuclear ribonucleoprotein U	34844.4	45813.7	48076	28855	28012.8	46728.9	31426.3	46934.9	36767.6	36775.4	45442	25427.3	8984.93	47801.4	38781.4			31764.4	23247.1	44764.6	32877.1	12356.8	41759.7	31523.7	23652.3	40969.4	39255.9	34263.6	43315.8	38532.3	26497.7	45072.6	44430.7	40313.5	29002.4	26937.1	34093.5	46337.6		37012.3	40659.5	5461.94	46039.1	54165	36123.7
Q01082	Q01082	SPTB2_HUMAN	SPTBN1	Spectrin beta chain, non-erythrocytic 1	1988.77	2549.24	2418.3	4410.98	2900.83	2541.57	3519.02	1499.21	1010.82	3419.51	1921.12	1878.56		1516.49	1117.84			2218.66	2941.43	1975.16	2631.81	2504.8	1704.07	3063.83	3013.91	2148.69	1839.5	1769.69	1297.4	2137.89	2180.03	2143.86	1780.28	2130.9	2231.09	2558.97	1820.12	2294.3		3113.55	1951	7217.72	2087.19	2636.06	3271.28
Q01130	Q01130;Q9BRL6	SRSF2_HUMAN	SRSF2	Serine/arginine-rich splicing factor 2	6791.64	12535.3	7335.74	5372.22	7388.76	9134.55	4629.12	5490.79	9059.3	8877.64	9951.57	4846.08		7178.69	7764.99			7784.45	4046.94	8784.8	7744.41	1662.36	9375.07	6237	4558.67	6294.38	9027.51	8113.7	8951.01	5889.61	6634.63	9146.11	6739.87	6341.76	7572.15	6024.6	7880.35	9350.93		2329.11	6558.59	1233.53	7939.77	9230.78	7795.78
Q01415	Q01415	GALK2_HUMAN	GALK2	N-acetylgalactosamine kinase		4778.77	2919.53	1065.58	2486.45	4648.53	2390.51	2967.31	2286.85	4927.87	1222.03	1854.35		2919.91	3563.03			1880.27	4125.72	2031.9	3113.98	2029.62	2596.64	4324.77	2304.58	1959.85	2798.92	3441.59	3319.22	1201.45	2502.12	3567.96	2973.37	2598.27	1920.24	2698.2	4398.58	3629.74		2755.97	3141.2		1383.4	1368.96	3363.12
Q01469	Q01469	FABP5_HUMAN	FABP5	Fatty acid-binding protein 5	872.961	1697.48	1042.82	9050.79	1684.86	1478.34	2540.67	1019.86	7687.73	1913.8	1146.77	12534.3	40685	1888.64	1449.36	22369.7		6755.44	2771.82	1272.98	941.868	5971.8	555.483	1032.3	12255	642.179	1007.12	2319.24	872.967	3747.99	8220.79	1224.54	1185.09	1024.5		838.176	4220.61	1724.65	52722.8	1074.71	875.861	2182.84	880.653	987.841	1981.27
Q01518	P40123;Q01518	CAP1_HUMAN	CAP1	Adenylyl cyclase-associated protein 1	13444.7	7958.08	6124.02	14885.4	8870.9	6180.37	9241.54	7770.75	4507.53	9377.89	6629.05	13558.5		5056.91	8905.64			8685.91	10838.7	4944.71	7158.43	7393.49	8201.99	10885.7	7957.69	7736.23	5895.59	7643.91	5797.9	5531.97	7435.36	8105.01	5012.22	8561.38	8312	10857.1	6715.57	8782.58		6160.69	6277.2	5425.33	6125.39	4755.99	4893.36
Q01813	Q01813	PFKAP_HUMAN	PFKP	ATP-dependent 6-phosphofructokinase, platelet type	1670.65	2176.95	1075.09		2054.5	967.068	2020.07	3779.98	2302.69	1574.5	1310.34	2354.21		2076.28				3409.66	1019.49	1333.09	1465.54		1121.27	2481.31	1365.6	531.642	1110.97	1539.76	2424.25	1140.16	1539.17	1199.66	1294.1	2571.77	1412.67	3807.6	1825.12	1244.31		1977.87	2714.84			1536.62	2726.73
Q01844	Q01844	EWS_HUMAN	EWSR1	RNA-binding protein EWS	2706.7	3109.35	2380.13	3797.15	3113.21	4517.97	2792.12	3973.07	3578.09	2531.45	3091.18	2151.72		4114.58	1968.33			2565.17	3805.24	5024.32	3358.72	676.952	3533.87	3077.14	2972.42	4648.11	4024.19	4180.8	2948.9	2721.8	4445.9	4121.48	2902.44	4093.13	2737.93	3166.76	3539.64	4000.63		2409.2	2733.67		3594.98	4080.89	4531.32
Q01995	Q01995	TAGL_HUMAN	TAGLN	Transgelin	7692.31	3085.36	1933.32	4303.7	3195.39	1652.87	3106.48	3090.19	918.36	2319.46	2108.5	2621.15		2184.64	1974.95			4477.15	5689.58	2530.4	2614.66	4395.48	1521.24	6050.21	4735.82	2295.17	1786.88	1907.81	1401.43	1165.69	2008.47	3369.59	2215.69	3391.33	5960.99	6780.36	2140.12	2347.1		1562.28	2936.79	2651.98	1823.12	1548.92	3864.98
Q02218	Q02218	ODO1_HUMAN	OGDH	2-oxoglutarate dehydrogenase, mitochondrial	379.663	1616.76	883.751	782.811	975.533	1021.1	1282.44	1345.07	1581.62	499.699	946.041	687.399		1459.08	1471.91			578.049	507.739	669.079	1719.57		1269.24	638.219	384.975	1013.11	1239.37	1693.18	861.001	1020.64	2006.74	760.24	1071.56	1208.23	1147.53	845.311	1244.04	1150.82		1011.88	999.276		1551.35	1242.65	1541.86
Q02252	Q02252	MMSA_HUMAN	ALDH6A1	Methylmalonate-semialdehyde dehydrogenase [acylating], mitochondrial	3187.49	2519.03	2990.74	1874.61	2378.96	4889.23	2459.07	3020.12	6105	2769.44	4647.61	2653.55		4075.7	4398.39			3562.07	2119.88	2356.06	3033.82		3569.89	2738.87	876.264	3194.75	3171.54	2530.75	3717.4	3349.37	3606.73	3384.39	3755.5	1951.01	2413.21	2528.24	3511.12	3934.81		3821.45	4225.47		3913.33	5690.06	2524.92
Q02413	Q02413	DSG1_HUMAN	DSG1	Desmoglein-1	7837.13	553.261	12247.4	89268.6	17369.2	2767.2	27528.4	1504.13	88241.4	10452	1256.31	51879.1	452280	1001.51		877752		12708.9	17719.7	109727	3710.95	253052	613.553	2035.31	50826.6	1904.19	1074.14	22172.8	2298.68	65260.5	14237.8		3075.43	11980.5	1348.73	905.356	32333.7	19160.4	564760	3139	3064.01	2425.15	1109.22	12450	6416.23
Q02543	Q02543	RL18A_HUMAN	RPL18A	60S ribosomal protein L18a	10915.1	10315.4	9162	2828.1	4303.87	11120.2	9834.6	9011.15	10071.7	8493.53	12565.4	9987.92		11748.2	7783.12			7179.97	4718.08	7947.4	7904.62	2346.17	10375.9	8520.56	4857.27	10272.8	4789.29	6595.87	8896.33	10283.9	7206.98	11138.1	9014.33	6532.3	9072.46	8348.81	9688.87	9203.72		9781.79	7333.53	3756.33	9493.67	9586.48	7632.98
Q02790	Q02790	FKBP4_HUMAN	FKBP4	Peptidyl-prolyl cis-trans isomerase FKBP4	757.267	1332.34	973.658			673.56		957.023	846.602	934.463	1087.43			817.926	1150.04			1194.38	964.7	1130.72	549.788		656.416	714.812	1922.55	911.862		749.524	1093.39	739.224	1450.41	1399.96	715.933	858.369	1069.63	1103.81	947.764	941.569		774.344	1301.18		728.175	998.244
Q02809	Q02809	PLOD1_HUMAN	PLOD1	Procollagen-lysine,2-oxoglutarate 5-dioxygenase 1	4223.54	5066.71	6498.41	4370.4	4703.06	5191.95	5141.67	5412.38	4569.66	4179.18	4942.9	4499.46		5680.73	6560.13			3573.07	2892.39	4845.13	5849.37	3519.68	5399.35	4744.44	2873.57	5032.82	4456.52	6913.67	4789.54	4388.42	5553.08	4858.72	6487.86	3384.95	5334.06	4415.87	6220	4652.76		5615.51	6168.62	4355.92	4370.93	5254.73	6015.91
Q02878	Q02878	RL6_HUMAN	RPL6	60S ribosomal protein L6	14642.3	15328.3	16883.8	12655.3	15744.7	15250	14521.3	14633.6	15359.4	14138.6	17360.7	14200.9		15512.3	12852.1			16813.7	11784.1	15808.4	16611.3	5996.98	14251.4	14071.1	11781.6	16702.6	18055.8	15779.5	17599.2	17043.7	16492.7	16023	15714.7	16754.9	16200.1	14440.5	16083.4	14759.2		16954	15603.4	5247.34	20147.5	14271.7	16353.6
Q02880	Q02880	TOP2B_HUMAN	TOP2B	DNA topoisomerase 2-beta	1522.23	2846.82	3411.52		1277.04	3548.85		1419.89	1788.14	2803.59	1517.12	1651.15		3366.8	3602.44				1603.8	2994.1	1632.09		3219.97	2054.49	1969.86	2970.47	2021.74	1753.38	3124.06	1172.18		5571.02	2349.94	1430.77	2047.58	1317.82	1766.69	3505.31		1502.5	2026.54		4132.34	2601.69
Q02952	Q02952	AKA12_HUMAN	AKAP12	A-kinase anchor protein 12	237.909	1073.14	602.995		381.607	373.515		544.008		1099.01	223.26	476.359		504.402	710.522				1179.48	953.937	1307.61		274.666	714.058	1027.38	382.214		1845.16		449.928	506.816	542.944		349.093	1175.69	795.793	415.315	84.1509		830.527	310.058		338.198		585.224
Q02978	Q02978	M2OM_HUMAN	SLC25A11	Mitochondrial 2-oxoglutarate/malate carrier protein	2063.09	2851.76	3513.29	1881.12	1260.08	2240.03	2781.49	3539.8	2943.4	1174.41	3643.27	3143.92		3453.31	1757.56			2509.02	2836.49	2312.63	2346.43	458.88	3200.4	2345.46	3186.38	2857.7	2879.13	2228.32	2437.65	3040.14	1919.7	2508.69	4179.26	1691.84	2373.16	1248.82	2321.47	2472.1		3117.84	2462.83	2247.67	2968.76	2819.15	2661.22
Q03001	Q03001	DYST_HUMAN	DST	Dystonin	2930.57	3409.54	3226.43	2794.94	2658.87	2387.79	3341.06	3446.11	3205.56	2342.83	1994.01	2812.75		2576.58	2495.94			4586.98	2810.3	3006.17	3494.29		2157.31	3799.82	2066.22	3055.75	3268.3	2437.22	3701.58	3059.9	3183.48	3203.55	2696.72	2856.03	3200.07	2818.34	2527.99	2701.1		3118.33	2750.06	3149.14	2707.82	1905.37	2620.95
Q03252	Q03252	LMNB2_HUMAN	LMNB2	Lamin-B2	3973.45	7379.8	6208.64	4811.73	5246.89	7060.92	7146.7	6675.53	5861.74	5862.45	6160.66	3142.21		5452.72	5396.97			6654.18	6085.22	5860.74	4097.99	2276.16	5600.85	6387.79	4772.39	5558.21	6005.7	4824.39	5936.86	6242.07	5164.26	6655.75	5197.23	4709.89	5648.7	4096.9	4566.48	6147.71		6966.7	5526.87	4776.35	6124.98	8244.76	6942.75
Q03426	Q03426	KIME_HUMAN	MVK	Mevalonate kinase		722.996	342.544			591.667		715.415		391.886	125.268	317.183		209.636				600.88		575.954	487.172		486.263	391.455	578.687	747.922			340.195	606.498		247.28			565.698	294.661	348.642	605.365		883.093
Q04446	Q04446	GLGB_HUMAN	GBE1	1,4-alpha-glucan-branching enzyme	3402.9	2512.04	1549.82	2493.94	2140.49	1608.87	2437.83	2502.9	1650.88	3383.66	1745.75	2117.04		1900.06	2653.45			3374.08	1798.5	2135.32	2553.71		2914.85	2128.19	1219.6	2164.08	1841.23	685.455	2437.06	2265.46	2106.62	1735.14	2777.48	2896.42	2934.89	2711.53	1959.3	2414.61	358764	2185.99	1806.46	7801.81	1704.43	1779.01	1916.32
Q04637	Q04637	IF4G1_HUMAN	EIF4G1	Eukaryotic translation initiation factor 4 gamma 1	4296.41	5045.15	4586.62	2555.14	3788.43	3928	4480.58	5117.41	3332.86	3100.73	3271.73	3575.7		3893.39	4783.24			4227.57	6596.99	3937.38	4387.47	3483.3	5198.14	3722.15	2954.31	6964.21	4020.26	5842.73	4491.81	4489.03	5030.49	5397.07	3466.68	4774.26	6087.97	5843.72	4744.73	4733.76		948.654	2308.57		6631.86	3177.74	3745.43
Q04695	Q04695	K1C17_HUMAN	KRT17	Keratin, type I cytoskeletal 17	2291.69	858.959	4711.37	28682.5	76552.2	3366.7	95657.3	2723.29	7061.01	5092.58	24948.6	128451	190868	863.813	1039.15	594477		4788.68	7722.42	24050.6	766.637	134110	344.701	3772.67	27546.6	625.833		33646.9	678.29	22556.3	156181	477.001	2229.72	3129.46	1258.78	916.176	17994.6	124104	241919	963.129		2118.7	1025.43	1817.78	8590.15
Q04837	Q04837	SSBP_HUMAN	SSBP1	Single-stranded DNA-binding protein, mitochondrial	3328.55	3352.82	3674.91	1937.78	3397.76	3583.4	3167.92	3785.84	3273.03	2497.5	3916.48	2683.43		3881.85	3226.93			3633.31	1448.91	3490.15	3635.47	2015.56	4053.97	3369.73	905.873	4381.22	3331.26	3379.94	2312.95	3800.14	4268.71	3480.07	3113.11	3953.62	2552.44	2524.24	3972.9	3063.34		2462.35	3395.12	3133.16	3877.71	4105.16	3152.95
Q04941	Q04941	PLP2_HUMAN	PLP2	Proteolipid protein 2			472.825		292.562					719.705	422.896	317.282						504.077		744.146				658.306	1039.98		271.217	370.164	326.327	226.146		450.941		715.126			561.215	634.358		286.002
Q05048	Q05048	CSTF1_HUMAN	CSTF1	Cleavage stimulation factor subunit 1	564.39		777.277		543.811	397.324		756.735			676.488	314.174								964.608	1849.02		651.287	1010.49				1000.49	249.287	538.376		648.149		659.017	410.535		1121.5				731.557		201.886		1294.53
Q05519	Q05519	SRS11_HUMAN	SRSF11	Serine/arginine-rich splicing factor 11	1389.09	746.564	1377.01	2918.59	1363.1	580.664	1849.86	1528.69	1243.96	1116.07	944.092	3468.93		963.248	2300.1			473.072	1212.84	1687.93	847.171	1227.68	827.922	1450.05	487.933	1044.99	664.544	1279.75	785.121	1605.66	1205.73	1571.73	577.089	1341.81	877.657	849.268	1083.1	958.893		1232.53	1706.95		1185.56	2119.59	1317.04
Q05639	Q05639	EF1A2_HUMAN	EEF1A2	Elongation factor 1-alpha 2	90929	92263.4	82698.5	63473.5	91526.5	67050.8	74563.7	97326	88786.8	84274.4	90670.3	98959.9	153625	92172	66542.7	517871		93497.2	62974.8	70151.4	85442.7	34721.2	85617.6	89750.1	88992.6	82073.8	79252.9	76790.7	73728.8	75496.4	81113	78016.5	89418.2	81629.7	84543.3	81051.1	85871.8	74025.9	167940	80371	69716.1	47134.8	77318.6	75312	87831.3
Q05682	Q05682	CALD1_HUMAN	CALD1	Caldesmon	1585.04	2359.7	1929.35	1255.12	2256.21	1697.35	3023.76	2231.46	1271.88	3489.73	1275.9	1309.32		1670.23	1940.63			1316.07	1423.87	1634.07	941.306	2192.25	1510.77	1691.13	2169.4	2256.4	1830.98	2078.62	1853.33	2521.47	2305.23	2194.31	1790.73	2276.39	1281.15	3226.15	1661.36	1852.53		1833.09	1898.4	3377.29	2050.24	883.373	3555.58
Q05707	Q05707	COEA1_HUMAN	COL14A1	Collagen alpha-1(XIV) chain	9444.02	4707.42	12491.8	14574.8	41957.4		31319.5	8284.27		31269.8	6085.43	4316.63		4758.94	10949.2			5051.45	8184.02	6437.06	3600.09	21155.7		6435.67	37675.9	6255.96	9675.36	10947.2	1212.7	4247.54	24298.9	2932.35	4580.65	2890.25	14439.2	14793.8	11813.4	6868.3		8328.43	7371.57	79821.4	14187	3239.53	129117
Q06124	Q06124	PTN11_HUMAN	PTPN11	Tyrosine-protein phosphatase non-receptor type 11	2553.86	1242.87	2584.1	761.993	1566.85	1449.2	1978.8	651.047	947.93	2535.97	1255.05	2505.04			3649.07			2557.48	544.286	2537.1	2344.47		1685.51	1300.97		1416.76	2479.77	3157.15		3517.54	604.425	1633.81		2769.2	2131.44	2884.43	1607.68	2784.77		2398.14	2400.14	1668.61	2529.62	2270.22	1823.61
Q06203	Q06203	PUR1_HUMAN	PPAT	Amidophosphoribosyltransferase	2210.51	794.293	2021.77	1968.83	2566.58	1783.3	2520.93	1191.9	2008.94	693.592	926.587	2504.65		1354.84	1538.9			1631.75		1809.13	2496.51		1168.41	1576.87		2084.01		472.337	2777.2	543.496	1503.15	600.289	1689.88		3468.59	1355.58	1682.59	1371.92		997.291	1519.64		2168.15	988.212
Q06210	Q06210	GFPT1_HUMAN	GFPT1	Glutamine--fructose-6-phosphate aminotransferase [isomerizing] 1	1151.81	394.101	493.724		1189.6	718.727	1842.29	430.213	691.029	1066.32	584.383	758.356		440.349	1542.15			483.166	1420.63	745.983	780.042		903.494	1004.17	1294.11	799.699		691.126	860.675	723.129	173.195	555.572	164.012	857.139		1243.55	515.029	921.724		717.783			1337.09	683.188	1482.21
Q06830	Q06830	PRDX1_HUMAN	PRDX1	Peroxiredoxin-1	11599.6	12407	15185.7	70469.3	28820.2	13285.2	27784.9	12515.1	30710.8	16786.1	28347.1	41326	390600	11588.9	14226.3	333915		16297.4	17377	26450.6	14387.3	64517.2	13006.5	15495.6	37826.9	11603.8	12466.5	21822.4	14255.6	33215	19792	13653.7	13385.3	14805.5	14203.9	14008.9	17633.9	24775.7	155291	14789	11498.7	11767.6	13132.9	14800	14910.2
Q07020	Q07020	RL18_HUMAN	RPL18	60S ribosomal protein L18	5892.84	4176.56	5052.34	3641.12	6562.95	3672.39	4872.11	5165.69	4639.54	3908.54	5232.48	7205.74		4884.25	3864			6175.62	5285.67	5005.24	5171.11		5812.57	4896.84	3946.89	4353.34	8441.2	9448.16	7366.06	5282.08	7374.75	4788.7	7528.41	6143.05	7639.38	4160.71	3377.76	5844.66		4083.26	7106.2	2978.06	10269.4	5885.85	5672.48
Q07065	Q07065	CKAP4_HUMAN	CKAP4	Cytoskeleton-associated protein 4	4580.35	3766.69	7356.15	4831.86	5458.54	6275.78	5271.93	6084.22	6885.44	4859.2	5863.44	6013.38		6231.02	6135.94			4865.14	2312.37	6038.81	6911.49	3476.13	6591.92	4642.18	4026.83	7328.16	4799.22	5074.54	6898.59	7671.39	6996.02	4739.14	5159.37	5540.21	6031.92	4652.41	6629.24	5549.92		5743.2	7248.96		5911.02	6529	6787.72
Q07157	Q07157	ZO1_HUMAN	TJP1	Tight junction protein ZO-1	1030.91	1210.98	1042.18	1238.35	1730.21	759.916	1627.9	754.824	635.162	1291.88	639.478	1420.21		1262.96	1491.79			1703.4	537.605	1158.78	226.023		703.89	645.979	846.705	476.261	1074.56	866.862	629.089	665.272	777.672	234.332	1262.27	544.873	1210.45	403.421	1107.52	1271.17		1400.84	247.479	5387.71	1283.89	251.23	1155.14
Q07666	Q07666	KHDR1_HUMAN	KHDRBS1	KH domain-containing, RNA-binding, signal transduction-associated protein 1	6279.96	7161.97	7353.79	4087.89	8091.07	8492	6901.78	6253.86	10286.8	6784.88	8900.41	5308.88		5311.94	5873.49			3988.2	5991.17	10441.2	6287.13		7573.56	6417.06	4485.94	7828.34	6155.95	7981.94	7706.38	6603.73	4984.64	8025.94	9752.73	6952.16	4749.64	6922.24	6663.62	10089.1		7275.35	6282.81		6142.09	11324.2	6952.99
Q07812	Q07812	BAX_HUMAN	BAX	Apoptosis regulator BAX	2826.17	2480.13	2329.61	1274.05	3663.66	2723.91	2287.5	2858.54	3032.13	2986.54	2786.3	2350.64		2788.22	4191.93			3385.27	2940.75	3200.95	2896.08	2637.32	3160.41	2765.6	3199.25	2282.77	2671.93	1751.36	2367.43	1979.88	3609.21	3180.95	2346.68	2965.64	3116.81	3080.37	2602.47	3484.65		2785.51	3061.02	2612.18	2032.29	2987.55	3590.81
Q07866	Q07866;Q9H0B6	KLC1_HUMAN	KLC1	Kinesin light chain 1	576.84	657.716			748.467	694.432	1070.1		802.798		654.359	493.293		751.656						475.406			402.503				712.711					200.483	792.521	519.055		680.131	852.343	749.486			839.138		242.768
Q07954	Q07954	LRP1_HUMAN	LRP1	Prolow-density lipoprotein receptor-related protein 1	4740.65	8302.12	6665.63	6290.71	6455.98	5784.59	5858.84	3452.81	5581.22	6736.35	6477.03	4599.76		6944.93	5372.77			4975.25	3934.87	3739.77	6296.33	411.036	6029.83	4028.8	3700.18	4855.43	9267.71	5311.52	5401.74	5559.47	5982.34	5958.19	5756.71	4315.02	5935.41	8054.79	6965.15	6884.87		5765.66	4354.94		6896.27	7421.93	5058.86
Q07955	Q07955	SRSF1_HUMAN	SRSF1	Serine/arginine-rich splicing factor 1	4517.35	7858.96	6080.23	5168.67	7151.85	8520.91	5612.45	7098.04	6280.39	6725.57	8044.67	4741.53		6222.31	7957.32			3513.91	4239.29	8966.31	5105.78	4082.15	7113.41	5357.49	3662.6	6428.03	7163.31	4479.24	8580.16	5932.32	5147.71	7543.95	6657.72	7545.74	2347.09	4743.61	5735.69	7477.47		4559.46	8477.4	1799.28	5816.45	8466.1	7425.63
Q07960	Q07960	RHG01_HUMAN	ARHGAP1	Rho GTPase-activating protein 1	3365.04	2121.7	2404.43	2453.82	2808.63	3240.56	2720.24	3420.95	3188.99	2765.01	2582.17	2108.11		3576.85	3188.44			3004.38	1653.45	3087.97	4375.65	1702.29	3427.96	4098.09	4201.33	3710.34	4577.28	2983.18	2553.44	4480.5	3832.15	3290.09	3005.11	4094.88	1972.76	3434.62	4872.62	4116.67		4041.55	3123.02	3770.08	2355.72	2834.03	2633.62
Q08170	Q08170	SRSF4_HUMAN	SRSF4	Serine/arginine-rich splicing factor 4	1947.69	1284.08	915.791			979.993	1519.54	1031.04	1302.44	1443.05	1330.21	1292.56		1237.52	1634.44				2468.95	1522.11	631.623		1889.01	1332.97	820.32	1012.67	2031.31		989.089	1281.01	1067.23	490.214		683.068	924.652	995.699				1275.53	1845.83		1451.07	1474.02	1435.06
Q08188	Q08188	TGM3_HUMAN	TGM3	Protein-glutamine gamma-glutamyltransferase E	3379.42	1676.18	4643.15	30623.4	6406.06	1661.25	28923.9	1994.59	11330	11271.6	1834.06	15977.4	107499	2660	654.155			7024.47	19461.3	52027.3	3084.75	30259.4		2886.46	43153.2	2083.04	2632.88	9070.1	1544.28	16707.6	16920.5	2958.85	3388.34	11886	2545.08		8740.03	6059.46	291129	1306.92	1205.16	2977		4298.37	4273.08
Q08211	Q08211	DHX9_HUMAN	DHX9	ATP-dependent RNA helicase A	10856.4	14606.3	11725.9	7210.14	9390.7	10958.8	11601.9	10477	12933.5	12242.9	13109.7	7112.36		13324.8	9806.65			12375.9	7398.34	15559.5	8832.1	3787.23	12873.8	10968.4	8760.5	11091.1	11251	10172.6	13297.3	11654.8	9355.43	12118.6	12478.5	11455.2	9471.36	7023.47	9922	12233.1		10949.3	13554	3608.83	11064.3	14783.6	12635.1
Q08257	Q08257	QOR_HUMAN	CRYZ	Quinone oxidoreductase	8028.91	8789.03	7140.86	9254.63	6536.8	4770.06	3654.19	8082.01	5602.11	6921.54	8084.85	6929.5		5762.19	7632.5			5334.16	4221.85	5923.46	6010.45	732.723	8116.97	6164.2	4273.38	4312.17	6698.38	5783.19	8600.53	7390.62	7220.8	7439.86	7082.48	9020.8	7690.22	6579.71	7760.42	8630.24		7319.72	8640.61	3740.79	6114.12	7268.06	7565.41
Q08379	Q08379	GOGA2_HUMAN	GOLGA2	Golgin subfamily A member 2		643.696	541.124		975.25	583.44	333.963	223.46	769.757	697.553	581.243	575.483		387.033				440.793		739.894	667.868		976.851	814.352	615.806	790.891	1023.07	387.634	869.486	464.818	802.168	412.03	1193.04	991.266	462.885	416.824	1040.87	631.729		1002.01	597.754		777.5	462.307	435.517
Q08431	Q08431	MFGM_HUMAN	MFGE8	Lactadherin		635.687	279.238	364.476				395.28	960.278	269.261	235.105	409.792		112.733	149.25			335.177		771.038	760.498	2088.04	574.534	531.368	1438.11	850.779		844.876	319.269	603.539	386.849	256.798	252.65	635.184	976.844	722.168	426.074	535.864		555.596	319.323			452.283	959.765
Q08554	Q08554	DSC1_HUMAN	DSC1	Desmocollin-1	3735.48		7513.77	44778.1	8057.38	1511.16	11026.6	923.942	55785.3	3881.13	858.985	36025.1	323045	819.145	626.531	965174		12393.8	12208.1	94509.4	2564.23	168752	785.162	2582.71	25815.2	1080.99	1760.54	12787.7	1215.9	43345.8	7979.33	966.594	2418.44	8514.19	1312.51	313.026	30723	10704.7	374026	2078.04	1790.05	2118.51	1032	7140.72	6336.46
Q08945	Q08945	SSRP1_HUMAN	SSRP1	FACT complex subunit SSRP1	5681.16	7106.89	6951.77	4061.33	6643.05	5586.42	6927.85	6219.51	7513.52	4867.47	6664.4	4583.12		5302.18	5631.17			6748.77	4917.41	7939.6	5770.22		5302.34	3564.86	3904.86	3142.02	5024.52	4684.22	5372.25	3602.34	4318.69	5044.15	6703.86	6899.19	4166.17	2972.69	3809.79	5619.81		5365.4	6155.25	2384.65	6955.25	6198.23	6032.72
Q08J23	Q08J23	NSUN2_HUMAN	NSUN2	RNA cytosine C(5)-methyltransferase NSUN2	1912.28	546.842	729.295	1902.91	1382.09	1579.54	545.471	899.335	1484.16	373.924	975.624	1073.92		1208.07	1353.16				3264.72	1641.89	1132.53		1095.15	1045.44	1367.23	683.303	641.032	1033.03	1041.58	1670.03	818.274	1432.62	875.595	1324.37	1464.63	951.545	705.959	1383.1		1265.59	1063.24		2187.57	1061.58	377.613
Q09028	Q09028;Q16576	RBBP4_HUMAN	RBBP4	Histone-binding protein RBBP4	1372.52	3793.35	2604.27	1492.19	3616.63	2479.96	3037.21	3028.17	2925.37	4582.28	2797.16	2193.76		3280.87	1291.7			1237.56		2347.46	1970.18	936.297	2500.49	1872.09	2694.84	1968.5	2646.94	2068.61	2396.78	1948.7	2355.63	2845.13	2952.16	3752.92	2438.61	1450.37	1840.91	2304.84		3930.24	2616.2		4062.95	3163.02	3197.97
Q09666	Q09666	AHNK_HUMAN	AHNAK	Neuroblast differentiation-associated protein AHNAK	1616	1652.12	2143.62	3532.07	2907.59	800.045	6359	2077.93	4378.7	3842.15	2651.89	4113.75	38768.5					2790.69	5001.9	5779.17	2377.2	5900.13	1042.51	2340.65	6787.38	1952.41	285.845	1625.52	3282.7	3529.51	1653.54	2342.68	1630.3	4597.53	2604.5	2681.45	2243.94	2046.4		1441.47	1901.44	11430.2	2908.9	857.132	4789.18
Q0VGL1	Q0VGL1	LTOR4_HUMAN	LAMTOR4	Ragulator complex protein LAMTOR4	1832.3	319.923	331.965	1734.3	2328.05	1487.9	1444.16	1012.63	1144.53	1718.88	959.494			1230.61				588.235		1389.37	1285.95		886.104	1753.49	388.558	1480.77	585.547		2079.98	518.978	1077.9		614.661	303.138	1643.41	1333.41	1063.31	1371.62		908.604				998.146
Q10567	Q10567	AP1B1_HUMAN	AP1B1	AP-1 complex subunit beta-1	2740.34	2811.89	1855.81	3979.99	4852.75	2669.04	3869.33	2154.56	2645.37	3105.52	2510.19	2464.03		2921.7	3316.99			3702.53	5024.95	2318.7	2984.29	1815.55	2891.94	1762.61	4630.41	1835.01	2314.29	2556.43	1866.35	2970.32	2048.41	1800.7	3011.99	3239.03	2294.51	2823.05	3880.84	3692.29		2911.49	3009.68		2358.3	1951.33	1967.09
Q10570	Q10570	CPSF1_HUMAN	CPSF1	Cleavage and polyadenylation specificity factor subunit 1	498.917	487.741	701.27		868.784	646.318		133.662	881.923	365.869	409.549			291.063						539.25	332.531		538.084			491.608	1171.99	308.143	798.955	644.565	306.631					475.511	621.556	1632.52			505.596			743.58
Q12765	Q12765	SCRN1_HUMAN	SCRN1	Secernin-1	2397.23	2859.43	2012.7	2008.27	2239.2	2477.17	3012.35	2116.16	2442.53	1990	2585.2	1828.9		2498.83	3245.41			1660.61	3355.91	2738.51	2706.83	1810.24	3309.13	2797.54	2163.56	3473.41	2269.55	2576.61	2076.18	2881.17	3624.75	2659.29	2492.05	2671.78	3266.14	3700.79	2235.02	2605.44		2871.92	2431.83	649.241	3080.59	2257.39	2975.91
Q12792	Q12792	TWF1_HUMAN	TWF1	Twinfilin-1					1641.51	555.813				1440.69								1537.43						257.52				8692.3								154.6		3004.24			131.068
Q12797	Q12797	ASPH_HUMAN	ASPH	Aspartyl/asparaginyl beta-hydroxylase	6586.04	18711.1	11319.9	5908.19	5471.92	17556.6	4726.93	10876.3	20345	6922.56	15902.8	10605.2		17770.2	14553.9			8003.44	7731.95	7793.77	13817.4	1111.4	19838.8	7574.15	4727.24	12504	11728.2	9175.41	15459.1	23786.2	17157.1	13297.9	20307.6	6892.29	7865.19	8079.13	15341.8	8255.1		22302.8	16485.2	1781.19	11826.5	17451	11688.8
Q12849	Q12849	GRSF1_HUMAN	GRSF1	G-rich sequence factor 1			151.446		666.147	80.2762				198.728	907.797	362.11		208.905						171.26				704.811		719.162			268.223	308.313		169.346	176.388	317.396		287.738	774.415	490.843		412.374	586.691			301.78
Q12888	Q12888	TP53B_HUMAN	TP53BP1	TP53-binding protein 1	2132.55	2258.07	3179.89	836.372	2017.85	2810.24	3220.4	3984.68	2564.25	3111.03	2782.47	2123.13		2076.62				1102.09	2038.07	3581.7	2158.35		3460.95	2360.21		2501.39	2326.89	2847.06	2617.51	1101.7	1528.78	2797.84	1960.66	3349.38	2428.36	2229.22	1822.45	2223.82		2855.58	2009.94		1044.93	2976.52	2248.25
Q12905	Q12905	ILF2_HUMAN	ILF2	Interleukin enhancer-binding factor 2	7768.18	6983.44	8154.83	4649.16	5771.72	8072.37	5971.53	8627.6	6501.63	6219.94	8482.97	5222.92		7031.31	5584.52			4419.74	4244.74	8338.35	6096.82	2052.43	7617.49	6372.21	3517.63	6443.54	7666.78	6375.49	7968.51	5296.68	5458.88	8216.79	9175.54	4949.14	6314.78	4505.2	7080.27	8889.45		6587.87	7649.79		7726.36	11080.8	8456.68
Q12906	Q12906;Q96SI9	ILF3_HUMAN	ILF3	Interleukin enhancer-binding factor 3	9269.64	11163.6	10581.1	7296.14	6353.44	11296.4	8349.02	10759.3	9405.48	9438.65	8400.83	5540.7		10904.1	7352.64			8594.26	5834.45	13175.8	8555.94	3850.78	10151.2	8512.66	3482.71	8272.38	11862.9	8248.34	12177	8497.73	6886.68	9475.85	10226	9629.85	7673.44	6951.94	8692.87	10759.2		9133.78	10337.3	7002.65	9126.34	14091.4	10482.2
Q12907	Q12907	LMAN2_HUMAN	LMAN2	Vesicular integral-membrane protein VIP36	1983.94	3457.26	3817.54	1159.98	1639.07	2034.85	3073.12	2748.76	2406.72	1984.76	3955.07	3087.18		3719.82	2207.55			2680.6	1254.85	2696.34	3105.94	1160.1	2723.89	2209	2711.12	2007.55	2471.43	2672.39	1885.3	3331.08	2550.3	1621.19	2615.13	2193.5	1653.07	1263.35	2967.73	3067.93		2630.25	2704.8	2491.73	2950.15	3146.04	2564.26
Q12931	Q12931	TRAP1_HUMAN	TRAP1	Heat shock protein 75 kDa, mitochondrial	4592.82	5633.47	4799.79	4456.59	5230.86	4386.29	4988.01	7273.44	7004.21	3323.81	4421.36	6045.27		5745.15	4958.96			5407.43	4313.61	4960.14	3096.67	330.35	4503.34	5457.15	3161.74	5267.47	5799.25	4266.04	5510.05	5541.04	4660.1	4483.34	7479.4	6799.53	6221.97	3192.16	5627.18	5624.09		3969.06	5975.5	3909.47	6305.81	4693.72	4495.44
Q12955	Q12955	ANK3_HUMAN	ANK3	Ankyrin-3	1223.29	1035.95	1183.44		482.348	713.988	1276.62	1161.13	840.947	593.071	1205.36	890.212		596.831	1136.07			1125.19	1506.71	1296.83	1673.09		1077.82	1622.17		888.705	747.714	943.228	931.599	833.445	1051.25	1103.18	1272.25	971.01	888.077	1068.54	1417.55	1271.48		475.773	1172.62		1912.34	776.929	634.208
Q13011	Q13011	ECH1_HUMAN	ECH1	Delta(3,5)-Delta(2,4)-dienoyl-CoA isomerase, mitochondrial	582.686	1160.53	1513.51	2216.35	2165.06	1928.43	1325.07	1214.33	1171.97	923.68	1712.47	2423.41		743.943	1194.55			1686.01	1293.67	1515.3	1022.57		1983.47	1056.46	1292.41	1503.57	889.487	1161.15	1290.72	802.278	1384.76	985.66	1608.14	1548.82	967.404	1441.9	2245.27	1770.01		1177.8	781.975	500.282	904.555	1177.48	1937.77
Q13043	Q13043	STK4_HUMAN	STK4	Serine/threonine-protein kinase 4	294.293	399.344	467.071		971.214	437.713	1313.01	648.42	660.83	1143.19	560.677	1136.35		564.226				1335.5		960.719	642.351		428.84	1105.73		325.345	844.88			929.044		348.407	1187.36			1384.3	1091.55	298.936			783.021		685.851	670.727
Q13045	Q13045	FLII_HUMAN	FLII	Protein flightless-1 homolog	2287.46	1633.1	2540.42	3046.94	1967.99	1565.71	1210.14	925.091	834.564	1352.78	1338.26	609.007		1037.13	1855.08			1839.65	1825.2	1429.57	2424.65		1175.3	1103.1	1676.59	2268.22	1860.3	1761.19	1446.26	1775.59	1326.69	1405.2	1438.08	1123.49	1834.43	1923.62	1352.37	1841.68		1020.09	871.688	2219.32	757.125	968.733	924.623
Q13085	Q13085	ACACA_HUMAN	ACACA	Acetyl-CoA carboxylase 1	1812.59	2453.05	1954.81	2105.57	2311.17	1680.52	1961.18	1095.44	1251.84	1898.44	2638.15	2033.82		2734.23	1680.92			2791.55	2002.3	1526.97	2695.11		3371.65	1793.27	3120.74	1958.73	1718.6	3047	1818.2	1539.32	2037	2435.5	1848.46	1922.89	1915.3	2374.5	1757.7	2015.96		1825.25	2441.14		2155.04	2317.23	1693.33
Q13123	Q13123	RED_HUMAN	IK	Protein Red	300.905		781.224		1120.36	480.35	1042.52	1017.03	625.383	454.573	560.986	648.335		749.325	807.433			679.641		542.788			606.531	419.794		749.509	701.162		89.7644	1171.38		409.303	446.52	403.803	449.952	434.962	419.046	361.72			515.362		902.192	638.698
Q13144	Q13144	EI2BE_HUMAN	EIF2B5	Translation initiation factor eIF-2B subunit epsilon	3841.47	2838.42	2173.24	3975.87	4795.85	2520.21	1644.25	3203.9	2548.42	2711.99	2473.9	3473.42		1977	1983.95			5230.84		2954.61	2552.69	6225.4	1490.68	2171.51	4419.82	1505.73	3473.35	2614.63	3024.47	3189.41	1999.16	4074.47	2576.42	2695.44	2423.67	2515.45	2404.1	2842.19	117542	2913.6	3018.65		3140.68	2136.71	3339.82
Q13148	Q13148	TADBP_HUMAN	TARDBP	TAR DNA-binding protein 43	2502.72	2557.75	2677.15	2286.19	2547.47	2755.33	2223.88	3127.12	2889.16	1852.25	2190.74	2001.1		3925.59	2851.46			3380.76	1917.6	2268.74	2512.51	467.31	2903.78	2000.51	2945.23	1680.54	2533.13	3057.84	2549.49	2151.37	2036.8	2576.73	2625.02	2541.57	3722.48	1586.35	2296.08	2336.71		2877.25	1621.2		2261.48	3444.24	2209.67
Q13151	Q13151	ROA0_HUMAN	HNRNPA0	Heterogeneous nuclear ribonucleoprotein A0	2055.87	3314.13	4777.85	815.057	4369.61	2800.15	3191.67	2364.68	3675.77	2126.39	4113.06	2686.32		3807.36	3163.62			395.281		3171.95	2487.43	1803.07	4136.76	2936.98	3663.39	3164.98	2584.67	2609.3	4496.55	2816.38	3164.67	2569.82	3719.2	2441.91	2289.11	2334.73	3109.51	3711.78		4057.1	3275.83		4056.3	3703.45	4172.55
Q13155	Q13155	AIMP2_HUMAN	AIMP2	Aminoacyl tRNA synthase complex-interacting multifunctional protein 2	463.265		1060.42		1171.05	1893.85	878.519	1736.66	351.982	2176.8	833.223	822.393		1568.57	1412.12			394.026		766.127	1022.83		1226.95	234.919	1737.03	1277.69	371.623	45.4529	949.74	1075.09	1646.14	666.017		939.881	838.094		1155.02	1864.39		320.827	1276.26		587.23	550.827	1454.18
Q13162	Q13162	PRDX4_HUMAN	PRDX4	Peroxiredoxin-4	4576.3	2769.52	5876.02	3440.05	5130	4643.67	7246.44	2975.26	4652.1	3888.6	4856.74	8294.83		4967.79	7607.82			1522.47	2552.7	6799.07	4941.63		4389.12	5612.08	4925.08	4577.22	4166.33	6457.52	3818.49	6873.04	7828.44	4671.72	5068.71	4525.38	4994.8	2905.93	4723.89	4302.3		6840.86	4369.76	2005.88	5232.35	3325.71	4125.57
Q13177	O75914;Q13177	PAK2_HUMAN	PAK2	Serine/threonine-protein kinase PAK 2	2876.27	3741.25	2253.66	3822.69	3667.56	2394.78	3914.32	3659.83	2827.44	3489.96	2720.27	3127.89		2123.36	5871.84			4699.01	4755.21	2642.48	3095.17	3106.09	4435.59	2468.22	3394.95	2526.21	3460.05	3832.84	3049.68	2834.03	4158.23	3886.78	2746.46	3717.31	5253.62	3819.67	2198	2647.48		2994.03	2209.2	3465.83	3453.88	2874.69	4535.92
Q13185	Q13185	CBX3_HUMAN	CBX3	Chromobox protein homolog 3	1317.1	1390.54	1157.16	1267.17	1082.97	863.64	1067.62	1069.57		873.822	1850.89	1102.26		626.065	314.935				728.904	2442.42	1434.02		874.088	614.69		829.989	937.623	899.167	1684.51		969.707	803.162	1252.37	1081.03	591.916	910.566	659.701	811.031		150.692	855.639		1427.1	1358.17	2597.18
Q13200	Q13200	PSMD2_HUMAN	PSMD2	26S proteasome non-ATPase regulatory subunit 2	2989.6	2287.27	1440.88	2886.94	2311.76	3465.43	2461.18	1804.3	3162	2292.75	1714.95	2610.59		1395.6	1884.31			1928.03	3751.56	2591.58	2147.34		2404.53	2049.84	4175.62	1331.96	1677.93	2256.64	1296.61	3002.58	2286.81	2708.42	2044.03	2427.23	2471.9	2753.44	2697.49	1927.53		2158.79	1539.96		2442.11	2161.7	1240.3
Q13228	Q13228	SBP1_HUMAN	SELENBP1	Methanethiol oxidase				1825.48	2517.22		1600.27			728.398	123.527							216.834	1092.3	2094.65		1085.77			3850.5			642.64		193.295	499.273		126.026			362.396	376.881		9298.07			4301.32
Q13242	Q13242	SRSF9_HUMAN	SRSF9	Serine/arginine-rich splicing factor 9	6687.42	9043.09	11764.8	6127.77	8929.08	7595.48	8121.61	7822.7	8663.86	8438.78	8199.46	5060.11		9448.52	7439.76			6435.88	3043.07	10258.8	7048.47	1482.93	8422.3	6011.91	3987.54	7650.27	7495.52	7017.1	8229.4	5760.85	5479.18	9632.17	9165.24	7640.18	7762.4	5370.16	6516.81	8809.24		8199.06	10080	1748.92	9962.38	8885.53	6981.25
Q13243	Q13243	SRSF5_HUMAN	SRSF5	Serine/arginine-rich splicing factor 5	2059.86	2263.88	1245.63	2151.39	2434.7	1276.57	1350.92	1941.55	1116.68	1842.77	1195.83	387.183		1194.7	3343.33			373.037		2110.14	1109		1397.74	842.808	728.06	1513.63	2618.67	1583.99	2211.72	1724.98	1176.15	2181.92	1567.53	1667.14	1163.77	1434.73	1289.48	1817.15		2021.79	1790.71		2292.89	1400.78	1251.98
Q13247	Q13247	SRSF6_HUMAN	SRSF6	Serine/arginine-rich splicing factor 6	13945.1	18605.4	17764	5244.31	12151.7	18415.7	17582.5	18109.2	15707.2	13634.8	13180.2	11177.6		20979.3	21831.3			11189.7	8911.5	15563.2	15910.1	5363.06	16018.2	14813.1	3521.85	11180.6	16848.1	15290.7	16850.1	13423.1	19325.4	15067.8	15708.2	15913.7	9538.09	10897.2	12742.3	16275.9		15940.6	17398.2	3067.28	13608.9	19075.2	12210.7
Q13263	Q13263	TIF1B_HUMAN	TRIM28	Transcription intermediary factor 1-beta	11091.9	15368.5	16051.1	12539.7	12088.9	18116.5	14432.7	14092.1	13831.5	13867.2	12108.5	9866.8		13455	13383.3			11629.6	13570.4	14442.5	12359.1	8280.87	13854.9	12541.9	7532.09	10813.9	16701.2	12997.2	13868.1	11633.6	10806.9	15396.8	14845	12857.4	11680.9	8763.09	11489	14640.2		9237.49	14746.7	5939.73	16645.4	18278.3	14754.4
Q13283	Q13283	G3BP1_HUMAN	G3BP1	Ras GTPase-activating protein-binding protein 1	1576.26	1877.09	965.61	3082.2		1324.78		1348.18	1417.1	1972.43	1868.35	1054.79		1474.18				1619.13		1142.05	955.193		994.845	613.375	1046.54	1168.7	1795.62	1156.3	1254.41	2024.78	2193.89	1407.47	1170.02	1310.83	1155.77	1771.22	2683.18	1150.98		1195.94	1617.48		804.245	1658.06	2173.51
Q13296	Q13296	SG2A2_HUMAN	SCGB2A2	Mammaglobin-A			1736.44	1612.67	1234.36	2754.28	4090.27		2727.36	1471.5	817.974	845.989		1603.36				1314.53	2200.02	1903.85	622.008	2214.69		701.787	7996.64		1387.09	495.664	1289.08		19872.4	725.505	3126.48	1515.2		482.215	7619.43	1400.75	83738.6		983.384	2919.8	1172.9	868.507	4650.45
Q13308	Q13308	PTK7_HUMAN	PTK7	Inactive tyrosine-protein kinase 7		851.444				336.143	980.708	103.627	240.086	443.236	803.571	1235.32		1294.97	318.031										521.354	503.842		877.178			1514.83	664.85		732.366	970.323	394.498	932.987	432.838		1461.27
Q13310	Q13310	PABP4_HUMAN	PABPC4	Polyadenylate-binding protein 4	1610	810.886	1039.26		1315.42	867.024	1535.42	1577.24	678.443	1078.96	1635.35	1920.83		871.168	1009.23			1616.51	2015.9	1208.56	1844.55		1126.78	726.694	878.491	990.435	1489.99	1860.8	802.585	1715.25	1225.52	1707.78	1371.61	1079.94	1096.41	1342.11	1586.89	1392.71		1537.32	817.778		1237.59	957.095	331.932
Q13347	Q13347	EIF3I_HUMAN	EIF3I	Eukaryotic translation initiation factor 3 subunit I	2544.26	2484.68	3789.16	3636.12	2705.47	2239.21	2809.15	2911.83	4220.1	3627.57	2482.45	2191.64		2430.42	2478.84			3096.29	2496.21	2560.62	3549.03	1878.64	2049.44	3978.12	3399.67	2969.65	3590.04	1822.43	2120.17	3487.77	3030.87	2811.09	3105.92	3015.63	2314.61	4120.74	3503.5	3398.8		3934.13	2637.41	3425.55	2992.13	2536.02	2477.53
Q13363	P56545;Q13363	CTBP1_HUMAN	CTBP1	C-terminal-binding protein 1	1693.21	879.181	1486.5	649.714	2079.12	1983.69	2645.38	1682.24	2407.22	1567.09	2520.33	1789.7		1771.38	994.884				1529.01	2686.78	1355.61	1327.51	2678.47	1755.42	1639.82	1947.41	1736.98	1821	1238.21	1697.72	1111.36	1652.37	2015.28	1191.42	1800.68	1185.45	2266.03	2769.92		2416.22	578.033		1475.28	1821.17	1383.54
Q13409	Q13409	DC1I2_HUMAN	DYNC1I2	Cytoplasmic dynein 1 intermediate chain 2	1385.27	1366.74	1102.47	882.283	1402.5	1612.8	1086.35	773.833	1173.82	1596.74	1079.67	1627.66		883.451	1085.87			1560.9	1633.93	1238.05	1306.23	258.934	1943.69	1372.11	1387.87	959.392	1613.79	1129.34	824.024	1285.45	1942.81	2154.99	735.397	1327.53	1821.27	1698.38	1360.47	1321.67		1296.28	1318.25		708.18	975.431	979.154
Q13421	Q13421	MSLN_HUMAN	MSLN	Mesothelin							1352.22	1550.31		533.325								1881.42			2061.33		2244.02						2421.2			1303.62	683.701		2476.19								1778.64
Q13423	Q13423	NNTM_HUMAN	NNT	NAD(P) transhydrogenase, mitochondrial	2852.63	3435.74	3747.87	2468.41	4056.05	3240.64	2705.46	4279.19	5079	2323.8	4072.81	3302.65		2941.14	2612.19			2436.43	1255.89	2524.53	3150.6		3328.24	2814.43	1080.01	3407.99	3275.18	5512.83	2556.51	2626.87	3280.6	3038.83	4729.79	3139.2	2489.8	1457.29	3035.73	2193		3587.9	4146.57	944.101	2539.68	4549.48	3691.67
Q13425	Q13425	SNTB2_HUMAN	SNTB2	Beta-2-syntrophin	403.051	771.65	215.788		1155.48	804.111		904.792	473.49	144.75	380.569	706.757		745.45	664.839					52.274	608.148		993.695	1423.66		975.335	511.961		720.905	476.8	1380.2	1223.32	261.772	772.474	700.411	445.155	631.432	457.967			1070.91	1809.8	1571.57	1077.55	515.694
Q13435	Q13435	SF3B2_HUMAN	SF3B2	Splicing factor 3B subunit 2	3997.57	5493.09	5689.85	4898.07	4159.95	6123.62	4107.96	5631.98	7864.61	5940.79	4674.13	3871.02		4749.43	3975.34			5089.6	1372.72	5228.63	4145.48	518.808	5924.18	3942.34	4083.65	4324.45	5567.57	4903.97	4414.7	4870.79	4073.42	4294.08	4620.21	6247.55	2593.54	3518.88	5062.53	6313.7		4151.84	6126.58		4649.52	5274.87	4126.11
Q13449	Q13449	LSAMP_HUMAN	LSAMP	Limbic system-associated membrane protein	2411.08	5148.99	6010.67	5225.77	4137.83	3215.89	4256.72	3439.76	2471.95	2373.52	3665.39	4229.31		3248.19	1926.2			5200.25	4570.48	2709.53	4738.46		5081.76	4404.76	3546.78	4110.29	3952.63	3888.54	5264.53	4402.29	4429.04	3609.72	1992.65	3415.63	6146.38	2904.3	5520.93	3569.77		3767.69	2762.5		4640.06	3284.41	5144.93
Q13451	Q13451	FKBP5_HUMAN	FKBP5	Peptidyl-prolyl cis-trans isomerase FKBP5	1343.05	1954	1765.52		1862.89	2578.3	1674.56	3049.85	1650.77	2478.22	1511.23	1217.55		3268.66	241.398			1133.78	2141.82	4385.96	2707.65		2792.48	1771.21	1306.51	2038.59	1073.67	2326.93	2690.12	938.865	1928.99		2600.96	3318.19	2431.23	2576.18	1607.62	2617.57		2508.84	2178.21		2423.99	2359.51	889.238
Q13492	Q13492	PICAL_HUMAN	PICALM	Phosphatidylinositol-binding clathrin assembly protein	964.381	1148.22	966.716	236.839	1618.4	1212.36	838.46	727.654	1305.58	1102.25	1360.12	547.599		531.356	601.242			681.551	1495.71	868.711	1095.38	870.822	1691.07	754.215	1577.94	779.196	1992.09	959.583	1571.99	1348.78	1178.79	694.576	563.239	1592.56	708.591	1127.35	744.032	1009.87		782.079	851.336	1078.79	1344.45	1379.7	513.355
Q13509	Q13509;Q9BUF5	TBB3_HUMAN	TUBB3	Tubulin beta-3 chain	24643.2	21060.2	22308.1	17888.7	27406.5	19685.3	21868.5	19904.3	18066	31510	21035.5	14870.7		20151.9	19862.6			23175.6	31056.1	26638.2	24977.7	11311.9	25971.1	25031.3	20515.3	19310.6	23344.4	19699.2	20723.8	20327.3	27099.2	25409	19727.1	33775.1	22366.3	32421	21328.2	23202.1		20441.5	19816.9	16099.4	21078.4	16812.1	25626.8
Q13510	Q13510	ASAH1_HUMAN	ASAH1	Acid ceramidase	1045.72		1550.26		1547.03	435.648	6647.2	656.454	680.105	1213.69	793.737	2652.73		801.202	1397.08				778.958	2212.12			469.1	387.538	8455.85	56.4269			417.856	1484.94	1209.43	141.829	802.74		290.602		2240.1	3286.61	114590		976.925		782.393		369.002
Q13561	Q13561	DCTN2_HUMAN	DCTN2	Dynactin subunit 2	3108.94	4468.28	3045.57	3486.59	2741.76	5282.62	2257.1	5431.91	3413.41	8030.64	3175.58	3287.09		3527.08	3766.16			4773.26	5469.46	4075.85	4383.94	2003.44	4253.89	4742.67	3993.61	3409.52	8646.82	4859.62	4803.86	3924.84	4112.37	5271.98	4751.56	5056.44	4793.91	5849	4418.47	3116.17		4477.7	2397.73		4046.69	3607.42	6907.57
Q13564	Q13564	ULA1_HUMAN	NAE1	NEDD8-activating enzyme E1 regulatory subunit	313.535	786.026	433.126			696.662		611.761	466.581	612.024	381.249	508.141		438.393				720.389	1000.89	1159.68	306.444		364.691	792.383	160.923	266.381	521.166	896.792	707.838	562.893	552.643	651.28	387.378	433.439	301.251	963.094	386.722	642.904			424.978		202.045	515.398	384.595
Q13573	Q13573	SNW1_HUMAN	SNW1	SNW domain-containing protein 1			617.137		351.95	217.875			618.736		446.882	370.636		216.935	732.402			298.77		467.315			318.843	694.069		326.788	267.846	869.453	395.529			462.155	417.544	516.917		292.357		409.647			650.128		403.079	450.77
Q13586	Q13586	STIM1_HUMAN	STIM1	Stromal interaction molecule 1	763.573	1097.68	819.357		1287.48	531.235	1425.39	1021.33	1291.17	743.271	1237.36	662.608		319.256	930.205			552.067	352.208	2099.67	479.07	879.106	697.525	1147.78	288.063	1992.53	541.583	790.746	1348.02	1482.07	116.37	720.978	1622.16	850.917	502.348	398.973	889.747	1193.48		1335.48	675.199	1031.59	923.385	1101.49	667.838
Q13595	Q13595	TRA2A_HUMAN	TRA2A	Transformer-2 protein homolog alpha	2078.45	1823.43	1578.39	4081.72	1902.9	1969.25	1605.17	1502.88	3149.55	2329.87	2800.65	1331.72		1212.78	2193.63			1024.96		1888.7	638.131	1953.07	1314.21	2017.78	872.595	767.979	857.595	1464.06	876.648	1202.11	1474.8	1872.67	2610.05	910.356	1309.09	596.333	1731.28	1675.02		1263.01	1537.5		3448.28	2038.13	427.789
Q13596	Q13596	SNX1_HUMAN	SNX1	Sorting nexin-1	949.117	1895.86	972.602	2512.12	1965.04	1383.83	1742.18	1136.07	1182.05	2483.02	1215.79	1310.63		676.586	1544.62			1819.43	1879.74	1467.86	1899.12		1990.68	1340.45	2472.09	1059.37	2062.91	1395.49	1734.5	1878.79	1464.23	1347.47	996.876	1646.65	1206.23	2274.72	1586.22	1891.56		1210.46	1186.73		1400.5	1353.87	1400.07
Q13619;Q13620	Q13619;Q13620	CUL4A_HUMAN;CUL4B_HUMAN	CUL4A;CUL4B	Cullin-4A	1960.6	1842.24	1515.4	1910.37	2299.42	2399.04	3343.84	3440.84	2067.3	2089.82	675.024	936.427		983.616	2015.68			858.499	1688.71	2799.3	2015.08	756.519	2348.38	1850.21	1527.31	1150.95	510.31	1190.6	2113.54	1595.47	2300.72	1437.79	1172.62	2190.69	2037.69	1315.15	2621.63	1293.42		1896.25	1838.51		1494.18	2746.49	2527.74
Q13636	Q13636	RAB31_HUMAN	RAB31	Ras-related protein Rab-31	1372.38	1864.88	1872.88	1357.08	843.726	1341.96		1615.21	1699.47	1292.45	1279.27	912.042		2642.75	793.49			1861.59	1418.39	1216.53	1558.5		1195.09	1183.02		1295.56	1425.65	970.747	1218.47	625.146	1041.96	1442.49	1610.09	913.252	1923.78	727.366	1493.02	1714.56		2291.88	1091.58	662.226	1238.55	798.239	743.493
Q13698	Q13698	CAC1S_HUMAN	CACNA1S	Voltage-dependent L-type calcium channel subunit alpha-1S	1276.32		2650.32	16398.9	1744.33	1159.95	17865.9	1163.32	19737.1	2644.18	4154.43	1562.02	123333	2136.94				3103.71	5810.88	6146.84	2329.3	10475.1	1034.59	16877.5	17980.7	1389.08	3037.32	1258.1	1258.54	7366.94	2373	1595.11	45922.1	2478.49	1419.84	1387	6208.27	3245.96	102794	2700.86	2400.8	5399.21	749.03	3671.31	3536.2
Q13724	Q13724	MOGS_HUMAN	MOGS	Mannosyl-oligosaccharide glucosidase	2205.58	2693.01	2682.06	2425.82	2386.55	1406.94	2128.63	2633.55	2281.97	1335.79	3134.01	1559.63		2826.01	2240.89			2382.51	3674.59	2373.32	1583.69	2998.96	2045.53	1775.42	4215.29	2759.17	2090.43	1950.43	2466.49	2573.64	2989	2394.82	2180.4	1497.4	1785.11	2431.76	2724.75	1809.5		2201.47	2262.39	6025.58	2048.66	2676.73	2307.72
Q13813	Q13813	SPTN1_HUMAN	SPTAN1	Spectrin alpha chain, non-erythrocytic 1	1901.38	2894.29	2922.51		3997.07	2592.73	3230.89	2917.02	3007.72	4037.71	2527.14	2438.73		1861.72	2616.77			3249.44	3940.08	2591.87	2763.66		3037.65	3976.69	2143.82	2736.34	2856.36	2390.67	2184.54	1962.57	2722.35	2367.7	3146.01	2350.64	4218.73	2685.42	2306.26	2501.46		2493.85	2239.89	6273.58	3629.45	2701.42	4081.05
Q13835	Q13835	PKP1_HUMAN	PKP1	Plakophilin-1			1976.87	18713.3	4814.49	1367.05	4902.8		4369.1	1676.06	1551.99	24190.8	89088.3		1013.26				1253.72	2193.35		21535.8			2806.93			3397.78		6365.92	902.51			907.471			1487.21	1845						380.25	988.904
Q13838	O00148;Q13838	DX39B_HUMAN	DDX39B	Spliceosome RNA helicase DDX39B	20176.2	18913.8	16292	16961.6	16314.7	15911.8	14279.8	17110.8	21749.3	18851.4	23477.9	17871.3		21935.1	19728.6			19991.5	12341.7	21881.8	16355.5	6579.2	19762	19351.6	15973.3	14368.8	21561.1	17145	20870.6	15538.9	15793.1	19250.7	16429.5	17444.6	14631.6	14737.6	16656.4	19938.3		15937.6	18916.5	7591.51	17544.8	20052.7	16742.4
Q13867	Q13867	BLMH_HUMAN	BLMH	Bleomycin hydrolase	5285.3	915.616	7729.58	27162.6	11406.7	782.373	40899.3	1058.02	4748.51	2019.14	1182.68	5313.56	70322.8	2666.33	1175.16			6396.38	9259.35	105989	581.635	30262.3	573.336	1968.51	37266.9	3073.78	731.255	2262.01	1158.26	19316.2	2481.02	780.412	774.318	13147.1	720.882	1184.56	7139.85	11023.1	204876	2067.63	486.392	1363.27	616.25	1922.01	1079.43
Q13885	Q13885;Q9BVA1	TBB2A_HUMAN	TUBB2A	Tubulin beta-2A chain	58556.5	56924.8	46955	36599.5	59818.7	57231.2	41004	53317.6	50842.9	61679.5	61223.7	55117.6	24339.3	51277.7	46582.7			59893.8	69300.4	47728.9	54298.1	25181.3	68623.5	60579.3	42440.2	46320.9	75983	61366.6	54800	49421.8	70838.9	64853.1	51310	58639.6	48050	81713.4	56215.4	57042.1		70097.6	54107.6	25571.6	49746.1	57288.2	44983.1
Q13952	Q13952	NFYC_HUMAN	NFYC	Nuclear transcription factor Y subunit gamma	282.108		1163.81		728.286	1471.53	619.457	851.034	746.575	65.3719	834.631	661.347		886.628	283.292			354.697	1750.86	1126.78	1983.1		1524.73	482.13	929.354		884.646	1867.72	591.817		805.01	687.145	589.38	448.714	879.585	333.498	406.992	733.027			1417.46		697.69	695.086	424.228
Q14008	Q14008	CKAP5_HUMAN	CKAP5	Cytoskeleton-associated protein 5	1170.42	970.711	1574.55	347.428	1256.27	1191.4		1278.09	1337.76	1845.34	973.547			600.018				1453.55		904.564	447.925		524.124	1775.56	1245.06	893.075	648.155	1002.65	1432.48	1062.82	985.764		604.523	1023.38	1856.56	1941.85	941.03	773.494		726.256	927.214		1361.01
Q14011	Q14011	CIRBP_HUMAN	CIRBP	Cold-inducible RNA-binding protein	2302.57	2040.28	1165.88	1823.81	1062.03	2159.26	469.934	1707.66	2188.03	1883.9	2192.11	2384.41		1873.49	3542.69			1655.83	639.517	1396.53	1334.36	826.017	2800.81	2133.14	732.635	2187.23	2694	2128.14	3986.86	1041.98	2196.38	2203.37	1758.22	1829.14	1700.32	1375.49		1653.16			2712		2509.65	2029.76	3307.09
Q14019	Q14019	COTL1_HUMAN	COTL1	Coactosin-like protein	8368.88	11379.7	9303.09	9725.86	10110.4	11417.2	7958.57	9097.59	7728.04	9516.26	9697.74	10042.1		11076	10192			10905.2	16341.6	5499.11	11104.4	10587.7	13026.9	10151.1	12650.5	10318.1	10120.8	12594.2	11759.3	9218.46	9488.65	10796.4	8137.14	7822.49	10652.8	12076.2	9923.38	8962.67		12678.6	10753	16318.6	11025.9	10433.5	13537.9
Q14103	O14979;Q14103	HNRPD_HUMAN	HNRNPD	Heterogeneous nuclear ribonucleoprotein D0	5366.11	8610.13	7281.26	4148.76	3809.06	7924.46	6065.98	7674.85	6706.27	6891.58	6997.71	4543		8280.14	7745.67			4470.97	5531.52	8005.98	6799.5	2396.08	7224.45	6809.89	5280.16	6165.25	8128.78	6374.17	7001.3	6165.67	6117.63	7889.49	6985.73	6344.72	6829.21	6377.82	5026.3	6895		6536.82	8066.32	2436.79	8127.34	9504.33	6825.28
Q14108	Q14108	SCRB2_HUMAN	SCARB2	Lysosome membrane protein 2	1142.48	1635.24	1808.64	974.323	1550.98	275.987	1661.41	1108.39	1513.2	1713.7	1540.72	1024.38		1802.67	2806.55			930.637	5187.07	2577.86	1358.29		2193.49	972.732	2761.02	1508.22	948.147	1120.81	1868.13	2118.98	2167.7	875.881	2654.45	1502.06	845.934	1090.73	2168.54	1994		1531.9	1251.53	578.323	1339.72	2339.07	1151.99
Q14152	Q14152	EIF3A_HUMAN	EIF3A	Eukaryotic translation initiation factor 3 subunit A	5765.81	6460.4	4374.55	5287.2	6474.51	5654.63	5395.26	4892.65	4510.85	4744.19	5538.29	6037.83	41689.9	5098.16	6359.21			5439.7	2441.88	5148.8	5411.73	2548.54	4589.13	4943.86	4414.56	4301.94	4890.67	6802.5	4539.63	6162.93	6986.43	6958.35	4670.58	6073.26	5838.87	5718.21	5378.42	3641.12		5289.25	4898.89	2158.94	6396.24	4600.86	4652.29
Q14157	Q14157	UBP2L_HUMAN	UBAP2L	Ubiquitin-associated protein 2-like	2371.47	2245.26	1557.52	2480.33	1434.48	1859.96	2494.22	1400.93	1718.79	1366.58	1583.16	2330.05		2425.31	3511.86			2670.55	1985.72	2240.59	2052.83		2216.3	1783.18	2412.4	1415.49	2113.24	1706.64	2376.57	1747.2	2131.12	1612.37	2231	1271.1	1986.64	2360.11	3231.29	1955.06		1230.87	2660.1		2900.46	786.123	1766.67
Q14165	Q14165	MLEC_HUMAN	MLEC	Malectin	3857.32	5256.16	5036.72	4434.25	3329.69	4003.15	4795.23	3821.17	4024.66	2292.17	4365.56	4996.11		3645.79	2670.99			6066.78	4959.11	3501.31	4081.11	4719.76	2864.95	4139.73	2726.58	3528.53	2607.83	3361.13	3883.41	2842.55	3625.2	2964.26	4682.6	2512.75	3916.98	2510.28	3981.26	2656.47		3854.42	3402.72	3439.01	2753.88	3573.42	3974.46
Q14166	Q14166	TTL12_HUMAN	TTLL12	Tubulin--tyrosine ligase-like protein 12	2301.14	5152.01	3262.76		2224.96	2650.34	3892.94	1882.84	2829.86	2098.56	4317.76	3699.53		2954.37	2737.04			3533.76	3148.93	3007.87	1464.19		2840.54	2351.36	5197.65	2113.88	2825.85	2292.89	2722.44	2184.71	2115.99	4309.71	2875.67	4042.89	2150.28	3392.07	2942.8	2367.67		2595.97	3885.23		2328.86	2912.78	4263.27
Q14203	Q14203	DCTN1_HUMAN	DCTN1	Dynactin subunit 1	2185.05	2531.38	2513.06	3858.4	2599.29	2276.86	3263.08	2029.96	1676.98	5329.71	2072.22	2589		2270.3	3077.93			2865.39	4809.75	2452.84	2248.5		2636.94	4450.5	2741.54	2077.48	3158.82	2561.5	1990.48	1492.47	2275.1	3030.75	1803.88	2095.45	3798.38	3199.16	3019.21	2413.8		1963.89	2093.36	2770.35	2026.56	2639.18	2417.97
Q14204	Q14204	DYHC1_HUMAN	DYNC1H1	Cytoplasmic dynein 1 heavy chain 1	12958.9	11286.5	10315.7	7324.68	11475.9	11962.7	10989.8	11035.7	10049.8	15303.7	10466	12906.5		9997.73	10752.6			12489.1	13453.8	12103.9	12623.1	5223.92	12107.3	11678.7	10290.3	10849.9	12475.5	11464.5	11804.8	12637.4	15040.2	13411.6	11044.6	12039.2	11857.3	15056.6	11633.4	11444.5		12881.1	10180.3	6769.37	11732.8	10310	8932.22
Q14240	Q14240	IF4A2_HUMAN	EIF4A2	Eukaryotic initiation factor 4A-II	3702.15	1695.38			1192.65	1339.86		1161.37	2347.49	2938.41	765.043	2860.46		6314.68	1402.97			1806.78		1863.77	1732.56		1914.98	1833.01	1453.5	757.2	584.876	1309.9	5292.73	1023.62	736.002	2541.87		1247.61	2249.64	1650.42	2017.11	1829.09		1161.83	2062.9	25892.2	2512.19
Q14247	Q14247	SRC8_HUMAN	CTTN	Src substrate cortactin	3522.91	2911.26	3307.8	1833.64	5307.82	3472	2795.63	4163.72	2271.3	3832.27	2524.49	3003.51		812.238	3948.86			5188.38	3889.33	4738.66	3885.53	2123.49	2830.95	5172.94	2931.43	5049.31	3251.59	4992.11	2431.6	2466.4	2175.56	1825.5	1114.34	5676.46	5225.35	4463.37	3608.46	3495.79		3630.48	4149.85	2887.99	3220.2	2438.78	3282.46
Q14254	Q14254	FLOT2_HUMAN	FLOT2	Flotillin-2	2399.86	1678.23	1831.45	2774.57	2057.86	2312.8	1886.95	557.797	2121.37	2662.84	1426.39	1454.13		2081.84	1724.63			2647.27	5970.11	1198.07	2457.33	1506.07	1457.4	2023.97	2334.07	1676.83	1418.4	1577.11	1429.98	1530.56	1877.25	1826.38	1214.36	1379.18	2506.7	1303.63	2546.53	1394.86		1509.21	1138.37	3256.45	1246.79	2288.84	1534.06
Q14258	Q14258	TRI25_HUMAN	TRIM25	E3 ubiquitin/ISG15 ligase TRIM25	1416.62	1933.73	2222.93	839.682	1662.46	1962.49	2019.15	2016.11	2604.36	1614.86	1829.67	1499.98		3090.51	1324.88			2613.89	2999.04	960.233	1240.42	502.533	2354.71	1391.6	1595.31	1883.61	1555.87	2072.73	1773.73	2141.23	2039.56	1908.09	1227.48	1796.78	2130.43	845.071	1723.25	2148.14		1824.64	1011.38		1854.71	2356.21	1162.58
Q14315	Q14315	FLNC_HUMAN	FLNC	Filamin-C	1100.89	537.551	864.248		1237.04	931.243	1650.19	404.253	1182.91	1634.38	614.248	523.39		701.042	1072.72			1307.08	2569.03	1102.18	1573.98		1361.05	1014.84	779.504	538.634	1029.06	1262.71	1018.61	1664.13	752.858	457.314	766.47	955.023	1077.03	1108.39	1389.93	1116.74		784.188	903.335	1063.18	641.735	824.715	1576.99
Q14344	Q14344	GNA13_HUMAN	GNA13	Guanine nucleotide-binding protein subunit alpha-13	5141	5878.04	7322.7	9555.81	8533.27	6781.33	8495.06	5144.39	7154.89	9470.69	4700.19	6934.12		9012.19	14855.5			11035.4	8253.37	10658.6	6010.13	5162.92	9628.66	6709.04	7862.22	4381.12	10692.3	7217.59	7555.68	9765.74	5442.04	7266.9	9253.39	5623.61	3502.34	9986.58	6858.2	6043.03		8755.26	5026.97		1800.85	2553.79	4837.93
Q14444	Q14444	CAPR1_HUMAN	CAPRIN1	Caprin-1		1052.15	552.238		653.631	518.17		314.475	408.852	759.316	524.616	743.85			522.338					608.043	971.985		539.599	686.326	913.055	606.095	1724.91	999.193	559.736	394.936	606.571		894.507	670.784	565.406	626.382	553.588	654.332		706.359	584.995		715.095	514.478
Q14498	Q14498	RBM39_HUMAN	RBM39	RNA-binding protein 39	2100.36	3266.62	2317.81	575.547	2115.5	3011.14	2532.54	2018.12	2472.64	2872.71	2134.22	1598.77		2198.04	1994.11			1508.7	1778.67	3543.29	2314.34	632.849	1441.66	1758.52	2818.22	2284.71	3190.62	1696.04	2672.46	2245.31	2117.66	2897.3	2067.95	2512.7	2115.49	1751.06	2824.46	3297.61		2695.78	2520.09		2496.67	3239.6	2560.58
Q14554	Q14554	PDIA5_HUMAN	PDIA5	Protein disulfide-isomerase A5	2529.71	3269.65	2207.48	1372.05	1466.41	2972.07	1689.42	3186.32	2932.89	2448.45	3585.28	2659.73		3596.4	2569.12			1901.99	2269.46	2565.7	3186.84	1640.37	4274.64	2367.45	1838.65	3472.91	1489.17	2752.89	3003.68	3396.88	4414.65	2111.79	2768.78	1964.43	2187.48	2080.65	3226.01	2020.92		5197.82	2156.35		3177.06	3124.93	2592.88
Q14558	Q14558	KPRA_HUMAN	PRPSAP1	Phosphoribosyl pyrophosphate synthase-associated protein 1			437.527		436.639			656.308		325.698		512.066											363.763		473.428						455.381	329.523	461.068		377.569		373.829			478.551			192.269
Q14566	Q14566	MCM6_HUMAN	MCM6	DNA replication licensing factor MCM6		1418.71	1625.48		597.156	1400.86		831.239	703.628	1232.69	723.144	541.485		1432.49	1843.16				2226.52	1589.17	1261.7		1128.81	1153.87	1018.04	1184.31	958.568	1422.57	688.31	1948.43	953.762	896.288	893.709	1860.65	884.712	454.234	770.115	1037.26		319.307	1306.2		443.697	1152.8	1086.19
Q14574	Q14574	DSC3_HUMAN	DSC3	Desmocollin-3	1664.88		4191.3	25650.5	6951.75	1375.89	6251.81	1418.68	20885.6	1047.17	739.487	20760.9	113592	711.107		648325		3579.22	4101.28	44502.3	1164.78	72095.9		1153.36	16469.2	632.853		5044.01	275.501	17331.3	3990.92		935.262	4125.62		737.277	12747.8	5778.88	196175	1138.52		1511.84	2425.91	1760.64	1846.18
Q14624	Q14624	ITIH4_HUMAN	ITIH4	Inter-alpha-trypsin inhibitor heavy chain H4		3800.22			2886.46		1429.04			6789.31	608.865			802.165				1985.33	4005.68	625.324		11992.9	902.149	502.932	6065.96			215.683	1370.89		1317.05	344.124	1039.02	314.841	787.792	1764.76		1017.66		1739.06		10876.4	1310.67		6344.21
Q14677	Q14677	EPN4_HUMAN	CLINT1	Clathrin interactor 1		640.692			804.509	208.972		285.302	1750.95	719.272	71.6221			508.361	1316.06					1076.88	1591.3		761.235	1296.53		2353.18		541.833	709.555		1104.03		725.663	1423.11	456.507		1227.89	1539.84		1091.43	1148.67				1318.47
Q14683	Q14683	SMC1A_HUMAN	SMC1A	Structural maintenance of chromosomes protein 1A	2044.72	3214.81	3491.19	870.786	1948.85	3074.64	2309.86	2130.91	2730.18	2156.2	2453.76	2053.78		2255.35	2690.59			1709.55	1333.77	3170.26	1934.88		2318.69	1543.29	2340.11	1791.77	2779.35	1272.68	1896.18	1864.61	650.128	2632.6	3326.76	2459.83	1165.75	2145.89	1649.59	1954.79		1997.14	2104.26		2405.13	3351.85	2347.56
Q14697	Q14697	GANAB_HUMAN	GANAB	Neutral alpha-glucosidase AB	31209.2	27125.3	36517.6	26634.2	27483.6	38317.3	19599.2	31080	32645.6	21370.5	36882.8	34123.3		37085.8	29068.1			27592.4	20724.2	30410.6	35694.1	7866.75	32845.2	34214.8	15362.5	36716	31709.9	34582.9	34945.6	34996.7	35781.5	34391.6	35572.4	31356.2	32501.9	29720	35076.6	34449.3		42563.5	32414.7	11194	31196.9	36932.8	27496.6
Q14728	Q14728	MFS10_HUMAN	MFSD10	Major facilitator superfamily domain-containing protein 10	283.602		598.016		354.993	356.782		608.943	385.819	143.759	336.985	372.545		617.113				441.153	54.9469	410.685	377.304		231.28	420.673	338.336		297.798		465.409		730.82		314.734	659.348	293.054			300.119		942.379	778.393		292.369	617.925	570.41
Q14739	Q14739	LBR_HUMAN	LBR	Delta(14)-sterol reductase LBR	313.024	1365.88	1084.16		1071.28	342.411	874.323	1005.14	260.754		925.478	454.009		500.933	343.426				150.394	906.836	332.37		455.346	376.767	604.172	895.054	284.131	862.681	258.446	594.252	1062.65	1192.15	775.628	960.134	321.001	702.812	699.924	572.738		939.066	452.094		827.106	541.56	325.914
Q14746	Q14746	COG2_HUMAN	COG2	Conserved oligomeric Golgi complex subunit 2		488.882	334.63			180.806	346.366	512.911	628.355	394.746	423.978			832.547				646.305		1304.6	749.192		877.691				1214.85		550.333		1167.79		275.98	214.235		510.468	563.968	531.79		673.572	80.1147			491.118
Q14764	Q14764	MVP_HUMAN	MVP	Major vault protein	1603.27	1635.05	1053.59	1164.31	1443.06	1282.95	1657.63	2175.93	1653.79	1467.48	2592.31	2225.1		1091.44	976.928			819.881	1403.63	1779.18	1136.1	1186.41	1469	1622.12	4586.95	1872.17	1164.5	554.439	1130.6	1398.45	1186.59	1504.56	1135.17	1799.12	1228.41	1628.58	1586.67	636.492		1890.57	1167.57	1685.89	1005.13	818.188	1148.46
Q14839;Q8TDI0	Q14839;Q8TDI0	CHD4_HUMAN;CHD5_HUMAN	CHD4;CHD5	Chromodomain-helicase-DNA-binding protein 4	202.613	1254.35	1555.48		647.378	608.861	939.056	909.088	783.256	507.489	630.801			1015.62	927.147				1209.22	727.014	1409.97		1522.2	391.511	341.029		1223.49	355.699	1011.35	554.632	750.867	1406.22	677.698	865.274		1207.83	659.11	175.159		1070.73	1159.2		1268.18	1706.99
Q14847	Q14847	LASP1_HUMAN	LASP1	LIM and SH3 domain protein 1	1797.78	1735.32	2169.37	377.606	670.975	1126.06	3177.82	2251.46	2428.93	3236.67	1977.87	2126.94		1131.63	2096.37			2600.41	2241.1	2313.4	1178.36	3139.66	2794.32	2195.01	4981.79	1785.66	1512.75	1949.53	2417.88	2388.08	1625.99	1475.49	2393.34	2150.49	1937.36	3650.49	1548.08	2721.43		1443.76	2013.19	5934.8	2619.79	1268.19	3095.02
Q14974	Q14974	IMB1_HUMAN	KPNB1	Importin subunit beta-1	9926.02	7454.06	9198.52	4715.6	10374	7151.15	8088.09	9077.36	10795.8	7760.63	7514.05	8994.88		9462.01	10506.3			10380	8433.46	10141.6	6789.36	4214.35	8312.43	8909.23	5850.79	7934.41	9142.46	9085.3	7296.53	6353.99	9304.49	8794.8	7870.58	9623.84	7589.79	8063.93	7474.08	8343.67		8146.26	8410.07	4743.06	10184.8	8243.92	7088.84
Q14980	Q14980	NUMA1_HUMAN	NUMA1	Nuclear mitotic apparatus protein 1		607.561	170.071			603.561	544.677		1299.63		206.855							1732.8		275.073			950.441		1345.75		1102.44		1476.96	332.429		575.395	503.544	278.702		708.841		200.073			489.898		1187.97	445.428
Q14C86	Q14C86	GAPD1_HUMAN	GAPVD1	GTPase-activating protein and VPS9 domain-containing protein 1	1372.17	1456.13	1360.86		1173.19	1049.82	487.595	1338	2107.63	1117.07	1054.2	1030.15		255.114	1833.63			1563.53	1134.47	1476.28	1444.46			1442.58		1785.47	1129.9	942.542		1274.87	1089.38	1077.22	449.111	1872.65	802.88	2069.41		945.529		826.917	1181.48	2364.81	1419.82	545.928
Q15008	Q15008	PSMD6_HUMAN	PSMD6	26S proteasome non-ATPase regulatory subunit 6	1957.46	1968.69	1008.99	1452.5	1566.01	1272.25	1889.67	1813.61	1584.14	1889.11	1482.13	1535.88		1043.4	1864.71			1328.7	2217.95	1444.09	2453.1	611.681	1168.19	1779.34	1212.32	2023.51	2217.25	1703.97	643.841	983.452	770.775	1610.87	1105.68	1655.38	1028.67	1184.52	1355.48	1633.84		1293.84	1193.92	5842	924.257	773.541	1201.6
Q15019	Q15019	SEPT2_HUMAN	SEPTIN2	Septin-2	3213.94	1986.47	2716.15	2559.08	3838.91	2190.17	2165.6	2570.66	2451.23	3110.52	2980.84	2652.77		2177.03	4262.63			3305.24	2631.79	2360.01	2492.88	1329.43	2500.08	3590.35	2919.02	2233.07	2320.04	2817.55	2452.7	2448.32	2703.47	3440.94	2752.47	2472.27	2678.32	4835.78	2510.94	2960.24		4125.85	1755.03	3558.79	3744.16	1761.87	2591.83
Q15020	Q15020	SART3_HUMAN	SART3	Squamous cell carcinoma antigen recognized by T-cells 3	2809.93	1253.95	1310.32		863.353	1664.99	1663.11	1760.89	3386.42	1814.76	2419.57	1521.4		1467.57	1698.19			1360.82	1368.94	2575.67	1445.13		2265.64	2076.75		828.96	1391.39	835.523	1381.92	1640.46	1418.25	2470.11	1755.09	2016.14	1584.33	544.519	2038.63	2476.15		1054.59	2203.24		813.842	1581.25	926.359
Q15029	Q15029	U5S1_HUMAN	EFTUD2	116 kDa U5 small nuclear ribonucleoprotein component	1951.68	1925.45	1901.86	1110.41	1561.73	2479.59	3892.58	2338.98	2177.33	1916.73	2008.87	1738.43		1923.73	1483.22			1096.85	1118.43	2457.64	2057.39	1906.08	2206.49	1343.18	1036.47	1394.15	1253.78	1428.73	1282.4	2318.33	1551.34	2106.4	1464.96	1407.57	1577.19	1436.91	1241.46	1700.44		1966.94	2413.81		2173.79	1751.95	2608.43
Q15046	Q15046	SYK_HUMAN	KARS1	Lysine--tRNA ligase	2288.65	1185.92	1212.72		1262.12	1847.09	1420.71	1516.14	318.988	2010.88	1366.88	1380.05		2178.95	1120.85			927.505	365.149	1287.97	1889.06		1431.61	2206.02	1184.92	872.362	1701	1179.19	1027.36	677.936	1610.14	817.404	1835.01	1673.34	1174.61	1598.95	1899.89	840.609		1767.04	1844.71		1258.05	1573.2	899.357
Q15056	Q15056	IF4H_HUMAN	EIF4H	Eukaryotic translation initiation factor 4H	6591.59	9572.08	7233.76	6341.97	7420.92	6878.07	7588.99	5514.64	8247.97	7978.91	2376.19	6181.26		7299.8	3898.34			9115.87	9040.57	8018.27	5068.61	3818.71	6690.92	8045.46	4359.3	4922.44	5580.56	8851.77	5320.84	7721.41	6410.59	5299.2	6247.04	8600.01	4879.56	6986.11	5824.21	5044.45		2422.61	5201.44	7456.47	6401.17	5627.18	5458.48
Q15063	Q15063	POSTN_HUMAN	POSTN	Periostin	2316.59	1201.26	6641.86	5249.19	3152.31	1763.89	2295.39	1450.53	1783.56	1726.77	5250.19	5833.86		1415.71	2618.97			2078.43	4198.59	2023.31	13082.8		6434.74	5779.77	3751.06	5443.73	1060.99	5889.08	8427.1	848.765	5595.33	3870.47	2927.96	1096.86	3660.87	15995.3	7709.54	3218.63		6776.05	1388.92		8350.79	2517.34	2936.54
Q15067	Q15067	ACOX1_HUMAN	ACOX1	Peroxisomal acyl-coenzyme A oxidase 1	1517.22	1798.69	2248.76		1038.83	2956.23	2077.51	1980.01	2167.95	958.085	2912.29	2325.58		1869.64	3085.42			1740.85	1389.85	1510.22	1711.33	2657.02	1716.77	2897.64	2938.92	1274.51	1576.23	1207.27	1448.18	2168.9	1229.54	1756.1	2614.64	2385.21	2025.72	1283.49	1546.53	1993.33		1862.7	3029.6		1846.02	1405.42	1257.18
Q15084	Q15084	PDIA6_HUMAN	PDIA6	Protein disulfide-isomerase A6	9582.58	9564.51	15153.8	6287.07	9812.78	15403.2	6614.24	10810	13026.9	7336.36	12980.4	8847.27		12628.3	7940.27			9147.18	7060.29	8545.01	13408.2	2931.17	12589.5	10033.8	4657.05	12713	9261.02	12409.6	13796.9	12448.4	14651.1	10305.7	12671.2	8506.3	10516	9742.6	12522.5	12351.9		13834	12994.8	3743.36	10168.8	14739.3	9507.28
Q15121	Q15121	PEA15_HUMAN	PEA15	Astrocytic phosphoprotein PEA-15	577.082	425.01	667.141		998.436	886.893		586.575		819.005	526.572			313.496	757.331			744.592		666.617	612.255		595.354	653.665	954.415	989.856				669.475	822.093	247.339	395.099	780.147	611.765	1065.73	326.468	245.543		1133.16	617.713		639.477	355.812	949.82
[truncated: 557 more rows]
[truncated: 36 more columns]
