# Supplementary material for: Deep topographic proteomics of a human brain tumour
Source: Nat Commun. 2023 Nov 24;14:7710. doi: 10.1038/s41467-023-43520-8 (PMC10673928; doi:10.1038/s41467-023-43520-8)
Supplement: Supplementary file 7 — Supplementary Data 4 [file 41467_2023_43520_MOESM7_ESM.xlsx]

## Sheet: Sheet1
833 µm data mapping
		[,1]	[,2]	[,3]	[,4]	[,5]	[,6]	[,7]	[,8]	[,9]	[,10]	[,11]	[,12]	[,13]	[,14]	[,15]	[,16]	[,17]	[,18]	[,19]	[,20]	[,21]	[,22]	[,23]	[,24]
	[1,]	96	95	94	93	92	91	90	89	88	87	86	85	192	191	190	189	188	187	186	185	184	183	182	181
	[2,]	84	83	82	81	80	79	78	77	76	75	74	73	180	179	178	177	176	175	174	173	172	171	170	169
	[3,]	72	71	70	69	68	67	66	65	64	63	62	61	168	167	166	165	164	163	162	161	160	159	158	157
	[4,]	60	59	58	57	56	55	54	53	52	51	50	49	156	155	154	153	152	151	150	149	148	147	146	145
	[5,]	48	47	46	45	44	43	42	41	40	39	38	37	144	143	142	141	140	139	138	137	136	135	134	133
	[6,]	36	35	34	33	32	31	30	29	28	27	26	25	132	131	130	129	128	127	126	125	124	123	122	121
	[7,]	24	23	22	21	20	19	18	17	16	15	14	13	120	119	118	117	116	115	114	113	112	111	110	109
	[8,]	12	11	10	9	8	7	6	5	4	3	2	1	108	107	106	105	104	103	102	101	100	99	98	97
	[9,]	288	287	286	285	284	283	282	281	280	279	278	277	384	383	382	381	380	379	378	377	376	375	374	373
	[10,]	276	275	274	273	272	271	270	269	268	267	266	265	372	371	370	369	368	367	366	365	364	363	362	361
	[11,]	264	263	262	261	260	259	258	257	256	255	254	253	360	359	358	357	356	355	354	353	352	351	350	349
	[12,]	252	251	250	249	248	247	246	245	244	243	242	241	348	347	346	345	344	343	342	341	340	339	338	337
	[13,]	240	239	238	237	236	235	234	233	232	231	230	229	336	335	334	333	332	331	330	329	328	327	326	325
	[14,]	228	227	226	225	224	223	222	221	220	219	218	217	324	323	322	321	320	319	318	317	316	315	314	313
	[15,]	216	215	214	213	212	211	210	209	208	207	206	205	312	311	310	309	308	307	306	305	304	303	302	301
	[16,]	204	203	202	201	200	199	198	197	196	195	194	193	300	299	298	297	296	295	294	293	292	291	290	289
		Plate 1	1 = Plate1_BA1 12 = Plate1_BA12 85 = Plate1_BH1 96 = Plate1_BH12
		Plate 2	97 = Plate2_GA1 108 = Plate2_GA12 181 = Plate2_GH1 192 = Plate2_GH12
		Plate 3	193 = Plate3_BA1 204 = Plate3_BA12 277 = Plate3_BH1 288 = Plate3_BH12
		Plate 4	289 = Plate4_BA1 300 = Plate4_BA12 373 = Plate4_BH1 384 = Plate4_BH12
350 µm data mapping
		[,1]	[,2]	[,3]	[,4]	[,5]	[,6]	[,7]	[,8]	[,9]	[,10]	[,11]	[,12]
	[1,]	1	2	3	4	5	6	7	8	9	10	11	12
	[2,]	13	14	15	16	17	18	19	20	21	22	23	24
	[3,]	25	26	27	28	29	30	31	32	33	34	35	36
	[4,]	37	38	39	40	41	42	43	44	45	46	47	48
	[5,]	49	50	51	52	53	54	55	56	57	58	59	60
	[6,]	61	62	63	64	65	66	67	68	69	70	71	72
	[7,]	73	74	75	76	77	78	79	80	81	82	83	84
	[8,]	85	86	87	88	89	90	91	92	93	94	95	96
40 µm data mapping
			[,1]	[,2]	[,3]	[,4]	[,5]	[,6]	[,7]	[,8]	[,9]
		[1,]	C7	H2	A8	A1	B6	C1	B3	E1	E4
		[2,]	F2	A5	C9	G2	B9	E3	E8	C6	F6
		[3,]	A2	F5	A4	B2	C5	D7	H3	D2	F9
		[4,]	D4	H6	E5	H10	G9	G8	D8	B1	H9
		[5,]	H7	C10	C4	E2	F8	C2	D1	G3	B5
		[6,]	A10	F4	E6	E10	G6	D5	A3	C8	D9
		[7,]	B8	G5	F1	G4	E9	H5	F10	A6	B10
		[8,]	D6	G1	E7	G7	A11	H4	A9	B7	A7
		[9,]	B4	F7	G10	H8	D3	D10	H1	C3	F3
