# Supplementary material for: Deep topographic proteomics of a human brain tumour
Source: Nat Commun. 2023 Nov 24;14:7710. doi: 10.1038/s41467-023-43520-8 (PMC10673928; doi:10.1038/s41467-023-43520-8)
Supplement: Supplementary file 10 — Source Data [file 41467_2023_43520_MOESM10_ESM.xlsx]

## Sheet: Figure 3c
			Figure 3c
Sample	UMAP1 (x)	UMAP2 (y)	Cluster (Dynamic Tree Cut)	Colour (Dynamic Tree Cut)
X1_BA01	0.262696	1.74154	11	[A=255,R=177,G=108,B=41]
X1_BA02	2.31732	3.14448	1	[A=255,R=135,G=49,B=111]
X1_BA03	-3.29917	-0.221905	1	[A=255,R=135,G=49,B=111]
X1_BA04	-3.09485	0.271742	1	[A=255,R=135,G=49,B=111]
X1_BA05	3.38731	2.71954	1	[A=255,R=135,G=49,B=111]
X1_BA06	3.16043	2.63237	1	[A=255,R=135,G=49,B=111]
X1_BA07	3.15782	2.54562	1	[A=255,R=135,G=49,B=111]
X1_BA08	3.08012	1.99974	4	[A=255,R=86,G=162,B=85]
X1_BA09	2.92149	1.32552	8	[A=255,R=255,G=161,B=13]
X1_BA10	3.04517	1.31676	9	[A=255,R=255,G=241,B=42]
X1_BA11	0.102782	-0.222564	0	[A=255,R=227,G=25,B=25]
X1_BA12	3.23279	0.234017	6	[A=255,R=172,G=87,B=130]
X1_BB01	0.150378	1.65359	11	[A=255,R=177,G=108,B=41]
X1_BB02	3.39929	2.62117	1	[A=255,R=135,G=49,B=111]
X1_BB03	3.28228	2.89657	1	[A=255,R=135,G=49,B=111]
X1_BB04	3.50901	2.62874	1	[A=255,R=135,G=49,B=111]
X1_BB05	0.140724	1.63348	11	[A=255,R=177,G=108,B=41]
X1_BB06	3.36356	2.43559	1	[A=255,R=135,G=49,B=111]
X1_BB07	3.09605	2.37212	1	[A=255,R=135,G=49,B=111]
X1_BB08	2.93821	2.01543	4	[A=255,R=86,G=162,B=85]
X1_BB09	2.62533	1.02005	8	[A=255,R=255,G=161,B=13]
X1_BB10	3.16366	0.373966	6	[A=255,R=172,G=87,B=130]
X1_BB11	0.138856	-0.341567	0	[A=255,R=227,G=25,B=25]
X1_BB12	3.34235	-0.13944	6	[A=255,R=172,G=87,B=130]
X1_BC01	3.70381	3.02167	1	[A=255,R=135,G=49,B=111]
X1_BC02	3.56156	3.12198	1	[A=255,R=135,G=49,B=111]
X1_BC03	3.56333	3.12181	1	[A=255,R=135,G=49,B=111]
X1_BC04	3.53996	2.96968	1	[A=255,R=135,G=49,B=111]
X1_BC05	0.0102998	1.68567	11	[A=255,R=177,G=108,B=41]
X1_BC06	3.40019	2.44826	1	[A=255,R=135,G=49,B=111]
X1_BC07	3.16176	2.31858	1	[A=255,R=135,G=49,B=111]
X1_BC08	2.92266	2.03729	4	[A=255,R=86,G=162,B=85]
X1_BC09	2.65611	1.14601	8	[A=255,R=255,G=161,B=13]
X1_BC10	3.42029	-0.243866	6	[A=255,R=172,G=87,B=130]
X1_BC11	-1.59708	-3.55761	0	[A=255,R=227,G=25,B=25]
X1_BC12	3.25411	0.198756	6	[A=255,R=172,G=87,B=130]
X1_BD01	0.231379	1.63935	11	[A=255,R=177,G=108,B=41]
X1_BD02	3.48253	3.19088	1	[A=255,R=135,G=49,B=111]
X1_BD03	3.58746	3.09436	1	[A=255,R=135,G=49,B=111]
X1_BD04	3.59194	2.97473	1	[A=255,R=135,G=49,B=111]
X1_BD05	-0.0783577	1.65143	11	[A=255,R=177,G=108,B=41]
X1_BD06	3.55678	3.16192	1	[A=255,R=135,G=49,B=111]
X1_BD07	2.2138	1.41941	8	[A=255,R=255,G=161,B=13]
X1_BD08	3.52789	-0.0853773	2	[A=255,R=56,G=129,B=176]
X1_BD09	2.6468	1.11448	8	[A=255,R=255,G=161,B=13]
X1_BD10	3.55636	-0.206141	6	[A=255,R=172,G=87,B=130]
X1_BD11	2.91977	-0.231503	6	[A=255,R=172,G=87,B=130]
X1_BD12	3.58611	-0.171374	6	[A=255,R=172,G=87,B=130]
X1_BE01	1.28374	-0.186832	0	[A=255,R=227,G=25,B=25]
X1_BE02	-0.449706	1.20682	1	[A=255,R=135,G=49,B=111]
X1_BE03	-0.5161	1.57063	1	[A=255,R=135,G=49,B=111]
X1_BE04	2.1318	1.84776	4	[A=255,R=86,G=162,B=85]
X1_BE05	1.85477	1.4048	7	[A=255,R=227,G=113,B=43]
X1_BE06	2.31736	1.89157	4	[A=255,R=86,G=162,B=85]
X1_BE07	2.48389	1.71101	4	[A=255,R=86,G=162,B=85]
X1_BE08	1.75847	3.36966	1	[A=255,R=135,G=49,B=111]
X1_BE09	2.69783	1.20755	8	[A=255,R=255,G=161,B=13]
X1_BE10	3.47061	-0.267625	6	[A=255,R=172,G=87,B=130]
X1_BE11	3.166	-0.253698	6	[A=255,R=172,G=87,B=130]
X1_BE12	3.18009	0.78128	6	[A=255,R=172,G=87,B=130]
X1_BF01	-0.615946	1.29317	1	[A=255,R=135,G=49,B=111]
X1_BF02	-0.531292	1.50951	1	[A=255,R=135,G=49,B=111]
X1_BF03	1.3899	2.82402	1	[A=255,R=135,G=49,B=111]
X1_BF04	1.53724	2.62551	4	[A=255,R=86,G=162,B=85]
X1_BF05	1.43067	1.11852	7	[A=255,R=227,G=113,B=43]
X1_BF06	1.64217	3.24297	4	[A=255,R=86,G=162,B=85]
X1_BF07	2.08867	2.02746	4	[A=255,R=86,G=162,B=85]
X1_BF08	2.01365	2.06197	4	[A=255,R=86,G=162,B=85]
X1_BF09	2.5803	1.40349	8	[A=255,R=255,G=161,B=13]
X1_BF10	3.40422	-0.355234	6	[A=255,R=172,G=87,B=130]
X1_BF11	3.35231	0.768077	6	[A=255,R=172,G=87,B=130]
X1_BF12	3.70646	0.809178	13	[A=255,R=242,G=127,B=182]
X1_BG01	2.8125	1.17574	8	[A=255,R=255,G=161,B=13]
X1_BG02	1.59293	3.10515	1	[A=255,R=135,G=49,B=111]
X1_BG03	1.60612	3.06784	4	[A=255,R=86,G=162,B=85]
X1_BG04	1.77141	2.54601	4	[A=255,R=86,G=162,B=85]
X1_BG05	1.17124	0.896396	7	[A=255,R=227,G=113,B=43]
X1_BG06	2.05439	1.95709	4	[A=255,R=86,G=162,B=85]
X1_BG07	2.009	2.08522	4	[A=255,R=86,G=162,B=85]
X1_BG08	1.97594	2.28365	4	[A=255,R=86,G=162,B=85]
X1_BG09	2.48652	1.25449	8	[A=255,R=255,G=161,B=13]
X1_BG10	3.44643	-0.360939	6	[A=255,R=172,G=87,B=130]
X1_BG11	3.63538	0.812602	13	[A=255,R=242,G=127,B=182]
X1_BG12	3.69157	0.796572	13	[A=255,R=242,G=127,B=182]
X1_BH03	1.71435	3.06329	0	[A=255,R=227,G=25,B=25]
X1_BH04	1.87623	2.7654	4	[A=255,R=86,G=162,B=85]
X1_BH05	1.8298	2.77632	4	[A=255,R=86,G=162,B=85]
X1_BH06	2.42118	1.76834	4	[A=255,R=86,G=162,B=85]
X1_BH07	1.66232	3.07512	4	[A=255,R=86,G=162,B=85]
X1_BH08	2.77083	1.19839	8	[A=255,R=255,G=161,B=13]
X1_BH09	3.38397	-0.393815	6	[A=255,R=172,G=87,B=130]
X1_BH10	3.50436	-0.352284	0	[A=255,R=227,G=25,B=25]
X1_BH11	3.66549	0.814943	13	[A=255,R=242,G=127,B=182]
X1_BH12	3.76145	0.7531	13	[A=255,R=242,G=127,B=182]
X2_GA01	-2.45519	-1.47585	2	[A=255,R=56,G=129,B=176]
X2_GA02	0.642501	3.63904	1	[A=255,R=135,G=49,B=111]
X2_GA03	0.45512	2.93673	1	[A=255,R=135,G=49,B=111]
X2_GA04	0.87585	2.49258	1	[A=255,R=135,G=49,B=111]
X2_GA05	0.749862	2.77744	1	[A=255,R=135,G=49,B=111]
X2_GA06	0.0313964	2.30813	1	[A=255,R=135,G=49,B=111]
X2_GA07	0.264916	2.98374	1	[A=255,R=135,G=49,B=111]
X2_GA08	-2.75688	-2.27341	2	[A=255,R=56,G=129,B=176]
X2_GA09	-0.465211	0.576531	10	[A=255,R=225,G=198,B=47]
X2_GA10	-0.988324	1.83438	1	[A=255,R=135,G=49,B=111]
X2_GA11	-1.64279	1.61518	15	[A=255,R=153,G=153,B=153]
X2_GA12	-2.79283	-2.12521	2	[A=255,R=56,G=129,B=176]
X2_GB01	0.91265	3.64123	1	[A=255,R=135,G=49,B=111]
X2_GB02	0.721942	3.20616	1	[A=255,R=135,G=49,B=111]
X2_GB03	-1.59262	-3.86708	0	[A=255,R=227,G=25,B=25]
X2_GB04	0.586507	3.24597	1	[A=255,R=135,G=49,B=111]
X2_GB05	0.509444	3.17112	1	[A=255,R=135,G=49,B=111]
X2_GB06	0.995126	3.17924	1	[A=255,R=135,G=49,B=111]
X2_GB07	-2.0846	-2.65674	2	[A=255,R=56,G=129,B=176]
X2_GB08	0.319788	2.6965	1	[A=255,R=135,G=49,B=111]
X2_GB09	-0.429293	0.436468	10	[A=255,R=225,G=198,B=47]
X2_GB10	-0.953123	1.83653	1	[A=255,R=135,G=49,B=111]
X2_GB11	-1.17127	1.7123	1	[A=255,R=135,G=49,B=111]
X2_GB12	-0.955774	2.03418	1	[A=255,R=135,G=49,B=111]
X2_GC01	0.742974	3.65992	1	[A=255,R=135,G=49,B=111]
X2_GC02	0.77901	3.76819	1	[A=255,R=135,G=49,B=111]
X2_GC03	0.539434	3.39102	1	[A=255,R=135,G=49,B=111]
X2_GC04	0.524846	3.37857	1	[A=255,R=135,G=49,B=111]
X2_GC05	0.586204	3.29406	1	[A=255,R=135,G=49,B=111]
X2_GC06	0.718435	2.80265	1	[A=255,R=135,G=49,B=111]
X2_GC07	0.617643	2.89444	1	[A=255,R=135,G=49,B=111]
X2_GC08	-2.72299	-1.94113	14	[A=255,R=202,G=140,B=173]
X2_GC09	-0.284638	2.09807	14	[A=255,R=202,G=140,B=173]
X2_GC10	-0.277936	1.80581	14	[A=255,R=202,G=140,B=173]
X2_GC11	-1.56486	1.74955	12	[A=255,R=198,G=103,B=100]
X2_GC12	-1.55847	1.79243	12	[A=255,R=198,G=103,B=100]
X2_GD01	0.730633	3.75053	1	[A=255,R=135,G=49,B=111]
X2_GD02	0.756065	3.77462	1	[A=255,R=135,G=49,B=111]
X2_GD03	0.346042	3.07826	1	[A=255,R=135,G=49,B=111]
X2_GD04	0.349903	3.12097	1	[A=255,R=135,G=49,B=111]
X2_GD05	1.20996	3.55108	1	[A=255,R=135,G=49,B=111]
X2_GD06	0.822477	2.92944	1	[A=255,R=135,G=49,B=111]
X2_GD07	0.825555	3.88182	2	[A=255,R=56,G=129,B=176]
X2_GD08	-0.100975	2.42061	1	[A=255,R=135,G=49,B=111]
X2_GD09	-0.408849	2.38407	1	[A=255,R=135,G=49,B=111]
X2_GD10	-0.460103	2.30017	1	[A=255,R=135,G=49,B=111]
X2_GD11	-1.64645	1.70355	15	[A=255,R=153,G=153,B=153]
X2_GD12	-1.52214	1.87228	12	[A=255,R=198,G=103,B=100]
X2_GE01	0.842171	3.80467	1	[A=255,R=135,G=49,B=111]
X2_GE02	0.792255	3.09947	1	[A=255,R=135,G=49,B=111]
X2_GE03	3.03064	1.83311	4	[A=255,R=86,G=162,B=85]
X2_GE04	2.92918	2.16608	4	[A=255,R=86,G=162,B=85]
X2_GE08	2.78358	2.38149	4	[A=255,R=86,G=162,B=85]
X2_GE09	-0.431825	2.38086	1	[A=255,R=135,G=49,B=111]
X2_GE10	-0.471467	2.0663	1	[A=255,R=135,G=49,B=111]
X2_GE11	-1.4769	1.83952	1	[A=255,R=135,G=49,B=111]
X2_GE12	-1.52354	-3.97874	0	[A=255,R=227,G=25,B=25]
X2_GF02	1.4272	-0.219676	0	[A=255,R=227,G=25,B=25]
X2_GF03	1.51669	-0.125312	0	[A=255,R=227,G=25,B=25]
X2_GF09	-2.01228	1.22526	1	[A=255,R=135,G=49,B=111]
X2_GF10	-1.67759	-3.79397	0	[A=255,R=227,G=25,B=25]
X2_GF11	-1.73743	1.51847	12	[A=255,R=198,G=103,B=100]
X2_GF12	-1.8517	1.44588	12	[A=255,R=198,G=103,B=100]
X2_GG02	2.95564	1.94218	8	[A=255,R=255,G=161,B=13]
X2_GG12	-1.63386	-3.52093	0	[A=255,R=227,G=25,B=25]
X3_BA01	-2.72048	-2.45208	2	[A=255,R=56,G=129,B=176]
X3_BA02	-3.48761	0.275323	1	[A=255,R=135,G=49,B=111]
X3_BA03	0.676819	-4.71948	3	[A=255,R=68,G=155,B=117]
X3_BA04	0.584324	-4.84935	3	[A=255,R=68,G=155,B=117]
X3_BA05	0.690107	-4.75682	3	[A=255,R=68,G=155,B=117]
X3_BA06	1.21625	-3.89444	3	[A=255,R=68,G=155,B=117]
X3_BA07	0.676313	-4.94829	3	[A=255,R=68,G=155,B=117]
X3_BA08	0.857285	-4.20351	3	[A=255,R=68,G=155,B=117]
X3_BA09	0.894603	-4.24604	3	[A=255,R=68,G=155,B=117]
X3_BA10	0.747707	-4.65297	3	[A=255,R=68,G=155,B=117]
X3_BA11	-1.51334	-3.9133	3	[A=255,R=68,G=155,B=117]
X3_BB01	-3.18654	0.789315	1	[A=255,R=135,G=49,B=111]
X3_BB02	-1.53529	-3.96841	0	[A=255,R=227,G=25,B=25]
X3_BB03	-3.19197	0.96924	1	[A=255,R=135,G=49,B=111]
X3_BB04	-3.12248	1.06951	1	[A=255,R=135,G=49,B=111]
X3_BB05	0.782607	-4.1127	3	[A=255,R=68,G=155,B=117]
X3_BB06	0.545812	-4.11361	3	[A=255,R=68,G=155,B=117]
X3_BB07	0.502703	-4.8774	3	[A=255,R=68,G=155,B=117]
X3_BB08	0.786526	-3.97395	3	[A=255,R=68,G=155,B=117]
X3_BB09	1.27047	-3.91362	3	[A=255,R=68,G=155,B=117]
X3_BB10	0.434284	-4.92296	3	[A=255,R=68,G=155,B=117]
X3_BB11	-1.43674	-3.93201	3	[A=255,R=68,G=155,B=117]
X3_BC01	-2.9788	1.09291	1	[A=255,R=135,G=49,B=111]
X3_BC02	-3.16647	0.930089	1	[A=255,R=135,G=49,B=111]
X3_BC03	-2.7957	0.937554	1	[A=255,R=135,G=49,B=111]
X3_BC04	-3.01164	1.11128	1	[A=255,R=135,G=49,B=111]
X3_BC05	-3.37936	0.591632	1	[A=255,R=135,G=49,B=111]
X3_BC06	0.803397	-3.85962	3	[A=255,R=68,G=155,B=117]
X3_BC07	0.625137	-4.77743	3	[A=255,R=68,G=155,B=117]
X3_BC08	1.51874	-3.71538	3	[A=255,R=68,G=155,B=117]
X3_BC09	1.38379	-3.69249	3	[A=255,R=68,G=155,B=117]
X3_BC10	1.49447	-3.7195	3	[A=255,R=68,G=155,B=117]
X3_BC11	0.558059	-4.90327	3	[A=255,R=68,G=155,B=117]
X3_BD01	-2.70796	-0.529999	1	[A=255,R=135,G=49,B=111]
X3_BD02	-2.84559	0.681184	1	[A=255,R=135,G=49,B=111]
X3_BD03	-2.94495	0.901734	1	[A=255,R=135,G=49,B=111]
X3_BD04	-3.1897	0.664833	1	[A=255,R=135,G=49,B=111]
X3_BD05	-3.01189	0.604651	1	[A=255,R=135,G=49,B=111]
X3_BD06	-1.63083	-3.83004	3	[A=255,R=68,G=155,B=117]
X3_BD07	0.881061	-3.83459	3	[A=255,R=68,G=155,B=117]
X3_BD08	0.674728	-3.96044	3	[A=255,R=68,G=155,B=117]
X3_BD09	1.04714	-3.72364	3	[A=255,R=68,G=155,B=117]
X3_BD10	1.49408	-3.68542	3	[A=255,R=68,G=155,B=117]
X3_BD11	0.624678	-3.52012	3	[A=255,R=68,G=155,B=117]
X3_BE01	-3.09411	-0.35808	1	[A=255,R=135,G=49,B=111]
X3_BE02	-2.90395	-1.43186	1	[A=255,R=135,G=49,B=111]
X3_BE03	-3.22235	0.323281	1	[A=255,R=135,G=49,B=111]
X3_BE04	-3.55311	0.141732	1	[A=255,R=135,G=49,B=111]
X3_BE05	-3.1709	0.427412	1	[A=255,R=135,G=49,B=111]
X3_BE06	0.763261	-0.203377	5	[A=255,R=126,G=110,B=133]
X3_BE07	0.36651	-4.86024	3	[A=255,R=68,G=155,B=117]
X3_BE08	0.49502	-4.98123	3	[A=255,R=68,G=155,B=117]
X3_BE09	0.983285	-3.57385	3	[A=255,R=68,G=155,B=117]
X3_BE10	0.525498	-3.3724	3	[A=255,R=68,G=155,B=117]
X3_BE11	0.483788	-3.13539	9	[A=255,R=255,G=241,B=42]
X3_BF01	-3.34364	0.297892	1	[A=255,R=135,G=49,B=111]
X3_BF02	-2.28113	-2.94758	1	[A=255,R=135,G=49,B=111]
X3_BF03	-3.27654	0.136476	1	[A=255,R=135,G=49,B=111]
X3_BF04	-3.50113	0.0723404	1	[A=255,R=135,G=49,B=111]
X3_BF05	-3.43079	0.124089	1	[A=255,R=135,G=49,B=111]
X3_BF06	-0.857652	-2.13274	1	[A=255,R=135,G=49,B=111]
X3_BF07	0.172267	-3.65768	3	[A=255,R=68,G=155,B=117]
X3_BF08	1.53661	-3.74535	3	[A=255,R=68,G=155,B=117]
X3_BF09	0.786428	-3.52965	3	[A=255,R=68,G=155,B=117]
X3_BF10	-0.174457	-3.42306	9	[A=255,R=255,G=241,B=42]
X3_BF11	0.431311	-3.15687	9	[A=255,R=255,G=241,B=42]
X3_BG01	-2.78074	0.323035	1	[A=255,R=135,G=49,B=111]
X3_BG02	-3.27481	0.0309634	1	[A=255,R=135,G=49,B=111]
X3_BG03	-3.42106	-0.0357678	1	[A=255,R=135,G=49,B=111]
X3_BG04	-3.4594	-0.0857907	1	[A=255,R=135,G=49,B=111]
X3_BG05	-3.27353	0.163381	1	[A=255,R=135,G=49,B=111]
X3_BG06	-3.56202	-0.124469	1	[A=255,R=135,G=49,B=111]
X3_BG07	-0.791746	-3.33779	5	[A=255,R=126,G=110,B=133]
X3_BG08	0.188117	-3.20897	1	[A=255,R=135,G=49,B=111]
X3_BG09	0.574397	-3.40488	3	[A=255,R=68,G=155,B=117]
X3_BG10	0.0163694	-3.18933	9	[A=255,R=255,G=241,B=42]
X3_BG11	0.161715	-3.09458	9	[A=255,R=255,G=241,B=42]
X3_BH01	-2.97631	0.162176	1	[A=255,R=135,G=49,B=111]
X3_BH02	-3.14275	0.205778	1	[A=255,R=135,G=49,B=111]
X3_BH03	-3.04882	-1.26742	1	[A=255,R=135,G=49,B=111]
X3_BH04	-3.30885	-0.505824	1	[A=255,R=135,G=49,B=111]
X3_BH05	-2.99378	0.505368	1	[A=255,R=135,G=49,B=111]
X3_BH06	-3.08286	-0.451535	1	[A=255,R=135,G=49,B=111]
X3_BH07	-1.26577	-3.38162	0	[A=255,R=227,G=25,B=25]
X3_BH08	-0.239649	-2.99339	1	[A=255,R=135,G=49,B=111]
X3_BH09	-0.162863	-2.91473	5	[A=255,R=126,G=110,B=133]
X3_BH10	-0.899042	-3.42861	9	[A=255,R=255,G=241,B=42]
X3_BH11	0.25682	-3.14194	9	[A=255,R=255,G=241,B=42]
X3_BH12	-0.057443	-3.17098	9	[A=255,R=255,G=241,B=42]
X4_BA02	-1.67872	-3.83429	3	[A=255,R=68,G=155,B=117]
X4_BA03	-0.641227	-2.79946	2	[A=255,R=56,G=129,B=176]
X4_BA04	-0.512704	-2.78631	5	[A=255,R=126,G=110,B=133]
X4_BA05	-1.90167	-2.53612	2	[A=255,R=56,G=129,B=176]
X4_BA06	-1.78939	-2.04716	2	[A=255,R=56,G=129,B=176]
X4_BA07	-2.69616	-2.17895	2	[A=255,R=56,G=129,B=176]
X4_BA08	-2.2801	-1.46986	2	[A=255,R=56,G=129,B=176]
X4_BA09	-0.44862	0.0527129	10	[A=255,R=225,G=198,B=47]
X4_BA10	-2.62454	-1.92865	2	[A=255,R=56,G=129,B=176]
X4_BA11	-2.64994	-2.14864	2	[A=255,R=56,G=129,B=176]
X4_BA12	-2.60585	-2.50469	2	[A=255,R=56,G=129,B=176]
X4_BB02	0.569952	-0.0679527	5	[A=255,R=126,G=110,B=133]
X4_BB03	0.701655	-0.514477	5	[A=255,R=126,G=110,B=133]
X4_BB04	-1.91011	-2.84625	2	[A=255,R=56,G=129,B=176]
X4_BB05	0.668039	-0.109173	5	[A=255,R=126,G=110,B=133]
X4_BB06	-2.08547	-1.11923	2	[A=255,R=56,G=129,B=176]
X4_BB07	-2.27487	-1.87224	2	[A=255,R=56,G=129,B=176]
X4_BB08	-2.14936	-1.11354	2	[A=255,R=56,G=129,B=176]
X4_BB09	-0.0847668	-0.261188	0	[A=255,R=227,G=25,B=25]
X4_BB10	-2.37701	-1.71593	2	[A=255,R=56,G=129,B=176]
X4_BB11	-1.53739	-3.87328	0	[A=255,R=227,G=25,B=25]
X4_BB12	-1.93424	-3.15691	0	[A=255,R=227,G=25,B=25]
X4_BC01	-1.97789	-2.73427	0	[A=255,R=227,G=25,B=25]
X4_BC02	0.196696	-0.378899	5	[A=255,R=126,G=110,B=133]
X4_BC03	0.599232	-0.403717	5	[A=255,R=126,G=110,B=133]
X4_BC04	-1.57354	-1.85623	5	[A=255,R=126,G=110,B=133]
X4_BC05	-1.63359	-1.09169	2	[A=255,R=56,G=129,B=176]
X4_BC06	-1.85357	-1.1558	2	[A=255,R=56,G=129,B=176]
X4_BC07	-2.3369	-2.0726	2	[A=255,R=56,G=129,B=176]
X4_BC08	-2.56041	-0.757059	2	[A=255,R=56,G=129,B=176]
X4_BC09	-0.0524632	-0.238815	10	[A=255,R=225,G=198,B=47]
X4_BC10	-2.23727	-1.34003	2	[A=255,R=56,G=129,B=176]
X4_BC11	-1.50257	-1.43749	2	[A=255,R=56,G=129,B=176]
X4_BC12	-2.44231	-2.43422	2	[A=255,R=56,G=129,B=176]
X4_BD01	-1.76765	-1.95483	2	[A=255,R=56,G=129,B=176]
X4_BD02	0.19092	-0.299063	5	[A=255,R=126,G=110,B=133]
X4_BD03	0.664094	-0.390204	5	[A=255,R=126,G=110,B=133]
X4_BD04	0.582511	-0.0954363	5	[A=255,R=126,G=110,B=133]
X4_BD05	-1.48469	-0.804364	2	[A=255,R=56,G=129,B=176]
X4_BD06	-1.58699	-0.984545	2	[A=255,R=56,G=129,B=176]
X4_BD07	-2.37896	-1.9361	2	[A=255,R=56,G=129,B=176]
X4_BD08	-2.31551	-2.4263	2	[A=255,R=56,G=129,B=176]
X4_BD09	-0.368322	-0.0634782	10	[A=255,R=225,G=198,B=47]
X4_BD10	-2.36925	-2.48779	2	[A=255,R=56,G=129,B=176]
X4_BD11	-2.34577	-2.29469	2	[A=255,R=56,G=129,B=176]
X4_BD12	-2.41789	-1.99642	2	[A=255,R=56,G=129,B=176]
X4_BE01	-2.00811	-1.8517	2	[A=255,R=56,G=129,B=176]
X4_BE02	0.487849	0.0376981	5	[A=255,R=126,G=110,B=133]
X4_BE03	-1.54035	-3.6523	0	[A=255,R=227,G=25,B=25]
X4_BE04	0.541568	0.0953682	5	[A=255,R=126,G=110,B=133]
X4_BE05	-1.40379	-0.684353	2	[A=255,R=56,G=129,B=176]
X4_BE06	-0.963574	0.82774	2	[A=255,R=56,G=129,B=176]
X4_BE07	-1.99407	-0.607998	2	[A=255,R=56,G=129,B=176]
X4_BE08	-2.14588	-1.04311	2	[A=255,R=56,G=129,B=176]
X4_BE09	-0.410071	0.116777	10	[A=255,R=225,G=198,B=47]
X4_BE10	-2.32292	-0.596924	2	[A=255,R=56,G=129,B=176]
X4_BE11	-2.24181	0.0885546	2	[A=255,R=56,G=129,B=176]
X4_BE12	-1.81421	0.26542	2	[A=255,R=56,G=129,B=176]
X4_BF01	0.845231	1.46912	1	[A=255,R=135,G=49,B=111]
X4_BF02	0.938168	0.736197	7	[A=255,R=227,G=113,B=43]
X4_BF03	0.769576	0.228284	5	[A=255,R=126,G=110,B=133]
X4_BF04	-1.90033	0.571604	1	[A=255,R=135,G=49,B=111]
X4_BF05	-1.85774	-0.479257	2	[A=255,R=56,G=129,B=176]
X4_BF06	-0.284216	0.936803	2	[A=255,R=56,G=129,B=176]
X4_BF07	-0.591538	0.899699	2	[A=255,R=56,G=129,B=176]
X4_BF08	-1.75522	0.406653	2	[A=255,R=56,G=129,B=176]
X4_BF09	-0.433107	0.357958	10	[A=255,R=225,G=198,B=47]
X4_BF10	-2.48431	-0.331003	2	[A=255,R=56,G=129,B=176]
X4_BF11	-2.28843	-0.357389	2	[A=255,R=56,G=129,B=176]
X4_BF12	-2.32562	-0.231484	2	[A=255,R=56,G=129,B=176]
X4_BG01	0.934671	0.909017	7	[A=255,R=227,G=113,B=43]
X4_BG02	0.958532	0.748106	7	[A=255,R=227,G=113,B=43]
X4_BG03	0.957145	0.56279	7	[A=255,R=227,G=113,B=43]
X4_BG04	1.01529	0.566879	7	[A=255,R=227,G=113,B=43]
X4_BG05	-2.59503	-1.02763	1	[A=255,R=135,G=49,B=111]
X4_BG06	-0.426378	1.2026	2	[A=255,R=56,G=129,B=176]
X4_BG07	-1.91109	0.407435	2	[A=255,R=56,G=129,B=176]
X4_BG08	-0.777109	1.05176	2	[A=255,R=56,G=129,B=176]
X4_BG09	-0.388345	0.52903	10	[A=255,R=225,G=198,B=47]
X4_BG10	-2.21595	0.599058	1	[A=255,R=135,G=49,B=111]
X4_BG11	-2.18961	-0.40551	2	[A=255,R=56,G=129,B=176]
X4_BG12	-2.06205	0.233366	2	[A=255,R=56,G=129,B=176]
X4_BH01	0.811089	0.822945	7	[A=255,R=227,G=113,B=43]
X4_BH02	0.859702	0.612972	7	[A=255,R=227,G=113,B=43]
X4_BH03	0.884551	0.677939	7	[A=255,R=227,G=113,B=43]
X4_BH04	0.741178	0.783739	7	[A=255,R=227,G=113,B=43]
X4_BH05	0.476784	2.45081	1	[A=255,R=135,G=49,B=111]
X4_BH06	-0.314776	0.713521	2	[A=255,R=56,G=129,B=176]
X4_BH07	-0.208301	1.27162	1	[A=255,R=135,G=49,B=111]
X4_BH08	-2.08338	0.41124	2	[A=255,R=56,G=129,B=176]
X4_BH09	-0.547554	1.13779	2	[A=255,R=56,G=129,B=176]
X4_BH10	-1.70451	0.760909	1	[A=255,R=135,G=49,B=111]
X4_BH11	-2.30046	-0.108714	2	[A=255,R=56,G=129,B=176]
X4_BH12	-1.9242	0.64036	1	[A=255,R=135,G=49,B=111]

## Sheet: Figure3f
			Figure 3F
Sample	UMAP1 (x)	UMAP2 (y)	Cluster (Affinity Network Fusion)	Colour (Affinity Network Fusion)
X1_BA01	0.262696	1.74154	4	[A=255,R=194,G=108,B=97]
X1_BA02	2.31732	3.14448	4	[A=255,R=194,G=108,B=97]
X1_BA03	-3.29917	-0.221905	4	[A=255,R=194,G=108,B=97]
X1_BA04	-3.09485	0.271742	4	[A=255,R=194,G=108,B=97]
X1_BA05	3.38731	2.71954	4	[A=255,R=194,G=108,B=97]
X1_BA06	3.16043	2.63237	4	[A=255,R=194,G=108,B=97]
X1_BA07	3.15782	2.54562	4	[A=255,R=194,G=108,B=97]
X1_BA08	3.08012	1.99974	4	[A=255,R=194,G=108,B=97]
X1_BA09	2.92149	1.32552	3	[A=255,R=188,G=131,B=161]
X1_BA10	3.04517	1.31676	3	[A=255,R=188,G=131,B=161]
X1_BA11	0.102782	-0.222564	3	[A=255,R=188,G=131,B=161]
X1_BA12	3.23279	0.234017	3	[A=255,R=188,G=131,B=161]
X1_BB01	0.150378	1.65359	4	[A=255,R=194,G=108,B=97]
X1_BB02	3.39929	2.62117	4	[A=255,R=194,G=108,B=97]
X1_BB03	3.28228	2.89657	4	[A=255,R=194,G=108,B=97]
X1_BB04	3.50901	2.62874	4	[A=255,R=194,G=108,B=97]
X1_BB05	0.140724	1.63348	4	[A=255,R=194,G=108,B=97]
X1_BB06	3.36356	2.43559	4	[A=255,R=194,G=108,B=97]
X1_BB07	3.09605	2.37212	4	[A=255,R=194,G=108,B=97]
X1_BB08	2.93821	2.01543	4	[A=255,R=194,G=108,B=97]
X1_BB09	2.62533	1.02005	3	[A=255,R=188,G=131,B=161]
X1_BB10	3.16366	0.373966	3	[A=255,R=188,G=131,B=161]
X1_BB11	0.138856	-0.341567	3	[A=255,R=188,G=131,B=161]
X1_BB12	3.34235	-0.13944	3	[A=255,R=188,G=131,B=161]
X1_BC01	3.70381	3.02167	4	[A=255,R=194,G=108,B=97]
X1_BC02	3.56156	3.12198	4	[A=255,R=194,G=108,B=97]
X1_BC03	3.56333	3.12181	4	[A=255,R=194,G=108,B=97]
X1_BC04	3.53996	2.96968	4	[A=255,R=194,G=108,B=97]
X1_BC05	0.0102998	1.68567	4	[A=255,R=194,G=108,B=97]
X1_BC06	3.40019	2.44826	4	[A=255,R=194,G=108,B=97]
X1_BC07	3.16176	2.31858	4	[A=255,R=194,G=108,B=97]
X1_BC08	2.92266	2.03729	3	[A=255,R=188,G=131,B=161]
X1_BC09	2.65611	1.14601	3	[A=255,R=188,G=131,B=161]
X1_BC10	3.42029	-0.243866	3	[A=255,R=188,G=131,B=161]
X1_BC11	-1.59708	-3.55761	3	[A=255,R=188,G=131,B=161]
X1_BC12	3.25411	0.198756	3	[A=255,R=188,G=131,B=161]
X1_BD01	0.231379	1.63935	4	[A=255,R=194,G=108,B=97]
X1_BD02	3.48253	3.19088	4	[A=255,R=194,G=108,B=97]
X1_BD03	3.58746	3.09436	4	[A=255,R=194,G=108,B=97]
X1_BD04	3.59194	2.97473	4	[A=255,R=194,G=108,B=97]
X1_BD05	-0.0783577	1.65143	4	[A=255,R=194,G=108,B=97]
X1_BD06	3.55678	3.16192	4	[A=255,R=194,G=108,B=97]
X1_BD07	2.2138	1.41941	2	[A=255,R=209,G=183,B=108]
X1_BD08	3.52789	-0.0853773	3	[A=255,R=188,G=131,B=161]
X1_BD09	2.6468	1.11448	3	[A=255,R=188,G=131,B=161]
X1_BD10	3.55636	-0.206141	3	[A=255,R=188,G=131,B=161]
X1_BD11	2.91977	-0.231503	3	[A=255,R=188,G=131,B=161]
X1_BD12	3.58611	-0.171374	3	[A=255,R=188,G=131,B=161]
X1_BE01	1.28374	-0.186832	1	[A=255,R=148,G=202,B=166]
X1_BE02	-0.449706	1.20682	4	[A=255,R=194,G=108,B=97]
X1_BE03	-0.5161	1.57063	4	[A=255,R=194,G=108,B=97]
X1_BE04	2.1318	1.84776	2	[A=255,R=209,G=183,B=108]
X1_BE05	1.85477	1.4048	2	[A=255,R=209,G=183,B=108]
X1_BE06	2.31736	1.89157	2	[A=255,R=209,G=183,B=108]
X1_BE07	2.48389	1.71101	2	[A=255,R=209,G=183,B=108]
X1_BE08	1.75847	3.36966	3	[A=255,R=188,G=131,B=161]
X1_BE09	2.69783	1.20755	3	[A=255,R=188,G=131,B=161]
X1_BE10	3.47061	-0.267625	3	[A=255,R=188,G=131,B=161]
X1_BE11	3.166	-0.253698	3	[A=255,R=188,G=131,B=161]
X1_BE12	3.18009	0.78128	3	[A=255,R=188,G=131,B=161]
X1_BF01	-0.615946	1.29317	4	[A=255,R=194,G=108,B=97]
X1_BF02	-0.531292	1.50951	4	[A=255,R=194,G=108,B=97]
X1_BF03	1.3899	2.82402	2	[A=255,R=209,G=183,B=108]
X1_BF04	1.53724	2.62551	2	[A=255,R=209,G=183,B=108]
X1_BF05	1.43067	1.11852	2	[A=255,R=209,G=183,B=108]
X1_BF06	1.64217	3.24297	2	[A=255,R=209,G=183,B=108]
X1_BF07	2.08867	2.02746	2	[A=255,R=209,G=183,B=108]
X1_BF08	2.01365	2.06197	3	[A=255,R=188,G=131,B=161]
X1_BF09	2.5803	1.40349	3	[A=255,R=188,G=131,B=161]
X1_BF10	3.40422	-0.355234	3	[A=255,R=188,G=131,B=161]
X1_BF11	3.35231	0.768077	3	[A=255,R=188,G=131,B=161]
X1_BF12	3.70646	0.809178	3	[A=255,R=188,G=131,B=161]
X1_BG01	2.8125	1.17574	3	[A=255,R=188,G=131,B=161]
X1_BG02	1.59293	3.10515	2	[A=255,R=209,G=183,B=108]
X1_BG03	1.60612	3.06784	2	[A=255,R=209,G=183,B=108]
X1_BG04	1.77141	2.54601	2	[A=255,R=209,G=183,B=108]
X1_BG05	1.17124	0.896396	2	[A=255,R=209,G=183,B=108]
X1_BG06	2.05439	1.95709	2	[A=255,R=209,G=183,B=108]
X1_BG07	2.009	2.08522	2	[A=255,R=209,G=183,B=108]
X1_BG08	1.97594	2.28365	3	[A=255,R=188,G=131,B=161]
X1_BG09	2.48652	1.25449	3	[A=255,R=188,G=131,B=161]
X1_BG10	3.44643	-0.360939	3	[A=255,R=188,G=131,B=161]
X1_BG11	3.63538	0.812602	3	[A=255,R=188,G=131,B=161]
X1_BG12	3.69157	0.796572	3	[A=255,R=188,G=131,B=161]
X1_BH03	1.71435	3.06329	2	[A=255,R=209,G=183,B=108]
X1_BH04	1.87623	2.7654	2	[A=255,R=209,G=183,B=108]
X1_BH05	1.8298	2.77632	2	[A=255,R=209,G=183,B=108]
X1_BH06	2.42118	1.76834	2	[A=255,R=209,G=183,B=108]
X1_BH07	1.66232	3.07512	2	[A=255,R=209,G=183,B=108]
X1_BH08	2.77083	1.19839	3	[A=255,R=188,G=131,B=161]
X1_BH09	3.38397	-0.393815	3	[A=255,R=188,G=131,B=161]
X1_BH10	3.50436	-0.352284	3	[A=255,R=188,G=131,B=161]
X1_BH11	3.66549	0.814943	3	[A=255,R=188,G=131,B=161]
X1_BH12	3.76145	0.7531	3	[A=255,R=188,G=131,B=161]
X2_GA01	-2.45519	-1.47585	2	[A=255,R=209,G=183,B=108]
X2_GA02	0.642501	3.63904	2	[A=255,R=209,G=183,B=108]
X2_GA03	0.45512	2.93673	2	[A=255,R=209,G=183,B=108]
X2_GA04	0.87585	2.49258	2	[A=255,R=209,G=183,B=108]
X2_GA05	0.749862	2.77744	2	[A=255,R=209,G=183,B=108]
X2_GA06	0.0313964	2.30813	2	[A=255,R=209,G=183,B=108]
X2_GA07	0.264916	2.98374	2	[A=255,R=209,G=183,B=108]
X2_GA08	-2.75688	-2.27341	6	[A=255,R=191,G=133,B=88]
X2_GA09	-0.465211	0.576531	6	[A=255,R=191,G=133,B=88]
X2_GA10	-0.988324	1.83438	4	[A=255,R=194,G=108,B=97]
X2_GA11	-1.64279	1.61518	4	[A=255,R=194,G=108,B=97]
X2_GA12	-2.79283	-2.12521	4	[A=255,R=194,G=108,B=97]
X2_GB01	0.91265	3.64123	2	[A=255,R=209,G=183,B=108]
X2_GB02	0.721942	3.20616	2	[A=255,R=209,G=183,B=108]
X2_GB03	-1.59262	-3.86708	2	[A=255,R=209,G=183,B=108]
X2_GB04	0.586507	3.24597	2	[A=255,R=209,G=183,B=108]
X2_GB05	0.509444	3.17112	2	[A=255,R=209,G=183,B=108]
X2_GB06	0.995126	3.17924	2	[A=255,R=209,G=183,B=108]
X2_GB07	-2.0846	-2.65674	2	[A=255,R=209,G=183,B=108]
X2_GB08	0.319788	2.6965	2	[A=255,R=209,G=183,B=108]
X2_GB09	-0.429293	0.436468	6	[A=255,R=191,G=133,B=88]
X2_GB10	-0.953123	1.83653	4	[A=255,R=194,G=108,B=97]
X2_GB11	-1.17127	1.7123	4	[A=255,R=194,G=108,B=97]
X2_GB12	-0.955774	2.03418	4	[A=255,R=194,G=108,B=97]
X2_GC01	0.742974	3.65992	2	[A=255,R=209,G=183,B=108]
X2_GC02	0.77901	3.76819	2	[A=255,R=209,G=183,B=108]
X2_GC03	0.539434	3.39102	2	[A=255,R=209,G=183,B=108]
X2_GC04	0.524846	3.37857	2	[A=255,R=209,G=183,B=108]
X2_GC05	0.586204	3.29406	2	[A=255,R=209,G=183,B=108]
X2_GC06	0.718435	2.80265	2	[A=255,R=209,G=183,B=108]
X2_GC07	0.617643	2.89444	2	[A=255,R=209,G=183,B=108]
X2_GC08	-2.72299	-1.94113	2	[A=255,R=209,G=183,B=108]
X2_GC09	-0.284638	2.09807	4	[A=255,R=194,G=108,B=97]
X2_GC10	-0.277936	1.80581	4	[A=255,R=194,G=108,B=97]
X2_GC11	-1.56486	1.74955	4	[A=255,R=194,G=108,B=97]
X2_GC12	-1.55847	1.79243	4	[A=255,R=194,G=108,B=97]
X2_GD01	0.730633	3.75053	2	[A=255,R=209,G=183,B=108]
X2_GD02	0.756065	3.77462	2	[A=255,R=209,G=183,B=108]
X2_GD03	0.346042	3.07826	2	[A=255,R=209,G=183,B=108]
X2_GD04	0.349903	3.12097	2	[A=255,R=209,G=183,B=108]
X2_GD05	1.20996	3.55108	2	[A=255,R=209,G=183,B=108]
X2_GD06	0.822477	2.92944	2	[A=255,R=209,G=183,B=108]
X2_GD07	0.825555	3.88182	2	[A=255,R=209,G=183,B=108]
X2_GD08	-0.100975	2.42061	4	[A=255,R=194,G=108,B=97]
X2_GD09	-0.408849	2.38407	4	[A=255,R=194,G=108,B=97]
X2_GD10	-0.460103	2.30017	4	[A=255,R=194,G=108,B=97]
X2_GD11	-1.64645	1.70355	4	[A=255,R=194,G=108,B=97]
X2_GD12	-1.52214	1.87228	4	[A=255,R=194,G=108,B=97]
X2_GE01	0.842171	3.80467	2	[A=255,R=209,G=183,B=108]
X2_GE02	0.792255	3.09947	2	[A=255,R=209,G=183,B=108]
X2_GE03	3.03064	1.83311	2	[A=255,R=209,G=183,B=108]
X2_GE04	2.92918	2.16608	2	[A=255,R=209,G=183,B=108]
X2_GE08	2.78358	2.38149	4	[A=255,R=194,G=108,B=97]
X2_GE09	-0.431825	2.38086	4	[A=255,R=194,G=108,B=97]
X2_GE10	-0.471467	2.0663	4	[A=255,R=194,G=108,B=97]
X2_GE11	-1.4769	1.83952	4	[A=255,R=194,G=108,B=97]
X2_GE12	-1.52354	-3.97874	1	[A=255,R=148,G=202,B=166]
X2_GF02	1.4272	-0.219676	1	[A=255,R=148,G=202,B=166]
X2_GF03	1.51669	-0.125312	1	[A=255,R=148,G=202,B=166]
X2_GF09	-2.01228	1.22526	1	[A=255,R=148,G=202,B=166]
X2_GF10	-1.67759	-3.79397	1	[A=255,R=148,G=202,B=166]
X2_GF11	-1.73743	1.51847	1	[A=255,R=148,G=202,B=166]
X2_GF12	-1.8517	1.44588	4	[A=255,R=194,G=108,B=97]
X2_GG02	2.95564	1.94218	1	[A=255,R=148,G=202,B=166]
X2_GG12	-1.63386	-3.52093	6	[A=255,R=191,G=133,B=88]
X3_BA01	-2.72048	-2.45208	6	[A=255,R=191,G=133,B=88]
X3_BA02	-3.48761	0.275323	4	[A=255,R=194,G=108,B=97]
X3_BA03	0.676819	-4.71948	5	[A=255,R=108,G=132,B=146]
X3_BA04	0.584324	-4.84935	5	[A=255,R=108,G=132,B=146]
X3_BA05	0.690107	-4.75682	5	[A=255,R=108,G=132,B=146]
X3_BA06	1.21625	-3.89444	5	[A=255,R=108,G=132,B=146]
X3_BA07	0.676313	-4.94829	5	[A=255,R=108,G=132,B=146]
X3_BA08	0.857285	-4.20351	5	[A=255,R=108,G=132,B=146]
X3_BA09	0.894603	-4.24604	5	[A=255,R=108,G=132,B=146]
X3_BA10	0.747707	-4.65297	5	[A=255,R=108,G=132,B=146]
X3_BA11	-1.51334	-3.9133	5	[A=255,R=108,G=132,B=146]
X3_BB01	-3.18654	0.789315	4	[A=255,R=194,G=108,B=97]
X3_BB02	-1.53529	-3.96841	4	[A=255,R=194,G=108,B=97]
X3_BB03	-3.19197	0.96924	4	[A=255,R=194,G=108,B=97]
X3_BB04	-3.12248	1.06951	4	[A=255,R=194,G=108,B=97]
X3_BB05	0.782607	-4.1127	5	[A=255,R=108,G=132,B=146]
X3_BB06	0.545812	-4.11361	5	[A=255,R=108,G=132,B=146]
X3_BB07	0.502703	-4.8774	5	[A=255,R=108,G=132,B=146]
X3_BB08	0.786526	-3.97395	5	[A=255,R=108,G=132,B=146]
X3_BB09	1.27047	-3.91362	5	[A=255,R=108,G=132,B=146]
X3_BB10	0.434284	-4.92296	5	[A=255,R=108,G=132,B=146]
X3_BB11	-1.43674	-3.93201	5	[A=255,R=108,G=132,B=146]
X3_BC01	-2.9788	1.09291	4	[A=255,R=194,G=108,B=97]
X3_BC02	-3.16647	0.930089	4	[A=255,R=194,G=108,B=97]
X3_BC03	-2.7957	0.937554	4	[A=255,R=194,G=108,B=97]
X3_BC04	-3.01164	1.11128	4	[A=255,R=194,G=108,B=97]
X3_BC05	-3.37936	0.591632	4	[A=255,R=194,G=108,B=97]
X3_BC06	0.803397	-3.85962	5	[A=255,R=108,G=132,B=146]
X3_BC07	0.625137	-4.77743	5	[A=255,R=108,G=132,B=146]
X3_BC08	1.51874	-3.71538	5	[A=255,R=108,G=132,B=146]
X3_BC09	1.38379	-3.69249	5	[A=255,R=108,G=132,B=146]
X3_BC10	1.49447	-3.7195	5	[A=255,R=108,G=132,B=146]
X3_BC11	0.558059	-4.90327	5	[A=255,R=108,G=132,B=146]
X3_BD01	-2.70796	-0.529999	4	[A=255,R=194,G=108,B=97]
X3_BD02	-2.84559	0.681184	4	[A=255,R=194,G=108,B=97]
X3_BD03	-2.94495	0.901734	4	[A=255,R=194,G=108,B=97]
X3_BD04	-3.1897	0.664833	4	[A=255,R=194,G=108,B=97]
X3_BD05	-3.01189	0.604651	4	[A=255,R=194,G=108,B=97]
X3_BD06	-1.63083	-3.83004	5	[A=255,R=108,G=132,B=146]
X3_BD07	0.881061	-3.83459	5	[A=255,R=108,G=132,B=146]
X3_BD08	0.674728	-3.96044	5	[A=255,R=108,G=132,B=146]
X3_BD09	1.04714	-3.72364	5	[A=255,R=108,G=132,B=146]
X3_BD10	1.49408	-3.68542	5	[A=255,R=108,G=132,B=146]
X3_BD11	0.624678	-3.52012	5	[A=255,R=108,G=132,B=146]
X3_BE01	-3.09411	-0.35808	4	[A=255,R=194,G=108,B=97]
X3_BE02	-2.90395	-1.43186	4	[A=255,R=194,G=108,B=97]
X3_BE03	-3.22235	0.323281	4	[A=255,R=194,G=108,B=97]
X3_BE04	-3.55311	0.141732	4	[A=255,R=194,G=108,B=97]
X3_BE05	-3.1709	0.427412	4	[A=255,R=194,G=108,B=97]
X3_BE06	0.763261	-0.203377	5	[A=255,R=108,G=132,B=146]
X3_BE07	0.36651	-4.86024	5	[A=255,R=108,G=132,B=146]
X3_BE08	0.49502	-4.98123	5	[A=255,R=108,G=132,B=146]
X3_BE09	0.983285	-3.57385	5	[A=255,R=108,G=132,B=146]
X3_BE10	0.525498	-3.3724	5	[A=255,R=108,G=132,B=146]
X3_BE11	0.483788	-3.13539	5	[A=255,R=108,G=132,B=146]
X3_BF01	-3.34364	0.297892	4	[A=255,R=194,G=108,B=97]
X3_BF02	-2.28113	-2.94758	4	[A=255,R=194,G=108,B=97]
X3_BF03	-3.27654	0.136476	4	[A=255,R=194,G=108,B=97]
X3_BF04	-3.50113	0.0723404	4	[A=255,R=194,G=108,B=97]
X3_BF05	-3.43079	0.124089	4	[A=255,R=194,G=108,B=97]
X3_BF06	-0.857652	-2.13274	4	[A=255,R=194,G=108,B=97]
X3_BF07	0.172267	-3.65768	5	[A=255,R=108,G=132,B=146]
X3_BF08	1.53661	-3.74535	5	[A=255,R=108,G=132,B=146]
X3_BF09	0.786428	-3.52965	5	[A=255,R=108,G=132,B=146]
X3_BF10	-0.174457	-3.42306	5	[A=255,R=108,G=132,B=146]
X3_BF11	0.431311	-3.15687	5	[A=255,R=108,G=132,B=146]
X3_BG01	-2.78074	0.323035	4	[A=255,R=194,G=108,B=97]
X3_BG02	-3.27481	0.0309634	4	[A=255,R=194,G=108,B=97]
X3_BG03	-3.42106	-0.0357678	4	[A=255,R=194,G=108,B=97]
X3_BG04	-3.4594	-0.0857907	4	[A=255,R=194,G=108,B=97]
X3_BG05	-3.27353	0.163381	4	[A=255,R=194,G=108,B=97]
X3_BG06	-3.56202	-0.124469	4	[A=255,R=194,G=108,B=97]
X3_BG07	-0.791746	-3.33779	5	[A=255,R=108,G=132,B=146]
X3_BG08	0.188117	-3.20897	5	[A=255,R=108,G=132,B=146]
X3_BG09	0.574397	-3.40488	5	[A=255,R=108,G=132,B=146]
X3_BG10	0.0163694	-3.18933	5	[A=255,R=108,G=132,B=146]
X3_BG11	0.161715	-3.09458	5	[A=255,R=108,G=132,B=146]
X3_BH01	-2.97631	0.162176	4	[A=255,R=194,G=108,B=97]
X3_BH02	-3.14275	0.205778	4	[A=255,R=194,G=108,B=97]
X3_BH03	-3.04882	-1.26742	4	[A=255,R=194,G=108,B=97]
X3_BH04	-3.30885	-0.505824	4	[A=255,R=194,G=108,B=97]
X3_BH05	-2.99378	0.505368	4	[A=255,R=194,G=108,B=97]
X3_BH06	-3.08286	-0.451535	4	[A=255,R=194,G=108,B=97]
X3_BH07	-1.26577	-3.38162	4	[A=255,R=194,G=108,B=97]
X3_BH08	-0.239649	-2.99339	5	[A=255,R=108,G=132,B=146]
X3_BH09	-0.162863	-2.91473	5	[A=255,R=108,G=132,B=146]
X3_BH10	-0.899042	-3.42861	5	[A=255,R=108,G=132,B=146]
X3_BH11	0.25682	-3.14194	5	[A=255,R=108,G=132,B=146]
X3_BH12	-0.057443	-3.17098	3	[A=255,R=188,G=131,B=161]
X4_BA02	-1.67872	-3.83429	6	[A=255,R=191,G=133,B=88]
X4_BA03	-0.641227	-2.79946	6	[A=255,R=191,G=133,B=88]
X4_BA04	-0.512704	-2.78631	6	[A=255,R=191,G=133,B=88]
X4_BA05	-1.90167	-2.53612	6	[A=255,R=191,G=133,B=88]
X4_BA06	-1.78939	-2.04716	6	[A=255,R=191,G=133,B=88]
X4_BA07	-2.69616	-2.17895	6	[A=255,R=191,G=133,B=88]
X4_BA08	-2.2801	-1.46986	6	[A=255,R=191,G=133,B=88]
X4_BA09	-0.44862	0.0527129	6	[A=255,R=191,G=133,B=88]
X4_BA10	-2.62454	-1.92865	6	[A=255,R=191,G=133,B=88]
X4_BA11	-2.64994	-2.14864	6	[A=255,R=191,G=133,B=88]
X4_BA12	-2.60585	-2.50469	6	[A=255,R=191,G=133,B=88]
X4_BB02	0.569952	-0.0679527	6	[A=255,R=191,G=133,B=88]
X4_BB03	0.701655	-0.514477	6	[A=255,R=191,G=133,B=88]
X4_BB04	-1.91011	-2.84625	6	[A=255,R=191,G=133,B=88]
X4_BB05	0.668039	-0.109173	6	[A=255,R=191,G=133,B=88]
X4_BB06	-2.08547	-1.11923	6	[A=255,R=191,G=133,B=88]
X4_BB07	-2.27487	-1.87224	6	[A=255,R=191,G=133,B=88]
X4_BB08	-2.14936	-1.11354	6	[A=255,R=191,G=133,B=88]
X4_BB09	-0.0847668	-0.261188	6	[A=255,R=191,G=133,B=88]
X4_BB10	-2.37701	-1.71593	6	[A=255,R=191,G=133,B=88]
X4_BB11	-1.53739	-3.87328	6	[A=255,R=191,G=133,B=88]
X4_BB12	-1.93424	-3.15691	6	[A=255,R=191,G=133,B=88]
X4_BC01	-1.97789	-2.73427	6	[A=255,R=191,G=133,B=88]
X4_BC02	0.196696	-0.378899	6	[A=255,R=191,G=133,B=88]
X4_BC03	0.599232	-0.403717	6	[A=255,R=191,G=133,B=88]
X4_BC04	-1.57354	-1.85623	6	[A=255,R=191,G=133,B=88]
X4_BC05	-1.63359	-1.09169	6	[A=255,R=191,G=133,B=88]
X4_BC06	-1.85357	-1.1558	6	[A=255,R=191,G=133,B=88]
X4_BC07	-2.3369	-2.0726	6	[A=255,R=191,G=133,B=88]
X4_BC08	-2.56041	-0.757059	6	[A=255,R=191,G=133,B=88]
X4_BC09	-0.0524632	-0.238815	6	[A=255,R=191,G=133,B=88]
X4_BC10	-2.23727	-1.34003	6	[A=255,R=191,G=133,B=88]
X4_BC11	-1.50257	-1.43749	6	[A=255,R=191,G=133,B=88]
X4_BC12	-2.44231	-2.43422	6	[A=255,R=191,G=133,B=88]
X4_BD01	-1.76765	-1.95483	6	[A=255,R=191,G=133,B=88]
X4_BD02	0.19092	-0.299063	6	[A=255,R=191,G=133,B=88]
X4_BD03	0.664094	-0.390204	6	[A=255,R=191,G=133,B=88]
X4_BD04	0.582511	-0.0954363	6	[A=255,R=191,G=133,B=88]
X4_BD05	-1.48469	-0.804364	6	[A=255,R=191,G=133,B=88]
X4_BD06	-1.58699	-0.984545	6	[A=255,R=191,G=133,B=88]
X4_BD07	-2.37896	-1.9361	6	[A=255,R=191,G=133,B=88]
X4_BD08	-2.31551	-2.4263	6	[A=255,R=191,G=133,B=88]
X4_BD09	-0.368322	-0.0634782	6	[A=255,R=191,G=133,B=88]
X4_BD10	-2.36925	-2.48779	6	[A=255,R=191,G=133,B=88]
X4_BD11	-2.34577	-2.29469	6	[A=255,R=191,G=133,B=88]
X4_BD12	-2.41789	-1.99642	6	[A=255,R=191,G=133,B=88]
X4_BE01	-2.00811	-1.8517	6	[A=255,R=191,G=133,B=88]
X4_BE02	0.487849	0.0376981	6	[A=255,R=191,G=133,B=88]
X4_BE03	-1.54035	-3.6523	6	[A=255,R=191,G=133,B=88]
X4_BE04	0.541568	0.0953682	6	[A=255,R=191,G=133,B=88]
X4_BE05	-1.40379	-0.684353	6	[A=255,R=191,G=133,B=88]
X4_BE06	-0.963574	0.82774	6	[A=255,R=191,G=133,B=88]
X4_BE07	-1.99407	-0.607998	6	[A=255,R=191,G=133,B=88]
X4_BE08	-2.14588	-1.04311	6	[A=255,R=191,G=133,B=88]
X4_BE09	-0.410071	0.116777	6	[A=255,R=191,G=133,B=88]
X4_BE10	-2.32292	-0.596924	6	[A=255,R=191,G=133,B=88]
X4_BE11	-2.24181	0.0885546	6	[A=255,R=191,G=133,B=88]
X4_BE12	-1.81421	0.26542	4	[A=255,R=194,G=108,B=97]
X4_BF01	0.845231	1.46912	6	[A=255,R=191,G=133,B=88]
X4_BF02	0.938168	0.736197	6	[A=255,R=191,G=133,B=88]
X4_BF03	0.769576	0.228284	6	[A=255,R=191,G=133,B=88]
X4_BF04	-1.90033	0.571604	6	[A=255,R=191,G=133,B=88]
X4_BF05	-1.85774	-0.479257	6	[A=255,R=191,G=133,B=88]
X4_BF06	-0.284216	0.936803	6	[A=255,R=191,G=133,B=88]
X4_BF07	-0.591538	0.899699	6	[A=255,R=191,G=133,B=88]
X4_BF08	-1.75522	0.406653	6	[A=255,R=191,G=133,B=88]
X4_BF09	-0.433107	0.357958	6	[A=255,R=191,G=133,B=88]
X4_BF10	-2.48431	-0.331003	6	[A=255,R=191,G=133,B=88]
X4_BF11	-2.28843	-0.357389	6	[A=255,R=191,G=133,B=88]
X4_BF12	-2.32562	-0.231484	4	[A=255,R=194,G=108,B=97]
X4_BG01	0.934671	0.909017	2	[A=255,R=209,G=183,B=108]
X4_BG02	0.958532	0.748106	2	[A=255,R=209,G=183,B=108]
X4_BG03	0.957145	0.56279	2	[A=255,R=209,G=183,B=108]
X4_BG04	1.01529	0.566879	6	[A=255,R=191,G=133,B=88]
X4_BG05	-2.59503	-1.02763	2	[A=255,R=209,G=183,B=108]
X4_BG06	-0.426378	1.2026	6	[A=255,R=191,G=133,B=88]
X4_BG07	-1.91109	0.407435	6	[A=255,R=191,G=133,B=88]
X4_BG08	-0.777109	1.05176	6	[A=255,R=191,G=133,B=88]
X4_BG09	-0.388345	0.52903	6	[A=255,R=191,G=133,B=88]
X4_BG10	-2.21595	0.599058	4	[A=255,R=194,G=108,B=97]
X4_BG11	-2.18961	-0.40551	4	[A=255,R=194,G=108,B=97]
X4_BG12	-2.06205	0.233366	4	[A=255,R=194,G=108,B=97]
X4_BH01	0.811089	0.822945	2	[A=255,R=209,G=183,B=108]
X4_BH02	0.859702	0.612972	2	[A=255,R=209,G=183,B=108]
X4_BH03	0.884551	0.677939	2	[A=255,R=209,G=183,B=108]
X4_BH04	0.741178	0.783739	2	[A=255,R=209,G=183,B=108]
X4_BH05	0.476784	2.45081	2	[A=255,R=209,G=183,B=108]
X4_BH06	-0.314776	0.713521	6	[A=255,R=191,G=133,B=88]
X4_BH07	-0.208301	1.27162	6	[A=255,R=191,G=133,B=88]
X4_BH08	-2.08338	0.41124	4	[A=255,R=194,G=108,B=97]
X4_BH09	-0.547554	1.13779	4	[A=255,R=194,G=108,B=97]
X4_BH10	-1.70451	0.760909	4	[A=255,R=194,G=108,B=97]
X4_BH11	-2.30046	-0.108714	4	[A=255,R=194,G=108,B=97]
X4_BH12	-1.9242	0.64036	4	[A=255,R=194,G=108,B=97]

## Sheet: Figure 4c
Sample	UMAP1 (x)	UMAP2 (y)	Cluster	Color
X01	1.79083	-1.6885	3	[A=255,R=66,G=153,B=115]
X02	1.55683	-1.72156	3	[A=255,R=66,G=153,B=115]
X03	1.61342	-1.37368	3	[A=255,R=66,G=153,B=115]
X04	1.71404	-1.46541	3	[A=255,R=66,G=153,B=115]
X05	1.5276	-1.54564	3	[A=255,R=66,G=153,B=115]
X06	1.35605	-1.69206	3	[A=255,R=66,G=153,B=115]
X07	1.39886	-1.05534	3	[A=255,R=66,G=153,B=115]
X08	1.0329	-0.837462	3	[A=255,R=66,G=153,B=115]
X09	0.711939	-0.746901	3	[A=255,R=66,G=153,B=115]
X10	0.959583	-1.04266	3	[A=255,R=66,G=153,B=115]
X11	0.812751	-1.28846	3	[A=255,R=66,G=153,B=115]
X12	0.706264	-0.983053	3	[A=255,R=66,G=153,B=115]
X13	0.322598	-4.15963	4	[A=255,R=255,G=127,B=0]
X14	0.133249	-3.94674	4	[A=255,R=255,G=127,B=0]
X15	0.477391	-4.68307	7	[A=255,R=166,G=86,B=40]
X16	0.205666	-4.43388	4	[A=255,R=255,G=127,B=0]
X17	1.41564	-3.27854	0	[A=255,R=228,G=26,B=28]
X18	1.74696	-2.28266	2	[A=255,R=55,G=126,B=184]
X19	0.99979	-4.65279	7	[A=255,R=166,G=86,B=40]
X20	0.980241	-4.60085	7	[A=255,R=166,G=86,B=40]
X21	1.17701	-4.86063	7	[A=255,R=166,G=86,B=40]
X22	1.39898	-3.80575	5	[A=255,R=255,G=255,B=51]
X23	2.08881	-3.56527	5	[A=255,R=255,G=255,B=51]
X24	1.67181	-3.5291	5	[A=255,R=255,G=255,B=51]
X25	0.451833	-3.76507	4	[A=255,R=255,G=127,B=0]
X26	0.701908	-3.42869	4	[A=255,R=255,G=127,B=0]
X27	0.587568	-4.01297	4	[A=255,R=255,G=127,B=0]
X28	0.386089	-4.46965	4	[A=255,R=255,G=127,B=0]
X29	0.775015	-4.26929	4	[A=255,R=255,G=127,B=0]
X30	1.05064	-3.81999	4	[A=255,R=255,G=127,B=0]
X31	1.53237	-3.18158	5	[A=255,R=255,G=255,B=51]
X32	1.27124	-4.20239	7	[A=255,R=166,G=86,B=40]
X33	1.87683	-3.51107	5	[A=255,R=255,G=255,B=51]
X34	2.00981	-3.75199	5	[A=255,R=255,G=255,B=51]
X35	1.5687	-3.92876	5	[A=255,R=255,G=255,B=51]
X36	0.729949	-4.95811	7	[A=255,R=166,G=86,B=40]
X37	1.83218	-0.738401	2	[A=255,R=55,G=126,B=184]
X38	1.74037	-0.592183	2	[A=255,R=55,G=126,B=184]
X39	1.36453	-0.361962	2	[A=255,R=55,G=126,B=184]
X40	1.54264	-0.38316	2	[A=255,R=55,G=126,B=184]
X41	1.31611	-0.0788315	2	[A=255,R=55,G=126,B=184]
X42	1.1757	0.314666	2	[A=255,R=55,G=126,B=184]
X43	1.50761	0.445663	2	[A=255,R=55,G=126,B=184]
X44	1.43601	0.141283	2	[A=255,R=55,G=126,B=184]
X45	1.26135	0.678572	2	[A=255,R=55,G=126,B=184]
X46	0.948744	0.745267	2	[A=255,R=55,G=126,B=184]
X47	0.861707	1.00548	2	[A=255,R=55,G=126,B=184]
X48	0.703441	0.891832	2	[A=255,R=55,G=126,B=184]
X49	0.744867	0.0223957	2	[A=255,R=55,G=126,B=184]
X50	-2.9087	1.98542	1	[A=255,R=133,G=76,B=110]
X51	-2.89035	1.89603	1	[A=255,R=133,G=76,B=110]
X52	-3.06231	2.02756	1	[A=255,R=133,G=76,B=110]
X53	-2.80973	1.83181	1	[A=255,R=133,G=76,B=110]
X54	0.191683	2.01005	8	[A=255,R=253,G=180,B=98]
X55	-0.536436	1.61507	1	[A=255,R=133,G=76,B=110]
X56	-0.279466	1.51154	1	[A=255,R=133,G=76,B=110]
X57	-0.313291	1.35496	1	[A=255,R=133,G=76,B=110]
X58	-0.737595	1.46737	1	[A=255,R=133,G=76,B=110]
X59	-0.222665	1.78412	1	[A=255,R=133,G=76,B=110]
X60	-0.230873	1.15072	8	[A=255,R=253,G=180,B=98]
X61	-2.50467	2.36425	1	[A=255,R=133,G=76,B=110]
X62	-1.63428	2.22731	1	[A=255,R=133,G=76,B=110]
X63	-2.51895	2.23498	1	[A=255,R=133,G=76,B=110]
X64	-2.64277	2.44962	1	[A=255,R=133,G=76,B=110]
X65	-2.71029	2.34903	1	[A=255,R=133,G=76,B=110]
X66	-2.06983	2.43105	1	[A=255,R=133,G=76,B=110]
X67	-0.923594	1.42392	1	[A=255,R=133,G=76,B=110]
X68	-0.0113745	1.81062	8	[A=255,R=253,G=180,B=98]
X69	-0.877449	1.14686	1	[A=255,R=133,G=76,B=110]
X70	-0.819167	1.99992	1	[A=255,R=133,G=76,B=110]
X71	-1.15438	1.89282	1	[A=255,R=133,G=76,B=110]
X72	-1.0628	1.60302	1	[A=255,R=133,G=76,B=110]
X73	-1.15238	2.67633	1	[A=255,R=133,G=76,B=110]
X74	0.263508	2.24906	8	[A=255,R=253,G=180,B=98]
X75	-2.27717	1.85358	1	[A=255,R=133,G=76,B=110]
X76	-1.29004	2.39469	1	[A=255,R=133,G=76,B=110]
X77	-1.91268	2.40339	1	[A=255,R=133,G=76,B=110]
X78	-2.12391	2.06908	1	[A=255,R=133,G=76,B=110]
X79	-1.06023	2.48406	1	[A=255,R=133,G=76,B=110]
X80	0.0969551	2.53509	8	[A=255,R=253,G=180,B=98]
X81	-0.58604	2.83021	1	[A=255,R=133,G=76,B=110]
X82	-0.424392	2.6291	1	[A=255,R=133,G=76,B=110]
X83	-0.907734	2.85937	1	[A=255,R=133,G=76,B=110]
X84	-0.190942	2.93161	1	[A=255,R=133,G=76,B=110]
X85	-1.87893	1.74225	1	[A=255,R=133,G=76,B=110]
X86	-1.31274	3.34053	6	[A=255,R=217,G=112,B=138]
X87	-1.23356	3.5313	6	[A=255,R=217,G=112,B=138]
X88	-2.06532	2.78443	6	[A=255,R=217,G=112,B=138]
X89	-1.04117	3.5689	6	[A=255,R=217,G=112,B=138]
X90	-1.40032	2.88666	1	[A=255,R=133,G=76,B=110]
X91	-1.33931	2.85014	1	[A=255,R=133,G=76,B=110]
X92	-0.0974151	2.94248	1	[A=255,R=133,G=76,B=110]
X93	-0.518816	3.32056	6	[A=255,R=217,G=112,B=138]
X94	-1.4279	3.56067	6	[A=255,R=217,G=112,B=138]
X95	-0.248522	3.00741	1	[A=255,R=133,G=76,B=110]
X96	-0.318044	2.4296	1	[A=255,R=133,G=76,B=110]

## Sheet: Figure 4d
Protein IDs	Majority protein IDs	Protein names	Gene names	-Log Student's T-test p-value 3_1	Student's T-test q-value 3_1	Student's T-test Difference 3_1	Student's T-test Significant 3_1
A0A024R4E5;Q00341;Q00341-2;H0Y394;H7C0A4;H7C2D1;C9JIZ1;C9J5E5;C9JZI8;H7BZC3;C9JHZ8;C9JES8;C9JHS7;C9JK79;C9JT62;C9JHN6;C9JEJ8;C9JBS3;C9JQ82;C9JMQ6;C9J739;C9JHS9	A0A024R4E5;Q00341;Q00341-2;H0Y394	Vigilin	HDLBP	3.5873	0.00658333	-0.554137	+
A0A024RA52;P25787;C9JCK5;H3BT36;H7C402	A0A024RA52;P25787;C9JCK5	Proteasome subunit alpha type;Proteasome subunit alpha type-2	PSMA2	5.39907	0.000436975	-0.908679	+
A0A075B6N8;P01860	A0A075B6N8;P01860	Ig gamma-3 chain C region	IGHG3	2.91313	0.0207853	1.35035	+
A0A087WYJ9;A0A075B6N9;P01871;A0A1B0GUU9;P01871-2;P04220	A0A087WYJ9;A0A075B6N9;P01871;A0A1B0GUU9;P01871-2;P04220	Ig mu chain C region;Ig mu heavy chain disease protein	IGHM	3.71447	0.00558525	2.20131	+
A0A087WUQ6;P07203;P07203-2	A0A087WUQ6;P07203	Glutathione peroxidase;Glutathione peroxidase 1	GPX1	4.13049	0.00278261	-0.573851	+
E7ETK0;A0A087WUS0;P62847-2;P62847-3;P62847;P62847-4	E7ETK0;A0A087WUS0;P62847-2;P62847-3;P62847;P62847-4	40S ribosomal protein S24	RPS24	3.80106	0.00474641	-0.960585	+
A0A087WW43;Q06033-2;Q06033;E7ET33;CON__Q0V8M9	A0A087WW43;Q06033-2;Q06033;E7ET33	Inter-alpha-trypsin inhibitor heavy chain H3	ITIH3	2.84608	0.0233048	1.52917	+
A0A087WWS1;Q96FV9;R4GN58;R4GMN4;A0A087WY84;Q96FV9-2;A0A087WXB4;Q2TB10	A0A087WWS1;Q96FV9	THO complex subunit 1	THOC1	2.92955	0.0203061	-0.407358	+
A0A087WXL6;Q9H270;B7Z879;A0A0G2JS92	A0A087WXL6;Q9H270;B7Z879;A0A0G2JS92	Vacuolar protein sorting-associated protein 11 homolog	VPS11	2.53224	0.0396757	0.338788	+
A0A087WZT2;Q6UX53	A0A087WZT2;Q6UX53	Methyltransferase-like protein 7B	METTL7B	6.10297	0.000255319	1.36222	+
A0A087X0H9;Q5T8P6-3;Q5T8P6-2;Q5T8P6;Q5T8P6-6;Q5T8P6-5;Q5T8P6-4	A0A087X0H9;Q5T8P6-3;Q5T8P6-2;Q5T8P6;Q5T8P6-6;Q5T8P6-5;Q5T8P6-4	RNA-binding protein 26	RBM26	3.55898	0.0068755	0.41068	+
A0A087X1E4;P53365-2;P53365-3;P53365;E9PPY7;E9PRV8	A0A087X1E4;P53365-2;P53365-3;P53365	Arfaptin-2	ARFIP2	3.69046	0.00570404	-1.0626	+
F8W8M4;A0A0A0MRL6;O14639-2;O14639-6;O14639;J3QSX6;O14639-4;O14639-3;O14639-5;H0Y7N6;F6XFR5	F8W8M4;A0A0A0MRL6;O14639-2;O14639-6;O14639;J3QSX6;O14639-4;O14639-3;O14639-5	Actin-binding LIM protein 1	ABLIM1	6.58278	0	-1.20243	+
P01857;A0A0A0MS08;A0A0A0MS07	P01857;A0A0A0MS08;A0A0A0MS07	Ig gamma-1 chain C region	IGHG1	2.9234	0.0205368	1.18275	+
A0A0A0MS45;J3KNI1;Q9H9E3;Q9H9E3-2;E9PRT5;H3BSD2;H3BMV9;Q9H9E3-3;J3QLW1;H3BQB2	A0A0A0MS45;J3KNI1;Q9H9E3;Q9H9E3-2;E9PRT5;H3BSD2;H3BMV9;Q9H9E3-3	Conserved oligomeric Golgi complex subunit 4	COG4	3.40883	0.00848921	-0.698849	+
A0A0A0MSA7;A0A0U1RQK7;O43432;O43432-3;O43432-4;O43432-2	A0A0A0MSA7;A0A0U1RQK7;O43432;O43432-3;O43432-4	Eukaryotic translation initiation factor 4 gamma 3	EIF4G3	3.01682	0.0174576	-0.528308	+
A0A0A0MT09;Q12972-2;Q12972	A0A0A0MT09;Q12972-2;Q12972	Nuclear inhibitor of protein phosphatase 1;Activator of RNA decay	PPP1R8	2.70997	0.0286469	-0.648231	+
A0A0A0MT83;P26440;P26440-2;H0YN10;H7C4G6;A0A087WVD3;H0YKV0;H0YLC3	A0A0A0MT83;P26440;P26440-2;H0YN10;H7C4G6	Isovaleryl-CoA dehydrogenase, mitochondrial	IVD	2.5381	0.0393987	0.41045	+
A0A0A0MTH0;Q8N0W4;Q8N0W4-2;Q8NFZ3-2;Q8NFZ3;A6NMU8	A0A0A0MTH0;Q8N0W4;Q8N0W4-2;Q8NFZ3-2;Q8NFZ3;A6NMU8	Neuroligin-4, X-linked;Neuroligin-4, Y-linked	NLGN4X;NLGN4Y	5.10081	0.00055814	0.993632	+
A0A0R4J2G3;A0A0A0MTJ9;Q6PIU2;Q6PIU2-2;H7C046;Q6PIU2-3	A0A0R4J2G3;A0A0A0MTJ9;Q6PIU2;Q6PIU2-2;H7C046;Q6PIU2-3	Neutral cholesterol ester hydrolase 1	NCEH1	9.27903	0	1.04789	+
A0A0B4J231;B9A064;A0A075B6K8;P0CG04	A0A0B4J231;B9A064;A0A075B6K8;P0CG04	Immunoglobulin lambda-like polypeptide 5;Ig lambda-1 chain C regions	IGLL5;IGLC1	4.71342	0.00117007	1.90585	+
A0A0C4DFP4;Q96IV0-2;Q96IV0;Q96IV0-3;Q96IV0-5;H0Y2P2;Q96IV0-4	A0A0C4DFP4;Q96IV0-2;Q96IV0;Q96IV0-3;Q96IV0-5;H0Y2P2	Peptide-N(4)-(N-acetyl-beta-glucosaminyl)asparagine amidase	NGLY1	2.87218	0.0223179	-0.399878	+
Q8NF91;A0A0C4DG40;Q8NF91-4;E7ENN3;Q8NF91-8;Q8NF91-2;H0Y325;Q8NF91-7;H0Y326;Q8NF91-11;Q8NF91-3;Q8NF91-12;A0A0C4DH48;Q8NF91-10;Q8NF91-5;F5H6R8;F5GXQ8;F5H422;H0YGD3	Q8NF91;A0A0C4DG40;Q8NF91-4;E7ENN3;Q8NF91-8;Q8NF91-2	Nesprin-1	SYNE1	4.25618	0.00233143	1.16104	+
A0A0C4DH41;P01825;P06331;P01824;A0A0J9YWU9;A0A087WW49;A0A075B6R2;A0A087WSY4	A0A0C4DH41;P01825;P06331;P01824;A0A0J9YWU9	Ig heavy chain V-II region NEWM;Ig heavy chain V-II region ARH-77;Ig heavy chain V-II region WAH	IGHV4-61	2.44135	0.045748	1.62573	+
A0A0D9SG12;A0A0D9SFB3;O00571;A0A0D9SF53;O00571-2;O15523;O15523-2;A0A0J9YVQ7;A0A087WVZ1;O15523-3;A0A087WX09;B4DLA0;C9J081;D6RCM4;Q9NQI0-3;Q9NQI0-2;Q9NQI0-4;Q9NQI0;C9J8G5;H0Y960;A0A0J9YYH6	A0A0D9SG12;A0A0D9SFB3;O00571;A0A0D9SF53;O00571-2;O15523;O15523-2	ATP-dependent RNA helicase DDX3X;ATP-dependent RNA helicase DDX3Y	DDX3X;DDX3Y	2.70563	0.0288416	0.453847	+
A0A0D9SF70;G5E9L0;Q8N6H7;Q8N6H7-2;E9PQP3;H0YDN9;E9PMU9;E9PIY6;E9PMR9;E9PM63;H0YF45;H0YDX1;E9PJT7;E9PK28;E9PN48	A0A0D9SF70;G5E9L0;Q8N6H7;Q8N6H7-2;E9PQP3;H0YDN9	ADP-ribosylation factor GTPase-activating protein 2	ARFGAP2	2.39216	0.0497241	-0.412154	+
A0A0D9SFL2;M0QYH2;Q96T60;Q96T60-2;M0R3C8;M0QYI1;A0A0D9SEV0;M0R000;A0A0D9SFD6;A0A1B0GW17;M0R097;A0A1B0GU66	A0A0D9SFL2;M0QYH2;Q96T60;Q96T60-2;M0R3C8;M0QYI1	Bifunctional polynucleotide phosphatase/kinase;Polynucleotide 3-phosphatase;Polynucleotide 5-hydroxyl-kinase	PNKP	2.7082	0.0286455	0.322412	+
A0A140T8Z0;A0A0G2JH68;O60610-2;O60610-3;O60610;H9KV28;B4E2I7;E5RJ79	A0A140T8Z0;A0A0G2JH68;O60610-2;O60610-3;O60610;H9KV28	Protein diaphanous homolog 1	DIAPH1	7.58059	0	-1.46582	+
A0A0G2JPR0;A0A140TA49;CON__ENSEMBL:ENSBTAP00000007350;CON__P01030	A0A0G2JPR0;A0A140TA49			2.79272	0.0254696	1.15659	+
A0A0J9YVT0;A0A0C4DH42;A0A075B6Q5	A0A0J9YVT0;A0A0C4DH42		IGHV3-66	3.36864	0.00923944	1.52155	+
A0A1B0GUC3;A0A1B0GV98;A0A1B0GTC5;A0A1B0GU26;A0A1B0GTC3;A0A1B0GVH5;Q9C0B1;A0A1B0GTY1;A0A1B0GTI3;A0A1B0GUY7;A0A1B0GTZ8;Q9C0B1-4;F8WCB8;X6R3I0;Q9C0B1-2	A0A1B0GUC3;A0A1B0GV98;A0A1B0GTC5;A0A1B0GU26;A0A1B0GTC3;A0A1B0GVH5;Q9C0B1;A0A1B0GTY1	Alpha-ketoglutarate-dependent dioxygenase FTO	FTO	5.34264	0.000429752	-0.674054	+
A0A1B0GW37;A0A1B0GU97;O00712;Q5VW30;Q5VW27;A0A1B0GWI9;A0A0A0MRX8;A0A1B0GWJ4;Q5VW26;U3KQE8;O00712-4;O00712-5;A0A1B0GVN4;Q5W0Y9;A0A087WXP2;A0A1B0GTC1;O00712-2;U3KPY9;A0A1B0GWB8;Q5VW31;O00712-6	A0A1B0GW37;A0A1B0GU97;O00712;Q5VW30;Q5VW27;A0A1B0GWI9;A0A0A0MRX8;A0A1B0GWJ4;Q5VW26;U3KQE8;O00712-4;O00712-5;A0A1B0GVN4;Q5W0Y9;A0A087WXP2;A0A1B0GTC1;O00712-2;U3KPY9	Nuclear factor 1 B-type;Nuclear factor 1	NFIB	2.4143	0.0481167	0.543076	+
A3KMH1;A3KMH1-3;A3KMH1-2	A3KMH1;A3KMH1-3;A3KMH1-2	von Willebrand factor A domain-containing protein 8	VWA8	3.0029	0.017916	0.415701	+
A6NFV8;Q96EV8;D6RAX1;D6RAR7;D6RJC6;D6RCT8;A0A087WYP9;Q96EV8-3;Q96EV8-2	A6NFV8;Q96EV8;D6RAX1;D6RAR7;D6RJC6;D6RCT8;A0A087WYP9;Q96EV8-3;Q96EV8-2	Dysbindin	DTNBP1	3.58088	0.0066281	-1.10896	+
Q49AN9;F5H013;P62308;A8MWD9	Q49AN9;F5H013;P62308;A8MWD9	Small nuclear ribonucleoprotein G;Putative small nuclear ribonucleoprotein G-like protein 15	SNRPG;SNRPGP15	2.8609	0.0226701	-0.518678	+
B1ANH5;Q16774;B1ANH0;B1ANH6;B1ANH2;Q16774-2;B1ANG9;B1ANH3;Q16774-3	B1ANH5;Q16774;B1ANH0;B1ANH6;B1ANH2;Q16774-2;B1ANG9;B1ANH3;Q16774-3	Guanylate kinase	GUK1	3.64677	0.00607018	-0.596904	+
B4DHE8;Q96DH6-2;Q96DH6;J3KTC1;B4DM51;Q96DH6-3;J3QKT5	B4DHE8;Q96DH6-2;Q96DH6;J3KTC1;B4DM51;Q96DH6-3	RNA-binding protein Musashi homolog 2	MSI2	3.50307	0.00727692	1.58731	+
B4DY09;Q12905;X6R6Z1;A0A0A0MRL0	B4DY09;Q12905	Interleukin enhancer-binding factor 2	ILF2	3.29887	0.0104737	-0.637391	+
B4E1Z4;E7ETN3;P00751;H7C5H1;A0A0G2JH38;P00751-2;E9PDZ0;H7C526;A0A0G2JJM0;Q5ST52;C9JRT3;H0Y868;F2Z3N2;F8WCJ9;Q8N6L6;A0A0G2JK28;CON__Q3KUS7	B4E1Z4;E7ETN3;P00751;H7C5H1	Complement factor B;Complement factor B Ba fragment;Complement factor B Bb fragment	CFB	2.81449	0.0248296	1.3041	+
H0Y9V7;B4E2Q0;P98194-2;P98194-4;P98194;P98194-3;P98194-5;P98194-8;P98194-9;P98194-6;P98194-7;H0Y8X9;H0Y9S7	H0Y9V7;B4E2Q0;P98194-2;P98194-4;P98194;P98194-3;P98194-5;P98194-8;P98194-9;P98194-6;P98194-7	Calcium-transporting ATPase;Calcium-transporting ATPase type 2C member 1	ATP2C1	2.75646	0.0269785	-0.35352	+
B7WPE2;Q32P44;G3V1D0;H0Y3M3;Q32P44-2;G3V195;C9J6V3;E9PJV5;E9PSB4;H7C355;Q32P44-3	B7WPE2;Q32P44;G3V1D0;H0Y3M3;Q32P44-2;G3V195	Echinoderm microtubule-associated protein-like 3	EML3	3.43982	0.008	-0.56149	+
B7Z6D5;Q96GQ7;A0A087X059;A0A087WYH5	B7Z6D5;Q96GQ7	Probable ATP-dependent RNA helicase DDX27	DDX27	2.55345	0.0385232	-0.498609	+
C9J0K6;P30626-2;P30626;P30626-3;B4DHQ6	C9J0K6;P30626-2;P30626;P30626-3	Sorcin	SRI	4.56984	0.00151899	0.924356	+
J3KPK1;C9JFZ1;O43426-4;O43426-2;H7BZC2	J3KPK1;C9JFZ1;O43426-4;O43426-2	Synaptojanin-1	SYNJ1	2.48026	0.043022	-0.591255	+
C9JV77;P02765	C9JV77;P02765	Alpha-2-HS-glycoprotein;Alpha-2-HS-glycoprotein chain A;Alpha-2-HS-glycoprotein chain B	AHSG	3.11082	0.0151098	0.992549	+
O60716;C9JZR2;O60716-3;O60716-5;O60716-2;O60716-6;O60716-7;O60716-8;O60716-4;O60716-17;O60716-9;O60716-10;O60716-11;O60716-13;O60716-18;O60716-21;O60716-19;O60716-16;O60716-20;O60716-22;O60716-14;O60716-12;O60716-24;O60716-23;O60716-15;O60716-29;O60716-27;O60716-26;O60716-25;O60716-32;O60716-31;O60716-30;O60716-28;E9PRE2;H0YC95;E9PKY0;E9PKL1	O60716;C9JZR2;O60716-3;O60716-5;O60716-2;O60716-6;O60716-7;O60716-8;O60716-4;O60716-17;O60716-9;O60716-10;O60716-11;O60716-13;O60716-18;O60716-21;O60716-19;O60716-16;O60716-20;O60716-22;O60716-14;O60716-12;O60716-24;O60716-23;O60716-15;O60716-29;O60716-27;O60716-26;O60716-25;O60716-32;O60716-31;O60716-30;O60716-28	Catenin delta-1	CTNND1	3.36384	0.00928671	-0.684138	+
D6RGI3;D6RER5;Q9NVA2;Q9NVA2-2;D6RDU5;H0Y961;D6RDP1;D6R9Y6;H0Y9G8	D6RGI3;D6RER5;Q9NVA2;Q9NVA2-2;D6RDU5	Septin-11	40787	3.14884	0.0138585	0.467083	+
D6RGG3;Q99715;Q99715-4;A0A087X0A8;Q99715-2;H0Y4P7;H0Y5N9;H0Y991	D6RGG3;Q99715;Q99715-4;A0A087X0A8;Q99715-2	Collagen alpha-1(XII) chain	COL12A1	5.39971	0.000440678	4.15002	+
E5RHG8;Q15369;Q15369-2;R4GMY8	E5RHG8;Q15369;Q15369-2;R4GMY8	Transcription elongation factor B polypeptide 1	TCEB1	3.0921	0.015697	0.690808	+
G5E9Q7;E7EQB8;P51553-2;P51553;H7C1W2;E9PF84;H0Y5Q7	G5E9Q7;E7EQB8;P51553-2;P51553;H7C1W2;E9PF84	Isocitrate dehydrogenase [NAD] subunit, mitochondrial;Isocitrate dehydrogenase [NAD] subunit gamma, mitochondrial	IDH3G	4.75871	0.00109859	-0.82051	+
E7EQR4;P15311	E7EQR4;P15311	Ezrin	EZR	2.9839	0.0185374	-0.730518	+
F8W7U3;E7ESD2;Q641Q2-2;Q641Q2;A0A087WYF6	F8W7U3;E7ESD2;Q641Q2-2;Q641Q2;A0A087WYF6	WASH complex subunit FAM21A	FAM21A	2.9746	0.0187989	-0.383966	+
E7EU96;P68400;Q8NEV1;P68400-2;V9GYA2;V9GY80;A0A087WY74	E7EU96;P68400;Q8NEV1	Casein kinase II subunit alpha;Casein kinase II subunit alpha 3	CSNK2A1;CSNK2A3	5.92905	0.00039604	-1.28339	+
E9PD68;Q14194;Q14194-2	E9PD68;Q14194;Q14194-2	Dihydropyrimidinase-related protein 1	CRMP1	4.99994	0.000686567	1.91786	+
E9PDR0;P05166;E7EUY3;C9JQS9;E7EX59;P05166-2;E7ETT1;E9PEC3;E7ETT4;F8WBI9;E7ENC1;H7C5C9;C9JVW9;C9JAW3;C9JVY9	E9PDR0;P05166;E7EUY3;C9JQS9;E7EX59;P05166-2;E7ETT1;E9PEC3;E7ETT4;F8WBI9;E7ENC1	Propionyl-CoA carboxylase beta chain, mitochondrial	PCCB	5.92944	0.0004	-0.65774	+
E9PG71;P54764;P54764-2;C9JEM6;F5GZZ5;C9JIX8;B1AKC9;P54762-5;P54762;P29323-2;P29323-3;P29323	E9PG71;P54764;P54764-2	Receptor protein-tyrosine kinase;Ephrin type-A receptor 4	EPHA4	2.78084	0.0258841	0.6397	+
E9PGE5;Q9NUY8-2;Q9NUY8	E9PGE5;Q9NUY8-2;Q9NUY8	TBC1 domain family member 23	TBC1D23	2.71748	0.0286682	-0.562126	+
E9PHY5;O43491;O43491-4;O43491-3;E9PK52;O43491-2;E9PII3;Q6R5J7;H0Y5B0;E9PMV8;E9PJP4;Q6ZSX4;E9PQD2;E9PIG0;E9PRG1;E9PQN0;E9PN54;E9PPC9;E9PMG5	E9PHY5;O43491;O43491-4;O43491-3;E9PK52;O43491-2;E9PII3	Band 4.1-like protein 2	EPB41L2	3.49488	0.00730038	-0.533119	+
E9PNK6;Q16890-5;Q16890;E9PPQ1;J3KNE7;Q16890-2;Q16890-4;Q16890-3;E9PNQ9	E9PNK6;Q16890-5;Q16890;E9PPQ1;J3KNE7;Q16890-2;Q16890-4;Q16890-3	Tumor protein D53	TPD52L1	3.96789	0.00356477	2.48084	+
F5GWT4;Q9H4A3-2;Q9H4A3;Q9H4A3-5;Q9H4A3-6;Q9H4A3-7;Q9H4A3-4;F6UYG0;A6PVV2;Q9Y3S1-3;H0YH68;K7ENT7;Q96J92-2;Q96J92-3;Q96J92	F5GWT4;Q9H4A3-2;Q9H4A3;Q9H4A3-5;Q9H4A3-6;Q9H4A3-7;Q9H4A3-4	Serine/threonine-protein kinase WNK1	WNK1	5.83494	0.000384615	-1.01355	+
F5H6E2;O00159-2;O00159-3;O00159;I3L204;I3L4D4;I3L501;I3L3Y6;I3L168;I3L3F5	F5H6E2;O00159-2;O00159-3;O00159	Unconventional myosin-Ic	MYO1C	2.71352	0.0286621	-0.924381	+
F6VRR5;Q9BY77;Q9BY77-2;F8WCX5;Q8WUT1;Q6R954;F8WEE2	F6VRR5;Q9BY77;Q9BY77-2;F8WCX5;Q8WUT1	Polymerase delta-interacting protein 3	POLDIP3	2.47164	0.0436806	-0.298511	+
F8VVA7;P61923;P61923-4;F8W651;F8VYZ4;P61923-3;P61923-5;F8VYK5;F8VXB1;F8W156;P61923-2;F8VUC5;F8VXR1;F8VYE0	F8VVA7;P61923;P61923-4;F8W651;F8VYZ4;P61923-3;P61923-5;F8VYK5;F8VXB1;F8W156;P61923-2	Coatomer subunit zeta-1	COPZ1	4.61264	0.00151634	-0.663568	+
Q16527;F8VW96;F8VQR7	Q16527;F8VW96;F8VQR7	Cysteine and glycine-rich protein 2	CSRP2	3.9672	0.00354639	1.13467	+
F8VWH9;Q8N6T3-5;Q8N6T3;Q8N6T3-2;F8W1U7;Q8N6T3-3;E5RHT6;E5RHC5;Q8N6T3-4;E5RHH7;F8VWB3;E5RGL6	F8VWH9;Q8N6T3-5;Q8N6T3;Q8N6T3-2;F8W1U7;Q8N6T3-3;E5RHT6;E5RHC5;Q8N6T3-4	ADP-ribosylation factor GTPase-activating protein 1	ARFGAP1	8.19599	0	-0.725038	+
F8W031;F8VXJ7;Q9Y2B0;F8W1K5;F8VP03;H0YIH9;F8W1U5;Q9Y2B0-2;H0YI18	F8W031;F8VXJ7;Q9Y2B0;F8W1K5;F8VP03	Protein canopy homolog 2	CNPY2	8.77688	0	-0.895898	+
F8W1A4;P54819-2;P54819;F8VZG5;P54819-3;P54819-5;F8VY04;P54819-6;G3V213;P54819-4;F8VPP1	F8W1A4;P54819-2;P54819;F8VZG5;P54819-3;P54819-5;F8VY04;P54819-6;G3V213;P54819-4	Adenylate kinase 2, mitochondrial;Adenylate kinase 2, mitochondrial;Adenylate kinase 2, mitochondrial, N-terminally processed	AK2	3.81784	0.00457692	-0.794341	+
F8W881;Q9NX05;Q9NX05-2	F8W881;Q9NX05	Constitutive coactivator of PPAR-gamma-like protein 2	FAM120C	2.97007	0.018956	0.478856	+
P60983;G3V4P8;G3V3X4	P60983;G3V4P8	Glia maturation factor beta	GMFB	9.93088	0	1.3582	+
Q07866-6;G3V5R9;G3V3H3;Q07866-7;Q07866-4;Q07866-9;Q07866-8;E7EVH7;Q07866-2;Q07866-3;Q07866;Q07866-5;Q07866-10;F8W6L3;G3V2E7;G5E9S8;G3V2P7;H0YG16;H0YJL0;H0YJU9;H0YJT3;A8MZ87;Q9NSK0-3;H0YGB8;Q9NSK0-5;Q9NSK0;H0YJK1;C9JZE5;H7C4M1;K7EL76;Q9NSK0-4;C9J8T5	Q07866-6;G3V5R9;G3V3H3;Q07866-7;Q07866-4;Q07866-9;Q07866-8;E7EVH7;Q07866-2;Q07866-3;Q07866;Q07866-5;Q07866-10;F8W6L3;G3V2E7;G5E9S8	Kinesin light chain 1	KLC1	3.96236	0.00358974	0.543131	+
G3XAH6;P51003;H0YJ00;P51003-2;Q9NRJ5;A0A0C4DGK1;G3V3I9	G3XAH6;P51003;H0YJ00;P51003-2;Q9NRJ5;A0A0C4DGK1	Poly(A) polymerase alpha;Poly(A) polymerase beta	PAPOLA;PAPOLB	2.58643	0.0360769	-0.532315	+
G5EA06;Q92552;Q92552-2;D6RH20	G5EA06;Q92552;Q92552-2;D6RH20	28S ribosomal protein S27, mitochondrial	MRPS27	2.50661	0.0411976	-0.33091	+
H0YFA4;P52943;P52943-2;H0YHD8	H0YFA4;P52943;P52943-2	Cysteine-rich protein 2	CRIP2	9.43509	0	-1.70795	+
H0YK48;P09493-5;H0YNC7;P09493-6;F5H7S3;H7BYY1;B7Z596;P09493-7;P09493-2;P09493-8;H0YL80;H0YK20;H0YL42;H0YN06	H0YK48;P09493-5;H0YNC7;P09493-6;F5H7S3;H7BYY1;B7Z596;P09493-7;P09493-2;P09493-8;H0YL80	Tropomyosin alpha-1 chain	TPM1	5.05432	0.000575758	1.05362	+
H7BZW6;X6RAL5;O00422;U3KPY7	H7BZW6;X6RAL5;O00422;U3KPY7	Histone deacetylase complex subunit SAP18	SAP18	2.51701	0.0405	-1.58274	+
H7C131;P09110;C9JDE9;P09110-2;B4DVF4;H0Y4D4	H7C131;P09110;C9JDE9	3-ketoacyl-CoA thiolase, peroxisomal	ACAA1	3.18564	0.0130978	-0.708177	+
J3KNV4;Q13683-7;Q13683-9;Q13683-10;Q13683;G3V2C6;G3V2I4	J3KNV4;Q13683-7;Q13683-9;Q13683-10;Q13683	Integrin alpha-7;Integrin alpha-7 heavy chain;Integrin alpha-7 light chain;Integrin alpha-7 70 kDa form	ITGA7	2.92069	0.0205879	0.832973	+
J3KQ48;Q9Y3E5	J3KQ48;Q9Y3E5	Peptidyl-tRNA hydrolase 2, mitochondrial	PTRH2	2.40147	0.0490502	-0.687559	+
J3KR44;Q96FW1;F5GYN4;F5H6Q1;F5GYJ8;F5H3F0;Q96FW1-2	J3KR44;Q96FW1;F5GYN4;F5H6Q1;F5GYJ8;F5H3F0;Q96FW1-2	Ubiquitin thioesterase OTUB1	OTUB1	4.19309	0.00267416	0.9728	+
K7EK07;P84243;K7EMV3;B4DEB1;K7ES00;Q16695;Q6NXT2;K7EP01	K7EK07;P84243;K7EMV3;B4DEB1;K7ES00;Q16695	Histone H3;Histone H3.3;Histone H3.1t	H3F3B;H3F3A;HIST3H3	8.54748	0	-3.01391	+
M0QZ10;M0QXF9;O15382;B3KSI3;M0QZP4;O15382-2;M0R2K7	M0QZ10;M0QXF9;O15382;B3KSI3;M0QZP4;O15382-2	Branched-chain-amino-acid aminotransferase;Branched-chain-amino-acid aminotransferase, mitochondrial	BCAT2	2.78655	0.0256852	-0.79391	+
M0QZR4;Q92888-2;Q92888;Q92888-3;Q92888-4;M0QYC1;M0QYS3;M0QZH8;M0QXV6;M0R3H5	M0QZR4;Q92888-2;Q92888;Q92888-3;Q92888-4;M0QYC1	Rho guanine nucleotide exchange factor 1	ARHGEF1	11.6345	0	-1.31358	+
M0R0F0;P46782;M0R0R2;M0QZN2	M0R0F0;P46782;M0R0R2;M0QZN2	40S ribosomal protein S5;40S ribosomal protein S5, N-terminally processed	RPS5	4.0565	0.00325532	-0.935228	+
M0R300;M0R0P8;Q13459-2;Q13459;M0R332;M0QXP0;M0QZY4;M0R2J3;M0R240	M0R300;M0R0P8;Q13459-2;Q13459	Unconventional myosin-IXb	MYO9B	2.57971	0.0365787	-0.634368	+
O00154-4;O00154-6;O00154-7;O00154;O00154-5;K7EKP8;O00154-2;O00154-3	O00154-4;O00154-6;O00154-7;O00154;O00154-5;K7EKP8;O00154-2;O00154-3	Cytosolic acyl coenzyme A thioester hydrolase	ACOT7	5.74104	0.000377358	-0.933498	+
O00161;H3BM38;H3BV99;H3BP15;H3BQY9;O00161-2;H3BNE1;H3BR18;H3BPJ0	O00161;H3BM38;H3BV99;H3BP15;H3BQY9;O00161-2	Synaptosomal-associated protein 23;Synaptosomal-associated protein	SNAP23	3.40594	0.00851429	-1.91275	+
O00264;O00264-2	O00264;O00264-2	Membrane-associated progesterone receptor component 1	PGRMC1	11.1517	0	-1.40777	+
O00291-3;O00291-4;O00291	O00291-3;O00291-4;O00291	Huntingtin-interacting protein 1	HIP1	4.7249	0.00115068	-0.603789	+
O00299	O00299	Chloride intracellular channel protein 1	CLIC1	2.85313	0.0230278	-0.524812	+
O00330-3;O00330;H0YD97;O00330-2;E9PLU0;E9PRI6	O00330-3;O00330;H0YD97;O00330-2	Pyruvate dehydrogenase protein X component, mitochondrial	PDHX	4.35077	0.002	0.849633	+
O00478;O00478-2;C9JUV8;O00481;O00481-4;O00481-3;O00481-2;P78410;P78410-2;P78410-3;C9J877;C9JQT8;E9PJE9;C9JNZ3;C9JZT5;E9PRR1;E9PRX1;C9J3Q8;C9JVU4;E7EPR2;S4R3N0;E9PFB8	O00478;O00478-2;C9JUV8;O00481;O00481-4;O00481-3;O00481-2;P78410;P78410-2;P78410-3;C9J877;C9JQT8	Butyrophilin subfamily 3 member A3;Butyrophilin subfamily 3 member A1;Butyrophilin subfamily 3 member A2	BTN3A3;BTN3A1;BTN3A2	3.43034	0.00817518	0.860219	+
O00743-2;O00743;O00743-3;Q5T1S7	O00743-2;O00743;O00743-3;Q5T1S7	Serine/threonine-protein phosphatase 6 catalytic subunit;Serine/threonine-protein phosphatase 6 catalytic subunit, N-terminally processed;Serine/threonine-protein phosphatase	PPP6C	3.31935	0.0101271	-0.431027	+
O00764;F2Z2Y4;O00764-3;O00764-2	O00764;F2Z2Y4;O00764-3;O00764-2	Pyridoxal kinase	PDXK	4.16022	0.00274033	-0.953762	+
O14531;Q5T0Q6	O14531	Dihydropyrimidinase-related protein 4	DPYSL4	3.38319	0.00893286	0.368556	+
O14579;M0QXB4;O14579-3;O14579-2;M0R061	O14579;M0QXB4;O14579-3;O14579-2	Coatomer subunit epsilon	COPE	4.52617	0.00157055	-0.868937	+
O14617;O14617-5;O14617-4;O14617-2;O14617-3;A0A087WYN6;K7ELX8;K7ERW8	O14617;O14617-5;O14617-4;O14617-2;O14617-3	AP-3 complex subunit delta-1	AP3D1	5.51652	0.000392857	-0.903459	+
O14744;O14744-5;O14744-2;O14744-3;O14744-4;G3V580;H0YJX6;G3V2L6;H0YJ77;G3V5L5;G3V2X6;C9JSX3;G3V507;G3V2F5;G3V5T6	O14744;O14744-5;O14744-2;O14744-3;O14744-4;G3V580;H0YJX6	Protein arginine N-methyltransferase 5;Protein arginine N-methyltransferase 5, N-terminally processed	PRMT5	2.84741	0.0232929	0.507331	+
O14773-2;O14773	O14773-2;O14773	Tripeptidyl-peptidase 1	TPP1	3.55956	0.0068871	-0.795621	+
O14787-2;O14787;A0A075B780;K7ESC1;K7EMA3;K7ENW1;K7ESG1	O14787-2;O14787;A0A075B780	Transportin-2	TNPO2	2.71359	0.0287189	-0.484355	+
O14841;A0A087WY99	O14841	5-oxoprolinase	OPLAH	2.95881	0.0193696	-0.551112	+
O15127;H3BV04;H3BN93;H3BUB6;H3BPL9	O15127;H3BV04;H3BN93;H3BUB6;H3BPL9	Secretory carrier-associated membrane protein 2	SCAMP2	3.64752	0.0060793	-0.717	+
Q5T8U5;O15260-2;O15260;O15260-3;B7Z1G8	Q5T8U5;O15260-2;O15260;O15260-3;B7Z1G8	Surfeit locus protein 4	SURF4	5.55699	0.000363636	-1.41805	+
O15357;A0A0A0MTP6;O15357-2;H7BXR2;H0YFZ4;F5H588;F5GY16;H0Y5Q9;Q92835-3;Q92835-2;Q92835	O15357;A0A0A0MTP6;O15357-2	Phosphatidylinositol 3,4,5-trisphosphate 5-phosphatase 2	INPPL1	2.93785	0.0199576	-0.384011	+
O15400-2;O15400	O15400-2;O15400	Syntaxin-7	STX7	3.4725	0.00772932	-0.394024	+
O15540;O15540-2	O15540;O15540-2	Fatty acid-binding protein, brain	FABP7	6.88895	0	1.74068	+
O43175;Q5SZU1	O43175;Q5SZU1	D-3-phosphoglycerate dehydrogenase	PHGDH	2.51116	0.0409407	-0.428491	+
O43252	O43252	Bifunctional 3-phosphoadenosine 5-phosphosulfate synthase 1;Sulfate adenylyltransferase;Adenylyl-sulfate kinase	PAPSS1	8.7968	0	-1.20617	+
O43295;O43295-2;O43295-3;A0A087WZH4	O43295;O43295-2;O43295-3	SLIT-ROBO Rho GTPase-activating protein 3	SRGAP3	9.07882	0	-1.83602	+
O43324;D6RBD7;C9J1V9;O43324-2;H0YAL7;D6RCQ0	O43324;D6RBD7;C9J1V9;O43324-2;H0YAL7	Eukaryotic translation elongation factor 1 epsilon-1	EEF1E1;EEF1E1-BLOC1S5	4.98059	0.000764706	-0.534841	+
O43347;H0YHB7	O43347;H0YHB7	RNA-binding protein Musashi homolog 1	MSI1	2.53356	0.0396583	0.942999	+
O43424;A0A087X043;O43424-2;D6R9W8;A0A1B0GW49	O43424;A0A087X043;O43424-2	Glutamate receptor ionotropic, delta-2	GRID2	7.02916	0	2.11562	+
O60568;H7C2V1;H7C2S8;H7C0B8;C9JIX5;C9JU11	O60568	Procollagen-lysine,2-oxoglutarate 5-dioxygenase 3	PLOD3	7.09087	0	-0.999367	+
O60701;O60701-2;O60701-3;E7ER83;E7ETF4;E7EV97;E7ER95;D6RHF4;E9PBD2	O60701;O60701-2;O60701-3	UDP-glucose 6-dehydrogenase	UGDH	8.28982	0	-0.919837	+
O60831;A6NP52;A6NM71	O60831;A6NP52;A6NM71	PRA1 family protein 2	PRAF2	4.03226	0.00330526	-0.884401	+
O75146;O75146-2;H0YH66	O75146	Huntingtin-interacting protein 1-related protein	HIP1R	5.09114	0.000553846	-1.13403	+
O75165;H0YA63	O75165	DnaJ homolog subfamily C member 13	DNAJC13	3.59722	0.00647699	-0.455637	+
O75306;O75306-2	O75306;O75306-2	NADH dehydrogenase [ubiquinone] iron-sulfur protein 2, mitochondrial	NDUFS2	2.52762	0.0399917	-0.44384	+
O75368	O75368	SH3 domain-binding glutamic acid-rich-like protein	SH3BGRL	3.65821	0.0059646	-0.347763	+
O75369-2;O75369-9;O75369;O75369-8;O75369-6;O75369-3;E7EN95;O75369-7;O75369-5;O75369-4;H7C5L4;A0A0A0MT44;A0A0C4DGA1	O75369-2;O75369-9;O75369;O75369-8;O75369-6;O75369-3;E7EN95;O75369-7;O75369-5;O75369-4	Filamin-B	FLNB	6.33711	0.000179775	-1.12109	+
O75607	O75607	Nucleoplasmin-3	NPM3	2.6318	0.0328908	-0.607846	+
O75781;O75781-2;A0A087WTK8;A0A087WWY4	O75781;O75781-2;A0A087WTK8	Paralemmin-1	PALM	6.89478	0	-1.16999	+
O75891;O75891-3;O75891-4;O75891-2	O75891;O75891-3;O75891-4	Cytosolic 10-formyltetrahydrofolate dehydrogenase	ALDH1L1	2.43155	0.0465753	-0.756106	+
O76041-2	O76041-2	Nebulette	NEBL	8.00291	0	-1.90081	+
O94855;O94855-2;E9PDM8;E9PC44;D6RGJ5;D6RBM1;E9PG84	O94855;O94855-2;E9PDM8	Protein transport protein Sec24D	SEC24D	4.18363	0.00270391	-0.687456	+
O94903;E5RFX7;E5RG77;H0YBG2	O94903;E5RFX7	Proline synthase co-transcribed bacterial homolog protein	PROSC	2.60739	0.0346955	0.595928	+
O94905;E5RHW4;E5RJ09;O94905-2;O94905-3	O94905;E5RHW4	Erlin-2	ERLIN2	3.39629	0.0086548	0.548952	+
O95197-3;O95197-4;O95197-7;O95197-2;O95197;O95197-5;F5H617;O95197-6;B7Z4M1;F5H891;F5GWG7	O95197-3;O95197-4;O95197-7;O95197-2;O95197;O95197-5	Reticulon-3	RTN3	3.2642	0.011098	0.592212	+
O95336;M0R261;M0R1L2;M0R0U3	O95336;M0R261;M0R1L2;M0R0U3	6-phosphogluconolactonase	PGLS	3.94948	0.00365306	-0.624241	+
O95747;C9JIG9;F8WBK9	O95747;C9JIG9	Serine/threonine-protein kinase OSR1	OXSR1	3.08885	0.0156867	0.9985	+
O95994;B5MC07;C9J3E2;H7C3Z9	O95994;B5MC07;C9J3E2	Anterior gradient protein 2 homolog	AGR2	5.30858	0.00042623	4.128	+
P00387-2;P00387;P00387-3;B1AHF3	P00387-2;P00387;P00387-3;B1AHF3	NADH-cytochrome b5 reductase 3;NADH-cytochrome b5 reductase 3 membrane-bound form;NADH-cytochrome b5 reductase 3 soluble form	CYB5R3	5.2844	0.000422764	-0.803672	+
P00488;Q9NQP5;A6PVK5;H0Y4W5;H0Y796	P00488	Coagulation factor XIII A chain	F13A1	3.81796	0.00459903	1.1646	+
P00492	P00492	Hypoxanthine-guanine phosphoribosyltransferase	HPRT1	2.81724	0.024703	-0.816755	+
P00915;E5RHP7;E5RH81;E5RIF9;E5RG43;E5RFE7;E5RFL2;E5RGU8;E5RII2;E5RG81;E5RJI8;H0YBE2;E5RJF6;E5RHS7	P00915;E5RHP7;E5RH81;E5RIF9;E5RG43;E5RFE7	Carbonic anhydrase 1	CA1	3.54365	0.00698008	2.32624	+
P01009;A0A024R6I7;P01009-2;A0A0G2JRN3;P01009-3;G3V2B9;G3V544;G3V5R8;G3V387;A0A0B4J278	P01009;A0A024R6I7;P01009-2;A0A0G2JRN3;P01009-3	Alpha-1-antitrypsin;Short peptide from AAT	SERPINA1	4.25951	0.00234483	1.48868	+
P01011;G3V595;G3V3A0;P01011-2;A0A087WY93;P01011-3	P01011;G3V595	Alpha-1-antichymotrypsin;Alpha-1-antichymotrypsin His-Pro-less	SERPINA3	3.07799	0.0159522	1.43461	+
P01019	P01019	Angiotensinogen;Angiotensin-1;Angiotensin-2;Angiotensin-3;Angiotensin-4;Angiotensin 1-9;Angiotensin 1-7;Angiotensin 1-5;Angiotensin 1-4	AGT	3.08042	0.0159401	0.936612	+
P01023;F8W7L3;H0YFH1;F5H1E8	P01023	Alpha-2-macroglobulin	A2M	3.51274	0.00725292	2.23798	+
P01024;M0QYC8;M0QXZ3;M0R0Q9;M0R1Q1	P01024	Complement C3;Complement C3 beta chain;C3-beta-c;Complement C3 alpha chain;C3a anaphylatoxin;Acylation stimulating protein;Complement C3b alpha chain;Complement C3c alpha chain fragment 1;Complement C3dg fragment;Complement C3g fragment;Complement C3d fragment;Complement C3f fragment;Complement C3c alpha chain fragment 2	C3	3.05656	0.0167337	1.39659	+
P01031	P01031	Complement C5;Complement C5 beta chain;Complement C5 alpha chain;C5a anaphylatoxin;Complement C5 alpha chain	C5	2.54622	0.0388931	1.54383	+
P01040;C9J0E4	P01040;C9J0E4	Cystatin-A;Cystatin-A, N-terminally processed	CSTA	2.42842	0.0468594	1.12209	+
P01042-2;P01042;P01042-3	P01042-2;P01042;P01042-3	Kininogen-1;Kininogen-1 heavy chain;T-kinin;Bradykinin;Lysyl-bradykinin;Kininogen-1 light chain;Low molecular weight growth-promoting factor	KNG1	2.48991	0.0424939	1.42604	+
P01834;A0A075B6H6	P01834;A0A075B6H6	Ig kappa chain C region	IGKC	4.6895	0.00118121	1.49463	+
P01876	P01876	Ig alpha-1 chain C region	IGHA1	6.38601	0.000181818	2.09792	+
P02042;E9PFT6;E9PEW8;C9JRG0	P02042;E9PFT6;E9PEW8	Hemoglobin subunit delta	HBD	2.75443	0.0270286	1.75932	+
P02458;P02458-1;P02458-3	P02458;P02458-1	Collagen alpha-1(II) chain;Collagen alpha-1(II) chain;Chondrocalcin	COL2A1	8.52411	0	-3.44708	+
P02462-2;P02462	P02462-2;P02462	Collagen alpha-1(IV) chain;Arresten	COL4A1	3.4978	0.00729502	-1.08315	+
P02549;P02549-2;V9GY79	P02549;P02549-2	Spectrin alpha chain, erythrocytic 1	SPTA1	2.96543	0.0190383	2.70785	+
P02647;F8W696	P02647;F8W696	Apolipoprotein A-I;Proapolipoprotein A-I;Truncated apolipoprotein A-I	APOA1	8.08123	0	2.70836	+
P02671;P02671-2;A0A087WUA0	P02671;P02671-2	Fibrinogen alpha chain;Fibrinopeptide A;Fibrinogen alpha chain	FGA	2.66744	0.0309867	3.00033	+
P02730;P02730-2;A0A0A0MS98	P02730;P02730-2;A0A0A0MS98	Band 3 anion transport protein	SLC4A1	2.6308	0.0329412	2.42499	+
P02743	P02743	Serum amyloid P-component;Serum amyloid P-component(1-203)	APCS	3.03397	0.0171214	-1.18776	+
P02747	P02747	Complement C1q subcomponent subunit C	C1QC	2.96209	0.0191063	1.54464	+
P02748;CON__Q3MHN2	P02748	Complement component C9;Complement component C9a;Complement component C9b	C9	3.41335	0.00842029	1.25409	+
P02794;G3V192;G3V1D1;E9PRK8;E9PKY7;E9PPQ4;E9PQR3;E9PKM5;E9PK45	P02794;G3V192;G3V1D1	Ferritin heavy chain;Ferritin heavy chain, N-terminally processed;Ferritin	FTH1	6.49434	0.000190476	1.50265	+
P04003;F2Z2V7;A6PVY5	P04003	C4b-binding protein alpha chain	C4BPA	4.47605	0.00164848	1.99186	+
P04004;H0YJW9;CON__Q3ZBS7	P04004	Vitronectin;Vitronectin V65 subunit;Vitronectin V10 subunit;Somatomedin-B	VTN	3.51754	0.00723438	1.23178	+
P04075;J3KPS3;P04075-2;H3BQN4;H3BPS8;H3BUH7;H3BR04;H3BMQ8;H3BU78;H3BR68	P04075;J3KPS3;P04075-2;H3BQN4;H3BPS8;H3BUH7	Fructose-bisphosphate aldolase A;Fructose-bisphosphate aldolase	ALDOA	3.69521	0.00565766	0.618056	+
P04083;Q5T3N1;Q5T3N0	P04083	Annexin A1	ANXA1	10.7031	0	-3.20574	+
Q5SRN5;P13746;P04439;P13746-2;Q5SRN7;A0A0G2JIF2;P30455;P30443;A0A0G2JI36;A0A0G2JL56;P05534;P30447;Q09160;P30456	Q5SRN5;P13746;P04439;P13746-2;Q5SRN7;A0A0G2JIF2;P30455;P30443;A0A0G2JI36;A0A0G2JL56;P05534;P30447	HLA class I histocompatibility antigen, A-11 alpha chain;HLA class I histocompatibility antigen, A-3 alpha chain;HLA class I histocompatibility antigen, A-36 alpha chain;HLA class I histocompatibility antigen, A-1 alpha chain;HLA class I histocompatibility antigen, A-24 alpha chain;HLA class I histocompatibility antigen, A-23 alpha chain	HLA-A	3.60249	0.00643697	0.595921	+
P05091;P05091-2;F8VP50;S4R3S4;H0YMG7;O94788-4;O94788-2;O94788-3;O94788	P05091;P05091-2	Aldehyde dehydrogenase, mitochondrial	ALDH2	8.25126	0	-1.09032	+
P05109	P05109	Protein S100-A8;Protein S100-A8, N-terminally processed	S100A8	4.57999	0.00150318	1.59045	+
P05141;Q9H0C2	P05141	ADP/ATP translocase 2;ADP/ATP translocase 2, N-terminally processed	SLC25A5	2.58923	0.0359743	0.576913	+
P05165-2;P05165;A0A1B0GU58;P05165-3;A0A1B0GWI4;A0A1B0GWA1;A0A1B0GUX9;H0Y5U0;A0A1B0GTR1;Q5JVH2;H0Y4B9;H0Y798	P05165-2;P05165;A0A1B0GU58;P05165-3;A0A1B0GWI4;A0A1B0GWA1;A0A1B0GUX9	Propionyl-CoA carboxylase alpha chain, mitochondrial	PCCA	3.05431	0.0167198	-0.447737	+
P05386	P05386	60S acidic ribosomal protein P1	RPLP1	4.54321	0.00156522	-1.36838	+
P06396-2;Q5T0I0	P06396-2	Gelsolin	GSN	9.7731	0	-1.22994	+
P06703	P06703	Protein S100-A6	S100A6	3.32389	0.010027	2.01424	+
P06737-2;P06737	P06737-2;P06737	Glycogen phosphorylase, liver form	PYGL	16.5574	0	-3.8113	+
P07099;B1AQP9;B1AQP8	P07099	Epoxide hydrolase 1	EPHX1	4.48411	0.00165854	1.41418	+
P07305;P07305-2	P07305;P07305-2	Histone H1.0;Histone H1.0, N-terminally processed	H1F0	2.55773	0.038241	0.622846	+
P07355;P07355-2;H0YN42;H0YMU9;H0YMD0;A6NMY6;H0YM50;H0YKS4;H0YNP5;H0YMM1;H0YN28;H0YL33;H0YKX9;H0YMT9;H0YLV6;H0YKZ7;H0YKL9;H0YMW4;H0YKV8;H0YMD9;H0YNA0;H0YKN4;H0YNB8;H0YN52;H0YLE2	P07355;P07355-2;H0YN42;H0YMU9;H0YMD0;A6NMY6;H0YM50;H0YKS4	Annexin A2;Annexin;Putative annexin A2-like protein	ANXA2;ANXA2P2	6.46927	0.000188235	1.29974	+
Q5JP53;P07437;Q5ST81;A6NNZ2;CON__ENSEMBL:ENSBTAP00000025008	Q5JP53;P07437;Q5ST81	Tubulin beta chain	TUBB	4.34099	0.00198817	-0.883244	+
P07951;Q5TCU8	P07951;Q5TCU8	Tropomyosin beta chain	TPM2	4.77812	0.00111429	1.27585	+
P08243-2;P08243;P08243-3;F8WEJ5;C9JT45;C9J057;C9JLN6;C9JM09	P08243-2;P08243;P08243-3;F8WEJ5	Asparagine synthetase [glutamine-hydrolyzing]	ASNS	2.98709	0.0185292	-0.914271	+
P08572	P08572	Collagen alpha-2(IV) chain;Canstatin	COL4A2	3.55541	0.006848	-1.38601	+
P08582;P08582-2;C9JVN1	P08582	Melanotransferrin	MFI2	6.55502	0	-0.838815	+
P08603;A0A0D9SG88;P08603-2;Q5TFM2;B1AKG0;Q03591	P08603	Complement factor H	CFH	2.83949	0.0235188	1.53997	+
P08697;A0A0G2JPA8;P08697-2;C9JMH6;A0A0J9YY65;C9JPV4;A0A0J9YWQ3;CON__P28800	P08697;A0A0G2JPA8;P08697-2;C9JMH6;A0A0J9YY65;C9JPV4;A0A0J9YWQ3	Alpha-2-antiplasmin	SERPINF2	7.00004	0	2.30589	+
P08708;H0YN88;A0A075B716;H0YN73;H3BNC9	P08708;H0YN88;A0A075B716	40S ribosomal protein S17	RPS17	9.21853	0	-1.19084	+
P09104-2;P09104;F5H0C8;U3KQP4;F5H1C3;U3KQQ1	P09104-2;P09104;F5H0C8	Gamma-enolase;Enolase	ENO2	2.77411	0.0261301	-0.736981	+
P09211;A8MX94;A0A087X2E9;A0A087X243	P09211;A8MX94	Glutathione S-transferase P	GSTP1	3.91903	0.00377889	-0.684514	+
P09525;Q6P452;P09525-2;B4E1S2	P09525;Q6P452;P09525-2	Annexin A4;Annexin	ANXA4	9.09532	0	-1.57564	+
P09543-2;P09543;K7ERC4;C9K0L8;K7ERZ0;K7EN66	P09543-2;P09543	2,3-cyclic-nucleotide 3-phosphodiesterase	CNP	2.73801	0.0277465	0.655951	+
P09936;D6R956;D6RE83;D6R974;D6RF53	P09936;D6R956;D6RE83;D6R974	Ubiquitin carboxyl-terminal hydrolase isozyme L1;Ubiquitin carboxyl-terminal hydrolase	UCHL1	2.83956	0.0235578	-0.81422	+
P0DN79;P35520;P35520-2;H7C2H4;H7C1W6;H7C2W0;C9JMA6	P0DN79;P35520;P35520-2;H7C2H4	Cystathionine beta-synthase	CBS	3.41998	0.00834909	-0.911217	+
P10606	P10606	Cytochrome c oxidase subunit 5B, mitochondrial	COX5B	4.58878	0.00150649	-1.15001	+
X6R5C5;X6R8A1;P10619-2;P10619;Q5JZH0	X6R5C5;X6R8A1;P10619-2;P10619;Q5JZH0	Carboxypeptidase;Lysosomal protective protein;Lysosomal protective protein 32 kDa chain;Lysosomal protective protein 20 kDa chain	CTSA	4.74294	0.00117483	0.935329	+
P10644;P10644-2;K7EPB2;K7EM13;K7EMZ6;K7EIE5;K7EID3;K7EJ40;K7EK41;K7EMU2;K7EPR5;K7EQK3	P10644;P10644-2;K7EPB2	cAMP-dependent protein kinase type I-alpha regulatory subunit;cAMP-dependent protein kinase type I-alpha regulatory subunit, N-terminally processed	PRKAR1A	5.13627	0.000535433	-0.710814	+
P10768;X6RA14;H7BZT7;U3KQT1	P10768;X6RA14;H7BZT7	S-formylglutathione hydrolase	ESD	2.80236	0.0253596	0.471166	+
P10909-4;P10909;P10909-5;P10909-2;P10909-3;E7ERK6;H0YC35;H0YLK8;H0YAS8;E7ETB4;E5RG36;E5RGB0;E5RH61;E5RJZ5	P10909-4;P10909;P10909-5;P10909-2;P10909-3;E7ERK6;H0YC35;H0YLK8	Clusterin;Clusterin beta chain;Clusterin alpha chain;Clusterin	CLU	3.49541	0.00732824	1.08032	+
P11047;R4GNC7	P11047	Laminin subunit gamma-1	LAMC1	8.42731	0	-2.51196	+
P11137-4;H7BZB9	P11137-4	Microtubule-associated protein 2	MAP2	3.30113	0.0104422	-0.593639	+
P11234;P11234-2;C9J6B1;P11234-3;C9JQB3;C9JYR1;F8WEQ6	P11234;P11234-2;C9J6B1;P11234-3;C9JQB3;C9JYR1	Ras-related protein Ral-B	RALB	3.08735	0.0156877	-0.81397	+
P11279;P11279-2	P11279;P11279-2	Lysosome-associated membrane glycoprotein 1	LAMP1	2.76594	0.0264748	0.536256	+
P11532-3;P11532-2;P11532-4;P11532;A0A087WV90;E9PDN5;A0A087WTU7;A0A075B6G3;H0Y864	P11532-3;P11532-2;P11532-4;P11532;A0A087WV90;E9PDN5;A0A087WTU7;A0A075B6G3	Dystrophin	DMD	3.64499	0.00603478	0.555171	+
P11908;P11908-2;H7C540;D3YTJ7;A6NMS2	P11908;P11908-2;H7C540	Ribose-phosphate pyrophosphokinase 2	PRPS2	4.17034	0.00273333	-0.86952	+
P12107-3;P12107;P12107-2;P12107-4;C9JMN2;A0A0U1RRA7	P12107-3;P12107;P12107-2;P12107-4;C9JMN2	Collagen alpha-1(XI) chain	COL11A1	8.66909	0	-1.64805	+
P12277;H0YJG0;G3V4N7;G3V461;G3V2I1	P12277;H0YJG0	Creatine kinase B-type	CKB	8.88936	0	2.40956	+
P12814;P12814-3;P12814-2;P12814-4;H9KV75;G3V2N5;G3V2W4;H0YJW3;H7C5W8;H0YJ11;G3V2X9;G3V5M4;G3V2E8;G3V380	P12814;P12814-3;P12814-2;P12814-4;H9KV75	Alpha-actinin-1	ACTN1	3.31674	0.01016	-0.709486	+
P13010;C9JZ81;H7C0H9	P13010	X-ray repair cross-complementing protein 5	XRCC5	3.41308	0.00838989	-0.621656	+
P13667;C9JMN9	P13667	Protein disulfide-isomerase A4	PDIA4	3.85644	0.00431683	0.756548	+
P13796;Q5TBN3;P13796-2;Q5TBN5	P13796	Plastin-2	LCP1	2.9463	0.019807	0.757058	+
P14618;P14618-3;B4DNK4;H3BUW1;H3BU13;H3BN34;H3BQZ3	P14618;P14618-3;B4DNK4	Pyruvate kinase PKM;Pyruvate kinase	PKM	3.68554	0.00575	-0.870285	+
P14618-2;H3BTN5;H3BQ34;H3BR70;H3BTJ2;H3BT25	P14618-2;H3BTN5;H3BQ34;H3BR70	Pyruvate kinase PKM;Pyruvate kinase	PKM	3.86531	0.00429851	-1.58321	+
P15531;P15531-2	P15531;P15531-2	Nucleoside diphosphate kinase A	NME1	2.94209	0.0199358	0.672769	+
P15924;P15924-3;P15924-2	P15924;P15924-3;P15924-2	Desmoplakin	DSP	2.70456	0.0288578	2.7204	+
P16152;E9PQ63;A8MTM1;P16152-2	P16152;E9PQ63;A8MTM1;P16152-2	Carbonyl reductase [NADPH] 1	CBR1	2.55011	0.0386303	-0.571033	+
P16615;P16615-5;P16615-2;P16615-3;P16615-4;H7C5W9;O14983-2;O14983;O14983-3;J3QSY6;H3BVB2;A0A0C4DH86;H3BTW4	P16615;P16615-5;P16615-2;P16615-3;P16615-4;H7C5W9	Sarcoplasmic/endoplasmic reticulum calcium ATPase 2	ATP2A2	3.62007	0.00633191	0.510223	+
P16989;P16989-3;P16989-2;A0A0D9SEI8	P16989;P16989-3;P16989-2	Y-box-binding protein 3	YBX3	7.39302	0	-1.23716	+
P17174;P17174-2	P17174;P17174-2	Aspartate aminotransferase, cytoplasmic	GOT1	4.68	0.00117333	-0.882544	+
P18077;C9K025;F8WBS5;F8WB72	P18077;C9K025;F8WBS5;F8WB72	60S ribosomal protein L35a	RPL35A	2.43777	0.0460668	0.820618	+
P19387;H3BRR2	P19387	DNA-directed RNA polymerase II subunit RPB3	POLR2C	2.50191	0.0413631	0.395258	+
Q5T985;P19823;Q5T987;CON__Q9TRI1	Q5T985;P19823	Inter-alpha-trypsin inhibitor heavy chain H2	ITIH2	3.04673	0.016868	1.68015	+
P19827;P19827-3;F8WAS2;H7C0N0;CON__Q0VCM5;H7C5I0	P19827	Inter-alpha-trypsin inhibitor heavy chain H1	ITIH1	2.56407	0.0377797	1.30745	+
P20339;P20339-2;F8WCY6;F8WD79;F8VPW9;F8VWZ7	P20339;P20339-2	Ras-related protein Rab-5A	RAB5A	3.25965	0.0112704	-0.569568	+
P21399	P21399	Cytoplasmic aconitate hydratase	ACO1	2.40084	0.049025	-0.676998	+
P21964-2;P21964;E7EMS6;E7EUU8;H7BZ45;F8WBW9	P21964-2;P21964;E7EMS6;E7EUU8;H7BZ45	Catechol O-methyltransferase	COMT	4.28539	0.00224277	-1.03841	+
P22033	P22033	Methylmalonyl-CoA mutase, mitochondrial	MUT	3.24817	0.0114341	0.671758	+
P22102;P22102-2;F8WD69;C9JBJ1;C9JTV6;C9JZG2;C9JKQ7;A0A140TA71;H7C366	P22102	Trifunctional purine biosynthetic protein adenosine-3;Phosphoribosylamine--glycine ligase;Phosphoribosylformylglycinamidine cyclo-ligase;Phosphoribosylglycinamide formyltransferase	GART	5.42061	0.000452174	-0.8735	+
P22830;P22830-2;K7ELX4;K7EJX5;K7EPN2;K7EKP7;K7EJM8	P22830;P22830-2;K7ELX4	Ferrochelatase, mitochondrial	FECH	2.64568	0.0321495	-0.411084	+
P24534;C9JZW3;F2Z2G2;F8WF65	P24534;C9JZW3	Elongation factor 1-beta	EEF1B2	2.89031	0.0214819	-0.839504	+
P25205;P25205-2	P25205;P25205-2	DNA replication licensing factor MCM3	MCM3	3.36136	0.0093101	-0.770971	+
P25311;C9JEV0;H7BZJ8	P25311;C9JEV0	Zinc-alpha-2-glycoprotein	AZGP1	3.69991	0.00569091	1.99302	+
P26038;V9GZ54	P26038	Moesin	MSN	2.54006	0.0393724	-0.496393	+
P26368-2;P26368;K7ENG2;K7ELP8	P26368-2;P26368;K7ENG2	Splicing factor U2AF 65 kDa subunit	U2AF2	2.73059	0.0280466	-0.694329	+
P26599;P26599-2;P26599-3;A0A0U1RRM4;A6NLN1;A0A0D9SF20;K7EKJ7;K7ES59;K7EK45;A0A087WU68;K7ELW5;A0A087WUW5;O95758-7	P26599;P26599-2;P26599-3;A0A0U1RRM4;A6NLN1	Polypyrimidine tract-binding protein 1	PTBP1	2.82546	0.0241588	-0.638004	+
X1WI28;P27635;B8A6G2;A6QRI9	X1WI28;P27635	60S ribosomal protein L10	RPL10	3.56406	0.00686179	-0.914438	+
P27824;P27824-2;P27824-3;H0Y9Q7;D6RDP7;D6RAU8;D6RB85;D6RGY2;D6RAQ8;D6RFL1;H0Y9H1;D6RHJ3;D6RD16;O14967	P27824;P27824-2;P27824-3	Calnexin	CANX	4.55506	0.00155	0.792269	+
P28070	P28070	Proteasome subunit beta type-4	PSMB4	3.36548	0.00923509	-0.58585	+
P29762;B5MCB5	P29762;B5MCB5	Cellular retinoic acid-binding protein 1	CRABP1	10.7245	0	-3.19235	+
P30044-2;P30044;P30044-3;P30044-4	P30044-2;P30044;P30044-3	Peroxiredoxin-5, mitochondrial	PRDX5	2.4762	0.043328	-0.664739	+
P30050;P30050-2	P30050;P30050-2	60S ribosomal protein L12	RPL12	2.90352	0.021107	-0.540621	+
P31151;Q86SG5	P31151	Protein S100-A7	S100A7	2.96768	0.0190356	1.76915	+
P31939;P31939-2;H7C1S2;C9JLK0;F8WEF0	P31939;P31939-2	Bifunctional purine biosynthesis protein PURH;Phosphoribosylaminoimidazolecarboxamide formyltransferase;IMP cyclohydrolase	ATIC	4.03067	0.00328796	-0.77017	+
P31944	P31944	Caspase-14;Caspase-14 subunit p17, mature form;Caspase-14 subunit p10, mature form;Caspase-14 subunit p20, intermediate form;Caspase-14 subunit p8, intermediate form	CASP14	3.33446	0.00998621	2.30553	+
P32322;E2QRB3;P32322-3;P32322-2;J3QL24;J3KQ22;J3QR88;J3QLK9;J3QL32;J3QKT4;J3KTA8;J3QKT3;J3QRZ0;J3QL23	P32322;E2QRB3;P32322-3;P32322-2	Pyrroline-5-carboxylate reductase 1, mitochondrial	PYCR1	5.71063	0.000373832	-0.924316	+
P32969;D6RAN4;H0Y9V9;E7ESE0;H0Y9R4	P32969;D6RAN4;H0Y9V9;E7ESE0	60S ribosomal protein L9	RPL9	4.9415	0.000846715	-0.944862	+
P33991;E5RG31;E5RFJ8	P33991	DNA replication licensing factor MCM4	MCM4	2.46168	0.044095	-0.629556	+
P33992;B1AHB1;B1AHA9;B1AHB2;F8WFD7	P33992;B1AHB1	DNA replication licensing factor MCM5;DNA helicase	MCM5	2.59075	0.0359227	-0.524844	+
P33993;P33993-3;P33993-2;C9J8M6	P33993;P33993-3	DNA replication licensing factor MCM7	MCM7	3.04095	0.0169679	-0.808994	+
P35222;B4DGU4;P35222-2;E9PDF9;E7EV28;C9IZ65	P35222;B4DGU4	Catenin beta-1	CTNNB1	3.3272	0.00997966	-0.543615	+
P35555;F6U495;H0YND0;E9PHW4;A0A087WYV8;P35556	P35555	Fibrillin-1	FBN1	2.70426	0.0287928	-1.04687	+
P35573;P35573-2;P35573-3;A0A1C7CYW1	P35573;P35573-2;P35573-3	Glycogen debranching enzyme;4-alpha-glucanotransferase;Amylo-alpha-1,6-glucosidase	AGL	4.33336	0.00203509	-0.601929	+
P36404;V9GYD0;P36404-2	P36404;V9GYD0;P36404-2	ADP-ribosylation factor-like protein 2	ARL2;ARL2-SNX15	2.66442	0.0310354	-0.716312	+
X6RJP6;P37802;P37802-2	X6RJP6;P37802;P37802-2	Transgelin-2	TAGLN2	3.32925	0.01	0.76002	+
P38117-2;P38117;M0QY67	P38117-2;P38117	Electron transfer flavoprotein subunit beta	ETFB	4.33119	0.00204651	-0.696082	+
P38159;P38159-2;H3BT71;H0Y6E7;H3BUY5;H3BR27;P38159-3;H3BNC1;O75526	P38159;P38159-2;H3BT71;H0Y6E7;H3BUY5	RNA-binding motif protein, X chromosome;RNA-binding motif protein, X chromosome, N-terminally processed	RBMX	3.17277	0.0134	0.848301	+
P39023;G5E9G0;H7C422;B5MCW2;H7C3M2;F8WCR1;Q92901	P39023;G5E9G0;H7C422;B5MCW2;H7C3M2	60S ribosomal protein L3	RPL3	4.07034	0.00320856	-0.691388	+
P40123;E9PDI2;A0A087X0J3;A0A087WZ15;P40123-2;B7Z385;P40123-3;F8WDB9;F8WEW0	P40123;E9PDI2;A0A087X0J3;A0A087WZ15;P40123-2;B7Z385	Adenylyl cyclase-associated protein 2;Adenylyl cyclase-associated protein	CAP2	5.93744	0.00040404	-1.1019	+
P40763-3;P40763-2;P40763;G8JLH9;K7EP08	P40763-3;P40763-2;P40763;G8JLH9	Signal transducer and activator of transcription 3;Signal transducer and activator of transcription	STAT3	2.64484	0.032114	0.523468	+
P40939;H0YFD6;P40939-2	P40939	Trifunctional enzyme subunit alpha, mitochondrial;Long-chain enoyl-CoA hydratase;Long chain 3-hydroxyacyl-CoA dehydrogenase	HADHA	3.18389	0.0131069	-0.621003	+
P41219;P41219-2;H7C5W5;F8W835	P41219;P41219-2	Peripherin	PRPH	14.1248	0	6.97596	+
P41250;H7C443	P41250	Glycine--tRNA ligase	GARS	8.55922	0	-1.40418	+
P42224;P42224-2;J3KPM9;E7EPD2;D2KFR9;E7ENM1;E9PH66;H7BZ88;H7BZB5	P42224;P42224-2;J3KPM9	Signal transducer and activator of transcription 1-alpha/beta;Signal transducer and activator of transcription	STAT1	7.97001	0	1.23249	+
P42226;P42226-2;P42226-3;G3V2X7;H0YJH6;Q5FBW6;G3V2L2;G3V2M3;G3V3E9;G3V2H4;G3V5I8;G3V568;G3V370;G3V5K5;H0YIY2	P42226;P42226-2;P42226-3	Signal transducer and activator of transcription 6	STAT6	8.29187	0	0.806437	+
P42785;P42785-2;E9PQB5;E9PL85;E9PQN3;E9PKN6;E9PIG4;E9PLY4;E9PNF7;E9PNJ1;E9PL49	P42785;P42785-2	Lysosomal Pro-X carboxypeptidase	PRCP	5.22961	0.000448	1.89881	+
P42858	P42858	Huntingtin	HTT	2.50816	0.0412	-0.726637	+
P43304;P43304-2;F5GYK7;E7EM56;E9PDK4	P43304;P43304-2	Glycerol-3-phosphate dehydrogenase, mitochondrial	GPD2	7.25274	0	-0.840449	+
P46087-2;P46087;P46087-4;P46087-3;F5GYR3;F5H5X6	P46087-2;P46087;P46087-4;P46087-3	Probable 28S rRNA (cytosine(4447)-C(5))-methyltransferase	NOP2	3.01533	0.0174535	-0.392927	+
P46776;E9PLL6;E9PJD9;E9PLX7;E9PKT2;H0YF34	P46776;E9PLL6;E9PJD9	60S ribosomal protein L27a	RPL27A	3.11733	0.0149235	0.851848	+
P46934-4;P46934-2;P46934;H0Y8X6;P46934-3;H0Y8H4;Q96PU5-3;Q96PU5-2;Q96PU5-6;Q96PU5-5;Q96PU5-7;Q96PU5	P46934-4;P46934-2;P46934;H0Y8X6;P46934-3	E3 ubiquitin-protein ligase NEDD4	NEDD4	2.90083	0.0211771	0.584523	+
P46940;A0A0J9YXZ5;H0YLE8;F2Z2E2;Q86VI3;H0YKA5;A0A087WWP1;A0A087X225	P46940;A0A0J9YXZ5;H0YLE8	Ras GTPase-activating-like protein IQGAP1	IQGAP1	6.16202	0.000215054	-1.01278	+
P48643;E7ENZ3;B7ZAR1;E9PCA1;P48643-2;D6RIZ7;H0Y914	P48643;E7ENZ3;B7ZAR1;E9PCA1;P48643-2	T-complex protein 1 subunit epsilon	CCT5	2.94074	0.0198936	-0.735979	+
P49354-2;P49354;E9PQP6;H0YCW1;E9PN85	P49354-2;P49354;E9PQP6	Protein farnesyltransferase/geranylgeranyltransferase type-1 subunit alpha	FNTA	2.73168	0.0280841	-1.13895	+
P49721;A0A087WVV1	P49721	Proteasome subunit beta type-2	PSMB2	2.40732	0.0486757	-0.734752	+
P49840;A8MT37;M0QYV0	P49840;A8MT37;M0QYV0	Glycogen synthase kinase-3 alpha	GSK3A	2.48908	0.0425051	0.467927	+
P49916-3;P49916;P49916-4;P49916-2;K7ERZ5;K7EQB6;K7ENR9	P49916-3;P49916;P49916-4;P49916-2;K7ERZ5	DNA ligase 3	LIG3	3.82262	0.00462439	0.485859	+
P50281;F8W1B7	P50281	Matrix metalloproteinase-14	MMP14	7.41333	0	1.2113	+
P50416;P50416-2;H3BP22;H3BUV7;H3BMD2;H3BUJ0	P50416;P50416-2	Carnitine O-palmitoyltransferase 1, liver isoform	CPT1A	9.15436	0	1.13991	+
P50995;P50995-2;H0Y6E1	P50995;P50995-2	Annexin A11	ANXA11	2.95874	0.0193171	-0.576753	+
P51151	P51151	Ras-related protein Rab-9A	RAB9A	3.52727	0.00722835	0.62972	+
P51513-5;P51513-3;P51513-4;P51513;J3KQU3;I3L2B5;F8W659;P51513-2;F8VWX1;G8JLA5;F8VYI3;F8VW64	P51513-5;P51513-3;P51513-4;P51513;J3KQU3;I3L2B5;F8W659;P51513-2	RNA-binding protein Nova-1	NOVA1	5.85567	0.00038835	1.00941	+
P52594-2;P52594-3;P52594;P52594-4;B8ZZY2;C9J2I0	P52594-2;P52594-3;P52594;P52594-4;B8ZZY2;C9J2I0	Arf-GAP domain and FG repeat-containing protein 1	AGFG1	9.39664	0	-0.893766	+
P52758;H0YBX3;H0YB34	P52758;H0YBX3;H0YB34	Ribonuclease UK114	HRSP12	3.92127	0.00379798	0.894984	+
P52788;P52788-2;H7C2R7	P52788;P52788-2;H7C2R7	Spermine synthase	SMS	2.97781	0.0186961	0.820412	+
P52907	P52907	F-actin-capping protein subunit alpha-1	CAPZA1	2.67436	0.0306429	0.670471	+
P53367;P53367-2;P53367-3	P53367;P53367-2;P53367-3	Arfaptin-1	ARFIP1	3.30408	0.0104106	-0.510768	+
P53999	P53999	Activated RNA polymerase II transcriptional coactivator p15	SUB1	2.6647	0.0310953	0.796527	+
P54803;P54803-4;G3V5E8;A0A087WX10;P54803-5;P54803-3;G3V4M2;G3V255	P54803;P54803-4;G3V5E8;A0A087WX10;P54803-5;P54803-3	Galactocerebrosidase	GALC	3.03018	0.0171494	0.568534	+
P55001-3;P55001-2;P55001	P55001-3;P55001-2;P55001	Microfibrillar-associated protein 2	MFAP2	3.60637	0.00644726	-1.10849	+
P55084;P55084-2;F5GZQ3;B5MD38;C9JEY0;C9JE81;C9K0M0	P55084;P55084-2;F5GZQ3;B5MD38	Trifunctional enzyme subunit beta, mitochondrial;3-ketoacyl-CoA thiolase	HADHB	3.46291	0.00774721	-0.630826	+
P55268;F5H520	P55268	Laminin subunit beta-2	LAMB2	8.24842	0	-2.50041	+
P56537;P56537-2;B7ZBH1;A0A0U1RQV5;F8WD20;A0A0B4J1Y7;F8WDS6	P56537;P56537-2	Eukaryotic translation initiation factor 6	EIF6	3.39236	0.0087234	-0.497161	+
P60953;P60953-1;Q5JYX0	P60953;P60953-1;Q5JYX0	Cell division control protein 42 homolog	CDC42	8.19417	0	-1.47212	+
P61020;P61020-2;F8VUA5;F8VVZ0	P61020;P61020-2;F8VUA5	Ras-related protein Rab-5B	RAB5B	5.13484	0.00053125	-0.668188	+
P61088;F8VQQ8;F8VSD4;F8VV71;F8VZ29;Q5JXB2	P61088;F8VQQ8;F8VSD4;F8VV71	Ubiquitin-conjugating enzyme E2 N	UBE2N	2.39481	0.0495816	0.409933	+
P61586;C9JNR4;C9JX21;C9JRM1	P61586;C9JNR4;C9JX21	Transforming protein RhoA	RHOA	2.48346	0.0430081	-0.841943	+
P61626;F8VV32;A0A0B4J259	P61626;F8VV32;A0A0B4J259	Lysozyme C;Lysozyme	LYZ	3.89161	0.00406	1.89329	+
P61769;H0YLF3;F5H6I0	P61769;H0YLF3;F5H6I0	Beta-2-microglobulin;Beta-2-microglobulin form pI 5.3	B2M	3.7867	0.00485714	-1.24552	+
P62277;J3KMX5;E9PS50	P62277;J3KMX5	40S ribosomal protein S13	RPS13	2.74697	0.0273191	-0.718985	+
P62314;J3QLI9;J3QLR7	P62314;J3QLI9	Small nuclear ribonucleoprotein Sm D1	SNRPD1	5.40015	0.000444444	-1.16727	+
P62495;B7Z7P8;P62495-2;I3L492;D6RCB3;D6RJE8	P62495;B7Z7P8;P62495-2	Eukaryotic peptide chain release factor subunit 1	ETF1	4.7104	0.00116216	-0.66828	+
P62829;J3KT29;J3KTJ3;C9JD32;B9ZVP7	P62829;J3KT29;J3KTJ3	60S ribosomal protein L23	RPL23	2.94196	0.019904	-0.663915	+
P62906	P62906	60S ribosomal protein L10a	RPL10A	2.59108	0.035957	-0.584777	+
P62937;F8WE65;C9J5S7;P62937-2;P0DN26;A0A0H2UH34;A0A0B4J2A2;A0A075B767;A0A075B759;Q9Y536;F5H284;E5RIZ5;P0DN37	P62937;F8WE65;C9J5S7;P62937-2	Peptidyl-prolyl cis-trans isomerase A;Peptidyl-prolyl cis-trans isomerase A, N-terminally processed;Peptidyl-prolyl cis-trans isomerase	PPIA	2.89058	0.0215169	-0.652482	+
Q5JWF2-2;P63092-2;Q5JWF2;P63092-4;P63092;P63092-3;A0A0A0MR13;S4R3E3;H0Y7F4;P38405-2;Q5JWE9;A0A087WZE5;A2A2R6;A0A087WTB6;Q5JWD1;P11488;A8MTJ3;H0Y7E8;K7EQ80;S4R3V9;K7EPE2	Q5JWF2-2;P63092-2;Q5JWF2;P63092-4;P63092;P63092-3	Guanine nucleotide-binding protein G(s) subunit alpha isoforms XLas;Guanine nucleotide-binding protein G(s) subunit alpha isoforms short	GNAS	3.1608	0.0136398	0.670171	+
P63151;P63151-2;E5RIY1;Q66LE6;H0YB06;E5RFR9;Q9Y2T4-3;Q9Y2T4-4;Q9Y2T4-2;Q9Y2T4;E5RHQ2;E5RJV2	P63151;P63151-2	Serine/threonine-protein phosphatase 2A 55 kDa regulatory subunit B alpha isoform	PPP2R2A	2.75343	0.0270594	-0.550298	+
Q8WVC2;P63220;Q9BYK1;Q9BYK2	Q8WVC2;P63220;Q9BYK1	40S ribosomal protein S21	RPS21	3.48786	0.00740909	-0.368747	+
P63241;I3L397;I3L504;P63241-2;Q6IS14;F8WCJ1;C9J7B5;C9J4W5;Q9GZV4	P63241;I3L397;I3L504;P63241-2;Q6IS14	Eukaryotic translation initiation factor 5A-1;Eukaryotic translation initiation factor 5A;Eukaryotic translation initiation factor 5A-1-like	EIF5A;EIF5AL1	3.21018	0.0124856	-0.904427	+
P68871;F8W6P5;A0A0J9YWK4	P68871;F8W6P5	Hemoglobin subunit beta;LVV-hemorphin-7;Spinorphin	HBB	2.95219	0.0195591	1.69087	+
P69891;A0A0J9YYA3	P69891	Hemoglobin subunit gamma-1	HBG1	2.42324	0.0473138	1.62087	+
P78357;K7EMM9	P78357;K7EMM9	Contactin-associated protein 1	CNTNAP1	6.84707	0	1.13771	+
P81605;P81605-2	P81605;P81605-2	Dermcidin;Survival-promoting peptide;DCD-1	DCD	7.0053	0	2.56452	+
P84095	P84095	Rho-related GTP-binding protein RhoG	RHOG	5.01805	0.000631579	-0.752943	+
P98179	P98179	RNA-binding protein 3	RBM3	3.19121	0.0130413	-0.736497	+
Q01581;D6RIW1	Q01581	Hydroxymethylglutaryl-CoA synthase, cytoplasmic	HMGCS1	4.73504	0.00116667	-1.20353	+
Q02413;Q02413-2	Q02413	Desmoglein-1	DSG1	3.10978	0.0151246	2.49853	+
Q02818;H7BZI1;C9JKZ2;C9JBD3;C9J3C1	Q02818;H7BZI1	Nucleobindin-1	NUCB1	3.53565	0.00709881	0.574376	+
Q02978;I3L1P8;Q02978-2	Q02978;I3L1P8;Q02978-2	Mitochondrial 2-oxoglutarate/malate carrier protein	SLC25A11	3.06124	0.0166647	0.602729	+
Q03001;F8W9J4;E7ERU0;Q03001-9	Q03001;F8W9J4;E7ERU0	Dystonin	DST	8.78973	0	-2.12419	+
Q03252	Q03252	Lamin-B2	LMNB2	2.44575	0.0454043	0.428963	+
Q05048;A0A0A0MSZ9;A3KFI9	Q05048;A0A0A0MSZ9	Cleavage stimulation factor subunit 1	CSTF1	3.51239	0.00722481	-0.466197	+
Q05639	Q05639	Elongation factor 1-alpha 2	EEF1A2	8.7527	0	-2.59708	+
Q06203;D6RCC8;D6RE15	Q06203	Amidophosphoribosyltransferase	PPAT	7.70494	0	-1.27764	+
Q06210-2;Q06210;O94808;E5RJP4	Q06210-2;Q06210	Glutamine--fructose-6-phosphate aminotransferase [isomerizing] 1	GFPT1	9.2198	0	-1.37979	+
Q06830;A0A0A0MSI0;A0A0A0MRQ5	Q06830;A0A0A0MSI0	Peroxiredoxin-1	PRDX1	3.02613	0.0172308	0.595041	+
Q07960;H0YE29;E9PNR6	Q07960;H0YE29	Rho GTPase-activating protein 1	ARHGAP1	2.79409	0.0254732	-0.550883	+
Q08170;A0A0D9SEM4;Q13247-2	Q08170;A0A0D9SEM4	Serine/arginine-rich splicing factor 4	SRSF4	3.06463	0.0164881	0.460153	+
Q08378-2;Q08378;Q08378-4;A0A087WV43	Q08378-2;Q08378;Q08378-4	Golgin subfamily A member 3	GOLGA3	5.17122	0.000539683	-0.452762	+
Q08554-2;Q08554	Q08554-2;Q08554	Desmocollin-1	DSC1	2.7148	0.0288241	2.21629	+
Q09666;E9PKR9;E9PLK4;E9PJZ0;E9PJC6;Q09666-2;E9PQE3	Q09666	Neuroblast differentiation-associated protein AHNAK	AHNAK	4.81517	0.00110145	1.80354	+
Q10471;Q10471-2	Q10471	Polypeptide N-acetylgalactosaminyltransferase 2;Polypeptide N-acetylgalactosaminyltransferase 2 soluble form	GALNT2	4.39438	0.00195181	0.858926	+
Q10713;Q10713-2;Q5SXN9	Q10713;Q10713-2	Mitochondrial-processing peptidase subunit alpha	PMPCA	3.03501	0.017113	-0.770971	+
Q12797;Q12797-10;Q12797-6;Q12797-2;A0A0A0MSK8;E5RHK2;E5RG56;A0A087WW51;Q12797-7;Q12797-9;Q12797-8;Q12797-5;E5RG29;E5RHJ2;A0A087WUJ2;Q12797-4;Q12797-3;G3XAN5	Q12797;Q12797-10	Aspartyl/asparaginyl beta-hydroxylase	ASPH	20.1884	0	-3.381	+
Q12888;Q12888-3;Q12888-2;A6NNK5;C9JXV0;H7C3N7;H7BZY0;M0R142	Q12888;Q12888-3;Q12888-2;A6NNK5	Tumor suppressor p53-binding protein 1	TP53BP1	3.69794	0.00566516	-0.599512	+
Q13033-2;Q13033;G3V340;G3V3G7;H0YJZ4;H0YJT2	Q13033-2;Q13033;G3V340	Striatin-3	STRN3	2.74702	0.0273839	-0.333277	+
Q13045-2;Q13045;Q13045-3;J3KS54;J3QQQ2;J3KS39;J3QQU5;K7EQZ7	Q13045-2;Q13045;Q13045-3	Protein flightless-1 homolog	FLII	10.3571	0	-0.754145	+
Q13155;A8MU58;F8W950	Q13155;A8MU58;F8W950	Aminoacyl tRNA synthase complex-interacting multifunctional protein 2	AIMP2	3.14381	0.0139632	-0.45353	+
Q13232;H3BPR2;H3BPD9;H3BMQ7;H3BRA8	Q13232;H3BPR2	Nucleoside diphosphate kinase 3;Nucleoside diphosphate kinase	NME3	3.85004	0.00439409	0.707814	+
Q13242;H0YIB4;S4R3G0	Q13242;H0YIB4	Serine/arginine-rich splicing factor 9	SRSF9	3.19274	0.0130064	0.727344	+
Q13509;A0A0B4J269;Q13509-2;G3V2A3;G3V5W4;G3V2R8;G3V3R4;G3V2N6;G3V542;G3V3J6;G3V3W7	Q13509;A0A0B4J269;Q13509-2	Tubulin beta-3 chain	TUBB3	15.5083	0	-2.26096	+
Q13724-2;Q13724;C9J8D4;C9JDQ1;B8ZZE2	Q13724-2;Q13724;C9J8D4	Mannosyl-oligosaccharide glucosidase	MOGS	3.46249	0.00771852	-0.923656	+
Q13867;K7ES02;J3KSD8;K7EMJ3;J3KS79;K7ENH5	Q13867;K7ES02;J3KSD8	Bleomycin hydrolase	BLMH	2.46034	0.0441344	0.952321	+
Q13868;A3KFL1;A3KFL2;Q13868-3;A3KFL5;Q13868-2	Q13868;A3KFL1;A3KFL2;Q13868-3;A3KFL5;Q13868-2	Exosome complex component RRP4	EXOSC2	2.9533	0.0194825	-0.643885	+
Q14108;Q14108-2;D6RDG0	Q14108;Q14108-2	Lysosome membrane protein 2	SCARB2	4.55728	0.00155975	0.800257	+
Q14554;Q14554-2;H7C4F9;C9JY10	Q14554;Q14554-2	Protein disulfide-isomerase A5	PDIA5	8.06282	0	1.58747	+
Q14558;Q14558-2;B4DP31;C9J168;C9JUN4;C9JKT9;C9JNQ3	Q14558;Q14558-2;B4DP31;C9J168	Phosphoribosyl pyrophosphate synthase-associated protein 1	PRPSAP1	4.02103	0.00329167	-0.537416	+
Q14692	Q14692	Ribosome biogenesis protein BMS1 homolog	BMS1	2.6284	0.0331304	-0.345207	+
Q14739;C9JXK0;C9JES9	Q14739;C9JXK0	Lamin-B receptor	LBR	2.52568	0.0400496	0.394666	+
Q14938-6;Q14938-5;Q14938-3;C9JWJ8;Q14938-4;Q14938;K7EN08;Q14938-2;K7EKH0;K7EJB0;K7ESG9;K7EMQ5;S4R308	Q14938-6;Q14938-5;Q14938-3;C9JWJ8;Q14938-4;Q14938;K7EN08;Q14938-2	Nuclear factor 1 X-type;Nuclear factor 1	NFIX	5.40025	0.000448276	-0.537634	+
Q14980;Q14980-2;A0A087WY61;Q14980-3;Q14980-4;H0YFY6;Q14980-5;F5H4J1;F5H6Y5;K4DIE0;F5H763;F5H2F3;F5H3L6;F5H0Z7;F5GZW1;F5H1L0;F5H073;F8W6T3;F5H068;F5GWK2	Q14980;Q14980-2;A0A087WY61;Q14980-3;Q14980-4;H0YFY6	Nuclear mitotic apparatus protein 1	NUMA1	2.74135	0.0276509	0.346809	+
Q15019-2;Q15019;Q15019-3;B5MCX3;C9J2Q4;C9JB25;C9J938;C9IZU3;C9JQJ4;H7C2Y0;H7C310;C9IY94;C9JZI2;B5MD47;F8WB65;C9JFT1;A0A1B0GXJ2;C9JT15;C9JSE7;H7C1T1	Q15019-2;Q15019;Q15019-3;B5MCX3;C9J2Q4;C9JB25;C9J938	Septin-2	37500	2.48096	0.0430361	0.5154	+
Q15031;E9PHM2;C9JYR8	Q15031;E9PHM2	Probable leucine--tRNA ligase, mitochondrial	LARS2	2.6561	0.0314537	0.354014	+
Q15067-2;Q15067;Q15067-3;K7ELT1;I3L0T4;I3L2U4;K7ENF1;K7ESC7	Q15067-2;Q15067;Q15067-3	Peroxisomal acyl-coenzyme A oxidase 1	ACOX1	4.22599	0.00254545	-0.815505	+
Q15139;F8WBA3;H0YHL5;H0Y5M6	Q15139;F8WBA3	Serine/threonine-protein kinase D1;Serine/threonine-protein kinase	PRKD1	3.63664	0.00612987	-0.985034	+
Q15286;F5H157;Q15286-2	Q15286;F5H157;Q15286-2	Ras-related protein Rab-35	RAB35	4.3352	0.00204706	-0.560705	+
Q15293;Q15293-2;E9PP27	Q15293;Q15293-2	Reticulocalbin-1	RCN1	2.67709	0.0304966	0.706095	+
Q15637-4;Q15637-6;Q15637-3;Q15637-2;Q15637;Q15637-7;C9J792;F8WEV5;H7C561	Q15637-4;Q15637-6;Q15637-3;Q15637-2;Q15637;Q15637-7	Splicing factor 1	SF1	3.25114	0.0113935	-0.465368	+
Q15742-2;Q15742-3;Q15742;C9JFF6;C9J3V0;C9JL92;C9JID4;B8ZZS2;Q13506-2;Q13506	Q15742-2;Q15742-3;Q15742	NGFI-A-binding protein 2	NAB2	3.25359	0.0113398	0.721921	+
Q15785	Q15785	Mitochondrial import receptor subunit TOM34	TOMM34	12.5894	0	-1.3545	+
Q15836	Q15836	Vesicle-associated membrane protein 3	VAMP3	3.34974	0.009625	-0.437571	+
Q16181;E7ES33;E7EPK1;Q16181-2;G3V1Q4;A0A0U1RRE1;Q5JXL7;A0A0U1RRM2;A0A0U1RRH9;A0A0U1RRD1;A0A0U1RQK0;Q6ZU15	Q16181;E7ES33;E7EPK1;Q16181-2;G3V1Q4	Septin-7	39326	6.59538	0	0.81988	+
Q16643;Q16643-3;D6R9W4;Q16643-2;D6RCR4;D6R9Q9	Q16643;Q16643-3;D6R9W4;Q16643-2	Drebrin	DBN1	3.72366	0.00556279	0.644793	+
Q16658	Q16658	Fascin	FSCN1	10.2935	0	-1.60355	+
Q16799;Q2NKQ5;Q16799-2;A8MT72	Q16799;Q2NKQ5;Q16799-2	Reticulon-1;Reticulon	RTN1	6.84062	0	2.35064	+
Q16822;B4DW73;H0YML5;H0YM31;A0A0A0MS74;Q16822-2;H0YMU6;H0YNG4;H0YMA5;H0YMY3;P35558	Q16822;B4DW73;H0YML5;H0YM31;A0A0A0MS74;Q16822-2	Phosphoenolpyruvate carboxykinase [GTP], mitochondrial	PCK2	2.55108	0.0386526	-0.690502	+
Q27J81-2;Q27J81;A0A0A0MQU1;Q27J81-3	Q27J81-2;Q27J81;A0A0A0MQU1	Inverted formin-2	INF2	3.62707	0.00620513	-0.614176	+
Q2TAY7;Q2TAY7-2	Q2TAY7;Q2TAY7-2	WD40 repeat-containing protein SMU1;WD40 repeat-containing protein SMU1, N-terminally processed	SMU1	2.8763	0.0221546	-0.494253	+
Q3SY69;Q3SY69-3;Q3SY69-2;H0YHN9;C9IZ36	Q3SY69;Q3SY69-3	Mitochondrial 10-formyltetrahydrofolate dehydrogenase	ALDH1L2	5.38084	0.000433333	-1.2188	+
Q3V6T2-2;Q3V6T2;Q3V6T2-4;Q3V6T2-3;Q3V6T2-5;H0Y470;A0A087WXD9;H0Y7K3;C9J225	Q3V6T2-2;Q3V6T2;Q3V6T2-4;Q3V6T2-3;Q3V6T2-5;H0Y470	Girdin	CCDC88A	4.99465	0.000740741	1.51471	+
Q3ZCM7;A0A075B736;Q5SQY0	Q3ZCM7;A0A075B736;Q5SQY0	Tubulin beta-8 chain	TUBB8	6.42985	0.000183908	-1.64958	+
Q4G0N4;Q4G0N4-2;B7Z8V7;Q4G0N4-3;A0A0C4DGV3;H0Y9H7	Q4G0N4;Q4G0N4-2;B7Z8V7;Q4G0N4-3;A0A0C4DGV3	NAD kinase 2, mitochondrial	NADK2	3.70406	0.00570642	-0.555432	+
Q4KMQ2-3;Q4KMQ2;Q4KMQ2-4;Q4KMQ2-2	Q4KMQ2-3;Q4KMQ2;Q4KMQ2-4;Q4KMQ2-2	Anoctamin-6	ANO6	3.82234	0.00462136	-0.432073	+
Q53FA7;Q53FA7-2;H7BZH6	Q53FA7	Quinone oxidoreductase PIG3	TP53I3	2.79689	0.025379	-0.533198	+
Q5SSJ5;Q5SSJ5-2;Q5SSJ5-3;B0QZK4;X6RGJ2;Q5SWC8;B0QZK9;B0QZK8;Q5SSJ5-5	Q5SSJ5;Q5SSJ5-2;Q5SSJ5-3;B0QZK4;X6RGJ2;Q5SWC8	Heterochromatin protein 1-binding protein 3	HP1BP3	3.84705	0.00441176	0.434189	+
Q5T123;Q9H299	Q5T123;Q9H299	SH3 domain-binding glutamic acid-rich-like protein 3	SH3BGRL3	6.013	0.000416667	-1.23028	+
Q5T7N3;B1ALP6;Q5T7N3-2;B1ALP5	Q5T7N3	KN motif and ankyrin repeat domain-containing protein 4	KANK4	11.4848	0	2.09705	+
Q63ZY3-3;Q63ZY3;Q63ZY3-2;K7ERU2;K7EIU4	Q63ZY3-3;Q63ZY3;Q63ZY3-2;K7ERU2;K7EIU4	KN motif and ankyrin repeat domain-containing protein 2	KANK2	2.82817	0.0240597	0.598077	+
Q66K14-2;Q66K14;E5RIN2;G3V133	Q66K14-2;Q66K14	TBC1 domain family member 9B	TBC1D9B	7.14962	0	-0.510601	+
Q6DD88;F5H6I7;F5GWF8	Q6DD88;F5H6I7	Atlastin-3	ATL3	2.93055	0.0202646	-0.476797	+
Q6GPG7;Q92633;Q92633-2;B1AP63	Q6GPG7;Q92633;Q92633-2;B1AP63	Lysophosphatidic acid receptor 1	LPAR1	3.70122	0.00571689	0.915217	+
Q6IBS0;D6RG15;H0Y858;H7C5I2;Q9NR96-4	Q6IBS0;D6RG15	Twinfilin-2	TWF2	2.60735	0.0346207	-0.729445	+
Q6UVK1	Q6UVK1	Chondroitin sulfate proteoglycan 4	CSPG4	7.01775	0	-1.82151	+
Q6UX04;D6REK3;Q6UX04-2	Q6UX04;D6REK3;Q6UX04-2	Peptidyl-prolyl cis-trans isomerase CWC27 homolog	CWC27	2.52205	0.0402387	-0.418043	+
Q6YHK3;Q6YHK3-4;Q6YHK3-2;Q6YHK3-3	Q6YHK3;Q6YHK3-4;Q6YHK3-2;Q6YHK3-3	CD109 antigen	CD109	5.48278	0.000389381	0.859187	+
Q6ZMI0;Q6ZMI0-2;Q6ZMI0-3;Q6ZMI0-5;Q6ZMI0-4;F8W7E1;F8WBY8;F8WE40;H7C1Y1	Q6ZMI0;Q6ZMI0-2;Q6ZMI0-3;Q6ZMI0-5;Q6ZMI0-4	Protein phosphatase 1 regulatory subunit 21	PPP1R21	3.15	0.0138947	-0.452239	+
Q6ZVM7;Q6ZVM7-2;Q6ZVM7-3;B7Z2U2;Q6ZVM7-4;K7ENB0	Q6ZVM7;Q6ZVM7-2;Q6ZVM7-3;B7Z2U2	TOM1-like protein 2	TOM1L2	10.059	0	-1.34273	+
Q9H8S9;Q7L9L4;Q7L9L4-2;D6RCK3;Q9H8S9-2	Q9H8S9;Q7L9L4;Q7L9L4-2;D6RCK3;Q9H8S9-2	MOB kinase activator 1A;MOB kinase activator 1B	MOB1A;MOB1B	5.94569	0.000408163	0.792438	+
Q7Z3B1;Q7Z3B1-2	Q7Z3B1;Q7Z3B1-2	Neuronal growth regulator 1	NEGR1	4.66396	0.00121854	1.68823	+
Q7Z3U7-2;Q7Z3U7-6;Q7Z3U7-5;Q7Z3U7;Q7Z3U7-3;F8VZV1;F8VZV6;F8VQS2	Q7Z3U7-2;Q7Z3U7-6;Q7Z3U7-5;Q7Z3U7;Q7Z3U7-3	Protein MON2 homolog	MON2	6.31934	0.000177778	-0.692956	+
Q7Z406-6;Q7Z406-2;Q7Z406;Q7Z406-4;Q7Z406-5;M0QY43;A0A0C4DFM8;A1L2Z2	Q7Z406-6;Q7Z406-2;Q7Z406;Q7Z406-4;Q7Z406-5	Myosin-14	MYH14	10.9222	0	-1.62531	+
Q7Z7H5;Q7Z7H5-3;Q7Z7H5-2;F8W7F7	Q7Z7H5;Q7Z7H5-3;Q7Z7H5-2;F8W7F7	Transmembrane emp24 domain-containing protein 4	TMED4	2.57934	0.0365775	0.450689	+
Q86TX2;G3V4F2	Q86TX2;G3V4F2	Acyl-coenzyme A thioesterase 1	ACOT1	3.45176	0.00783824	-0.722808	+
Q86U42-2;Q86U42;B4DEH8;G3V4T2;Q92843-2;H0YJH9;A6NDY0-2;A6NDY0;A6NDY0-4	Q86U42-2;Q86U42;B4DEH8;G3V4T2;Q92843-2	Polyadenylate-binding protein 2	PABPN1	4.15982	0.00272527	-0.731723	+
Q86UL3;E5RIA1;E5RHA6	Q86UL3;E5RIA1;E5RHA6	Glycerol-3-phosphate acyltransferase 4	AGPAT6	4.58742	0.00149677	-0.596791	+
Q86VN1;Q86VN1-2	Q86VN1;Q86VN1-2	Vacuolar protein-sorting-associated protein 36	VPS36	3.14998	0.0138519	-0.37052	+
Q86W92-4;Q86W92-2;Q86W92;Q86W92-3;F5GZP6;H0YFE4;A0A0A0MTP2;E9PP16;Q8ND30-3;Q8ND30-2;Q8ND30;F5H495;H0YGH8;Q86W92-5	Q86W92-4;Q86W92-2;Q86W92;Q86W92-3;F5GZP6	Liprin-beta-1	PPFIBP1	3.32251	0.0101145	0.811709	+
Q86X55-1;Q86X55;Q86X55-2;K7EQA8;K7EPK1;K7EIQ8;K7EK20;K7EQB9	Q86X55-1;Q86X55;Q86X55-2;K7EQA8	Histone-arginine methyltransferase CARM1	CARM1	6.92681	0	-0.973885	+
Q8IUX7;Q8IUX7-2;H7C4B5;H7C391;H7C0W8	Q8IUX7;Q8IUX7-2	Adipocyte enhancer-binding protein 1	AEBP1	2.79004	0.0255243	-1.10372	+
Q8IVL6	Q8IVL6	Prolyl 3-hydroxylase 3	LEPREL2	3.02839	0.0171657	-0.590063	+
Q8IWE2;Q8IWE2-2	Q8IWE2;Q8IWE2-2	Protein NOXP20	FAM114A1	6.19963	0.000175824	-1.12355	+
Q8IY17-2;Q8IY17-3;Q8IY17;Q8IY17-4;Q8IY17-5;M0R2C2;M0QYT1;M0QYF5;M0QZK5;M0R2H4;M0QXH7;M0R2K2	Q8IY17-2;Q8IY17-3;Q8IY17;Q8IY17-4;Q8IY17-5	Neuropathy target esterase	PNPLA6	6.49469	0.000192771	-0.891139	+
Q8IY81;J3QSE2;J3KS36	Q8IY81	pre-rRNA processing protein FTSJ3	FTSJ3	2.74087	0.0276141	-0.492933	+
Q8N2Q7-2;Q8N2Q7;J3KQ19;C9J4D3	Q8N2Q7-2;Q8N2Q7;J3KQ19;C9J4D3	Neuroligin-1	NLGN1	3.17343	0.013442	0.833014	+
Q8N335;C9JM46;C9K0P5;C9JFA7	Q8N335;C9JM46	Glycerol-3-phosphate dehydrogenase 1-like protein;Glycerol-3-phosphate dehydrogenase [NAD(+)]	GPD1L	4.15779	0.00271038	-0.718709	+
Q8N3J6-2;Q8N3J6;Q8N3J6-3;Q8N3J6-4;Q8N3J6-5	Q8N3J6-2;Q8N3J6;Q8N3J6-3;Q8N3J6-4;Q8N3J6-5	Cell adhesion molecule 2	CADM2	4.04276	0.00328042	1.59052	+
Q8N608-4;Q8N608-2;Q8N608;Q8N608-3;C9J4M8;J3KQK8;J3KPP1;E9PDL2;E9PF59;P42658-2;P42658	Q8N608-4;Q8N608-2;Q8N608;Q8N608-3	Inactive dipeptidyl peptidase 10	DPP10	2.72474	0.0283256	-1.3006	+
Q8N6R0;Q8N6R0-4;Q8N6R0-1;Q8N6R0-3;Q8N6R0-2	Q8N6R0;Q8N6R0-4;Q8N6R0-1;Q8N6R0-3;Q8N6R0-2	Methyltransferase-like protein 13	METTL13	6.60967	0	-1.11753	+
Q8N766-4;Q8N766-2;Q8N766;Q8N766-3;Q5TG59;H7C4E3;H7C5A2	Q8N766-4;Q8N766-2;Q8N766;Q8N766-3	ER membrane protein complex subunit 1	EMC1	3.09138	0.0156495	-0.349564	+
Q8N7H5;Q8N7H5-3;Q8N7H5-2	Q8N7H5;Q8N7H5-3;Q8N7H5-2	RNA polymerase II-associated factor 1 homolog	PAF1	3.75144	0.00522066	0.44206	+
Q8N961;Q8N961-2	Q8N961;Q8N961-2	Ankyrin repeat and BTB/POZ domain-containing protein 2	ABTB2	3.00001	0.0179888	-0.739722	+
Q8N9T8;H0YFD2;F8WFC1	Q8N9T8;H0YFD2;F8WFC1	Protein KRI1 homolog	KRI1	3.23309	0.011859	-0.466454	+
Q8NBQ5;D6RCD0	Q8NBQ5;D6RCD0	Estradiol 17-beta-dehydrogenase 11	HSD17B11	8.514	0	1.43318	+
Q8NBS9;Q8NBS9-2	Q8NBS9;Q8NBS9-2	Thioredoxin domain-containing protein 5	TXNDC5	2.71011	0.0287123	-0.518219	+
Q8TBA6;Q8TBA6-2;H0YK03	Q8TBA6;Q8TBA6-2	Golgin subfamily A member 5	GOLGA5	2.6224	0.0334143	-0.734011	+
Q8TCJ2	Q8TCJ2	Dolichyl-diphosphooligosaccharide--protein glycosyltransferase subunit STT3B	STT3B	3.33342	0.00996564	0.616252	+
Q8TEM1;Q8TEM1-2	Q8TEM1;Q8TEM1-2	Nuclear pore membrane glycoprotein 210	NUP210	3.60848	0.00644068	0.519194	+
Q8WTT2	Q8WTT2	Nucleolar complex protein 3 homolog	NOC3L	2.82916	0.0240798	-0.368267	+
Q8WTW3;A0A087WVI0;E9PBL8;J3QKY9;J3QLT5;J3KSY3	Q8WTW3;A0A087WVI0;E9PBL8	Conserved oligomeric Golgi complex subunit 1	COG1	2.98614	0.0184778	-0.426279	+
Q8WVM8;Q8WVM8-2;Q8WVM8-3;J3KNG4;G3V2M8;G3V3K9;G3V4I1;G3V5E2;G3V5F3;H0YJY1	Q8WVM8;Q8WVM8-2;Q8WVM8-3	Sec1 family domain-containing protein 1	SCFD1	2.86922	0.022445	-0.503358	+
Q8WX93-3;Q8WX93;Q8WX93-4;Q8WX93-8;Q8WX93-5;Q8WX93-2;Q8WX93-7;Q8WX93-9;H0YA05;F8WA26;D6R9F5;A0A087WX60;Q86TC9-2;Q86TC9	Q8WX93-3;Q8WX93;Q8WX93-4;Q8WX93-8;Q8WX93-5;Q8WX93-2;Q8WX93-7;Q8WX93-9	Palladin	PALLD	3.2695	0.0110557	-0.603414	+
Q8WXF1;Q8WXF1-2;X6RDA4	Q8WXF1;Q8WXF1-2;X6RDA4	Paraspeckle component 1	PSPC1	4.07415	0.00322581	-0.846119	+
Q92572;F5H459	Q92572;F5H459	AP-3 complex subunit sigma-1	AP3S1	3.01275	0.017573	-0.680753	+
Q92804-2;Q92804;A0A075B7D9;A0A075B7F4;A0A075B7F2;A0A075B7E4	Q92804-2;Q92804;A0A075B7D9	TATA-binding protein-associated factor 2N	TAF15	2.61415	0.0341039	-0.530511	+
Q92820	Q92820	Gamma-glutamyl hydrolase	GGH	5.99011	0.000412371	-1.9444	+
Q93008-1;Q93008	Q93008-1;Q93008	Probable ubiquitin carboxyl-terminal hydrolase FAF-X	USP9X	7.08358	0	0.65556	+
Q96CN7;D6RGE2	Q96CN7;D6RGE2	Isochorismatase domain-containing protein 1	ISOC1	2.71273	0.0286407	-0.562413	+
Q96CS3;D6RBG6	Q96CS3	FAS-associated factor 2	FAF2	2.63886	0.0324201	-0.450339	+
Q96D15;M0QZH0;M0QYB8;M0QZU3	Q96D15;M0QZH0	Reticulocalbin-3	RCN3	7.84607	0	-1.65592	+
Q96DG6	Q96DG6	Carboxymethylenebutenolidase homolog	CMBL	2.39755	0.0493538	0.597309	+
Q96EE3;Q96EE3-1;K7ELV2;K7EP88;K7EPZ5;K7ENI5	Q96EE3;Q96EE3-1;K7ELV2;K7EP88	Nucleoporin SEH1	SEH1L	2.80043	0.0253235	-0.341184	+
Q96GX9;S4R3D6;Q96GX9-3	Q96GX9;S4R3D6;Q96GX9-3	Methylthioribulose-1-phosphate dehydratase	APIP	3.5259	0.0072	0.71373	+
Q96IJ6;Q96IJ6-2;A0A087WUI8;F8WD54;A0A0U1RRC2;C9JAH0;C9J255	Q96IJ6;Q96IJ6-2;A0A087WUI8	Mannose-1-phosphate guanyltransferase alpha	GMPPA	2.8023	0.0252973	-0.310511	+
Q96JB5;Q96JB5-4;J3QRM1;Q96JB5-3;Q96JB5-2;J3QS62;J3QQY1;J3QL95;J3KRI2;J3KRK4;J3QL86;J3KS63	Q96JB5;Q96JB5-4;J3QRM1;Q96JB5-3;Q96JB5-2	CDK5 regulatory subunit-associated protein 3	CDK5RAP3	2.71455	0.0287575	-0.442108	+
Q96KP4;Q96KP4-2;J3QKT2;J3QKQ0;A0A087WYZ1;J3KSV5;J3QRA8;J3QRD0;J3QLU1;J3QR27;A0A087WVS2;J3KRD5;J3QL02;J3QRH4;J3QQN6;J3KSS4;J3KRJ8	Q96KP4;Q96KP4-2;J3QKT2	Cytosolic non-specific dipeptidase	CNDP2	2.77371	0.0260865	-0.621788	+
Q96PY5-3;Q96PY5;C9IZY8	Q96PY5-3;Q96PY5;C9IZY8	Formin-like protein 2	FMNL2	11.6722	0	2.4602	+
Q96QK1;I3L4S0;I3L4P4	Q96QK1	Vacuolar protein sorting-associated protein 35	VPS35	2.43646	0.0460941	0.501896	+
Q96S59;Q96S59-2;Q96S59-3	Q96S59;Q96S59-2;Q96S59-3	Ran-binding protein 9	RANBP9	4.20314	0.00257627	-0.568922	+
Q96TA1-2;Q96TA1	Q96TA1-2;Q96TA1	Niban-like protein 1	FAM129B	7.29822	0	-1.62778	+
Q99436;Q5TBG5;Q99436-2	Q99436;Q5TBG5;Q99436-2	Proteasome subunit beta type-7;Proteasome subunit beta type	PSMB7	4.36341	0.00201198	-0.739681	+
Q99523;Q99523-2;A0A0J9YVX1;A0A0J9YX61;A0A0J9YVU2	Q99523;Q99523-2	Sortilin	SORT1	11.1953	0	2.78985	+
Q99623;J3KPX7;F5GY37;Q99623-2;F5GWA7;F5H3X6;F5H0C5;F5H2D2;U3KPZ5	Q99623;J3KPX7;F5GY37;Q99623-2;F5GWA7;F5H3X6	Prohibitin-2	PHB2	3.63086	0.00618026	-0.619534	+
Q9BPX5	Q9BPX5	Actin-related protein 2/3 complex subunit 5-like protein	ARPC5L	3.58634	0.00657261	-0.526843	+
Q9BQ69	Q9BQ69	O-acetyl-ADP-ribose deacetylase MACROD1	MACROD1	3.7279	0.00557009	-1.16906	+
Q9BQE3;F5H5D3	Q9BQE3;F5H5D3	Tubulin alpha-1C chain	TUBA1C	2.76371	0.0266029	-1.18187	+
Q9BQG0;Q9BQG0-2;I3L1L3;I3L2H8	Q9BQG0;Q9BQG0-2;I3L1L3	Myb-binding protein 1A	MYBBP1A	2.40395	0.0488046	-0.327966	+
Q9BR76;A0A087WW53;F5H390;F5H0D2	Q9BR76;A0A087WW53;F5H390	Coronin-1B;Coronin	CORO1B	2.71277	0.0287064	0.506416	+
Q9BSJ8-2;Q9BSJ8;F8VZB1	Q9BSJ8-2;Q9BSJ8	Extended synaptotagmin-1	ESYT1	2.87328	0.0223239	-0.541305	+
Q9BT09;A0A0C4DFY8	Q9BT09;A0A0C4DFY8	Protein canopy homolog 3	CNPY3	6.095	0.000252632	-0.872106	+
Q9BUF5;K7ESM5;K7EL29;K7ES63;K7EN98;K7ESQ3;K7EQT3;K7EJ64;K7ERA8;K7EJZ4;K7EPE5	Q9BUF5;K7ESM5	Tubulin beta-6 chain	TUBB6	7.25118	0	-0.836637	+
U3KQC1;Q9BV38;A0A0A0MQU0;K7EIR0;K7EML4;A0A087X237;K7EKX5;U3KQK3	U3KQC1;Q9BV38;A0A0A0MQU0;K7EIR0	WD repeat-containing protein 18	WDR18	3.47185	0.00770037	-0.39795	+
Q9BVJ6-3;Q9BVJ6;Q9BVJ6-2;X6RJY0;Q5TAP6	Q9BVJ6-3;Q9BVJ6;Q9BVJ6-2	U3 small nucleolar RNA-associated protein 14 homolog A	UTP14A	3.67878	0.00581333	-0.346982	+
Q9BVP2-2;Q9BVP2	Q9BVP2-2;Q9BVP2	Guanine nucleotide-binding protein-like 3	GNL3	3.02426	0.01725	-0.365423	+
Q9GZS3;H0YN81;H0YMF9;H0YL19;H3BQA8;H0YM76;H0YLA1	Q9GZS3;H0YN81;H0YMF9;H0YL19;H3BQA8	WD repeat-containing protein 61;WD repeat-containing protein 61, N-terminally processed	WDR61	2.67242	0.0307439	-0.433446	+
Q9GZZ9;E7EQ61;Q9GZZ9-2;E7EWE1;C9J0F6;C9J5W5;C9JRV9	Q9GZZ9;E7EQ61;Q9GZZ9-2	Ubiquitin-like modifier-activating enzyme 5	UBA5	3.34587	0.00971626	-0.506766	+
Q9H0A0;Q9H0A0-2;A0A087WV29;E9PMU0;E9PJN6	Q9H0A0;Q9H0A0-2;A0A087WV29	N-acetyltransferase 10	NAT10	2.68699	0.0299193	-0.436781	+
Q9H0D6;Q9H0D6-2	Q9H0D6;Q9H0D6-2	5-3 exoribonuclease 2	XRN2	3.40875	0.00845878	-0.49441	+
Q9H0U4;E9PLD0;Q92928	Q9H0U4;E9PLD0	Ras-related protein Rab-1B	RAB1B	5.06754	0.000549618	-1.14366	+
Q9H1E3;Q9H1E3-2	Q9H1E3	Nuclear ubiquitous casein and cyclin-dependent kinase substrate 1	NUCKS1	4.77344	0.00110638	0.895289	+
Q9H1K4;K4DIB6;K4DIB3;A0A0D9SFA8;K4DIB0;K4DIA2;A0A0D9SG84;E9PI74;E9PQ36	Q9H1K4;K4DIB6;K4DIB3	Mitochondrial glutamate carrier 2	SLC25A18;SLC25A22	2.8638	0.022626	1.41582	+
Q9H223	Q9H223	EH domain-containing protein 4	EHD4	11.4983	0	-1.67201	+
Q9H6L2;H3BTN6;Q9H6L2-2;H3BMW7;H3BPY4;Q9H6L2-3;H3BUA1	Q9H6L2;H3BTN6;Q9H6L2-2;H3BMW7;H3BPY4;Q9H6L2-3	Transmembrane protein 231	TMEM231	5.58231	0.000366972	-1.04936	+
Q9H6W3;Q9H6W3-2	Q9H6W3;Q9H6W3-2	Bifunctional lysine-specific demethylase and histidyl-hydroxylase NO66	NO66	3.76293	0.00515094	-0.764336	+
Q9H845;H0Y8Z9;D6RCD8	Q9H845;H0Y8Z9	Acyl-CoA dehydrogenase family member 9, mitochondrial	ACAD9	5.90739	0.000392157	0.730938	+
Q9H8H3;H0YI09;F8VQX6	Q9H8H3;H0YI09;F8VQX6	Methyltransferase-like protein 7A	METTL7A	3.4638	0.00774627	0.817277	+
Q9H936;E9PJH7;A0A0D9SFE1;K4DIB8;K4DIA8;A0A0D9SEI9;E9PS95	Q9H936;E9PJH7;A0A0D9SFE1;K4DIB8;K4DIA8;A0A0D9SEI9	Mitochondrial glutamate carrier 1	SLC25A22	3.02904	0.0171805	0.496754	+
Q9H9B4;D6RDG7;S4R2X2;D6RFI0;D6RAE9	Q9H9B4	Sideroflexin-1	SFXN1	5.43626	0.00045614	0.664123	+
Q9HC52;C9JM54;C9J6K3	Q9HC52;C9JM54;C9J6K3	Chromobox protein homolog 8	CBX8	3.25509	0.0113117	0.458431	+
Q9HCE1;Q5JR04;Q9HCE1-2;Q9HCE1-3	Q9HCE1;Q5JR04;Q9HCE1-2	Putative helicase MOV-10	MOV10	6.45865	0.000186047	-0.814537	+
Q9HCS7	Q9HCS7	Pre-mRNA-splicing factor SYF1	XAB2	2.46307	0.0441511	0.411622	+
Q9HCY8	Q9HCY8	Protein S100-A14	S100A14	2.83338	0.02381	-1.72918	+
Q9HDC9;H0Y512;Q9HDC9-2	Q9HDC9;H0Y512;Q9HDC9-2	Adipocyte plasma membrane-associated protein	APMAP	3.78629	0.00483412	0.89305	+
Q9NP61-2;Q9NP61;H0Y6A0;B0QYV8;B0QYV9	Q9NP61-2;Q9NP61	ADP-ribosylation factor GTPase-activating protein 3	ARFGAP3	11.0316	0	-0.930083	+
Q9NR19;Q9NR19-2;F8WDJ9;F8WCJ4;C9JXD9;C9J7L5;C9IYL0;B4DEH9;C9JY31	Q9NR19;Q9NR19-2	Acetyl-coenzyme A synthetase, cytoplasmic	ACSS2	2.65721	0.0314437	-0.52614	+
Q9NR45;Q5TBR1;Q5TBR0	Q9NR45	Sialic acid synthase	NANS	7.65217	0	-1.38435	+
Q9NRF8	Q9NRF8	CTP synthase 2	CTPS2	2.73405	0.028	-0.594934	+
Q9NTI5-2;Q9NTI5;A9IYQ1;Q9NTI5-3;Q9NTI5-4;Q9NTI5-5;H0Y9L9	Q9NTI5-2;Q9NTI5	Sister chromatid cohesion protein PDS5 homolog B	PDS5B	3.33277	0.0099863	-0.465679	+
Q9NTX5-6;Q9NTX5-2;Q9NTX5;Q9NTX5-3;H0Y5L2;J3KP84;E9PPG7;E9PRU6;F2Z2D6;E9PJS8;E9PLY6;Q9NTX5-5;H0Y525;E9PIU8;H0YCS9;Q9NTX5-4	Q9NTX5-6;Q9NTX5-2;Q9NTX5;Q9NTX5-3;H0Y5L2	Ethylmalonyl-CoA decarboxylase	ECHDC1	3.03032	0.0171873	0.5122	+
Q9NUB1-2;Q9NUB1;Q9NUB1-3;Q9NUB1-4;Q5TF43	Q9NUB1-2;Q9NUB1;Q9NUB1-3;Q9NUB1-4	Acetyl-coenzyme A synthetase 2-like, mitochondrial	ACSS1	4.52822	0.00158025	0.700004	+
Q9NUD5;Q9NUD5-2	Q9NUD5	Zinc finger CCHC domain-containing protein 3	ZCCHC3	3.58075	0.00660082	0.841914	+
Q9NZ52-2;Q9NZ52;J3KSS7;Q9NZ52-3;Q9NZ52-4;J3QRS8;J3KTR5;J3KSG3;B7Z1E9;J3QS87	Q9NZ52-2;Q9NZ52;J3KSS7;Q9NZ52-3;Q9NZ52-4	ADP-ribosylation factor-binding protein GGA3	GGA3	3.33143	0.00999317	-0.509954	+
Q9NZU5-2;Q9NZU5;B4DEY6;C9IYS1;H7C3D2	Q9NZU5-2;Q9NZU5;B4DEY6;C9IYS1;H7C3D2	LIM and cysteine-rich domains protein 1	LMCD1	3.18788	0.0130759	-0.485536	+
Q9P016;Q9P016-2	Q9P016;Q9P016-2	Thymocyte nuclear protein 1	THYN1	3.30439	0.0104319	0.856431	+
Q9P265	Q9P265	Disco-interacting protein 2 homolog B	DIP2B	2.86452	0.0226633	-0.700301	+
Q9P2B2	Q9P2B2	Prostaglandin F2 receptor negative regulator	PTGFRN	2.70593	0.028898	1.86655	+
Q9P2K8-2;Q9P2K8;H0YME5;Q9P2K8-3;H0YND8	Q9P2K8-2;Q9P2K8;H0YME5;Q9P2K8-3	Eukaryotic translation initiation factor 2-alpha kinase 4	EIF2AK4	5.62049	0.00037037	-0.659406	+
Q9P2Q2;Q5T376;A0A0J9YWI3;A0A0J9YYA7	Q9P2Q2	FERM domain-containing protein 4A	FRMD4A	3.04868	0.0168471	0.423915	+
Q9UDR5;F8WAH1;F8WE53	Q9UDR5;F8WAH1	Alpha-aminoadipic semialdehyde synthase, mitochondrial;Lysine ketoglutarate reductase;Saccharopine dehydrogenase	AASS	5.74953	0.000380952	-1.06874	+
Q9UEW8-2;Q9UEW8	Q9UEW8-2;Q9UEW8	STE20/SPS1-related proline-alanine-rich protein kinase	STK39	2.87632	0.0222016	0.971744	+
Q9UFN0;Q9BS92	Q9UFN0	Protein NipSnap homolog 3A	NIPSNAP3A	2.46606	0.0440398	-0.538353	+
Q9UGP8;A6PVC9	Q9UGP8	Translocation protein SEC63 homolog	SEC63	4.73058	0.00115862	-0.628729	+
Q9UH65;E7EMB1;E9PJM7;E9PJK8	Q9UH65;E7EMB1	Switch-associated protein 70	SWAP70	6.86478	0	-0.737138	+
Q9UJS0-2;Q9UJS0;R4GN64	Q9UJS0-2;Q9UJS0	Calcium-binding mitochondrial carrier protein Aralar2	SLC25A13	3.56477	0.0068898	0.686699	+
Q9ULV4;Q9ULV4-2;Q9ULV4-3;B4E3S0;H0YHL7;F8W1H8;F8VUX3;F8VSA4;F8VRE9;F8VTT6;F8VVB7;F8VV53	Q9ULV4;Q9ULV4-2;Q9ULV4-3;B4E3S0	Coronin-1C;Coronin	CORO1C	6.17176	0.000173913	1.11732	+
Q9UNN5;B1ANM7;Q9UNN5-2;B3KT28	Q9UNN5;B1ANM7;Q9UNN5-2;B3KT28	FAS-associated factor 1	FAF1	3.47718	0.00765283	-0.738881	+
Q9UNS2;Q9UNS2-2;H7C3P9;C9JLV5;J3QKR0;J3KTQ1;K7ES36;J3QL22;J3QS85;K7ELN6	Q9UNS2;Q9UNS2-2;H7C3P9	COP9 signalosome complex subunit 3	COPS3	2.69897	0.0290427	-0.372882	+
Q9UQ35;Q9UQ35-2;I3L182;I3L4D8;I3L1I8;Q9UQ35-3;I3L1C0;I3L3Q8;A0A087X1W1	Q9UQ35	Serine/arginine repetitive matrix protein 2	SRRM2	2.50345	0.0413415	-0.312856	+
Q9Y263;E5RIM3;H0YBW4;H0YAU9;H0YC16	Q9Y263;E5RIM3	Phospholipase A-2-activating protein	PLAA	3.64602	0.00604367	0.730741	+
Q9Y277;Q9Y277-2;E5RJN6;E5RHZ6;E5RK27;E5RFP6;E5RHE1	Q9Y277;Q9Y277-2	Voltage-dependent anion-selective channel protein 3	VDAC3	2.46283	0.0440794	0.670795	+
Q9Y2T2;H0YBM0;E5RJ52;P53677	Q9Y2T2	AP-3 complex subunit mu-1	AP3M1	4.10686	0.00283243	-0.557405	+
Q9Y2Z0-2	Q9Y2Z0-2	Suppressor of G2 allele of SKP1 homolog	SUGT1	10.5869	0	-1.24185	+
Q9Y315;G3V158;E9PPM8;E9PMH9;E9PML7;E9PPK3;E9PJ44;E9PJB9	Q9Y315;G3V158;E9PPM8;E9PMH9	Deoxyribose-phosphate aldolase	DERA	8.41808	0	-0.735801	+
Q9Y320;Q9Y320-2	Q9Y320;Q9Y320-2	Thioredoxin-related transmembrane protein 2	TMX2	3.63334	0.00615517	-0.701485	+
Q9Y383;A0A0A6YYJ8;Q9Y383-3;Q9Y383-2;Q96HJ9-2;V9GZ75;F8WEU3	Q9Y383;A0A0A6YYJ8;Q9Y383-3;Q9Y383-2;Q96HJ9-2	Putative RNA-binding protein Luc7-like 2;UPF0562 protein C7orf55	LUC7L2;C7orf55	2.58337	0.0363326	0.357643	+
Q9Y4G8;H0Y8N8;H0YAJ8;H0Y8H7	Q9Y4G8	Rap guanine nucleotide exchange factor 2	RAPGEF2	8.50468	0	-1.39928	+
Q9Y512	Q9Y512	Sorting and assembly machinery component 50 homolog	SAMM50	2.52595	0.0401242	-0.598026	+
Q9Y570-4;Q9Y570;Q9Y570-2	Q9Y570-4;Q9Y570;Q9Y570-2	Protein phosphatase methylesterase 1	PPME1	3.32137	0.0101074	-0.636246	+
Q9Y5K3-3;Q9Y5K3-4;Q9Y5K3	Q9Y5K3-3;Q9Y5K3-4;Q9Y5K3	Choline-phosphate cytidylyltransferase B	PCYT1B	7.54541	0	-0.757262	+
Q9Y5X1	Q9Y5X1	Sorting nexin-9	SNX9	3.16086	0.0136698	-0.386369	+
Q9Y613;J3KTH7;H3BVE7	Q9Y613	FH1/FH2 domain-containing protein 1	FHOD1	2.52378	0.0401732	-0.606974	+
Q9Y678;H0Y8X7;H0Y8G2;D6RG17	Q9Y678	Coatomer subunit gamma-1	COPG1	5.24174	0.000451613	-0.774263	+
Q9Y696;A6PVS0;Q9NZA1-3;O15247;Q9NZA1-2;Q9NZA1	Q9Y696	Chloride intracellular channel protein 4	CLIC4	4.77821	0.0011223	-1.55592	+
Q9Y6I3-3;Q9Y6I3;Q9Y6I3-1;D6R907;D6RBI9	Q9Y6I3-3;Q9Y6I3;Q9Y6I3-1	Epsin-1	EPN1	2.48113	0.0431147	-0.443708	+
Q9Y6K5;F8VWK9;F8VS35	Q9Y6K5	2-5-oligoadenylate synthase 3	OAS3	5.5423	0.000396396	1.00623	+
Q9Y6N8;D6RJG0;P55285;D6RF86;P55285-2	Q9Y6N8;D6RJG0	Cadherin-10	CDH10	14.744	0	-1.38258	+
Q9Y6W5;Q9Y6W5-2;Q9UPY6-2;Q9UPY6	Q9Y6W5;Q9Y6W5-2	Wiskott-Aldrich syndrome protein family member 2	WASF2	3.50556	0.00724324	-0.652134	+
S4R3H4;E7EQT4;Q9UKV3;Q9UKV3-5;G3V3B0;Q9UKV3-3;Q9UKV3-2;G3V3T3;A0A087WYN3	S4R3H4;E7EQT4;Q9UKV3;Q9UKV3-5	Apoptotic chromatin condensation inducer in the nucleus	ACIN1	3.71744	0.00561111	-0.499834	+
V9GYJ8;A0A024R0T9;K7ER74;P02655	V9GYJ8;A0A024R0T9;K7ER74;P02655	Apolipoprotein C-II;Proapolipoprotein C-II	APOC2;APOC4-APOC2	0	1	NaN
F5GXT8;F5H796;A0A024RBT2;Q9NR28-2;Q9NR28-3;Q9NR28;F5H0Q4;H7BZQ7;F5GYH3;F5GX50;H7BZK7	F5GXT8;F5H796;A0A024RBT2;Q9NR28-2;Q9NR28-3;Q9NR28	Diablo homolog, mitochondrial	DIABLO	0	0.888054	NaN
P80748;A0A075B6K5;A0A075B6K2	P80748;A0A075B6K5;A0A075B6K2	Ig lambda chain V-III region LOI	IGLV3-9;IGLV3-12	0	0.884919	NaN
A0A075B6R9;A0A0C4DH68	A0A075B6R9;A0A0C4DH68		IGKV2D-24;IGKV2-24	0	0.883393	NaN
A0A0C4DH67;A0A0C4DH69;A0A075B6S5	A0A0C4DH67;A0A0C4DH69;A0A075B6S5		IGKV1-8;IGKV1-9;IGKV1-27	0	0.88467	NaN
A0A075B738;P16284-3;P16284-2;P16284-6;P16284;P16284-5;P16284-4;A0A075B727;A0A075B737;A0A075B728	A0A075B738;P16284-3;P16284-2;P16284-6;P16284;P16284-5;P16284-4	Platelet endothelial cell adhesion molecule	PECAM1	0	0.88416	NaN
A0A075B746;P82921	A0A075B746;P82921	28S ribosomal protein S21, mitochondrial	MRPS21	0	0.883903	NaN
A0A087WT34;A0A087X1H1;A0A0A0MTS6;K7EIE8;O95983-2;O95983	A0A087WT34;A0A087X1H1;A0A0A0MTS6;K7EIE8;O95983-2;O95983	Methyl-CpG-binding domain protein 3	MBD3	0	0.88513	NaN
A0A087WVU0;A0A087WT92;Q0VGL1	A0A087WVU0;A0A087WT92;Q0VGL1	Ragulator complex protein LAMTOR4;Ragulator complex protein LAMTOR4, N-terminally processed	LAMTOR4	0	0.887411	NaN
A0A087WTA8;P08123	A0A087WTA8;P08123	Collagen alpha-2(I) chain	COL1A2	0	0.887669	NaN
A0A0B4J1T6;E7EUZ7;Q5RIB0;A0A0A0MRU4;C9J3G2;A0A0A6YYH9;A0A0B4J2F1;A0A087X140;A0A087WWG3;F2Z2T4;H0Y5V3;F8WEU0;A0A087WYD2;A0A0B4J2E3;A0A087WZQ3;F8WEG4;Q6NVZ8;A0A087WTC0;Q5JTY2;A0A087X1C0;Q5RIB5;Q5RIA9;Q5JTY5;Q9BRT8;Q4V339;Q5RIA9-3;Q9BRT8-3;Q5JTY5-2;Q9BRT8-2;Q9BRT8-4;Q8IUF1	A0A0B4J1T6;E7EUZ7;Q5RIB0;A0A0A0MRU4;C9J3G2;A0A0A6YYH9;A0A0B4J2F1;A0A087X140;A0A087WWG3;F2Z2T4;H0Y5V3;F8WEU0;A0A087WYD2;A0A0B4J2E3;A0A087WZQ3;F8WEG4;Q6NVZ8;A0A087WTC0;Q5JTY2;A0A087X1C0;Q5RIB5;Q5RIA9;Q5JTY5;Q9BRT8;Q4V339;Q5RIA9-3;Q9BRT8-3;Q5JTY5-2;Q9BRT8-2;Q9BRT8-4;Q8IUF1	COBW domain-containing protein 5;COBW domain-containing protein 3;COBW domain-containing protein 1;COBW domain-containing protein 6;COBW domain-containing protein 2	CBWD1;CBWD5;CBWD3;CBWD2;CBWD7;CBWD6	0	0.887161	NaN
A0A087WU02;Q96RQ1;H0YI58;H0YI50;F8W0R1;F8VR88;F8VUZ2;F8VPA6	A0A087WU02;Q96RQ1;H0YI58;H0YI50	Endoplasmic reticulum-Golgi intermediate compartment protein 2	ERGIC2	0	0.886151	NaN
A0A087WUD3;Q9NRP0;Q9NRP0-2	A0A087WUD3;Q9NRP0;Q9NRP0-2	Oligosaccharyltransferase complex subunit OSTC	OSTC	0	0.885641	NaN
A0A087WUN7;H0YJ40;G3V4X6;G3V2S9;Q9GZT3-2;Q9GZT3;H0YJI1;H0YJW7	A0A087WUN7;H0YJ40;G3V4X6;G3V2S9;Q9GZT3-2;Q9GZT3;H0YJI1;H0YJW7	SRA stem-loop-interacting RNA-binding protein, mitochondrial	SLIRP	0	0.886665	NaN
A0A087WW74;O94885	A0A087WW74;O94885	SAM and SH3 domain-containing protein 1	SASH1	0	0.89426	NaN
Q5SZ82;A0A087WXU0;Q9NWS8-2;Q9NWS8	Q5SZ82;A0A087WXU0;Q9NWS8-2;Q9NWS8	Required for meiotic nuclear division protein 1 homolog	RMND1	0	0.895558	NaN
Q6ICJ4;A0A087WY67;P0CG30;P0CG29	Q6ICJ4;A0A087WY67;P0CG30;P0CG29	Glutathione S-transferase theta-2B;Glutathione S-transferase theta-2	Em:AP000351.3;GSTT2;GSTT2B	0	0.895299	NaN
M0R196;A0A087WY80;E7EU14	M0R196;A0A087WY80;E7EU14	Protein PPP5D1	PPP5D1	0	0.895043	NaN
D6RFM0;D6RAH7;H9KV45;A0A0A0MQU3;A0A087WY85;P62837-2;P62837;P61077;P61077-2;P61077-3;D6RAW0;D6RA11;A0A087WW00;C9J9H9;Q9Y2X8;P51668	D6RFM0;D6RAH7;H9KV45;A0A0A0MQU3;A0A087WY85;P62837-2;P62837;P61077;P61077-2;P61077-3;D6RAW0	Ubiquitin-conjugating enzyme E2 D2;Ubiquitin-conjugating enzyme E2 D3	UBE2D2;UBE2D3	0	0.894779	NaN
A0A087WYF2;P54687-4;P54687;P54687-5;F5H2F2;P54687-2;P54687-3	A0A087WYF2;P54687-4;P54687;P54687-5;F5H2F2;P54687-2;P54687-3	Branched-chain-amino-acid aminotransferase, cytosolic	BCAT1	0	0.894	NaN
A0A087WYN9;Q7Z478	A0A087WYN9;Q7Z478	ATP-dependent RNA helicase DHX29	DHX29	0	0.892476	NaN
A0A087WYS1;E7EUC7;Q16851;C9JQU9;C9J6Q0	A0A087WYS1;E7EUC7;Q16851	UTP--glucose-1-phosphate uridylyltransferase	UGP2	0	0.892733	NaN
P09668;A0A087X0D5;E9PKT6	P09668;A0A087X0D5;E9PKT6	Pro-cathepsin H;Cathepsin H mini chain;Cathepsin H;Cathepsin H heavy chain;Cathepsin H light chain	CTSH	0	0.892955	NaN
A0A087X0K0;P39059	A0A087X0K0;P39059	Collagen alpha-1(XV) chain;Restin;Restin-2;Restin-3;Restin-4	COL15A1	0	0.896035	NaN
A0A087X0M4;A0A087WWF4;Q9BWU0;H7C256	A0A087X0M4;A0A087WWF4;Q9BWU0;H7C256	Kanadaptin	SLC4A1AP	0	0.896554	NaN
A0A087X0W9;Q8N6M0-2;Q8N6M0	A0A087X0W9;Q8N6M0-2;Q8N6M0	OTU domain-containing protein 6B	OTUD6B	0	0.897591	NaN
A0A087X1G1;H7BYD0;Q16718-2;Q16718;F8WAS3;A0A087WXR5;C9IZN5	A0A087X1G1;H7BYD0;Q16718-2;Q16718;F8WAS3;A0A087WXR5;C9IZN5	NADH dehydrogenase [ubiquinone] 1 alpha subcomplex subunit 5	NDUFA5	0	0.897334	NaN
A0A087X2H1;Q9ULT8;G3V4V5;H0YJD4;H0YJP0	A0A087X2H1;Q9ULT8;G3V4V5;H0YJD4;H0YJP0	E3 ubiquitin-protein ligase HECTD1	HECTD1	0	0.89707	NaN
A0A096LP34;A0A096LP22;C9J7Z1;Q86Y79	A0A096LP34;A0A096LP22;C9J7Z1;Q86Y79	Probable peptidyl-tRNA hydrolase	PTRH1	0	0.896806	NaN
A0A096LP25;Q6ZSR9	A0A096LP25;Q6ZSR9	Uncharacterized protein FLJ45252	AAK1	0	0.89582	NaN
A0A0A0MR88;A0A096LPC5;Q9Y4E1-6;Q9Y4E1-4;J3KP36;Q9Y4E1-5;Q9Y4E1-3;Q9Y4E1-2;Q9Y4E1;Q5SRD0;A0A0A0MT65;B1AP61	A0A0A0MR88;A0A096LPC5;Q9Y4E1-6;Q9Y4E1-4;J3KP36;Q9Y4E1-5;Q9Y4E1-3;Q9Y4E1-2;Q9Y4E1	WASH complex subunit FAM21C	FAM21C	0	0.889191	NaN
A0A0A0MQR7;P19388;A0A087WVZ9;A0A087WWX0;A0A087WVN5	A0A0A0MQR7;P19388;A0A087WVZ9;A0A087WWX0	DNA-directed RNA polymerases I, II, and III subunit RPABC1	POLR2E	0	0.889448	NaN
A0A0A0MRE5;Q9ULH1;H0YBF7;Q9ULH1-2	A0A0A0MRE5;Q9ULH1;H0YBF7;Q9ULH1-2	Arf-GAP with SH3 domain, ANK repeat and PH domain-containing protein 1	ASAP1	0	0.889697	NaN
A0A0A0MRJ0;Q5VT25-3;Q5VT25-4;Q5VT25-5;Q5VT25;Q5VT25-2;Q5VT25-6;A0A0A0MRJ1;H0Y5V1;H0Y6V3;H0Y7V8;H0Y6R0	A0A0A0MRJ0;Q5VT25-3;Q5VT25-4;Q5VT25-5;Q5VT25;Q5VT25-2;Q5VT25-6;A0A0A0MRJ1;H0Y5V1;H0Y6V3;H0Y7V8	Non-specific serine/threonine protein kinase;Serine/threonine-protein kinase MRCK alpha	CDC42BPA	0	0.888962	NaN
A0A0A0MRP2;O14772-2;O14772;E9PK10;E9PMK0;E9PMM4;A6NHC7;E9PKE1;H0YDF0;Q59H18-3;Q59H18-4;Q59H18-1;V9GXZ4;O14772-3	A0A0A0MRP2;O14772-2;O14772;E9PK10;E9PMK0;E9PMM4;A6NHC7;E9PKE1;H0YDF0;Q59H18-3;Q59H18-4;Q59H18-1;V9GXZ4;O14772-3	Fucose-1-phosphate guanylyltransferase	FPGT;FPGT-TNNI3K	0	0.888706	NaN
A0A0A0MRP6;B7ZLQ5;P28370-2;P28370	A0A0A0MRP6;B7ZLQ5;P28370-2;P28370	Probable global transcription activator SNF2L1	SMARCA1	0	0.89121	NaN
B6VEX4;A0A0A0MRT6;Q8IZP0-11;Q8IZP0-10;Q8IZP0-8;Q8IZP0-7;Q8IZP0-2;Q8IZP0-4;Q8IZP0-3;Q8IZP0-5;Q8IZP0-6;Q8IZP0-9;Q8IZP0-12;Q8IZP0	B6VEX4;A0A0A0MRT6;Q8IZP0-11;Q8IZP0-10;Q8IZP0-8;Q8IZP0-7;Q8IZP0-2;Q8IZP0-4;Q8IZP0-3;Q8IZP0-5;Q8IZP0-6;Q8IZP0-9;Q8IZP0-12;Q8IZP0	Abl interactor 1	ABI1	0	0.891978	NaN
Q5SWX3;A0A0A0MS52;A0A0A0MT11;Q13555-10;Q13555-3;Q13555-5;Q13555-4;Q13555-7;Q13555-9;Q13555-2;Q13555-8;Q13555;Q13555-6	Q5SWX3;A0A0A0MS52;A0A0A0MT11;Q13555-10;Q13555-3;Q13555-5;Q13555-4;Q13555-7;Q13555-9;Q13555-2;Q13555-8;Q13555;Q13555-6	Calcium/calmodulin-dependent protein kinase type II subunit gamma	CAMK2G	0	0.891719	NaN
A0A0A0MSJ2;E7EU13;Q96P48-5;Q96P48-7;Q96P48-2;Q96P48-4;Q96P48-1;Q96P48-3;Q96P48	A0A0A0MSJ2;E7EU13;Q96P48-5;Q96P48-7;Q96P48-2;Q96P48-4;Q96P48-1;Q96P48-3;Q96P48	Arf-GAP with Rho-GAP domain, ANK repeat and PH domain-containing protein 1	ARAP1	0	0.892221	NaN
A0A0A0MSN7;O60678-2;O60678	A0A0A0MSN7;O60678-2;O60678	Protein arginine N-methyltransferase 3	PRMT3	0	0.890185	NaN
P51532;Q9HBD4;P51532-4;P51532-3;P51532-2;P51532-5;A0A0A0MT49;A0A0U1RQE1;A0A0U1RRF8;A0A0A0MSS5;A0A0U1RRD6;B1ALF6;B4DNT1;A0A0U1RRG6;A0A0U1RR26;B1ALG2;F6T8Q0;K7EP28;A0A0U1RR83;A0A0U1RQX3;A0A0U1RRN2;A0A0U1RQW7;B1ALG1;F6XE55;A0A0U1RR09;A0A0U1RQU0;F6UH26;A0A0U1RRF5	P51532;Q9HBD4;P51532-4;P51532-3;P51532-2;P51532-5;A0A0A0MT49	Transcription activator BRG1	SMARCA4	0	0.890694	NaN
A0A0A0MT55;Q9UL12-2;Q9UL12;Q5SYV2;Q5SYV1	A0A0A0MT55;Q9UL12-2;Q9UL12;Q5SYV2;Q5SYV1	Sarcosine dehydrogenase, mitochondrial	SARDH	0	0.890441	NaN
A0A0A6YY96;P48200	A0A0A6YY96;P48200	Iron-responsive element-binding protein 2	IREB2	0	0.888475	NaN
A8MV53;A0A0A6YYI3;A0A0B4J1V8;Q9NQ55-2;Q9NQ55;Q9NQ55-3;H7C446;C9J3W3	A8MV53;A0A0A6YYI3;A0A0B4J1V8;Q9NQ55-2;Q9NQ55;Q9NQ55-3;H7C446	Suppressor of SWI4 1 homolog	PPAN;PPAN-P2RY11	0	0.883158	NaN
A0A0B4J1R2;Q9H6R3;Q9H6R3-2;H0YII9;F8VZB4	A0A0B4J1R2;Q9H6R3;Q9H6R3-2	Acyl-CoA synthetase short-chain family member 3, mitochondrial	ACSS3	0	0.882901	NaN
A0A0B4J1R4;P32754-2;P32754	A0A0B4J1R4;P32754-2;P32754	4-hydroxyphenylpyruvate dioxygenase	HPD	0	0.867697	NaN
A0A0B4J1V1;P01763;A0A075B7F0;A0A0C4DH32;A0A0J9YVY3;A0A0B4J1X8	A0A0B4J1V1;P01763	Ig heavy chain V-III region WEA	IGHV3-21	0	0.867452	NaN
S4R460;A0A0B4J2B5	S4R460;A0A0B4J2B5		IGHV3OR16-9	0	0.867209	NaN
A0A0B4J2E8;Q96D31-2;Q96D31	A0A0B4J2E8;Q96D31-2;Q96D31	Calcium release-activated calcium channel protein 1	ORAI1	0	0.868919	NaN
A0A0C4DGQ8;Q6IAN0;J3QLK1;J3KRS1;J3QKT1	A0A0C4DGQ8;Q6IAN0;J3QLK1;J3KRS1;J3QKT1	Dehydrogenase/reductase SDR family member 7B	DHRS7B	0	0.868673	NaN
R4GMU8;E9PLX3;A0A0C4DGV4;O43504	R4GMU8;E9PLX3;A0A0C4DGV4;O43504	Ragulator complex protein LAMTOR5	LAMTOR5	0	0.868425	NaN
A0A0C4DH22;Q9H4G0;Q9H4G0-4;Q9H4G0-2;Q9H4G0-3;H0Y482;Q4VXN6;Q4VXN5;Q4VXN8;Q4VXN7;X6RC15;H7C2K6;Q4VXN1;Q4VXN0	A0A0C4DH22;Q9H4G0;Q9H4G0-4;Q9H4G0-2;Q9H4G0-3	Band 4.1-like protein 1	EPB41L1	0	0.868181	NaN
Q30118;A0A0G2JH46;A0A0G2JMH6;P01903	Q30118;A0A0G2JH46;A0A0G2JMH6;P01903	HLA class II histocompatibility antigen, DR alpha chain	HLA-DRA	0	0.866023	NaN
A0A0G2JJD3;O95870-2;O95870;A0A0G2JI89	A0A0G2JJD3;O95870-2;O95870	Abhydrolase domain-containing protein 16A	ABHD16A	0	0.86627	NaN
A0A0J9YXM6;Q562E7;Q562E7-4;E9PDG3;Q562E7-2;Q562E7-6;Q562E7-5;Q562E7-3	A0A0J9YXM6;Q562E7;Q562E7-4	WD repeat-containing protein 81	WDR81	0	0.866741	NaN
F8VSC5;A0A0U1RQQ9;Q6P3W7;H0YIK6	F8VSC5;A0A0U1RQQ9;Q6P3W7	SCY1-like protein 2	SCYL2	0	0.870604	NaN
A0A140TA86;Q5XKP0;K7EIR2;A0A140TA84	A0A140TA86;Q5XKP0;K7EIR2;A0A140TA84	Protein QIL1	QIL1;C19orf70	0	0.870847	NaN
A0A1B0GTB8;A0A1B0GWC0;A0A1B0GVF3;P23786;A0A1B0GV75;A0A1B0GTM0	A0A1B0GTB8;A0A1B0GWC0;A0A1B0GVF3;P23786;A0A1B0GV75	Carnitine O-palmitoyltransferase 2, mitochondrial	CPT2	0	0.871086	NaN
O43301;A0A1B0GTF3;K7ELE6	O43301;A0A1B0GTF3	Heat shock 70 kDa protein 12A	HSPA12A	0	0.869142	NaN
A0A1B0GV30;F5GZ78;A0A1B0GU60;A0A1B0GTU4;P49023-4;P49023-2;P49023;P49023-3	A0A1B0GV30;F5GZ78;A0A1B0GU60;A0A1B0GTU4;P49023-4;P49023-2;P49023;P49023-3	Paxillin	PXN	0	0.86939	NaN
A0A1B0GUS7;I6L9J0;F8W8M9;B1AM27;A0A1B0GVW8;O14795;O14795-2	A0A1B0GUS7			0	0.869881	NaN
A0A1B0GV47;Q7Z4S6-6;Q7Z4S6-3;Q7Z4S6-5;Q7Z4S6-2;Q7Z4S6;Q7Z4S6-4;H0YIM7;H0YHT2	A0A1B0GV47;Q7Z4S6-6;Q7Z4S6-3;Q7Z4S6-5;Q7Z4S6-2;Q7Z4S6;Q7Z4S6-4	Kinesin-like protein KIF21A	KIF21A	0	0.869635	NaN
A1A5D9;A1A5D9-2	A1A5D9	Bicaudal D-related protein 2	CCDC64B	0	0.863432	NaN
A1L0T0;M0R026;E9PL44;M0QZX5;E9PJS0;M0R1B5	A1L0T0;M0R026	Acetolactate synthase-like protein	ILVBL	0	0.863899	NaN
A2A2Q9;Q9Y312	A2A2Q9;Q9Y312	Protein AAR2 homolog	AAR2	0	0.862493	NaN
Q4TT37;A2IDC6;Q13084;A2IDC7	Q4TT37;A2IDC6;Q13084;A2IDC7	39S ribosomal protein L28, mitochondrial	MRPL28	0	0.863216	NaN
A6NDG6;H3BV17	A6NDG6;H3BV17	Phosphoglycolate phosphatase	PGP	0	0.862971	NaN
A6NEP8;P33897	A6NEP8;P33897	ATP-binding cassette sub-family D member 1	ABCD1	0	0.862727	NaN
A6NHL2-2;A6NHL2	A6NHL2-2;A6NHL2	Tubulin alpha chain-like 3	TUBAL3	0	0.865786	NaN
A6NHQ2	A6NHQ2	rRNA/tRNA 2-O-methyltransferase fibrillarin-like protein 1	FBLL1	0	0.865549	NaN
A8MVU1;P14598;A6NI72;P14598-2	A8MVU1;P14598;A6NI72;P14598-2	Putative neutrophil cytosol factor 1C;Neutrophil cytosol factor 1;Putative neutrophil cytosol factor 1B	NCF1C;NCF1;NCF1B	0	0.864613	NaN
A6NIH7	A6NIH7	Protein unc-119 homolog B	UNC119B	0	0.864367	NaN
J3KNE0;A6NKT7;Q7Z3J3	J3KNE0;A6NKT7;Q7Z3J3	RanBP2-like and GRIP domain-containing protein 3;RanBP2-like and GRIP domain-containing protein 4	RGPD3;RGPD4	0	0.864126	NaN
A8MRB1;P04271	A8MRB1;P04271	Protein S100-B	S100B	0	0.864858	NaN
A8MTY9;O14972-2;O14972;A8MY26	A8MTY9;O14972-2;O14972;A8MY26	Down syndrome critical region protein 3	DSCR3	0	0.865087	NaN
A8MU21;Q9BVK8-2;Q9BVK8	A8MU21;Q9BVK8-2;Q9BVK8	Transmembrane protein 147	TMEM147	0	0.871325	NaN
A8MVZ6;Q96G01-4;Q96G01-3;Q96G01;F8VZX7;F8W056;Q96G01-2	A8MVZ6;Q96G01-4;Q96G01-3;Q96G01	Protein bicaudal D homolog 1	BICD1	0	0.880971	NaN
A8MX75;P18074;K7EKF3;E7EVE9;P18074-2;K7EIT8	A8MX75;P18074;K7EKF3;E7EVE9;P18074-2	TFIIH basal transcription factor complex helicase XPD subunit	ERCC2	0	0.880217	NaN
P02686;P02686-3;P02686-4;P02686-5;P02686-6;H7BYR8;A8MZH3;J3QL64;E9PKX9;J3QQK6;J3QKL5;H0YEA2;E9PJ72;E9PMR5;H0YF02;E9PNZ1;F8WEU6;F5H7N4;J3KT34;P02686-2;C9J6H1;E9PLQ9;E9PQE7;J3KS94;E9PSE2;E9PLU9	P02686;P02686-3;P02686-4;P02686-5;P02686-6;H7BYR8;A8MZH3;J3QL64;E9PKX9;J3QQK6;J3QKL5;H0YEA2;E9PJ72;E9PMR5;H0YF02;E9PNZ1;F8WEU6;F5H7N4;J3KT34;P02686-2	Myelin basic protein	MBP	0	0.880721	NaN
B0QYR6;Q9UJY5-4;Q9UJY5-3;Q9UJY5-2;Q9UJY5;Q9UJY5-6;B0QYS2;B0QYS3;B0QYS5	B0QYR6;Q9UJY5-4;Q9UJY5-3;Q9UJY5-2;Q9UJY5;Q9UJY5-6;B0QYS2;B0QYS3;B0QYS5	ADP-ribosylation factor-binding protein GGA1	GGA1	0	0.880471	NaN
B1AH87;P30536	B1AH87;P30536	Translocator protein	TSPO	0	0.879717	NaN
B1AHL2;P23142-4;P23142-2;P23142-3;B1AHM7;H7C1M6;B1AHM9	B1AHL2;P23142-4;P23142-2;P23142-3	Fibulin-1	FBLN1	0	0.879467	NaN
B1AN48;Q9UBC9	B1AN48;Q9UBC9	Small proline-rich protein 3	SPRR3	0	0.882168	NaN
B4DE60;Q9BRK0;Q9BRK0-2;A0A087WV88;H0YAC5	B4DE60;Q9BRK0;Q9BRK0-2;A0A087WV88;H0YAC5	Receptor expression-enhancing protein;Receptor expression-enhancing protein 2	REEP2	0	0.881684	NaN
B4DHS6;O00534-3;O00534	B4DHS6;O00534-3;O00534	von Willebrand factor A domain-containing protein 5A	VWA5A	0	0.881926	NaN
B4DK25;B4E107;F5GXE4;H0Y5C2;O95260-2;O95260;Q5SQQ1	B4DK25;B4E107;F5GXE4;H0Y5C2;O95260-2;O95260	Arginyl-tRNA--protein transferase 1	ATE1	0	0.874504	NaN
B5MC20;P0C870;H0Y9G9;C9K0I3;P0C869-8;P0C869-7;P0C869-6	B5MC20;P0C870;H0Y9G9	JmjC domain-containing protein 7	JMJD7;JMJD7-PLA2G4B	0	0.873035	NaN
G5E9F5;B5MC53;B5MCF8;P39210	G5E9F5;B5MC53;B5MCF8;P39210	Protein Mpv17	MPV17	0	0.874021	NaN
Q8TD06;B5MC62;H7C040	Q8TD06;B5MC62;H7C040	Anterior gradient protein 3 homolog	AGR3	0	0.874266	NaN
B5MD45;Q6UXI7-2;Q6UXI7-5;Q6UXI7;Q6UXI7-4;C9J6F5;H7C587;Q6UXI7-3	B5MD45;Q6UXI7-2;Q6UXI7-5;Q6UXI7;Q6UXI7-4;C9J6F5	Vitrin	VIT	0	0.872787	NaN
B5MDL5;P53778-2;P53778	B5MDL5;P53778-2;P53778	Mitogen-activated protein kinase 12	MAPK12	0	0.872057	NaN
E7EW69;E7EX04;B5ME97;Q9P0V9-3;Q9P0V9;Q9P0V9-2;F5GYV2;C9JEW2;C9JNR7;F5H1F2	E7EW69;E7EX04;B5ME97;Q9P0V9-3;Q9P0V9;Q9P0V9-2	Septin-10	40422	0	0.871808	NaN
H0Y8F7;B7Z415;D6RGG7;P09417	H0Y8F7;B7Z415;D6RGG7;P09417	Dihydropteridine reductase	QDPR	0	0.871558	NaN
B7Z613;Q13491-4;B7Z248;Q13491-2;Q13491;Q13491-3	B7Z613;Q13491-4;B7Z248;Q13491-2;Q13491;Q13491-3	Neuronal membrane glycoprotein M6-b	GPM6B	0	0.872298	NaN
E9PS71;B7Z8B3;Q5QNY5;P40855-5;P40855	E9PS71;B7Z8B3;Q5QNY5;P40855-5;P40855	Peroxisomal biogenesis factor 19	PEX19	0	0.877487	NaN
Q5VT82;B7ZM79;Q9HC56-2;Q9HC56	Q5VT82;B7ZM79;Q9HC56-2;Q9HC56	Protocadherin-9	PCDH9	0	0.877235	NaN
F8WBT4;C9J9T0;C9IZU8;Q96AT9-4;Q96AT9-2;Q96AT9	F8WBT4;C9J9T0;C9IZU8;Q96AT9-4;Q96AT9-2;Q96AT9	Ribulose-phosphate 3-epimerase	RPE	0	0.877734	NaN
C9JDK6;C9J1M7;C9J5Z0;C9JDM8;C9JEP0;C9JEN4;C9J9Z8;C9JAQ4;F8WBQ1;Q8NDH6-2;Q8NDH6	C9JDK6;C9J1M7;C9J5Z0;C9JDM8;C9JEP0;C9JEN4;C9J9Z8;C9JAQ4;F8WBQ1;Q8NDH6-2;Q8NDH6	Islet cell autoantigen 1-like protein	ICA1L	0	0.878737	NaN
C9J2C0;Q9NY65;Q9NY65-2;V9GZ17;C9K0S6;Q9H853	C9J2C0;Q9NY65;Q9NY65-2	Tubulin alpha-8 chain	TUBA8	0	0.878488	NaN
C9J366;Q9P0W5-2;Q9P0W5;Q9P0W5-6;Q9P0W5-5;C9JWG6;Q9P0W5-4;Q9P0W5-3;F8WDG0	C9J366;Q9P0W5-2;Q9P0W5;Q9P0W5-6;Q9P0W5-5;C9JWG6;Q9P0W5-4;Q9P0W5-3	Schwannomin-interacting protein 1	IQCJ-SCHIP1;SCHIP1	0	0.878235	NaN
C9J5D1;E7EQ69;Q9GZZ1;A0A087WWJ2;B0AZT5;Q9GZZ1-2;C9JZU6;F8WCK0;C9J5J3;A0A0D9SF32	C9J5D1;E7EQ69;Q9GZZ1;A0A087WWJ2;B0AZT5;Q9GZZ1-2	N-alpha-acetyltransferase 50	NAA50	0	0.877983	NaN
H7C5I5;C9J7K9;O15162-2;O15162;C9J9P4;C9J0H3;C9JE06	H7C5I5;C9J7K9;O15162-2;O15162;C9J9P4	Phospholipid scramblase 1	PLSCR1	0	0.876982	NaN
C9JNK6;C9JAZ1;O75431-2;O75431	C9JNK6;C9JAZ1;O75431-2;O75431	Metaxin-2	MTX2	0	0.876741	NaN
C9JDH2;P53672	C9JDH2;P53672	Beta-crystallin A2	CRYBA2	0	0.875499	NaN
C9JDZ2;Q9NVQ4	C9JDZ2;Q9NVQ4	Fas apoptotic inhibitory molecule 1	FAIM	0	0.875251	NaN
C9JE25;Q99551	C9JE25;Q99551	Transcription termination factor 1, mitochondrial	MTERF1	0	0.875001	NaN
C9JEZ4;Q9UKI2	C9JEZ4;Q9UKI2	Cdc42 effector protein 3	CDC42EP3	0	0.87649	NaN
C9JHN8;C9JPA8;Q7L5D6-2;Q7L5D6	C9JHN8;C9JPA8;Q7L5D6-2;Q7L5D6	Golgi to ER traffic protein 4 homolog	GET4	0	0.875988	NaN
F5GZZ9;C9JHR8;Q86VB7-3;Q86VB7-4;Q86VB7;Q86VB7-2;H0YGZ7	F5GZZ9;C9JHR8;Q86VB7-3;Q86VB7-4;Q86VB7;Q86VB7-2	Scavenger receptor cysteine-rich type 1 protein M130;Soluble CD163	CD163	0	0.897851	NaN
C9JJN9;Q8N3P4-2;Q8N3P4-3;Q8N3P4	C9JJN9;Q8N3P4-2;Q8N3P4-3;Q8N3P4	Vacuolar protein sorting-associated protein 8 homolog	VPS8	0	0.930254	NaN
C9JKI3;Q03135-2	C9JKI3;Q03135-2	Caveolin;Caveolin-1	CAV1	0	0.929975	NaN
C9JT95;C9JMP5;Q9BQ15	C9JT95;C9JMP5;Q9BQ15	SOSS complex subunit B1	NABP2	0	0.928842	NaN
C9JYQ9;H0Y8C2;Q6P5R6	C9JYQ9;H0Y8C2;Q6P5R6	60S ribosomal protein L22-like 1	RPL22L1	0	0.931675	NaN
D6RB92;Q5JS54-3;Q5JS54;Q5JS54-2;D6REN3;E2QRC7;H7C465	D6RB92;Q5JS54-3;Q5JS54;Q5JS54-2;D6REN3;E2QRC7;H7C465	Proteasome assembly chaperone 4	PSMG4	0	0.919472	NaN
J3QSY4;D6RC52;D6RCB9;Q9NX24	J3QSY4;D6RC52;D6RCB9;Q9NX24	H/ACA ribonucleoprotein complex subunit 2	NHP2	0	0.919725	NaN
E5RIJ3;D6RCM8;O95379-3;O95379-2;O95379;O95379-4	E5RIJ3;D6RCM8;O95379-3;O95379-2;O95379;O95379-4	Tumor necrosis factor alpha-induced protein 8	TNFAIP8	0	0.920831	NaN
D6RD69;Q9Y6B6;D6RDB2;D6RAA2;D6R9R5;Q9H029	D6RD69;Q9Y6B6;D6RDB2;D6RAA2	GTP-binding protein SAR1b	SAR1B	0	0.920274	NaN
D6RF35;P02774;P02774-3;D6RBJ7;P02774-2;D6RF20	D6RF35;P02774;P02774-3;D6RBJ7;P02774-2	Vitamin D-binding protein	GC	0	0.919998	NaN
Q9P2W9;D6RF48;D6RC71	Q9P2W9;D6RF48;D6RC71	Syntaxin-18	STX18	0	0.926086	NaN
D6RGY8;H0Y9A1;D6RFI3;E7EQR8;Q9GZM5	D6RGY8;H0Y9A1;D6RFI3;E7EQR8;Q9GZM5	Protein YIPF3;Protein YIPF3, 36 kDa form III	YIPF3	0	0.925803	NaN
D6RFL4;P08571	D6RFL4;P08571	Monocyte differentiation antigen CD14;Monocyte differentiation antigen CD14, urinary form;Monocyte differentiation antigen CD14, membrane-bound form	CD14	0	0.926355	NaN
E5RFU2;P34913;P34913-3;P34913-2;E5RFH6;E5RI53;H0YAW7	E5RFU2;P34913;P34913-3;P34913-2;E5RFH6	Bifunctional epoxide hydrolase 2;Cytosolic epoxide hydrolase 2;Lipid-phosphate phosphatase	EPHX2	0	0.926637	NaN
E5RHX8;Q9NPA8-2;Q9NPA8	E5RHX8;Q9NPA8-2;Q9NPA8	Transcription and mRNA export factor ENY2	ENY2	0	0.927193	NaN
E5RIC9;O15488-5;O15488-4;O15488-3;O15488-6;O15488-2;O15488	E5RIC9;O15488-5;O15488-4;O15488-3;O15488-6;O15488-2;O15488	Glycogenin-2	GYG2	0	0.92692	NaN
E7EPJ7;O75962-2;O75962-4;O75962;E7EWP2;O75962-5;O75962-3	E7EPJ7;O75962-2;O75962-4;O75962;E7EWP2;O75962-5	Triple functional domain protein	TRIO	0	0.923871	NaN
H6UYS7;E7EPV7;P37840-2;P37840-3;P37840	H6UYS7;E7EPV7;P37840-2;P37840-3;P37840	Alpha-synuclein	SNCA	0	0.923589	NaN
E7EPW2;P82663-2;P82663;P82663-3	E7EPW2;P82663-2;P82663;P82663-3	28S ribosomal protein S25, mitochondrial	MRPS25	0	0.923308	NaN
E7ERS3;Q86VM9-2;Q86VM9;H3BP01	E7ERS3;Q86VM9-2;Q86VM9;H3BP01	Zinc finger CCCH domain-containing protein 18	ZC3H18	0	0.924699	NaN
E7ESC7;D6RID6;B4DQT1;B4DVN3;Q7L5Y9-3;Q7L5Y9-2;Q7L5Y9	E7ESC7;D6RID6;B4DQT1;B4DVN3;Q7L5Y9-3;Q7L5Y9-2;Q7L5Y9	Macrophage erythroblast attacher	MAEA	0	0.924979	NaN
F5H7K1;E7EWW0;Q7Z3J2;H3BV68;C9J7I2;Q7Z3J2-2;H3BRV8;H3BVG8	F5H7K1;E7EWW0;Q7Z3J2;H3BV68;C9J7I2;Q7Z3J2-2	UPF0505 protein C16orf62	C16orf62	0	0.941235	NaN
E9PAM4;Q9BTU6	E9PAM4;Q9BTU6	Phosphatidylinositol 4-kinase type 2-alpha	PI4K2A	0	0.945295	NaN
E9PHH9;Q9BUI4	E9PHH9;Q9BUI4	DNA-directed RNA polymerase III subunit RPC3	POLR3C	0	0.944714	NaN
E9PHM6;F6QMI7;Q03001-8;E7ETB9;Q6P0N6;Q03001-3;Q03001-13;Q5T0V7;H0YC82;Q03001-10;H0YAT7;E7ESK0;E7ERX3;H0YBX0;A0A0J9YX05;Q03001-12	E9PHM6;F6QMI7;Q03001-8	Dystonin	DST	0	0.945585	NaN
E9PIQ7;O00165-5;O00165-3;O00165;O00165-2	E9PIQ7;O00165-5;O00165-3;O00165;O00165-2	HCLS1-associated protein X-1	HAX1	0	0.946752	NaN
E9PJC3;P78524-2;P78524;B4DDL8;H0YE59;E9PQA9;E9PNM8;E9PKN3;E9PNX7;E9PKE0;P78524-3;E9PKM1;E9PI58	E9PJC3;P78524-2;P78524;B4DDL8;H0YE59;E9PQA9;E9PNM8;E9PKN3;E9PNX7;E9PKE0;P78524-3	Suppression of tumorigenicity 5 protein	ST5	0	0.946456	NaN
E9PLL2;E9PMH7;Q9BQC3-2;Q9BQC3;E9PJH6	E9PLL2;E9PMH7;Q9BQC3-2;Q9BQC3;E9PJH6	Diphthamide biosynthesis protein 2	DPH2	0	0.944428	NaN
I3L3B4;F8W9H0;E9PLN8;Q9BQB6-3;Q9BQB6-2;Q9BQB6	I3L3B4;F8W9H0;E9PLN8;Q9BQB6-3;Q9BQB6-2;Q9BQB6	Vitamin K epoxide reductase complex subunit 1	VKORC1	0	0.944134	NaN
E9PM75;Q9NTG7;E9PNA0;E9PK80;E9PN58;Q9NTG7-2	E9PM75;Q9NTG7;E9PNA0;E9PK80;E9PN58;Q9NTG7-2	NAD-dependent protein deacetylase sirtuin-3, mitochondrial	SIRT3	0	0.942102	NaN
G3V179;E9PMJ2;J3KP39;Q9BPY3;E9PMW3;E9PIM5	G3V179;E9PMJ2;J3KP39;Q9BPY3;E9PMW3;E9PIM5	Protein FAM118B	FAM118B	0	0.941809	NaN
E9PMQ6;Q00613-2;Q00613	E9PMQ6;Q00613-2;Q00613	Heat shock factor protein 1	HSF1	0	0.941523	NaN
E9PNM1;P37268-4;P37268-3;P37268-2;P37268;P37268-5;E9PS69;E9PJG4	E9PNM1;P37268-4;P37268-3;P37268-2;P37268;P37268-5	Squalene synthase	FDFT1	0	0.94268	NaN
E9PPJ9;G5E9D4;Q96EB1;Q96EB1-3;Q96EB1-2	E9PPJ9;G5E9D4;Q96EB1;Q96EB1-3;Q96EB1-2	Elongator complex protein 4	ELP4	0	0.943843	NaN
E9PR44;P02511;E9PJL7;E9PRA8;E9PNH7;A0A024R3B9;E9PS12;E9PRS4;H0YCW8	E9PR44;P02511;E9PJL7;E9PRA8;E9PNH7;A0A024R3B9	Alpha-crystallin B chain	CRYAB	0	0.94355	NaN
E9PSI1;E9PJC4;E9PQY7;E9PS99;E9PL78;E9PJM1;E9PMQ9;O15321-2;O15321;E9PQI5;E9PQ80;Q9BY43;Q9BY43-2	E9PSI1;E9PJC4;E9PQY7;E9PS99;E9PL78;E9PJM1;E9PMQ9;O15321-2;O15321	Transmembrane 9 superfamily member 1	TM9SF1	0	0.943257	NaN
F5GWE5;Q00169;I3NI10;I3L2X8;I3L471;I3L4C0;I3L4U7;I3L459;I3L4H1	F5GWE5;Q00169;I3NI10;I3L2X8;I3L471;I3L4C0;I3L4U7;I3L459;I3L4H1	Phosphatidylinositol transfer protein alpha isoform	PITPNA	0	0.949952	NaN
H0YGN0;F5GWI9;F5GXZ7;F5GZ97;Q9Y3C0	H0YGN0;F5GWI9;F5GXZ7;F5GZ97;Q9Y3C0	WASH complex subunit CCDC53	CCDC53	0	0.950247	NaN
F5GY04;Q01954	F5GY04;Q01954	Zinc finger protein basonuclin-1	BNC1	0	0.948812	NaN
F5GY86	F5GY86		SLC22A1	0	0.948517	NaN
F5GZY7;H6UMI1;Q9H0R8;O95166;Q9H0R8-2	F5GZY7;H6UMI1;Q9H0R8;O95166;Q9H0R8-2	Gamma-aminobutyric acid receptor-associated protein-like 1;Gamma-aminobutyric acid receptor-associated protein	GABARAPL1;GABARAP	0	0.947633	NaN
F5H0U5;Q9NZD2;F5GZ49;H0YFS9	F5H0U5;Q9NZD2;F5GZ49;H0YFS9	Glycolipid transfer protein	GLTP	0	0.947339	NaN
F5H1S9;G8JLB3;Q9Y606-2;Q9Y606;F5H168;F5GY32;F8W9U5;F5H1B2;F5GXL3	F5H1S9;G8JLB3;Q9Y606-2;Q9Y606;F5H168;F5GY32;F8W9U5;F5H1B2;F5GXL3	tRNA pseudouridine synthase;tRNA pseudouridine synthase A, mitochondrial	PUS1	0	0.947042	NaN
F5H3Y4;Q8IY37	F5H3Y4;Q8IY37	Probable ATP-dependent RNA helicase DHX37	DHX37	0	0.949682	NaN
G3V1J9;F5H4M7;Q9Y3Q3-2;Q9Y3Q3	G3V1J9;F5H4M7;Q9Y3Q3-2;Q9Y3Q3	Transmembrane emp24 domain-containing protein 3	TMED3	0	0.949392	NaN
G3V1U5;F5H6U7;Q9Y3E0	G3V1U5;F5H6U7;Q9Y3E0	Vesicle transport protein GOT1B	GOLT1B	0	0.9491	NaN
F6SDV2;Q9GZM7-3;Q9GZM7	F6SDV2;Q9GZM7-3;Q9GZM7	Tubulointerstitial nephritis antigen-like	TINAGL1	0	0.937864	NaN
Q5SZR4;F6TB26;Q9Y2W6-3;Q9Y2W6;E9PKN8;B7ZAG4	Q5SZR4;F6TB26;Q9Y2W6-3;Q9Y2W6;E9PKN8;B7ZAG4	Tudor and KH domain-containing protein	TDRKH	0	0.93758	NaN
F8VXU5;Q9UBQ0;Q9UBQ0-2;Q05DG7	F8VXU5;Q9UBQ0;Q9UBQ0-2	Vacuolar protein sorting-associated protein 29	VPS29	0	0.938426	NaN
F8W0Q9;Q8NEY8-8;Q8NEY8-2;Q8NEY8;B7Z8L1;Q8NEY8-5;Q8NEY8-6;Q8NEY8-9;Q8NEY8-3;F8WF16;F8W6A0;F8VPY7;F8VWU8;F8VRK2	F8W0Q9;Q8NEY8-8;Q8NEY8-2;Q8NEY8;B7Z8L1;Q8NEY8-5;Q8NEY8-6;Q8NEY8-9;Q8NEY8-3;F8WF16;F8W6A0;F8VPY7;F8VWU8	Periphilin-1	PPHLN1	0	0.935871	NaN
Q15811-2;F8W7U0;Q15811-10;Q15811-12;Q15811-11;Q15811-3;Q15811-7;Q15811-4;Q15811-8;Q15811-9;Q15811;A8CTZ0;Q15811-5;Q15811-6;Q15811-13;C9JQZ7;D6PAW0	Q15811-2;F8W7U0;Q15811-10;Q15811-12;Q15811-11;Q15811-3;Q15811-7;Q15811-4;Q15811-8;Q15811-9;Q15811;A8CTZ0;Q15811-5;Q15811-6;Q15811-13	Intersectin-1	ITSN1	0	0.936719	NaN
F8W922;Q9H7P6-2;Q9H7P6	F8W922;Q9H7P6-2;Q9H7P6	Multivesicular body subunit 12B	MVB12B	0	0.936431	NaN
F8W930;Q9Y6M1-1;Q9Y6M1;Q9Y6M1-5;Q9Y6M1-6;Q9Y6M1-3;Q9Y6M1-4	F8W930;Q9Y6M1-1;Q9Y6M1;Q9Y6M1-5;Q9Y6M1-6;Q9Y6M1-3;Q9Y6M1-4	Insulin-like growth factor 2 mRNA-binding protein 2	IGF2BP2	0	0.936145	NaN
H0Y5I5;F8WCX2;Q8N1G0-2;Q8N1G0	H0Y5I5;F8WCX2;Q8N1G0-2;Q8N1G0	Zinc finger protein 687	ZNF687	0	0.939821	NaN
F8WE41;P52298-3;P52298	F8WE41;P52298-3;P52298	Nuclear cap-binding protein subunit 2	NCBP2	0	0.940099	NaN
G3V167;Q9UGN5-2;Q9UGN5	G3V167;Q9UGN5-2;Q9UGN5	Poly [ADP-ribose] polymerase 2	PARP2	0	0.940382	NaN
Q6PJT7;Q6PJT7-4;Q6PJT7-3;Q6PJT7-10;Q6PJT7-5;Q6PJT7-9;Q6PJT7-2;G3V256;Q6PJT7-11;H0YJA2;G3V5I6;G3V572;G3V240;G3V473;G3V3R9;G3V3Y4;A0A087WTC9;H0YJ87;G3V2X4	Q6PJT7;Q6PJT7-4;Q6PJT7-3;Q6PJT7-10;Q6PJT7-5;Q6PJT7-9;Q6PJT7-2;G3V256;Q6PJT7-11;H0YJA2;G3V5I6	Zinc finger CCCH domain-containing protein 14	ZC3H14	0	0.939279	NaN
H0YJS0;G3V559;G3V2S6;Q9Y5K8;H0YJ55;H0YJH8	H0YJS0;G3V559;G3V2S6;Q9Y5K8;H0YJ55;H0YJH8	V-type proton ATPase subunit D	ATP6V1D	0	0.938991	NaN
H0YJN9;G3V2T4;G3V4E4;Q99538-3;Q99538-2;Q99538	H0YJN9;G3V2T4;G3V4E4;Q99538-3;Q99538-2;Q99538	Legumain	LGMN	0	0.938701	NaN
G3V5E4;G3V4W4;Q96EK6	G3V5E4;G3V4W4;Q96EK6	Glucosamine 6-phosphate N-acetyltransferase	GNPNAT1	0	0.939537	NaN
G3V599;O15320-9;O15320-8;O15320-6;O15320-4;O15320-3;O15320-10;O15320;O15320-5;Q96PC5;O15320-7;O15320-2	G3V599;O15320-9;O15320-8;O15320-6;O15320-4;O15320-3;O15320-10;O15320;O15320-5;Q96PC5;O15320-7;O15320-2	cTAGE family member 5;Melanoma inhibitory activity protein 2	CTAGE5;MIA2	0	0.905945	NaN
G3V5L1;P61244-2;P61244;G3V570;Q6V3B1;G3V302;G3V563;G3V2R5;P61244-3;P61244-4	G3V5L1;P61244-2;P61244	Protein max	MAX	0	0.906735	NaN
G3V5T9;E7ESI2;P24941-2;P24941;Q00526;G3V317;K7ELV5;K7EJ83	G3V5T9;E7ESI2;P24941-2;P24941;Q00526	Cyclin-dependent kinase 2;Cyclin-dependent kinase 3	CDK2;CDK3	0	0.906463	NaN
G5E994;Q5VW38-2;Q5VW38;U3KQD2;Q5VW38-3	G5E994;Q5VW38-2;Q5VW38;U3KQD2;Q5VW38-3	Protein GPR107	GPR107	0	0.904906	NaN
I3L4X3;G5E9C2;Q15653-2;Q15653	I3L4X3;G5E9C2;Q15653-2;Q15653	NF-kappa-B inhibitor beta	NFKBIB	0	0.90517	NaN
G5EA09;O00560-3;O00560-2;O00560;B4DHN5;E9PBU7	G5EA09;O00560-3;O00560-2;O00560;B4DHN5;E9PBU7	Syntenin-1	SDCBP	0	0.904637	NaN
H0Y621;H0Y5K5;Q9Y282;Q9Y282-3;H0Y802;H0Y6Z0;Q9Y282-2	H0Y621;H0Y5K5;Q9Y282;Q9Y282-3;H0Y802;H0Y6Z0;Q9Y282-2	Endoplasmic reticulum-Golgi intermediate compartment protein 3	ERGIC3	0	0.905687	NaN
H0Y650;Q86Y56;E9PGY2;Q86Y56-3;Q86Y56-2;H7C3B1	H0Y650;Q86Y56;E9PGY2;Q86Y56-3;Q86Y56-2	Dynein assembly factor 5, axonemal	DNAAF5	0	0.905432	NaN
H0Y8N7;Q9BYD6	H0Y8N7;Q9BYD6	39S ribosomal protein L1, mitochondrial	MRPL1	0	0.909118	NaN
H0YA18	H0YA18		UFSP2	0	0.908851	NaN
H0YAH0;A0A087X2C4	H0YAH0		PCDH7	0	0.909638	NaN
H0YAN8;O15013-7;O15013-4;O15013-5;O15013-6;O15013	H0YAN8;O15013-7;O15013-4;O15013-5;O15013-6;O15013	Rho guanine nucleotide exchange factor 10	ARHGEF10	0	0.908582	NaN
P16070;P16070-12;H0YD13;P16070-8;P16070-7;P16070-5;P16070-6;P16070-4;P16070-17;P16070-3;P16070-16;P16070-18;P16070-10;P16070-11;P16070-13;P16070-14;H0Y2P0;H0YE40;P16070-15;P16070-9;H0YCV9;H0YDW7;H0Y5E4;H0YDX6;P16070-19;H0YD17;J3KN83;Q86UZ1;E9PKC6	P16070;P16070-12;H0YD13;P16070-8;P16070-7;P16070-5;P16070-6;P16070-4;P16070-17;P16070-3;P16070-16;P16070-18;P16070-10;P16070-11;P16070-13;P16070-14;H0Y2P0;H0YE40	CD44 antigen	CD44	0	0.907791	NaN
H0YDX4;X6RIL1;H7BYZ9;Q5VT66-3;Q5VT66;Q5VT66-2	H0YDX4;X6RIL1;H7BYZ9;Q5VT66-3;Q5VT66;Q5VT66-2	Mitochondrial amidoxime-reducing component 1	36951	0	0.907522	NaN
H0YEF7;H0YD48;H0YEH1;H0YE97;H0YEY8	H0YEF7;H0YD48;H0YEH1;H0YE97;H0YEY8		PICALM	0	0.907257	NaN
H0YG20;Q9UKM7;H0YGV7;H0YIU0;H0YI64	H0YG20;Q9UKM7;H0YGV7	alpha-1,2-Mannosidase;Endoplasmic reticulum mannosyl-oligosaccharide 1,2-alpha-mannosidase	MAN1B1	0	0.906988	NaN
H0YNC2;Q96LJ7	H0YNC2;Q96LJ7	Dehydrogenase/reductase SDR family member 1	DHRS1	0	0.903835	NaN
H3BMQ0;P49815-6;P49815-5;P49815-3;P49815-2;P49815-4;P49815;P49815-7;H3BQK4;H3BQY7;Q5HYF7;H3BNT5;P49815-8	H3BMQ0;P49815-6;P49815-5;P49815-3;P49815-2;P49815-4;P49815;P49815-7;H3BQK4	Tuberin	TSC2	0	0.900189	NaN
H3BN55;P51159;H3BS49;H3BVH7;P51159-2;H3BU81;H3BUD9	H3BN55;P51159;H3BS49;H3BVH7;P51159-2	Ras-related protein Rab-27A	RAB27A	0	0.899935	NaN
H3BNG8	H3BNG8		CLCN7	0	0.900975	NaN
H3BSW7;H3BUY4;H3BPY5;H3BNU9;Q9Y2V2	H3BSW7;H3BUY4;H3BPY5;H3BNU9;Q9Y2V2	Calcium-regulated heat stable protein 1	CARHSP1	0	0.900713	NaN
H3BR29;H3BSM7;Q96GQ5;H3BTA0;H3BS97;Q96GQ5-2	H3BR29;H3BSM7;Q96GQ5	RUS1 family protein C16orf58	C16orf58	0	0.899409	NaN
Q5JRG1;H7BYF2;Q9BVL2-2;Q9BVL2-3;Q9BVL2	Q5JRG1;H7BYF2;Q9BVL2-2;Q9BVL2-3;Q9BVL2	Nucleoporin p58/p45	NUPL1	0	0.898384	NaN
H7BZJ3	H7BZJ3		PDIA3	0	0.899143	NaN
H7C1N3;O15155;C9JTT8;Q68DU7;O15155-2	H7C1N3;O15155;C9JTT8;Q68DU7;O15155-2	BET1 homolog	BET1;DKFZp781C0425	0	0.899675	NaN
H7C3J0;Q6NUM9;H0YGU3;H7BZ81;Q6NUM9-2	H7C3J0;Q6NUM9;H0YGU3;H7BZ81;Q6NUM9-2	All-trans-retinol 13,14-reductase	RETSAT	0	0.903058	NaN
H7C5E4;Q8IZH2-2;Q8IZH2	H7C5E4;Q8IZH2-2;Q8IZH2	5-3 exoribonuclease 1	XRN1	0	0.902791	NaN
I3L161;I3L3X5;Q9NRY6	I3L161;I3L3X5;Q9NRY6	Phospholipid scramblase 3	TMEM256-PLSCR3;PLSCR3	0	0.903567	NaN
I3L1R7;Q99447;Q99447-3;I3L2Q1;I3L1L9;Q99447-4;I3L3V9;Q99447-2;I3L102	I3L1R7;Q99447;Q99447-3;I3L2Q1;I3L1L9;Q99447-4;I3L3V9;Q99447-2	Ethanolamine-phosphate cytidylyltransferase	PCYT2	0	0.903304	NaN
I3L2B0;K7EIG1;O75153	I3L2B0;K7EIG1;O75153	Clustered mitochondria protein homolog	CLUH	0	0.902295	NaN
I3L3E4;I3L4G8;I3L4A1;Q96FZ7	I3L3E4;I3L4G8;I3L4A1;Q96FZ7	Charged multivesicular body protein 6	CHMP6	0	0.902027	NaN
I3L4V6	I3L4V6		NXN	0	0.901235	NaN
J3KN36;Q5JPE7-2;P69849;Q5JPE7;Q5JPE7-3;A0A087WTD5;H3BPS9;I3L1G6	J3KN36;Q5JPE7-2;P69849;Q5JPE7;Q5JPE7-3	Nodal modulator 2;Nodal modulator 3	NOMO3;NOMO2	0	0.901502	NaN
J3KNA1;Q12840	J3KNA1;Q12840	Kinesin-like protein;Kinesin heavy chain isoform 5A	KIF5A	0	0.916813	NaN
J3KNC0;P52655	J3KNC0;P52655	Transcription initiation factor IIA subunit 1;Transcription initiation factor IIA alpha chain;Transcription initiation factor IIA beta chain	GTF2A1	0	0.916275	NaN
J3KRA9;Q96Q15-2;Q96Q15;Q96Q15-3;H3BQN7;Q96Q15-4;A0A087WXM7;E9PNP6;I3L400;I3L0W2	J3KRA9;Q96Q15-2;Q96Q15;Q96Q15-3;H3BQN7;Q96Q15-4	Serine/threonine-protein kinase SMG1	SMG1	0	0.915194	NaN
J3QTA2;Q99933-4;Q99933-3;Q99933	J3QTA2;Q99933-4;Q99933-3;Q99933	BAG family molecular chaperone regulator 1	BAG1	0	0.914921	NaN
K7EM02;K7EIJ8;Q8IYT4-2;Q8IYT4	K7EM02;K7EIJ8;Q8IYT4-2;Q8IYT4	Katanin p60 ATPase-containing subunit A-like 2	KATNAL2	0	0.914648	NaN
K7EIM9;Q8WWM9;K7EMC7	K7EIM9;Q8WWM9;K7EMC7	Cytoglobin	CYGB	0	0.914379	NaN
K7ERU8;K7EIV2;Q9BU89	K7ERU8;K7EIV2;Q9BU89	Deoxyhypusine hydroxylase	DOHH	0	0.915468	NaN
K7ENZ6;K7EMF4;K7ELM8;K7EJ34;K7ENF4;Q86VR2	K7ENZ6;K7EMF4;K7ELM8;K7EJ34;K7ENF4;Q86VR2	Protein FAM134C	FAM134C	0	0.916002	NaN
K7ESA4;K7ELQ4;P17544-5;P17544-4;P17544-2;P17544-3;P17544-6;P17544	K7ESA4;K7ELQ4;P17544-5;P17544-4;P17544-2;P17544-3;P17544-6;P17544	Cyclic AMP-dependent transcription factor ATF-7	ATF7	0	0.917341	NaN
K7EM18;P41567	K7EM18;P41567	Eukaryotic translation initiation factor 1	EIF1	0	0.918385	NaN
K7EP04;O14558	K7EP04;O14558	Heat shock protein beta-6	HSPB6	0	0.918109	NaN
K7EPE7;Q96GC9-2;Q96GC9	K7EPE7;Q96GC9-2;Q96GC9	Vacuole membrane protein 1	VMP1	0	0.918926	NaN
K7ESE6;Q9BUM1	K7ESE6;Q9BUM1	Glucose-6-phosphatase 3	G6PC3	0	0.917615	NaN
O95571;M0QXB5;M0QY80	O95571;M0QXB5;M0QY80	Persulfide dioxygenase ETHE1, mitochondrial	ETHE1	0	0.911754	NaN
M0QXH0;Q99757	M0QXH0;Q99757	Thioredoxin, mitochondrial	TXN2	0	0.911486	NaN
M0QY97;Q9UPT8	M0QY97;Q9UPT8	Zinc finger CCCH domain-containing protein 4	ZC3H4	0	0.911214	NaN
M0QYT0;M0R076;M0R280;M0QXS7	M0QYT0			0	0.912278	NaN
M0R1B0;O43402	M0R1B0;O43402	ER membrane protein complex subunit 8	EMC8	0	0.91201	NaN
M0R2A0;Q5UCC4-2;Q5UCC4	M0R2A0;Q5UCC4-2;Q5UCC4	ER membrane protein complex subunit 10	EMC10	0	0.910159	NaN
M0R2A8;Q86TI2-4;Q86TI2;Q86TI2-2;M0R162	M0R2A8;Q86TI2-4;Q86TI2;Q86TI2-2;M0R162	Dipeptidyl peptidase 9	DPP9	0	0.910961	NaN
O00116;A0A1B0GWA2;B8ZZ81	O00116;A0A1B0GWA2	Alkyldihydroxyacetonephosphate synthase, peroxisomal	AGPS	0	0.910694	NaN
O00182-3;O00182-2;O00182-6;O00182	O00182-3;O00182-2;O00182-6;O00182	Galectin-9	LGALS9	0	0.913596	NaN
O00217;E9PPW7;E9PN51;F8W9K7;E9PKH6;Q08E91	O00217;E9PPW7;E9PN51;F8W9K7;E9PKH6	NADH dehydrogenase [ubiquinone] iron-sulfur protein 8, mitochondrial	NDUFS8	0	0.91412	NaN
O00221;Q7LC14;H0Y4W4	O00221;Q7LC14;H0Y4W4	NF-kappa-B inhibitor epsilon	NFKBIE	0	0.912525	NaN
O00391;O00391-2;A8MXT8	O00391;O00391-2	Sulfhydryl oxidase 1	QSOX1	0	0.913331	NaN
O00401	O00401	Neural Wiskott-Aldrich syndrome protein	WASL	0	0.913061	NaN
O00429-2;O00429-8	O00429-2;O00429-8	Dynamin-1-like protein	DNM1L	0	0.912796	NaN
O00443	O00443	Phosphatidylinositol 4-phosphate 3-kinase C2 domain-containing subunit alpha	PIK3C2A	0	0.82886	NaN
O00458-2;O00458;C9JFH1;H0YEE3	O00458-2;O00458;C9JFH1;H0YEE3	Interferon-related developmental regulator 1	IFRD1	0	0.828416	NaN
O00507;O00507-2;H7C2M9	O00507;O00507-2	Probable ubiquitin carboxyl-terminal hydrolase FAF-Y	USP9Y	0	0.829298	NaN
O00566;U3KQ48	O00566	U3 small nucleolar ribonucleoprotein protein MPP10	MPHOSPH10	0	0.828637	NaN
O14594	O14594	Neurocan core protein	NCAN	0	0.827102	NaN
Q5TA81;O14633;Q5TA76;Q9BYE3;Q5TA78;Q5TA82;Q5T7P3	Q5TA81;O14633;Q5TA76;Q9BYE3;Q5TA78;Q5TA82;Q5T7P3	Late cornified envelope protein 2C;Late cornified envelope protein 2B;Late cornified envelope protein 3A;Late cornified envelope protein 3D;Late cornified envelope protein 4A;Late cornified envelope protein 2D;Late cornified envelope protein 1B	LCE2C;LCE2B;LCE3A;LCE3D;LCE4A;LCE2D;LCE1B	0	0.826878	NaN
O14732-2;O14732;K7ELF8;K7EL65;K7EIH6	O14732-2;O14732;K7ELF8	Inositol monophosphatase 2	IMPA2	0	0.826657	NaN
O14874-3;O14874;H3BTL2;H3BS02;O14874-2	O14874-3;O14874;H3BTL2;H3BS02;O14874-2	[3-methyl-2-oxobutanoate dehydrogenase [lipoamide]] kinase, mitochondrial	BCKDK	0	0.827978	NaN
O14879	O14879	Interferon-induced protein with tetratricopeptide repeats 3	IFIT3	0	0.827763	NaN
O14907;A0A087X282	O14907	Tax1-binding protein 3	TAX1BP3	0	0.827538	NaN
O14933;E9PQT7;O14933-2	O14933;E9PQT7;O14933-2	Ubiquitin/ISG15-conjugating enzyme E2 L6	UBE2L6	0	0.832408	NaN
O15121	O15121	Sphingolipid delta(4)-desaturase DES1	DEGS1	0	0.831732	NaN
O15211	O15211	Ral guanine nucleotide dissociation stimulator-like 2	RGL2	0	0.831506	NaN
O15217	O15217	Glutathione S-transferase A4	GSTA4	0	0.831054	NaN
O15230;O15230-2	O15230	Laminin subunit alpha-5	LAMA5	0	0.832633	NaN
O15254-2;O15254	O15254-2;O15254	Peroxisomal acyl-coenzyme A oxidase 3	ACOX3	0	0.833075	NaN
O15269;O15269-2	O15269	Serine palmitoyltransferase 1	SPTLC1	0	0.832859	NaN
O15270;H0YJV2	O15270;H0YJV2	Serine palmitoyltransferase 2	SPTLC2	0	0.830174	NaN
O43149	O43149	Zinc finger ZZ-type and EF-hand domain-containing protein 1	ZZEF1	0	0.829509	NaN
O43156	O43156	TELO2-interacting protein 1 homolog	TTI1	0	0.830399	NaN
O43240;M0R132	O43240	Kallikrein-10	KLK10	0	0.83084	NaN
O43390-2;O43390-4	O43390-2;O43390-4	Heterogeneous nuclear ribonucleoprotein R	HNRNPR	0	0.830622	NaN
O43913;O43913-2;G3V0H0	O43913;O43913-2	Origin recognition complex subunit 5	ORC5	0	0.824543	NaN
O60231;A0A140T947;Q5SQH5;A2AB15;A0A140T8Y5;A0A140T9T4	O60231;A0A140T947;Q5SQH5	Putative pre-mRNA-splicing factor ATP-dependent RNA helicase DHX16	DHX16	0	0.825404	NaN
O60306;H0YH15	O60306;H0YH15	Intron-binding protein aquarius	AQR	0	0.825183	NaN
O60346;O60346-2	O60346	PH domain leucine-rich repeat-containing protein phosphatase 1	PHLPP1	0	0.823919	NaN
O60488-2;O60488	O60488-2;O60488	Long-chain-fatty-acid--CoA ligase 4	ACSL4	0	0.824119	NaN
O60706-2;O60706	O60706-2;O60706	ATP-binding cassette sub-family C member 9	ABCC9	0	0.826234	NaN
O60739	O60739	Eukaryotic translation initiation factor 1b	EIF1B	0	0.826449	NaN
O60783	O60783	28S ribosomal protein S14, mitochondrial	MRPS14	0	0.82582	NaN
O75208;H3BRC0;H3BSJ5;H3BNT2;H3BPY0;H3BPW3;H3BVA5;H3BPC6;O75208-2	O75208;H3BRC0;H3BSJ5;H3BNT2	Ubiquinone biosynthesis protein COQ9, mitochondrial	COQ9	0	0.837011	NaN
O75367-2	O75367-2	Core histone macro-H2A.1	H2AFY	0	0.838496	NaN
O75381;O75381-2;K7EK59	O75381;O75381-2	Peroxisomal membrane protein PEX14	PEX14	0	0.838282	NaN
O75556	O75556	Mammaglobin-B	SCGB2A1	0	0.838052	NaN
O75578;O75578-3	O75578;O75578-3	Integrin alpha-10	ITGA10	0	0.837828	NaN
O75629	O75629	Protein CREG1	CREG1	0	0.834159	NaN
O75635-2;O75635;C9JA68;A0A1B0GX82;C9JM00	O75635-2;O75635	Serpin B7	SERPINB7	0	0.835048	NaN
Q5SUY4;O75911	Q5SUY4;O75911	Short-chain dehydrogenase/reductase 3	DHRS3	0	0.834595	NaN
O75940	O75940	Survival of motor neuron-related-splicing factor 30	SMNDC1	0	0.833945	NaN
O75973	O75973	C1q-related factor	C1QL1	0	0.833716	NaN
O94776;O94776-2	O94776;O94776-2	Metastasis-associated protein MTA2	MTA2	0	0.833268	NaN
O94819	O94819	Kelch repeat and BTB domain-containing protein 11	KBTBD11	0	0.835276	NaN
Q2YDW8;O94823	Q2YDW8;O94823	Probable phospholipid-transporting ATPase VB	ATP10B	0	0.836604	NaN
O95168-2;O95168;F2Z3P9;C9JXQ9	O95168-2;O95168	NADH dehydrogenase [ubiquinone] 1 beta subcomplex subunit 4	NDUFB4	0	0.835949	NaN
O95182	O95182	NADH dehydrogenase [ubiquinone] 1 alpha subcomplex subunit 7	NDUFA7	0	0.835721	NaN
O95219;F8W9T3;O95219-2	O95219;F8W9T3;O95219-2	Sorting nexin-4	SNX4	0	0.835501	NaN
O95372;Q5QPQ0;Q5QPN9;Q5QPQ1;Q5QPQ3;Q5QPQ2;Q5QPN5	O95372;Q5QPQ0;Q5QPN9;Q5QPQ1;Q5QPQ3;Q5QPQ2	Acyl-protein thioesterase 2	LYPLA2	0	0.836174	NaN
O95376	O95376	E3 ubiquitin-protein ligase ARIH2	ARIH2	0	0.836404	NaN
O95453-4;O95453-2;O95453-3;O95453;H3BRK1	O95453-4;O95453-2;O95453-3;O95453	Poly(A)-specific ribonuclease PARN	PARN	0	0.817297	NaN
Q5TIH2;O95562	Q5TIH2;O95562	Vesicle transport protein SFT2B	SFT2D2	0	0.816459	NaN
O95721;C9JAF7	O95721;C9JAF7	Synaptosomal-associated protein 29;Synaptosomal-associated protein	SNAP29	0	0.816885	NaN
O95822-2;O95822	O95822-2;O95822	Malonyl-CoA decarboxylase, mitochondrial	MLYCD	0	0.816666	NaN
O95989	O95989	Diphosphoinositol polyphosphate phosphohydrolase 1	NUDT3	0	0.817673	NaN
P01037	P01037	Cystatin-SN	CST1	0	0.813761	NaN
P01594;P01593	P01594;P01593	Ig kappa chain V-I region AU;Ig kappa chain V-I region AG		0	0.813545	NaN
P01700	P01700	Ig lambda chain V-I region HA		0	0.813328	NaN
P01768	P01768	Ig heavy chain V-III region CAM		0	0.813965	NaN
P01817	P01817	Ig heavy chain V-II region MCE		0	0.81439	NaN
P02545-3;A0A0C4DGC5	P02545-3	Prelamin-A/C;Lamin-A/C	LMNA	0	0.812495	NaN
P02745;X6RLJ0	P02745	Complement C1q subcomponent subunit A	C1QA	0	0.812286	NaN
P02766;A0A087WT59;A0A087WV45	P02766;A0A087WT59;A0A087WV45	Transthyretin	TTR	0	0.812703	NaN
P04217;M0R009;P04217-2	P04217;M0R009	Alpha-1B-glycoprotein	A1BG	0	0.812904	NaN
P04406-2	P04406-2	Glyceraldehyde-3-phosphate dehydrogenase	GAPDH	0	0.815853	NaN
Q93077;Q7L7L0;P04908	Q93077;Q7L7L0;P04908	Histone H2A type 1-C;Histone H2A type 3;Histone H2A type 1-B/E	HIST1H2AC;HIST3H2A;HIST1H2AB	0	0.815036	NaN
P05997;A0A087WYX9	P05997;A0A087WYX9	Collagen alpha-2(V) chain	COL5A2	0	0.815219	NaN
P06400	P06400	Retinoblastoma-associated protein	RB1	0	0.821356	NaN
P07476	P07476	Involucrin	IVL	0	0.820948	NaN
P07910;G3V2Q1;G3V576;G3V555;G3V575	P07910;G3V2Q1;G3V576;G3V555;G3V575	Heterogeneous nuclear ribonucleoproteins C1/C2	HNRNPC	0	0.82307	NaN
P08263;P09210;Q7RTV2	P08263;P09210	Glutathione S-transferase A1;Glutathione S-transferase A1, N-terminally processed;Glutathione S-transferase A2	GSTA1;GSTA2	0	0.823701	NaN
P08311	P08311	Cathepsin G	CTSG	0	0.823494	NaN
P08514-2;P08514;P08514-3;K7EKA6;K7EP83	P08514-2;P08514;P08514-3	Integrin alpha-IIb;Integrin alpha-IIb heavy chain;Integrin alpha-IIb light chain, form 1;Integrin alpha-IIb light chain, form 2	ITGA2B	0	0.823285	NaN
P08648	P08648	Integrin alpha-5;Integrin alpha-5 heavy chain;Integrin alpha-5 light chain	ITGA5	0	0.82285	NaN
P08651-4;P08651-3;P08651-2;P08651-5;P08651-6;P08651	P08651-4;P08651-3;P08651-2;P08651-5;P08651-6;P08651	Nuclear factor 1 C-type	NFIC	0	0.821767	NaN
P09471-2;P09471;H3BTM2;H3BQG8;H3BN82	P09471-2;P09471	Guanine nucleotide-binding protein G(o) subunit alpha	GNAO1	0	0.821552	NaN
P09914-2;P09914	P09914-2;P09914	Interferon-induced protein with tetratricopeptide repeats 1	IFIT1	0	0.821977	NaN
P10114;F6U784	P10114;F6U784	Ras-related protein Rap-2a	RAP2A	0	0.822412	NaN
P10451-3;P10451-4;P10451-5;P10451-2;P10451;D6R9C5;CON__P31096	P10451-3;P10451-4;P10451-5;P10451-2;P10451	Osteopontin	SPP1	0	0.822191	NaN
P13674	P13674	Prolyl 4-hydroxylase subunit alpha-1	P4HA1	0	0.818428	NaN
Q5VT79;P13928;A0A087WUP0;A0A087WTN9;A0A075B752;P13928-3;B4DTF2;P13928-2;A0A075B765;Q5VT79-2	Q5VT79;P13928;A0A087WUP0;A0A087WTN9;A0A075B752;P13928-3;B4DTF2	Annexin A8-like protein 2;Annexin A8;Annexin	ANXA8L2;ANXA8;ANXA8L1	0	0.819723	NaN
P13984	P13984	General transcription factor IIF subunit 2	GTF2F2	0	0.819502	NaN
R4GN18;P15529-16;P15529-7;P15529-4;P15529-6;P15529-3;P15529-5;P15529-2	R4GN18;P15529-16;P15529-7;P15529-4;P15529-6;P15529-3;P15529-5;P15529-2		CD46	0	0.820148	NaN
P16403;Q02539;P22492	P16403;Q02539	Histone H1.2;Histone H1.1	HIST1H1C;HIST1H1A	0	0.852081	NaN
P17050	P17050	Alpha-N-acetylgalactosaminidase	NAGA	0	0.851853	NaN
P17252;J3KRN5;P05771;P05771-2	P17252;J3KRN5	Protein kinase C alpha type	PRKCA	0	0.85232	NaN
P17568	P17568	NADH dehydrogenase [ubiquinone] 1 beta subcomplex subunit 7	NDUFB7	0	0.852557	NaN
P17677;P17677-2	P17677;P17677-2	Neuromodulin	GAP43	0	0.852789	NaN
P17900;H0YBY3;E5RJD0	P17900	Ganglioside GM2 activator;Ganglioside GM2 activator isoform short	GM2A	0	0.850931	NaN
P18428	P18428	Lipopolysaccharide-binding protein	LBP	0	0.850692	NaN
P19784;H3BSA1;H3BNI9;H3BV19	P19784;H3BSA1	Casein kinase II subunit alpha	CSNK2A2	0	0.851625	NaN
P20340;P20340-3;F5H3K7;F5GX61;C9JB90	P20340	Ras-related protein Rab-6A	RAB6A	0	0.851387	NaN
P20674;H3BNX8;H3BRM5;H3BRI0;H3BV69	P20674;H3BNX8	Cytochrome c oxidase subunit 5A, mitochondrial	COX5A	0	0.851154	NaN
P21397;P21397-2	P21397	Amine oxidase [flavin-containing] A	MAOA	0	0.853912	NaN
P21695-2;P21695	P21695-2;P21695	Glycerol-3-phosphate dehydrogenase [NAD(+)], cytoplasmic	GPD1	0	0.853682	NaN
P22531;Q96RM1	P22531;Q96RM1	Small proline-rich protein 2E;Small proline-rich protein 2F	SPRR2E;SPRR2F	0	0.854386	NaN
P22612	P22612	cAMP-dependent protein kinase catalytic subunit gamma	PRKACG	0	0.85345	NaN
P23434	P23434	Glycine cleavage system H protein, mitochondrial	GCSH	0	0.852997	NaN
P24666-2;D3YTI2	P24666-2;D3YTI2	Low molecular weight phosphotyrosine protein phosphatase	ACP1	0	0.847737	NaN
P25101;P25101-5;P25101-4	P25101;P25101-5;P25101-4	Endothelin-1 receptor	EDNRA	0	0.847506	NaN
P25815	P25815	Protein S100-P	S100P	0	0.847286	NaN
P26022	P26022	Pentraxin-related protein PTX3	PTX3	0	0.849782	NaN
P26572;D6RA48;D6RBS3;D6RAK2;D6R9U2;D6RD15;D6RB69;D6RHZ8;D6RF69	P26572	Alpha-1,3-mannosyl-glycoprotein 2-beta-N-acetylglucosaminyltransferase	MGAT1	0	0.849324	NaN
P27338;P27338-2	P27338;P27338-2	Amine oxidase [flavin-containing] B	MAOB	0	0.850484	NaN
P27544-2;P27544	P27544-2;P27544	Ceramide synthase 1	CERS1	0	0.849089	NaN
P27701;E9PJC7;P27701-2;E9PP61;E9PJB7;E9PJK9;E9PJ45;E9PM43	P27701;E9PJC7;P27701-2	CD82 antigen;Tetraspanin	CD82	0	0.848412	NaN
P27816-5;H7C4C5	P27816-5;H7C4C5	Microtubule-associated protein 4;Microtubule-associated protein	MAP4	0	0.848175	NaN
P27987;P27987-2	P27987;P27987-2	Inositol-trisphosphate 3-kinase B	ITPKB	0	0.847939	NaN
P28300	P28300	Protein-lysine 6-oxidase	LOX	0	0.848862	NaN
Q5SYZ4;P29373	Q5SYZ4;P29373	Cellular retinoic acid-binding protein 2	CRABP2	0	0.84863	NaN
P30520;Q8N142	P30520	Adenylosuccinate synthetase isozyme 2	ADSS	0	0.858482	NaN
P31749;P31749-2;A0A087WY56;G3V3X1;M0QZW8;G3V4I6;J3QL45;G3V2I6;Q9Y243-2;Q9Y243	P31749;P31749-2	RAC-alpha serine/threonine-protein kinase	AKT1	0	0.859198	NaN
P32189-1;P32189-4;P32189-2;P32189;Q14409;F8WC39;A6NP46	P32189-1;P32189-4;P32189-2;P32189;Q14409	Glycerol kinase;Putative glycerol kinase 3	GK;GK3P	0	0.859683	NaN
P32320	P32320	Cytidine deaminase	CDA	0	0.859439	NaN
P34931;Q53FA3	P34931;Q53FA3	Heat shock 70 kDa protein 1-like	HSPA1L	0	0.858724	NaN
P35030-4;B1AN99;P35030-5;P35030-3;P35030-2;P35030	P35030-4;B1AN99;P35030-5;P35030-3;P35030-2;P35030	Trypsin-3	PRSS3	0	0.857308	NaN
P36222	P36222	Chitinase-3-like protein 1	CHI3L1	0	0.858254	NaN
P36405	P36405	ADP-ribosylation factor-like protein 3	ARL3	0	0.858015	NaN
P36542-2	P36542-2	ATP synthase subunit gamma, mitochondrial	ATP5C1	0	0.857775	NaN
P36543;P36543-3;P36543-2;C9J8H1;Q96A05	P36543;P36543-3;P36543-2	V-type proton ATPase subunit E 1	ATP6V1E1	0	0.86156	NaN
P37235;E9PC71;H7BZC1	P37235;E9PC71;H7BZC1	Hippocalcin-like protein 1	HPCAL1	0	0.861321	NaN
P40937-2;P40937;E9PEP3;F5H5S0	P40937-2;P40937;E9PEP3;F5H5S0	Replication factor C subunit 5	RFC5	0	0.862041	NaN
P41743	P41743	Protein kinase C iota type	PRKCI	0	0.861087	NaN
P42566;B1AUU8;P42566-2;S4R3U1	P42566;B1AUU8	Epidermal growth factor receptor substrate 15	EPS15	0	0.860379	NaN
P48147	P48147	Prolyl endopeptidase	PREP	0	0.860855	NaN
P48634-2;P48634-3;P48634;P48634-4	P48634-2;P48634-3;P48634;P48634-4	Protein PRRC2A	PRRC2A	0	0.860614	NaN
P48723	P48723	Heat shock 70 kDa protein 13	HSPA13	0	0.85527	NaN
P49069	P49069	Calcium signal-modulating cyclophilin ligand	CAMLG	0	0.855979	NaN
P49638	P49638	Alpha-tocopherol transfer protein	TTPA	0	0.854837	NaN
P49773;D6REP8;D6RE99;D6RD60;D6RC06	P49773	Histidine triad nucleotide-binding protein 1	HINT1	0	0.856398	NaN
P49841;P49841-2	P49841;P49841-2	Glycogen synthase kinase-3 beta	GSK3B	0	0.856616	NaN
P49862;P49862-2;M0QYU8	P49862;P49862-2;M0QYU8	Kallikrein-7	KLK7	0	0.856844	NaN
P50583	P50583	Bis(5-nucleosyl)-tetraphosphatase [asymmetrical]	NUDT2	0	0.856182	NaN
P52294;C9JYI4;C9J352;C9JWD9;F2Z3G4;C9J4U1	P52294;C9JYI4	Importin subunit alpha-5;Importin subunit alpha-5, N-terminally processed	KPNA1	0	0.839863	NaN
P53675-2;P53675;A0A087WX41;A0A087WV74;A0A087WXH4	P53675-2;P53675;A0A087WX41	Clathrin heavy chain 2	CLTCL1	0	0.841353	NaN
P55058-3;P55058-2;P55058;P55058-4	P55058-3;P55058-2;P55058;P55058-4	Phospholipid transfer protein	PLTP	0	0.84112	NaN
P55212-2;P55212	P55212-2;P55212	Caspase-6;Caspase-6 subunit p18;Caspase-6 subunit p11	CASP6	0	0.840491	NaN
P55287-2;P55287;H3BQH2;H3BUU9	P55287-2;P55287;H3BQH2;H3BUU9	Cadherin-11	CDH11	0	0.840261	NaN
P55957-2;P55957;P55957-4	P55957-2;P55957;P55957-4	BH3-interacting domain death agonist;BH3-interacting domain death agonist p15;BH3-interacting domain death agonist p13;BH3-interacting domain death agonist p11	BID	0	0.840033	NaN
V9GYN3;P56937-3;P56937-2;P56937	V9GYN3;P56937-3;P56937-2;P56937	3-keto-steroid reductase	HSD17B7	0	0.840699	NaN
P60201;P60201-2;B1B1G3;B1B1G4;B1B1G6;B1B1G1;B1B1G2	P60201;P60201-2;B1B1G3;B1B1G4;B1B1G6	Myelin proteolipid protein	PLP1	0	0.839332	NaN
P61601;E5RIZ1;E5RGA9;P84074;E5RI95;A0A1B0GXG3;E5RHE8;E5RI78;E5RHC8;E5RIG4;E5RIA5	P61601;E5RIZ1;E5RGA9;P84074	Neurocalcin-delta;Neuron-specific calcium-binding protein hippocalcin	NCALD;HPCA	0	0.839112	NaN
P61758;B4DWR3	P61758;B4DWR3	Prefoldin subunit 3	VBP1	0	0.838687	NaN
P62070;P62070-4;E9PK85;P62070-3;P62070-2;E9PQ87	P62070;P62070-4;E9PK85;P62070-3	Ras-related protein R-Ras2	RRAS2	0	0.838904	NaN
P62736;C9JFL5;F6UVQ4;F6QUT6;F8WB63;B8ZZJ2	P62736	Actin, aortic smooth muscle	ACTA2	0	0.839702	NaN
P62877	P62877	E3 ubiquitin-protein ligase RBX1;E3 ubiquitin-protein ligase RBX1, N-terminally processed	RBX1	0	0.839516	NaN
P62942;Q1JUQ5;Q5W0X3;Q5VVH2;Q1JUQ3;A0A087WTS4;A0A087WV48;A0A087WZM5	P62942;Q1JUQ5;Q5W0X3;Q5VVH2	Peptidyl-prolyl cis-trans isomerase FKBP1A;Peptidyl-prolyl cis-trans isomerase	FKBP1A;FKBP12-Exip2;FKBP1C	0	0.841814	NaN
P63261;I3L3I0;I3L1U9;I3L4N8;I3L3R2;J3KT65	P63261;I3L3I0;I3L1U9	Actin, cytoplasmic 2;Actin, cytoplasmic 2, N-terminally processed	ACTG1	0	0.845337	NaN
P67775;P67775-2	P67775;P67775-2	Serine/threonine-protein phosphatase 2A catalytic subunit alpha isoform	PPP2CA	0	0.845117	NaN
P68431	P68431	Histone H3.1	HIST1H3A	0	0.8471	NaN
P69892;E9PBW4	P69892;E9PBW4	Hemoglobin subunit gamma-2	HBG2	0	0.846869	NaN
P78318	P78318	Immunoglobulin-binding protein 1	IGBP1	0	0.845519	NaN
P78539-4;P78539-3;P78539-5;P78539-2;P78539	P78539-4;P78539-3;P78539-5;P78539-2;P78539	Sushi repeat-containing protein SRPX	SRPX	0	0.846435	NaN
X6R8F3;P80188;P80188-2	X6R8F3;P80188;P80188-2	Neutrophil gelatinase-associated lipocalin	LCN2	0	0.846201	NaN
P85037;P85037-2;U3KQ26	P85037;P85037-2	Forkhead box protein K1	FOXK1	0	0.845965	NaN
Q00577	Q00577	Transcriptional activator protein Pur-alpha	PURA	0	0.842711	NaN
Q00587-2;Q00587	Q00587-2;Q00587	Cdc42 effector protein 1	CDC42EP1	0	0.842482	NaN
Q01518-2;Q5T0R9	Q01518-2	Adenylyl cyclase-associated protein 1	CAP1	0	0.842892	NaN
Q02383	Q02383	Semenogelin-2	SEMG2	0	0.844002	NaN
Q04828;A6NHU4;H0Y804	Q04828;A6NHU4;H0Y804	Aldo-keto reductase family 1 member C1	AKR1C1	0	0.844452	NaN
Q07352	Q07352	Zinc finger protein 36, C3H1 type-like 1	ZFP36L1	0	0.844226	NaN
Q08380;K7EJY8;K7ESM3;K7EKQ5;K7EP36	Q08380	Galectin-3-binding protein	LGALS3BP	0	0.843121	NaN
Q0VDF9	Q0VDF9	Heat shock 70 kDa protein 14	HSPA14	0	0.843799	NaN
Q12789;Q12789-3;H3BU37	Q12789;Q12789-3	General transcription factor 3C polypeptide 1	GTF3C1	0	0.992882	NaN
Q13228-3;Q13228;Q13228-4;H0Y532;Q13228-2;A6PVX1;C9JVL0;F2Z2W8;F8WCR4	Q13228-3;Q13228;Q13228-4;H0Y532;Q13228-2	Selenium-binding protein 1	SELENBP1	0	0.991958	NaN
Q13547	Q13547	Histone deacetylase 1	HDAC1	0	0.994407	NaN
Q13769;H7C072;F8WCP5;C9JXG5	Q13769	THO complex subunit 5 homolog	THOC5	0	0.995055	NaN
Q13823	Q13823	Nucleolar GTP-binding protein 2	GNL2	0	0.99473	NaN
Q13948-10	Q13948-10	Protein CASP	CUX1	0	0.994155	NaN
Q13951;Q13951-2;J3KRT0;J3KS23	Q13951;Q13951-2	Core-binding factor subunit beta	CBFB	0	0.993831	NaN
Q14118;C9JYS1;C9J196;C9JQL4	Q14118	Dystroglycan;Alpha-dystroglycan;Beta-dystroglycan	DAG1	0	0.993503	NaN
Q14344-2;Q14344	Q14344-2;Q14344	Guanine nucleotide-binding protein subunit alpha-13	GNA13	0	0.986595	NaN
Q14353;Q14353-2	Q14353;Q14353-2	Guanidinoacetate N-methyltransferase	GAMT	0	0.986895	NaN
Q14653;M0QYT9;M0R205;M0QZB8;M0QZB7;Q14653-4;M0R0R8;M0R0X9;M0QXC8;Q14653-2;M0R007;M0R3E9;M0QYX3;M0R3C2;Q14653-3	Q14653;M0QYT9;M0R205;M0QZB8;M0QZB7;Q14653-4;M0R0R8;M0R0X9;M0QXC8;Q14653-2	Interferon regulatory factor 3	IRF3	0	0.987536	NaN
Q14684-2;Q14684	Q14684-2;Q14684	Ribosomal RNA processing protein 1 homolog B	RRP1B	0	0.987216	NaN
Q14964	Q14964	Ras-related protein Rab-39A	RAB39A	0	0.985353	NaN
Q14978-3;S4R341	Q14978-3	Nucleolar and coiled-body phosphoprotein 1	NOLC1	0	0.985033	NaN
Q14DG7-3;Q14DG7	Q14DG7-3;Q14DG7	Transmembrane protein 132B	TMEM132B	0	0.985653	NaN
Q15113	Q15113	Procollagen C-endopeptidase enhancer 1	PCOLCE	0	0.990046	NaN
Q15208	Q15208	Serine/threonine-protein kinase 38	STK38	0	0.989731	NaN
Q15366-6;Q15366;H3BRU6;F8W0G4;F8W1G6;J3QT27;P57721-2;P57721-3	Q15366-6;Q15366;H3BRU6;F8W0G4	Poly(rC)-binding protein 2	PCBP2	0	0.990678	NaN
Q15386	Q15386	Ubiquitin-protein ligase E3C	UBE3C	0	0.990356	NaN
Q15388	Q15388	Mitochondrial import receptor subunit TOM20 homolog	TOMM20	0	0.987829	NaN
Q3LIE7;Q15392-2;Q15392;H7C4B7	Q3LIE7;Q15392-2;Q15392;H7C4B7	Delta(24)-sterol reductase	Nbla03646;DHCR24	0	0.989419	NaN
Q15628-2;Q15628	Q15628-2;Q15628	Tumor necrosis factor receptor type 1-associated DEATH domain protein	TRADD	0	0.988779	NaN
Q15828	Q15828	Cystatin-M	CST6	0	0.995704	NaN
Q15843;F8VSA6;E9PS38;S4R3E9;E9PL57	Q15843;F8VSA6;E9PS38;S4R3E9;E9PL57	NEDD8	NEDD8;NEDD8-MDP1	0	0.990993	NaN
Q16352	Q16352	Alpha-internexin	INA	0	1	NaN
Q16512;Q16512-2;K7EN76;K7EL10;Q16512-3	Q16512;Q16512-2	Serine/threonine-protein kinase N1	PKN1	0	1	NaN
Q2M2I8;Q2M2I8-2;E9PG46	Q2M2I8;Q2M2I8-2;E9PG46	AP2-associated protein kinase 1	AAK1	0	1	NaN
Q2TAA5	Q2TAA5	GDP-Man:Man(3)GlcNAc(2)-PP-Dol alpha-1,2-mannosyltransferase	ALG11	0	1	NaN
Q30134;P20039;Q9GIY3;Q95IE3;Q5Y7A7;P01912	Q30134;P20039;Q9GIY3;Q95IE3;Q5Y7A7;P01912	HLA class II histocompatibility antigen, DRB1-8 beta chain;HLA class II histocompatibility antigen, DRB1-11 beta chain;HLA class II histocompatibility antigen, DRB1-14 beta chain;HLA class II histocompatibility antigen, DRB1-12 beta chain;HLA class II histocompatibility antigen, DRB1-13 beta chain;HLA class II histocompatibility antigen, DRB1-3 chain	HLA-DRB1	0	1	NaN
Q3KQU3-2;Q3KQU3-4;Q3KQU3;Q3KQU3-3;E9PLH3;C9JIR3	Q3KQU3-2;Q3KQU3-4;Q3KQU3;Q3KQU3-3	MAP7 domain-containing protein 1	MAP7D1	0	1	NaN
Q3KQV9;A0A087X226	Q3KQV9;A0A087X226	UDP-N-acetylhexosamine pyrophosphorylase-like protein 1	UAP1L1	0	1	NaN
Q52LG2	Q52LG2	Keratin-associated protein 13-2	KRTAP13-2	0	1	NaN
Q53FV1;F8VXD5	Q53FV1;F8VXD5	ORM1-like protein 2	ORMDL2	0	1	NaN
Q58FF6	Q58FF6	Putative heat shock protein HSP 90-beta 4	HSP90AB4P	0	1	NaN
Q5EBM0-2;Q5EBM0-3;Q5EBM0-4;Q5EBM0	Q5EBM0-2;Q5EBM0-3;Q5EBM0-4;Q5EBM0	UMP-CMP kinase 2, mitochondrial	CMPK2	0	1	NaN
Q5JTV8;A0A0A0MSK5;H0YD16;H0Y4R4;H0YDU3;Q8NFQ8	Q5JTV8;A0A0A0MSK5	Torsin-1A-interacting protein 1	TOR1AIP1	0	1	NaN
Q5RHS7	Q5RHS7		S100A2	0	1	NaN
Q5RKV6	Q5RKV6	Exosome complex component MTR3	EXOSC6	0	1	NaN
Q5T2E6;Q5T2E7;Q5T2E6-2	Q5T2E6	UPF0668 protein C10orf76	C10orf76	0	1	NaN
Q5T7P2	Q5T7P2	Late cornified envelope protein 1A	LCE1A	0	0.999903	NaN
Q5TDH0;Q5TDH0-3;H0YII4;H0YI90;Q5TDH0-2	Q5TDH0;Q5TDH0-3;H0YII4;H0YI90;Q5TDH0-2	Protein DDI1 homolog 2	DDI2	0	0.997941	NaN
Q5UE93	Q5UE93	Phosphoinositide 3-kinase regulatory subunit 6	PIK3R6	0	0.99761	NaN
Q5VWZ2-2;Q5VWZ2	Q5VWZ2-2;Q5VWZ2	Lysophospholipase-like protein 1	LYPLAL1	0	0.9986	NaN
Q5VZE5;Q5VZE5-2	Q5VZE5;Q5VZE5-2	N-alpha-acetyltransferase 35, NatC auxiliary subunit	NAA35	0	0.999242	NaN
Q5W0V3-2;Q5W0V3	Q5W0V3-2;Q5W0V3	Protein FAM160B1	FAM160B1	0	0.99892	NaN
Q643R3;A0A0C4DGT4	Q643R3;A0A0C4DGT4	Lysophospholipid acyltransferase LPCAT4	LPCAT4	0	0.996352	NaN
Q68CQ7;C9J880;Q68CQ7-2;C9JPK4;C9JA13;C9JNB0;C9JY96	Q68CQ7;C9J880;Q68CQ7-2;C9JPK4;C9JA13	Glycosyltransferase 8 domain-containing protein 1	GLT8D1	0	0.996029	NaN
Q68CZ2;Q68CZ2-2;C9JHU5;E9PCX8	Q68CZ2;Q68CZ2-2	Tensin-3	TNS3	0	0.996997	NaN
Q68D91;Q68D91-2	Q68D91;Q68D91-2	Metallo-beta-lactamase domain-containing protein 2	MBLAC2	0	0.999572	NaN
Q68E01-2;Q68E01;Q68E01-3;Q68E01-4;A0A096LNW8	Q68E01-2;Q68E01;Q68E01-3;Q68E01-4	Integrator complex subunit 3	INTS3	0	1	NaN
Q69YN4-3;Q69YN4;Q69YN4-2;Q69YN4-4;H0YBN5	Q69YN4-3;Q69YN4;Q69YN4-2;Q69YN4-4	Protein virilizer homolog	KIAA1429	0	1	NaN
Q96AK3;Q6ICH2;A0A087WX48	Q96AK3;Q6ICH2;A0A087WX48	DNA dC->dU-editing enzyme APOBEC-3D	APOBEC3D;bK150C2.9	0	1	NaN
Q9UDT1;Q6NTF9;Q6NTF9-2	Q9UDT1;Q6NTF9;Q6NTF9-2	Rhomboid domain-containing protein 2	WUGSC:H_RG122E10.2a;RHBDD2	0	1	NaN
Q6NUQ1	Q6NUQ1	RAD50-interacting protein 1	RINT1	0	1	NaN
Q6P1M0;Q6P1M0-2	Q6P1M0;Q6P1M0-2	Long-chain fatty acid transport protein 4	SLC27A4	0	1	NaN
Q6P1N0-2;Q6P1N0;K7EJY5;K7EMP1	Q6P1N0-2;Q6P1N0	Coiled-coil and C2 domain-containing protein 1A	CC2D1A	0	1	NaN
Q96GK7;Q6P2I3	Q96GK7;Q6P2I3	Fumarylacetoacetate hydrolase domain-containing protein 2A;Fumarylacetoacetate hydrolase domain-containing protein 2B	FAHD2A;FAHD2B	0	1	NaN
Q6P4A8;F5H053	Q6P4A8	Phospholipase B-like 1;Phospholipase B-like 1 chain A;Phospholipase B-like 1 chain B;Phospholipase B-like 1 chain C	PLBD1	0	1	NaN
Q6P587;Q6P587-2;Q6P587-3	Q6P587;Q6P587-2;Q6P587-3	Acylpyruvase FAHD1, mitochondrial	FAHD1	0	1	NaN
Q6P6C2-1;Q6P6C2;Q6P6C2-3	Q6P6C2-1;Q6P6C2	RNA demethylase ALKBH5	ALKBH5	0	1	NaN
Q6P9B6	Q6P9B6	TLD domain-containing protein 1	TLDC1	0	1	NaN
Q6QNY0	Q6QNY0	Biogenesis of lysosome-related organelles complex 1 subunit 3	BLOC1S3	0	1	NaN
Q6SZW1;Q6SZW1-2;J3KRZ6;J3KSG7	Q6SZW1;Q6SZW1-2	Sterile alpha and TIR motif-containing protein 1	SARM1	0	0.984715	NaN
Q6V0I7-2;Q6V0I7-3;Q6V0I7	Q6V0I7-2;Q6V0I7-3;Q6V0I7	Protocadherin Fat 4	FAT4	0	0.959184	NaN
Q6YP21-3;Q6YP21;A0A0A0MRN7;A0A0A0MRN6;Q6YP21-2	Q6YP21-3;Q6YP21;A0A0A0MRN7	Kynurenine--oxoglutarate transaminase 3	CCBL2	0	0.95888	NaN
Q71DI3	Q71DI3	Histone H3.2	HIST2H3A	0	0.960995	NaN
Q7L3T8	Q7L3T8	Probable proline--tRNA ligase, mitochondrial	PARS2	0	0.960696	NaN
Q7L5Y1;R4GNF8;J3QL99;J3QSB6;J3QL81;Q7L5Y1-3;Q7L5Y1-2;Q7L5Y1-4;Q7L5Y1-5	Q7L5Y1;R4GNF8;J3QL99;J3QSB6;J3QL81;Q7L5Y1-3;Q7L5Y1-2;Q7L5Y1-4;Q7L5Y1-5	Mitochondrial enolase superfamily member 1	ENOSF1	0	0.956481	NaN
Q7RTV0	Q7RTV0	PHD finger-like domain-containing protein 5A	PHF5A	0	0.95619	NaN
Q7Z2Y8	Q7Z2Y8	Interferon-induced very large GTPase 1	GVINP1	0	0.955887	NaN
Q7Z3T8;Q7Z3T8-3	Q7Z3T8;Q7Z3T8-3	Zinc finger FYVE domain-containing protein 16	ZFYVE16	0	0.95678	NaN
Q7Z5G4;Q7Z5G4-3;M0R0R5;Q2TAP0	Q7Z5G4;Q7Z5G4-3	Golgin subfamily A member 7	GOLGA7	0	0.957978	NaN
Q7Z5L7;Q7Z5L7-2;Q7Z5L7-3;Q7Z5L7-4	Q7Z5L7;Q7Z5L7-2;Q7Z5L7-3;Q7Z5L7-4	Podocan	PODN	0	0.957677	NaN
Q86SR1-4;Q86SR1-2;Q86SR1	Q86SR1-4;Q86SR1-2;Q86SR1	Polypeptide N-acetylgalactosaminyltransferase 10	GALNT10	0	0.958584	NaN
Q86SX6	Q86SX6	Glutaredoxin-related protein 5, mitochondrial	GLRX5	0	0.965862	NaN
Q86UT6-2;Q86UT6	Q86UT6-2;Q86UT6	NLR family member X1	NLRX1	0	0.965256	NaN
Q86W50;I3L362;Q86W50-2;I3L3W3;I3L4V1;K7EKQ8	Q86W50;I3L362;Q86W50-2;I3L3W3;I3L4V1	Methyltransferase-like protein 16	METTL16	0	0.967072	NaN
Q86WG5;Q86WG5-3;H0Y767;H0YD05	Q86WG5;Q86WG5-3;H0Y767	Myotubularin-related protein 13	SBF2	0	0.966771	NaN
Q86WU2-2;Q86WU2	Q86WU2-2;Q86WU2	Probable D-lactate dehydrogenase, mitochondrial	LDHD	0	0.966466	NaN
Q86X10;A2A2F0;Q86X10-4;Q86X10-2;Q86X10-3;A0A0J9YW54	Q86X10;A2A2F0;Q86X10-4;Q86X10-2;Q86X10-3;A0A0J9YW54	Ral GTPase-activating protein subunit beta	RALGAPB	0	0.966158	NaN
Q8IUF8;Q8IUF8-2;Q8IUF8-4;Q8IUF8-3;H0Y9L8;D6RCB6	Q8IUF8;Q8IUF8-2;Q8IUF8-4	Bifunctional lysine-specific demethylase and histidyl-hydroxylase MINA	MINA	0	0.963428	NaN
Q8IV48;E5RIV7	Q8IV48;E5RIV7	3-5 exoribonuclease 1	ERI1	0	0.963123	NaN
Q8IVB5	Q8IVB5	LIX1-like protein	LIX1L	0	0.962823	NaN
Q8IX04-4;Q8IX04-3;Q8IX04-2;Q8IX04-6;Q8IX04;Q8IX04-5;Q8IX04-7	Q8IX04-4;Q8IX04-3;Q8IX04-2;Q8IX04-6;Q8IX04;Q8IX04-5	Ubiquitin-conjugating enzyme E2 variant 3	UEVLD	0	0.961904	NaN
Q8IZD4;F5H4R4;B4DVJ6;F5GZK9;Q8IZD4-2	Q8IZD4;F5H4R4;B4DVJ6;F5GZK9;Q8IZD4-2	mRNA-decapping enzyme 1B	DCP1B	0	0.964957	NaN
Q8N3D4;H0YDZ9;A0A0U1RQH4;E9PIH6	Q8N3D4	EH domain-binding protein 1-like protein 1	EHBP1L1	0	0.964346	NaN
Q8N4S0	Q8N4S0	Coiled-coil domain-containing protein 82	CCDC82	0	0.955282	NaN
Q8N6L1;Q8N6L1-2	Q8N6L1;Q8N6L1-2	Keratinocyte-associated protein 2	KRTCAP2	0	0.953274	NaN
Q8N6N7	Q8N6N7	Acyl-CoA-binding domain-containing protein 7	ACBD7	0	0.952989	NaN
Q8N8L6	Q8N8L6	ADP-ribosylation factor-like protein 10	ARL10	0	0.952145	NaN
Q8N8Y2	Q8N8Y2	V-type proton ATPase subunit d 2	ATP6V0D2	0	0.951864	NaN
Q8N9F7-3;Q8N9F7-2;Q8N9F7;J3QQN7;J3QRR6;J3KTA9	Q8N9F7-3;Q8N9F7-2;Q8N9F7;J3QQN7	Glycerophosphodiester phosphodiesterase domain-containing protein 1	GDPD1	0	0.952741	NaN
Q8NBK3-2;Q8NBK3-5;Q8NBK3;E9PF05;F5GXA0;Q8NBK3-4;Q8NBK3-3	Q8NBK3-2;Q8NBK3-5;Q8NBK3;E9PF05;F5GXA0;Q8NBK3-4;Q8NBK3-3	Sulfatase-modifying factor 1	SUMF1	0	0.954715	NaN
Q8NC96;F5GYH1;Q8NC96-2	Q8NC96;F5GYH1;Q8NC96-2	Adaptin ear-binding coat-associated protein 1	NECAP1	0	0.953866	NaN
Q8ND76-3;Q8ND76-2;Q8ND76	Q8ND76-3;Q8ND76-2;Q8ND76	Cyclin-Y	CCNY	0	0.953568	NaN
Q8NDW4	Q8NDW4	Zinc finger protein 248	ZNF248	0	0.954432	NaN
Q8NFH4	Q8NFH4	Nucleoporin Nup37	NUP37	0	0.980018	NaN
Q8NFV4-4;Q8NFV4;H0YC52;H7C396;C9J7Q4;H7BZ58;Q8NFV4-3;Q8NFV4-2;Q8NFV4-5;Q8NFV4-6	Q8NFV4-4;Q8NFV4;H0YC52;H7C396;C9J7Q4;H7BZ58;Q8NFV4-3;Q8NFV4-2;Q8NFV4-5;Q8NFV4-6	Alpha/beta hydrolase domain-containing protein 11	ABHD11	0	0.979701	NaN
Q8NHV4-2;Q8NHV4;Q8NHV4-3	Q8NHV4-2;Q8NHV4;Q8NHV4-3	Protein NEDD1	NEDD1	0	0.979082	NaN
Q8TB36-2;Q8TB36	Q8TB36-2;Q8TB36	Ganglioside-induced differentiation-associated protein 1	GDAP1	0	0.977538	NaN
Q8TD22	Q8TD22	Sideroflexin-5	SFXN5	0	0.976916	NaN
Q8TD55-2;Q8TD55	Q8TD55-2;Q8TD55	Pleckstrin homology domain-containing family O member 2	PLEKHO2	0	0.97848	NaN
Q8TD57;Q8TD57-3;Q8TD57-2	Q8TD57;Q8TD57-3;Q8TD57-2	Dynein heavy chain 3, axonemal	DNAH3	0	0.978162	NaN
Q8TDL5;A2A2R0;Q8TDL5-2	Q8TDL5	BPI fold-containing family B member 1	BPIFB1	0	0.977845	NaN
Q8TDM6-4;Q8TDM6;Q8TDM6-3;A0A0J9YYG8;A0A0A0MSL1;Q8TDM6-2	Q8TDM6-4;Q8TDM6;Q8TDM6-3	Disks large homolog 5	DLG5	0	0.982833	NaN
Q8TDQ7-3;Q8TDQ7;Q8TDQ7-2;Q8TDQ7-5;Q8TDQ7-4	Q8TDQ7-3;Q8TDQ7;Q8TDQ7-2;Q8TDQ7-5;Q8TDQ7-4	Glucosamine-6-phosphate isomerase 2	GNPDA2	0	0.983779	NaN
Q8TDZ2-4;Q8TDZ2;Q8TDZ2-2	Q8TDZ2-4;Q8TDZ2;Q8TDZ2-2	Protein-methionine sulfoxide oxidase MICAL1	MICAL1	0	0.983458	NaN
Q8WUH2	Q8WUH2	Transforming growth factor-beta receptor-associated protein 1	TGFBRAP1	0	0.983154	NaN
Q8WUX9	Q8WUX9	Charged multivesicular body protein 7	CHMP7	0	0.984093	NaN
Q8WV19	Q8WV19	Vesicle transport protein SFT2A	SFT2D1	0	0.984407	NaN
Q8WW59	Q8WW59	SPRY domain-containing protein 4	SPRYD4	0	0.981257	NaN
Q8WXI7	Q8WXI7	Mucin-16	MUC16	0	0.980621	NaN
Q8WY54-2;Q8WY54-3;Q8WY54	Q8WY54-2;Q8WY54-3;Q8WY54	Protein phosphatase 1E	PPM1E	0	0.982515	NaN
Q92466;Q92466-2;Q92466-5;Q92466-4;A0A087WYT8;A0A087WW71;A0A087X0X5;Q92466-3	Q92466;Q92466-2;Q92466-5;Q92466-4	DNA damage-binding protein 2	DDB2	0	0.982198	NaN
Q92522	Q92522	Histone H1x	H1FX	0	0.981567	NaN
Q92574-2;Q92574	Q92574-2;Q92574	Hamartin	TSC1	0	0.972914	NaN
Q92597;Q92597-3;Q92597-2;E7ESM1;E5RIR1;E5RGM5;E5RIV1;E5RIM2;E5RJ98;E5RG99;E5RJY1;E5RI76;E5RH82;E5RK17	Q92597;Q92597-3;Q92597-2;E7ESM1;E5RIR1;E5RGM5;E5RIV1;E5RIM2	Protein NDRG1	NDRG1	0	0.972316	NaN
Q92733	Q92733	Proline-rich protein PRCC	PRCC	0	0.972009	NaN
Q92917	Q92917	G patch domain and KOW motifs-containing protein	GPKOW	0	0.97139	NaN
Q92947;Q92947-2;K7ES74;K7EKH1;K7EKT3;K7ERX1	Q92947;Q92947-2;K7ES74;K7EKH1;K7EKT3	Glutaryl-CoA dehydrogenase, mitochondrial	GCDH	0	0.972611	NaN
Q969S3	Q969S3	Zinc finger protein 622	ZNF622	0	0.968922	NaN
Q969Z0;Q969Z0-2;C9J7P5;C9IZN7;C9J5A2;C9J347;C9J618;H7C4R5	Q969Z0;Q969Z0-2;C9J7P5;C9IZN7	Protein TBRG4	TBRG4	0	0.968612	NaN
Q969Z3;X1WI34;Q969Z3-2	Q969Z3	Mitochondrial amidoxime reducing component 2	37316	0	0.968301	NaN
Q96AB3;Q96AB3-2;K7EKW4;Q96AB3-3;K7ENV7	Q96AB3;Q96AB3-2;K7EKW4;Q96AB3-3	Isochorismatase domain-containing protein 2, mitochondrial	ISOC2	0	0.967994	NaN
Q96BM9;A0A087X2J2	Q96BM9	ADP-ribosylation factor-like protein 8A	ARL8A	0	0.967377	NaN
Q96CT7	Q96CT7	Coiled-coil domain-containing protein 124	CCDC124	0	0.969542	NaN
Q96CV9-3;Q96CV9-2;Q96CV9;A0A087WY28	Q96CV9-3;Q96CV9-2;Q96CV9;A0A087WY28	Optineurin	OPTN	0	0.971087	NaN
Q96DA0;A0A0C4DGN4;I3L1H9;I3L3X0	Q96DA0;A0A0C4DGN4	Zymogen granule protein 16 homolog B	ZG16B	0	0.970156	NaN
Q96E39;A0A1B0GUK8	Q96E39	RNA binding motif protein, X-linked-like-1	RBMXL1	0	0.969849	NaN
Q96EY7;Q96EY7-2	Q96EY7	Pentatricopeptide repeat domain-containing protein 3, mitochondrial	PTCD3	0	0.975699	NaN
Q96FN4;Q96FN4-2;H3BPR8	Q96FN4;Q96FN4-2	Copine-2	CPNE2	0	0.976609	NaN
Q96GA3	Q96GA3	Protein LTV1 homolog	LTV1	0	0.976305	NaN
Q96GM5-2;Q96GM5;F8VRQ4;H0YHV1;F8VZ70;F8VUB0	Q96GM5-2;Q96GM5;F8VRQ4	SWI/SNF-related matrix-associated actin-dependent regulator of chromatin subfamily D member 1	SMARCD1	0	0.974476	NaN
Q96HC4;Q96HC4-7;Q96HC4-4;Q96HC4-6;A0A0D9SFR4;Q96HC4-3;Q96HC4-2;D6RAA1;A0A0D9SFW3;D6RGG6;H0Y929;H0YBI4;H0Y8Y3;A0A0A0MSP3;Q96HC4-5	Q96HC4;Q96HC4-7;Q96HC4-4;Q96HC4-6;A0A0D9SFR4;Q96HC4-3;Q96HC4-2	PDZ and LIM domain protein 5	PDLIM5	0	0.973853	NaN
Q96I63;Q96TA2-3;Q96TA2-2;Q96TA2	Q96I63;Q96TA2-3;Q96TA2-2;Q96TA2	ATP-dependent zinc metalloprotease YME1L1	YME1L1	0	0.975085	NaN
Q96IZ0;A0A0B4J260;F8W1M8	Q96IZ0	PRKC apoptosis WT1 regulator protein	PAWR	0	0.974769	NaN
Q96J02;Q96J02-2;Q96J02-3	Q96J02;Q96J02-2;Q96J02-3	E3 ubiquitin-protein ligase Itchy homolog	ITCH	0	1	NaN
Q96JE9-3;Q96JE9	Q96JE9-3;Q96JE9	Microtubule-associated protein 6	MAP6	0	1	NaN
Q96JG6;Q96JG6-3;H0Y7Q2;Q96JG6-2;F8WDT1;F2Z3F0;C9JA29	Q96JG6;Q96JG6-3;H0Y7Q2;Q96JG6-2	Coiled-coil domain-containing protein 132	CCDC132	0	1	NaN
Q96KN1	Q96KN1	Protein FAM84B	FAM84B	0	1	NaN
Q96PD5-2;Q96PD5;M0R2W8	Q96PD5-2;Q96PD5	N-acetylmuramoyl-L-alanine amidase	PGLYRP2	0	1	NaN
Q96QC0	Q96QC0	Serine/threonine-protein phosphatase 1 regulatory subunit 10	PPP1R10	0	1	NaN
Q96S82;H3BV23;H3BUV9;H3BSE0;H3BSQ2	Q96S82;H3BV23;H3BUV9	Ubiquitin-like protein 7	UBL7	0	1	NaN
Q96SM3	Q96SM3	Probable carboxypeptidase X1	CPXM1	0	1	NaN
Q99570;D6RJ98	Q99570	Phosphoinositide 3-kinase regulatory subunit 4	PIK3R4	0	1	NaN
Q99943	Q99943	1-acyl-sn-glycerol-3-phosphate acyltransferase alpha	AGPAT1	0	1	NaN
Q9BQ04	Q9BQ04	RNA-binding protein 4B	RBM4B	0	1	NaN
Q9BRX2	Q9BRX2	Protein pelota homolog	PELO	0	1	NaN
Q9BVI4;F5H303	Q9BVI4;F5H303	Nucleolar complex protein 4 homolog	NOC4L	0	1	NaN
Q9BW30	Q9BW30	Tubulin polymerization-promoting protein family member 3	TPPP3	0	1	NaN
Q9BYC8;B3KQX1	Q9BYC8;B3KQX1	39S ribosomal protein L32, mitochondrial	MRPL32	0	1	NaN
Q9C0C9;K7ES11;K7EQ12	Q9C0C9;K7ES11	E2/E3 hybrid ubiquitin-protein ligase UBE2O	UBE2O	0	1	NaN
Q9C0H6;Q9C0H6-2	Q9C0H6;Q9C0H6-2	Kelch-like protein 4	KLHL4	0	1	NaN
Q9GZP9;I3L3R8;I3L4W7;K7EQE8;I3L1W3;I3L1S8;I3L1T3;I3L0R8	Q9GZP9;I3L3R8;I3L4W7;K7EQE8;I3L1W3;I3L1S8;I3L1T3;I3L0R8	Derlin-2	DERL2	0	1	NaN
Q9GZX3;Q9GZS9-2	Q9GZX3;Q9GZS9-2	Carbohydrate sulfotransferase 6;Carbohydrate sulfotransferase 5	CHST6;CHST5	0	1	NaN
Q9GZY8-2;Q9GZY8;A0A0A0MS29;Q9GZY8-5;H7C433;Q9GZY8-4;Q9GZY8-3;C9JHF5;C9JI76;E9PPR7;C9JU19;E9PQX8;C9JAF1;E9PPW6	Q9GZY8-2;Q9GZY8;A0A0A0MS29;Q9GZY8-5;H7C433;Q9GZY8-4;Q9GZY8-3	Mitochondrial fission factor	MFF	0	1	NaN
Q9H0B6-2;Q9H0B6;E9PQ02;A8MX29;E9PI24;E9PP09;C9JHT2;E9PM83	Q9H0B6-2;Q9H0B6;E9PQ02;A8MX29	Kinesin light chain 2	KLC2	0	1	NaN
Q9H1E1	Q9H1E1	Ribonuclease 7	RNASE7	0	1	NaN
Q9H2U2-3;Q9H2U2;Q9H2U2-2;Q9H2U2-6;D6R967;H0Y9D8;D6RGI1;D6RAD3;D6RGV9;Q9H2U2-4	Q9H2U2-3;Q9H2U2;Q9H2U2-2;Q9H2U2-6;D6R967;H0Y9D8	Inorganic pyrophosphatase 2, mitochondrial	PPA2	0	1	NaN
Q9H3H3;Q9H3H3-2;Q9H3H3-3	Q9H3H3;Q9H3H3-2;Q9H3H3-3	UPF0696 protein C11orf68	C11orf68	0	1	NaN
Q9H3Z4-2;Q9H3Z4	Q9H3Z4-2;Q9H3Z4	DnaJ homolog subfamily C member 5	DNAJC5	0	1	NaN
Q9H425;Q9H425-3;Q9H425-2;E5RFY9;E5RI90	Q9H425;Q9H425-3;Q9H425-2	Uncharacterized protein C1orf198	C1orf198	0	1	NaN
Q9H444	Q9H444	Charged multivesicular body protein 4b	CHMP4B	0	1	NaN
Q9H4B7	Q9H4B7	Tubulin beta-1 chain	TUBB1	0	1	NaN
Q9H4L4;A0A087X0R7	Q9H4L4;A0A087X0R7	Sentrin-specific protease 3	SENP3;SENP3-EIF4A1	0	1	NaN
Q9H773	Q9H773	dCTP pyrophosphatase 1	DCTPP1	0	1	NaN
Q9H8G2	Q9H8G2	Caspase activity and apoptosis inhibitor 1	CAAP1	0	1	NaN
Q9H9A5-4;Q9H9A5-3;Q9H9A5-2;Q9H9A5;Q9H9A5-6;H7C1X9;H7C0K1;E9PCN5;Q9H9A5-5	Q9H9A5-4;Q9H9A5-3;Q9H9A5-2;Q9H9A5;Q9H9A5-6;H7C1X9;H7C0K1;E9PCN5;Q9H9A5-5	CCR4-NOT transcription complex subunit 10	CNOT10	0	1	NaN
Q9H9J2	Q9H9J2	39S ribosomal protein L44, mitochondrial	MRPL44	0	1	NaN
Q9H9Y6-5;Q9H9Y6;Q9H9Y6-3;Q9H9Y6-4;Q9H9Y6-2;C9JJG2;C9JS83	Q9H9Y6-5;Q9H9Y6;Q9H9Y6-3;Q9H9Y6-4;Q9H9Y6-2	DNA-directed RNA polymerase I subunit RPA2	POLR1B	0	1	NaN
Q9HA64;I3L139;I3L407;I3L3W5;I3L2G3	Q9HA64;I3L139	Ketosamine-3-kinase	FN3KRP	0	1	NaN
Q9HAT2;Q9HAT2-2	Q9HAT2;Q9HAT2-2	Sialate O-acetylesterase	SIAE	0	1	NaN
Q9HAV0;H7C5J5	Q9HAV0	Guanine nucleotide-binding protein subunit beta-4	GNB4	0	1	NaN
Q9HBI1;A0A087WZB5;Q9HBI1-3;Q9HBI1-2;B0QYP8	Q9HBI1;A0A087WZB5;Q9HBI1-3;Q9HBI1-2;B0QYP8	Beta-parvin	PARVB	0	1	NaN
Q9HCN8	Q9HCN8	Stromal cell-derived factor 2-like protein 1	SDF2L1	0	1	NaN
Q9NP92	Q9NP92	28S ribosomal protein S30, mitochondrial	MRPS30	0	1	NaN
Q9NPI6-2;Q9NPI6;A0A087WXD0;A0A087WT55	Q9NPI6-2;Q9NPI6	mRNA-decapping enzyme 1A	DCP1A	0	1	NaN
Q9NQC3-2;F8W914;A0A0U1RQR6	Q9NQC3-2;F8W914	Reticulon-4;Reticulon	RTN4	0	1	NaN
Q9NQC3-5	Q9NQC3-5	Reticulon-4	RTN4	0	1	NaN
Q9NQT5-2;Q9NQT5	Q9NQT5-2;Q9NQT5	Exosome complex component RRP40	EXOSC3	0	1	NaN
Q9NQZ2	Q9NQZ2	Something about silencing protein 10	UTP3	0	1	NaN
Q9NRG1-2;Q9NRG1	Q9NRG1-2;Q9NRG1	Phosphoribosyltransferase domain-containing protein 1	PRTFDC1	0	1	NaN
Q9NS71	Q9NS71	Gastrokine-1	GKN1	0	1	NaN
Q9NS84	Q9NS84	Carbohydrate sulfotransferase 7	CHST7	0	1	NaN
Q9NTJ4-3;Q9NTJ4-2;Q9NTJ4;Q9NTJ4-4;H3BRV3;H3BQJ2;H3BMJ3;H3BUW3;B4DH23;A0A0C4DGU9;H3BRI3;H3BQH9	Q9NTJ4-3;Q9NTJ4-2;Q9NTJ4;Q9NTJ4-4	Alpha-mannosidase 2C1	MAN2C1	0	1	NaN
Q9NVA4	Q9NVA4	Transmembrane protein 184C	TMEM184C	0	1	NaN
Q9NVH2-4;Q9NVH2-3;Q9NVH2-2;Q9NVH2;A0A087WXK3	Q9NVH2-4;Q9NVH2-3;Q9NVH2-2;Q9NVH2	Integrator complex subunit 7	INTS7	0	1	NaN
Q9NVH6-7;Q9NVH6-6;Q9NVH6-5;Q9NVH6;Q9NVH6-8;Q9NVH6-4;Q9NVH6-2;Q9NVH6-3	Q9NVH6-7;Q9NVH6-6;Q9NVH6-5;Q9NVH6;Q9NVH6-8;Q9NVH6-4;Q9NVH6-2;Q9NVH6-3	Trimethyllysine dioxygenase, mitochondrial	TMLHE	0	1	NaN
Q9NVM6;H0YLQ7;S4R343;H0YK99	Q9NVM6;H0YLQ7	DnaJ homolog subfamily C member 17	DNAJC17	0	1	NaN
Q9NWT1	Q9NWT1	p21-activated protein kinase-interacting protein 1	PAK1IP1	0	1	NaN
Q9NX58	Q9NX58	Cell growth-regulating nucleolar protein	LYAR	0	1	NaN
Q9NXB9	Q9NXB9	Elongation of very long chain fatty acids protein 2	ELOVL2	0	1	NaN
Q9NXV2	Q9NXV2	BTB/POZ domain-containing protein KCTD5	KCTD5	0	1	NaN
Q9NY12-2;Q9NY12	Q9NY12-2;Q9NY12	H/ACA ribonucleoprotein complex subunit 1	GAR1	0	1	NaN
Q9NY61;A0A087WTH8;A0A087WWS8	Q9NY61	Protein AATF	AATF	0	1	NaN
Q9NYH9	Q9NYH9	U3 small nucleolar RNA-associated protein 6 homolog	UTP6	0	1	NaN
Q9NZ45	Q9NZ45	CDGSH iron-sulfur domain-containing protein 1	CISD1	0	1	NaN
Q9NZH6-2;Q9NZH6-4;Q9NZH6;Q9NZH6-5;Q9NZH6-3	Q9NZH6-2;Q9NZH6-4;Q9NZH6;Q9NZH6-5;Q9NZH6-3	Interleukin-37	IL37	0	1	NaN
Q9P0J7	Q9P0J7	E3 ubiquitin-protein ligase KCMF1	KCMF1	0	1	NaN
Q9P299;J3KRJ9	Q9P299;J3KRJ9	Coatomer subunit zeta-2	COPZ2	0	1	NaN
Q9UDY4	Q9UDY4	DnaJ homolog subfamily B member 4	DNAJB4	0	1	NaN
Q9UER7-3;Q9UER7-5;Q9UER7-4;Q9UER7-2;Q9UER7	Q9UER7-3;Q9UER7-5;Q9UER7-4;Q9UER7-2;Q9UER7	Death domain-associated protein 6	DAXX	0	1	NaN
Q9UGL9	Q9UGL9	Cysteine-rich C-terminal protein 1	CRCT1	0	1	NaN
Q9UGM3-9;Q9UGM3-4;Q9UGM3-8;Q9UGM3-2;Q9UGM3-5;Q9UGM3-3;Q9UGM3;Q9UGM3-7;Q9UGM3-6	Q9UGM3-9;Q9UGM3-4;Q9UGM3-8;Q9UGM3-2;Q9UGM3-5;Q9UGM3-3;Q9UGM3;Q9UGM3-7;Q9UGM3-6	Deleted in malignant brain tumors 1 protein	DMBT1	0	1	NaN
Q9UGT4	Q9UGT4	Sushi domain-containing protein 2	SUSD2	0	1	NaN
Q9UHA4;Q9UHA4-2	Q9UHA4;Q9UHA4-2	Ragulator complex protein LAMTOR3	LAMTOR3	0	1	NaN
Q9UHB6-4;Q9UHB6-5	Q9UHB6-4;Q9UHB6-5	LIM domain and actin-binding protein 1	LIMA1	0	1	NaN
Q9UI09;F8VRD8;H0YIT1;H0YID5;Q9UI09-2	Q9UI09;F8VRD8	NADH dehydrogenase [ubiquinone] 1 alpha subcomplex subunit 12	NDUFA12	0	1	NaN
Q9UIV1-2;Q9UIV1;H0YAV9;H0YBT3;E5RGH2	Q9UIV1-2;Q9UIV1;H0YAV9	CCR4-NOT transcription complex subunit 7	CNOT7	0	1	NaN
Q9UJ83-3;Q9UJ83-4;Q9UJ83-2;Q9UJ83	Q9UJ83-3;Q9UJ83-4;Q9UJ83-2;Q9UJ83	2-hydroxyacyl-CoA lyase 1	HACL1	0	1	NaN
Q9UJU6-2;Q9UJU6-3;B4DDD6;Q9UJU6-6;Q9UJU6-4	Q9UJU6-2;Q9UJU6-3;B4DDD6;Q9UJU6-6;Q9UJU6-4	Drebrin-like protein	DBNL	0	1	NaN
Q9UJX2-3;Q9UJX2	Q9UJX2-3;Q9UJX2	Cell division cycle protein 23 homolog	CDC23	0	1	NaN
Q9UJX3-2;Q9UJX3	Q9UJX3-2;Q9UJX3	Anaphase-promoting complex subunit 7	ANAPC7	0	1	NaN
Q9UKD2	Q9UKD2	mRNA turnover protein 4 homolog	MRTO4	0	1	NaN
Q9UKN8	Q9UKN8	General transcription factor 3C polypeptide 4	GTF3C4	0	1	NaN
Q9UKV8-2;Q9UKV8	Q9UKV8-2;Q9UKV8	Protein argonaute-2	AGO2	0	1	NaN
Q9UKY7-2;Q9UKY7;D6RFH2;D6RDN0;D6R9V8;H0Y8K3;Q9UKY7-3	Q9UKY7-2;Q9UKY7;D6RFH2;D6RDN0;D6R9V8;H0Y8K3;Q9UKY7-3	Protein CDV3 homolog	CDV3	0	1	NaN
U3KPU6;Q9ULX7	U3KPU6;Q9ULX7	Carbonic anhydrase 14	CA14	0	1	NaN
Q9ULZ3-2;Q9ULZ3;H3BP42;Q9ULZ3-3	Q9ULZ3-2;Q9ULZ3;H3BP42;Q9ULZ3-3	Apoptosis-associated speck-like protein containing a CARD	PYCARD	0	1	NaN
Q9UN36;Q9UN36-3;Q9UN36-2;Q9UN36-5;G3V5G0;G3V5S0;G3V2A6;Q9UN36-6;Q9UN36-4;G3V5B7;G3V383;G3V392;G3V2I9;G3V5H8;G3V578;H0YJT9;G3V4S9;A0A0A0MS87;G3V271;G3V5V9;G3V4S2;G3V5L7;A0A0U1RR50;G3V3X2;G3V358;G3V285;G3V4X3;G3V5B5;G3V3D5;G3V420;G3V5D7;G3V2S0;G3V3C3;G3V3P1;G3V5G7;G3V2Y3;G3V3X3;G3V3P6;H0YJ56;G3V239;G3V4T9;G3V2T2;G3V5A6;G3V280;G3V5P9;G3V237;G3V552	Q9UN36;Q9UN36-3;Q9UN36-2;Q9UN36-5;G3V5G0;G3V5S0;G3V2A6;Q9UN36-6;Q9UN36-4;G3V5B7;G3V383;G3V392;G3V2I9;G3V5H8;G3V578;H0YJT9;G3V4S9;A0A0A0MS87;G3V271	Protein NDRG2	NDRG2	0	1	NaN
Q9UN37;I3L4J1	Q9UN37;I3L4J1	Vacuolar protein sorting-associated protein 4A	VPS4A	0	1	NaN
Q9UP95-3;Q9UP95-5;Q9UP95-2;Q9UP95-6;Q9UP95;I3L4N6;Q9UP95-7;Q9UP95-4;J3QSF2	Q9UP95-3;Q9UP95-5;Q9UP95-2;Q9UP95-6;Q9UP95;I3L4N6;Q9UP95-7;Q9UP95-4	Solute carrier family 12 member 4	SLC12A4	0	1	NaN
Q9UPN9-2;H0Y612;Q9UPN9	Q9UPN9-2;H0Y612;Q9UPN9	E3 ubiquitin-protein ligase TRIM33	TRIM33	0	1	NaN
Q9UPU9-3;Q9UPU9;Q9UPU9-2;G3V2R1	Q9UPU9-3;Q9UPU9;Q9UPU9-2	Protein Smaug homolog 1	SAMD4A	0	1	NaN
Q9Y241;C9JAW5;C9JNU6;Q9Y241-2	Q9Y241;C9JAW5;C9JNU6	HIG1 domain family member 1A, mitochondrial	HIGD1A	0	1	NaN
Q9Y2Z0	Q9Y2Z0	Suppressor of G2 allele of SKP1 homolog	SUGT1	0	1	NaN
Q9Y333	Q9Y333	U6 snRNA-associated Sm-like protein LSm2	LSM2	0	1	NaN
Q9Y376;A0A087X0K1	Q9Y376;A0A087X0K1	Calcium-binding protein 39	CAB39	0	1	NaN
Q9Y3A2-2;Q9Y3A2	Q9Y3A2-2;Q9Y3A2	Probable U3 small nucleolar RNA-associated protein 11	UTP11L	0	1	NaN
Q9Y3E7-2;Q9Y3E7-4;Q9Y3E7;Q9Y3E7-3	Q9Y3E7-2;Q9Y3E7-4;Q9Y3E7;Q9Y3E7-3	Charged multivesicular body protein 3	CHMP3	0	1	NaN
Q9Y3L3-2;Q9Y3L3	Q9Y3L3-2;Q9Y3L3	SH3 domain-binding protein 1	SH3BP1	0	1	NaN
Q9Y3R4	Q9Y3R4	Sialidase-2	NEU2	0	1	NaN
Q9Y3S2	Q9Y3S2	Zinc finger protein 330	ZNF330	0	1	NaN
Q9Y478	Q9Y478	5-AMP-activated protein kinase subunit beta-1	PRKAB1	0	1	NaN
Q9Y4C8;H0YIL2	Q9Y4C8	Probable RNA-binding protein 19	RBM19	0	1	NaN
Q9Y4G6;A0A1C7CYV7;A0A1B0GVU7;H0YMT1;H0YN01	Q9Y4G6;A0A1C7CYV7;A0A1B0GVU7;H0YMT1	Talin-2	TLN2	0	1	NaN
Q9Y4R8;H3BRS3	Q9Y4R8;H3BRS3	Telomere length regulation protein TEL2 homolog	TELO2	0	1	NaN
Q9Y5B6-2;Q9Y5B6;Q9Y5B6-3;Q9Y5B6-4	Q9Y5B6-2;Q9Y5B6;Q9Y5B6-3;Q9Y5B6-4	PAX3- and PAX7-binding protein 1	PAXBP1	0	1	NaN
Q9Y5Q9;H7C0C0;Q9Y5Q9-2;H7C143	Q9Y5Q9;H7C0C0;Q9Y5Q9-2	General transcription factor 3C polypeptide 3	GTF3C3	0	1	NaN
Q9Y608-2;Q9Y608-4;Q9Y608-5;Q9Y608;C9JSU1;C9JJC9;C9JC17;C9J321;C9J0U5;H7C3N9;Q9Y608-3	Q9Y608-2;Q9Y608-4;Q9Y608-5;Q9Y608;C9JSU1	Leucine-rich repeat flightless-interacting protein 2	LRRFIP2	0	1	NaN
Q9Y619	Q9Y619	Mitochondrial ornithine transporter 1	SLC25A15	0	1	NaN
R4GMX3;Q5T8Z4;P35226	R4GMX3;Q5T8Z4;P35226	Polycomb complex protein BMI-1	COMMD3-BMI1;BMI1	0	1	NaN
S4R435	S4R435		RPS10-NUDT3	0	0.950601	NaN
Q562R1	Q562R1	Beta-actin-like protein 2	ACTBL2	0.86459	0.432171	5.58708
P14136-3;P14136;P14136-2;K7EJU1;K7EKH9;K7ELP4;B4DIR1;K7EKH6;K7EKD1;K7EJK1	P14136-3;P14136;P14136-2;K7EJU1;K7EKH9	Glial fibrillary acidic protein	GFAP	0	0.819074	4.39547
P04114;CON__ENSEMBL:ENSBTAP00000032840	P04114	Apolipoprotein B-100;Apolipoprotein B-48	APOB	2.05656	0.0836398	2.67913
P02675;D6REL8;CON__P02676	P02675;D6REL8	Fibrinogen beta chain;Fibrinopeptide B;Fibrinogen beta chain	FGB	1.65095	0.149546	2.10311
P02751;P02751-3;P02751-17;P02751-15;P02751-7;P02751-6;P02751-5;P02751-8;P02751-14;P02751-10;P02751-9;P02751-13;P02751-11;P02751-4;P02751-12;H0Y7Z1;P02751-16;P02751-2;H0Y4K8	P02751;P02751-3;P02751-17;P02751-15;P02751-7;P02751-6;P02751-5;P02751-8;P02751-14;P02751-10;P02751-9;P02751-13;P02751-11;P02751-4;P02751-12;H0Y7Z1	Fibronectin;Anastellin;Ugl-Y1;Ugl-Y2;Ugl-Y3	FN1	2.37382	0.0510548	2.05736
B0YIW2;P02656	B0YIW2;P02656	Apolipoprotein C-III	APOC3	0	0.879217	2.04239
Q16799-3	Q16799-3	Reticulon-1	RTN1	1.31954	0.239829	1.89362
P29508;P29508-2	P29508;P29508-2	Serpin B3	SERPINB3	2.23285	0.0644398	1.85913
P11277;P11277-2;P11277-3;H0YJE6	P11277;P11277-2;P11277-3	Spectrin beta chain, erythrocytic	SPTB	1.86794	0.111703	1.71987
Q08188	Q08188	Protein-glutamine gamma-glutamyltransferase E;Protein-glutamine gamma-glutamyltransferase E 50 kDa catalytic chain;Protein-glutamine gamma-glutamyltransferase E 27 kDa non-catalytic chain	TGM3	1.31201	0.242188	1.66849
P16157-14;P16157-10;P16157-12;P16157;P16157-3;P16157-16;P16157-5;P16157-8;P16157-13;P16157-4;P16157-7;P16157-6;P16157-9;P16157-11;P16157-15;P16157-21;P16157-2;H0YBS0;H0YAY8	P16157-14;P16157-10;P16157-12;P16157;P16157-3;P16157-16;P16157-5;P16157-8;P16157-13;P16157-4;P16157-7;P16157-6;P16157-9;P16157-11;P16157-15;P16157-21;P16157-2;H0YBS0	Ankyrin-1	ANK1	1.27282	0.256837	1.62743
P00918;E5RID5;E5RK37	P00918	Carbonic anhydrase 2	CA2	1.64795	0.150041	1.60822
P0C0L5;F5GXS0	P0C0L5;F5GXS0	Complement C4-B;Complement C4 beta chain;Complement C4-B alpha chain;C4a anaphylatoxin;C4b-B;C4d-B;Complement C4 gamma chain	C4B	2.29618	0.058155	1.59657
Q6UWP8;Q6UWP8-2;K7ESC4	Q6UWP8	Suprabasin	SBSN	1.3124	0.242218	1.59282
P02679-2;P02679;C9JEU5;C9JC84	P02679-2;P02679;C9JEU5;C9JC84	Fibrinogen gamma chain	FGG	1.37073	0.224807	1.52074
P16104;Q96QV6;Q8IUE6	P16104;Q96QV6;Q8IUE6	Histone H2AX;Histone H2A type 1-A;Histone H2A type 2-B	H2AFX;HIST1H2AA;HIST2H2AB	0	0.819929	1.4664
P07093-2;P07093-3;P07093;C9JN98	P07093-2;P07093-3;P07093	Glia-derived nexin	SERPINE2	2.10991	0.0776452	1.39828
P06727;CON__Q32PJ2	P06727	Apolipoprotein A-IV	APOA4	0	0.820302	1.3447
I6L894;Q01484;Q01484-5;Q01484-2;D6RHE1;E9PHW9;E9PCH6;A0A0U1RQN6;H0Y931;B7Z651;Q01484-7;H0YAG3;H0Y8Y2;D6R9U4;D6RIY9	I6L894;Q01484;Q01484-5;Q01484-2;D6RHE1;E9PHW9;E9PCH6;A0A0U1RQN6	Ankyrin-2	ANK2	2.09688	0.0794679	1.31498
P22735;P22735-2;H0YMQ8;H0YN27;H0YLT9	P22735	Protein-glutamine gamma-glutamyltransferase K	TGM1	1.76316	0.128807	1.29752
P06702	P06702	Protein S100-A9	S100A9	1.67702	0.144234	1.29574
Q9NZT1	Q9NZT1	Calmodulin-like protein 5	CALML5	1.92687	0.102247	1.26736
H0Y4R5;Q5SNT2-2;Q5SNT2	H0Y4R5;Q5SNT2-2;Q5SNT2	Transmembrane protein 201	TMEM201	0	0.904374	1.26523
B7ZKJ8;Q14624;Q14624-3;Q14624-2;Q14624-4;H7C0L5;CON__Q3T052	B7ZKJ8;Q14624;Q14624-3;Q14624-2;Q14624-4;H7C0L5	Inter-alpha-trypsin inhibitor heavy chain H4;70 kDa inter-alpha-trypsin inhibitor heavy chain H4;35 kDa inter-alpha-trypsin inhibitor heavy chain H4	ITIH4	1.82501	0.117342	1.26208
Q9BTE7;E9PM04;E9PQV9;E9PLH8;E9PM78;H0YD80;E9PLS2;H0YCN4	Q9BTE7;E9PM04;E9PQV9	DCN1-like protein 5;DCN1-like protein	DCUN1D5	0	1	1.22902
P12111;P12111-2;E7ENL6;P12111-4;P12111-3;P12111-5;C9JNG9	P12111;P12111-2;E7ENL6;P12111-4;P12111-3;P12111-5	Collagen alpha-3(VI) chain	COL6A3	1.20794	0.282893	1.22024
Q96H79	Q96H79	Zinc finger CCCH-type antiviral protein 1-like	ZC3HAV1L	0	0.974162	1.21355
F8W9W0;F8VP57;B7ZKW7;B7ZKJ3;P54756-2;P54756;P54756-3;C9JXA2;P29320;B4DXM2;B4DXQ6	F8W9W0;F8VP57;B7ZKW7;B7ZKJ3;P54756-2;P54756;P54756-3	Receptor protein-tyrosine kinase;Ephrin type-A receptor 5	EPHA5	2.03525	0.0863594	1.19561
E9PIT3;P00734;C9JV37;CON__P00735	E9PIT3;P00734	Prothrombin;Activation peptide fragment 1;Activation peptide fragment 2;Thrombin light chain;Thrombin heavy chain	F2	2.13565	0.0748977	1.19032
Q86UX7-2;Q86UX7;H0YFT5;F5H1C6	Q86UX7-2;Q86UX7	Fermitin family homolog 3	FERMT3	2.07129	0.0819468	1.18073
P14923;C9JK18;C9JKY1;C9J826;C9JTX4;C9JPI2;K7ERP3	P14923	Junction plakoglobin	JUP	2.33873	0.054037	1.12073
Q9NRV9;F5GWX2;H0YG71	Q9NRV9;F5GWX2	Heme-binding protein 1	HEBP1	2.10818	0.077868	1.10733
P16452-3;P16452;P16452-2;H3BTE6;F5H563;H3BPV8	P16452-3;P16452;P16452-2;H3BTE6;F5H563	Erythrocyte membrane protein band 4.2	EPB42	0.958351	0.388386	1.10421
P53708	P53708	Integrin alpha-8;Integrin alpha-8 heavy chain;Integrin alpha-8 light chain	ITGA8	0.936663	0.399354	1.07329
E9PBD8;E7EMG9;P33241-2;P33241;P33241-3	E9PBD8;E7EMG9;P33241-2;P33241;P33241-3	Lymphocyte-specific protein 1	LSP1	0	0.924427	1.0641
P27169;F8WF42	P27169	Serum paraoxonase/arylesterase 1	PON1	1.83379	0.116333	1.04678
Q86VH5-2;Q86VH5	Q86VH5-2;Q86VH5	Leucine-rich repeat transmembrane neuronal protein 3	LRRTM3	1.83854	0.115633	1.042
P05155-2;P05155;P05155-3;E9PGN7;H9KV48;H0YCA1	P05155-2;P05155;P05155-3;E9PGN7;H9KV48	Plasma protease C1 inhibitor	SERPING1	1.86653	0.111832	1.02972
P27105;F8VSL7;P27105-2	P27105	Erythrocyte band 7 integral membrane protein	STOM	2.00843	0.0895747	1.02507
A0A096LNZ9;A0A096LPJ4;P05161	A0A096LNZ9;A0A096LPJ4;P05161	Ubiquitin-like protein ISG15	ISG15	1.25237	0.264844	1.01485
P00738;P00738-2;A0A0C4DGL8;J3QLC9;J3QR68;H0Y300;A0A087WU08;H3BS21;J3KRH2;J3KSV1;J3QQI8;H3BMJ7	P00738;P00738-2;A0A0C4DGL8;J3QLC9;J3QR68;H0Y300;A0A087WU08;H3BS21	Haptoglobin;Haptoglobin alpha chain;Haptoglobin beta chain	HP	1.37163	0.224667	1.01193
O75223;M0QZK8;B8ZZK2;O75223-3;H7BZK5;O75223-2;O75223-4;A0A0B4J1Y4	O75223;M0QZK8;B8ZZK2;O75223-3	Gamma-glutamylcyclotransferase	GGCT	2.13847	0.0746623	1.00471
P23490	P23490	Loricrin	LOR	0	0.853212	0.984353
A0A0C4DFX3;Q9Y6C2;A0A0A0MT20;Q9Y6C2-2	A0A0C4DFX3;Q9Y6C2	EMILIN-1	EMILIN1	1.33866	0.233574	0.98368
P31025;Q5VSP4	P31025;Q5VSP4	Lipocalin-1;Putative lipocalin 1-like protein 1	LCN1;LCN1P1	0.709704	0.5199	0.967573
Q96A83-2;Q96A83	Q96A83-2;Q96A83	Collagen alpha-1(XXVI) chain	COL26A1	1.03613	0.350214	0.955854
P12110;P12110-3;P12110-2;H7C0M5;C9JH44	P12110;P12110-3;P12110-2	Collagen alpha-2(VI) chain	COL6A2	2.25077	0.0625378	0.943698
P29966	P29966	Myristoylated alanine-rich C-kinase substrate	MARCKS	2.23673	0.0641821	0.927787
Q96P63-2;Q96P63	Q96P63-2;Q96P63	Serpin B12	SERPINB12	1.08148	0.334261	0.92703
P30740;P30740-2	P30740;P30740-2	Leukocyte elastase inhibitor	SERPINB1	1.36317	0.227213	0.925843
V9GYM3;P02652;V9GYE3;V9GYG9;V9GYC1;V9GYS1	V9GYM3;P02652;V9GYE3;V9GYG9	Apolipoprotein A-II;Proapolipoprotein A-II;Truncated apolipoprotein A-II	APOA2	1.38131	0.221515	0.920029
E7EV99;E7ENY0;P35611-2;P35611-6;P35611-4;P35611;P35611-3;P35611-5;A0A0A0MSR2;H0Y9H2;D6RF25	E7EV99;E7ENY0;P35611-2;P35611-6;P35611-4;P35611;P35611-3;P35611-5;A0A0A0MSR2;H0Y9H2	Alpha-adducin	ADD1	1.75953	0.129035	0.909014
P69905;G3V1N2	P69905;G3V1N2	Hemoglobin subunit alpha	HBA1;HBA2	1.24926	0.266287	0.907348
Q9NZM1-6;Q9NZM1-3;Q9NZM1;Q9NZM1-2;Q9NZM1-5;Q9NZM1-8;Q9NZM1-7;H0YD14;Q9NZM1-4	Q9NZM1-6;Q9NZM1-3;Q9NZM1;Q9NZM1-2;Q9NZM1-5	Myoferlin	MYOF	1.12563	0.313973	0.903708
O60493-4;O60493;O60493-2;O60493-3	O60493-4;O60493;O60493-2	Sorting nexin-3	SNX3	2.11032	0.0776672	0.888338
P00450;E9PFZ2;H7C5R1;CON__ENSEMBL:ENSBTAP00000031900;H7C5N5	P00450;E9PFZ2;H7C5R1	Ceruloplasmin	CP	1.5941	0.165099	0.870469
Q9HCG7-2;Q9HCG7;Q9HCG7-3;A0A0A0MRV1	Q9HCG7-2;Q9HCG7;Q9HCG7-3	Non-lysosomal glucosylceramidase	GBA2	2.35189	0.0529813	0.86557
Q9H4G4;Q5VZR0;A0A087WUM5	Q9H4G4;Q5VZR0	Golgi-associated plant pathogenesis-related protein 1	GLIPR2	1.69226	0.141108	0.861173
P05089;P05089-2;P05089-3	P05089;P05089-2;P05089-3	Arginase-1	ARG1	0.956984	0.389097	0.859273
Q5VVQ6-2;Q5VVQ6	Q5VVQ6-2;Q5VVQ6	Ubiquitin thioesterase OTU1	YOD1	0	0.998269	0.855013
A0A0C4DH38;A0A0J9YXX1	A0A0C4DH38;A0A0J9YXX1		IGHV5-51	2.09673	0.07936	0.838733
P01008;Q8TCE1	P01008	Antithrombin-III	SERPINC1	2.09582	0.0792153	0.838242
A0A0U1RR32;Q96KK5;Q99878;Q9BTM1;P0C0S8;P20671;A0A0U1RRH7;H0YFX9;Q9BTM1-2;REV__Q8NB25-4;REV__Q8NB25-3;REV__A0A087X2A7;REV__Q8NB25-2;REV__Q8NB25;REV__H7BY63;REV__E7EQ67;REV__H0Y672;Q71UI9-5	A0A0U1RR32;Q96KK5;Q99878;Q9BTM1;P0C0S8;P20671;A0A0U1RRH7;H0YFX9;Q9BTM1-2	Histone H2A type 1-H;Histone H2A type 1-J;Histone H2A.J;Histone H2A type 1;Histone H2A type 1-D;Histone H2A	HIST1H2AH;HIST1H2AJ;H2AFJ;HIST1H2AG;HIST1H2AD	2.32806	0.0548697	0.833428
D3DTX6;Q96SB3	D3DTX6;Q96SB3	Neurabin-2	PPP1R9B	0	0.922474	0.817978
Q9NZ94-3;Q9NZ94-2;Q9NZ94;E7EVK0;A0A087WW27	Q9NZ94-3;Q9NZ94-2;Q9NZ94;E7EVK0	Neuroligin-3	NLGN3	2.05838	0.0834526	0.809259
P08185;G3V350;G3V4V7	P08185	Corticosteroid-binding globulin	SERPINA6	1.0381	0.350052	0.806687
H7BXZ5;J3QSW6;O60229;C9IZQ6;O60229-5;O60229-6;O60229-4;O60229-2;H7C1X7;O60229-3	H7BXZ5;J3QSW6;O60229;C9IZQ6;O60229-5;O60229-6;O60229-4;O60229-2	Kalirin	KALRN	0	0.898117	0.806542
P00747	P00747	Plasminogen;Plasmin heavy chain A;Activation peptide;Angiostatin;Plasmin heavy chain A, short form;Plasmin light chain B	PLG	2.03414	0.08634	0.802091
P01859	P01859	Ig gamma-2 chain C region	IGHG2	1.73437	0.13287	0.785388
P12235;V9GYG0	P12235;V9GYG0	ADP/ATP translocase 1	SLC25A4	2.12978	0.07575	0.783815
P54652	P54652	Heat shock-related 70 kDa protein 2	HSPA2	1.99761	0.0914707	0.783521
P67936;P67936-2;K7ENT6;K7ERG3;K7EMU5;K7EPB9;K7EP68;K7EPV9;K7EQW8	P67936;P67936-2;K7ENT6	Tropomyosin alpha-4 chain	TPM4	1.8799	0.109839	0.776044
K7EN45;Q13526;K7EMU7	K7EN45;Q13526	Peptidyl-prolyl cis-trans isomerase NIMA-interacting 1	PIN1	1.20247	0.284707	0.772393
P33947;P33947-2;H7BYF7	P33947;P33947-2	ER lumen protein-retaining receptor 2	KDELR2	1.22477	0.276859	0.771414
P07225;G5E9F8;H7BXT0	P07225;G5E9F8	Vitamin K-dependent protein S	PROS1	1.8665	0.111681	0.76712
Q5SRE5;Q5SRE5-2;H7C4K7	Q5SRE5;Q5SRE5-2	Nucleoporin NUP188 homolog	NUP188	0	1	0.76613
Q9NZ01;M0QXM3;M0R3C3;Q9NZ01-2	Q9NZ01;M0QXM3	Very-long-chain enoyl-CoA reductase	TECR	0.921598	0.407429	0.757144
Q13425;A0A140TA73;Q13425-2	Q13425	Beta-2-syntrophin	SNTB2	0	0.992254	0.755097
P04275;P04275-2	P04275	von Willebrand factor;von Willebrand antigen 2	VWF	0.931966	0.402117	0.750995
P02760;S4R471;S4R3Y4	P02760;S4R471	Protein AMBP;Alpha-1-microglobulin;Inter-alpha-trypsin inhibitor light chain;Trypstatin	AMBP	1.32022	0.239701	0.750588
P20591;F8W8T1;P20591-2;H9KVC7;H9KVC9;P20592-2;P20592;H9KVC3;H9KVD3;H9KVD0;H9KVC4;C9JEL4	P20591;F8W8T1;P20591-2;H9KVC7;H9KVC9	Interferon-induced GTP-binding protein Mx1;Interferon-induced GTP-binding protein Mx1, N-terminally processed	MX1	1.56684	0.171101	0.747226
Q4VB86;P11171-3;P11171-2;P11171;P11171-4;P11171-6;P11171-5;P11171-7;A0A1B0GWG0	Q4VB86;P11171-3;P11171-2;P11171;P11171-4;P11171-6;P11171-5;P11171-7	Protein 4.1	EPB41	1.21156	0.281864	0.731133
P10599;P10599-2	P10599;P10599-2	Thioredoxin	TXN	1.80916	0.120107	0.723412
A0A075B6L0;A0A075B6K9;P0CG05;P0CG06;P0CF74;A0A075B6L1;A0M8Q6	A0A075B6L0;A0A075B6K9;P0CG05;P0CG06;P0CF74	Ig lambda-2 chain C regions;Ig lambda-3 chain C regions;Ig lambda-6 chain C region	IGLC3;IGLC2;IGLC6	0.795392	0.467969	0.713785
Q9NWY4;A8MVJ9	Q9NWY4	UPF0609 protein C4orf27	C4orf27	0	1	0.70335
Q9H3Q1;Q9H3Q1-2;J3KRZ9;J3QQS6	Q9H3Q1;Q9H3Q1-2;J3KRZ9	Cdc42 effector protein 4	CDC42EP4	1.74257	0.131522	0.701673
Q9NZR2;E7ERG8;H0Y7T7	Q9NZR2	Low-density lipoprotein receptor-related protein 1B	LRP1B	2.22775	0.0649097	0.70129
Q05682-5;E7EX44;Q05682-4;Q05682-3;E9PGZ1;Q05682-6;Q05682-2;Q05682;C9J813;C9JEK3;C9JE79;F8WE61	Q05682-5;E7EX44;Q05682-4;Q05682-3;E9PGZ1;Q05682-6;Q05682-2;Q05682;C9J813	Caldesmon	CALD1	2.23228	0.06432	0.696742
Q9Y4X5;A0A087WT96;H3BSK4;H3BNB9	Q9Y4X5;A0A087WT96;H3BSK4;H3BNB9	E3 ubiquitin-protein ligase ARIH1	ARIH1	2.36803	0.0515254	0.695277
A2A2D0;P16949;P16949-2	A2A2D0;P16949;P16949-2	Stathmin	STMN1	2.22618	0.0651231	0.688761
F1DAL9;P10589;P24468-3;P24468-2;P24468	F1DAL9;P10589;P24468-3;P24468-2;P24468	COUP transcription factor 1;COUP transcription factor 2	NR2F1;NR2F2	0	0.942973	0.684071
Q15063;B1ALD9;Q15063-5;Q15063-3;Q15063-2;Q15063-6;Q15063-4;Q15063-7;CON__Q2KJC7	Q15063;B1ALD9;Q15063-5;Q15063-3;Q15063-2;Q15063-6;Q15063-4;Q15063-7	Periostin	POSTN	0.749401	0.497649	0.676341
P62857	P62857	40S ribosomal protein S28	RPS28	1.44441	0.203315	0.669639
Q15363;F5GX39;E7EQ72	Q15363;F5GX39	Transmembrane emp24 domain-containing protein 2	TMED2	1.68331	0.143088	0.653817
Q9UJC5	Q9UJC5	SH3 domain-binding glutamic acid-rich-like protein 2	SH3BGRL2	2.24203	0.063593	0.637797
B1AJY5;B1AJY7;O75832;B1AJY6;O75832-2	B1AJY5;B1AJY7;O75832	26S proteasome non-ATPase regulatory subunit 10	PSMD10	1.07852	0.334578	0.63729
P51991;P51991-2;H7C1J8	P51991;P51991-2	Heterogeneous nuclear ribonucleoprotein A3	HNRNPA3	2.07859	0.0811402	0.634506
P11766;H0YAG8;D6RFE4;D6R9G2;D6RAY0	P11766;H0YAG8	Alcohol dehydrogenase class-3	ADH5	1.24332	0.26846	0.630382
Q8NFH5-2;Q8NFH5;C9IYQ7;F8WCF5;F8WEL4;Q8NFH5-3	Q8NFH5-2;Q8NFH5;C9IYQ7;F8WCF5;F8WEL4;Q8NFH5-3	Nucleoporin NUP53	NUP35	1.14603	0.305829	0.627638
P19971;C9JGI3;P19971-2	P19971;C9JGI3;P19971-2	Thymidine phosphorylase	TYMP	1.32284	0.238623	0.624012
Q29940;P30493;P30492;A0A140T9Z4	Q29940;P30493;P30492	HLA class I histocompatibility antigen, B-59 alpha chain;HLA class I histocompatibility antigen, B-55 alpha chain;HLA class I histocompatibility antigen, B-54 alpha chain	HLA-B	2.05554	0.0837767	0.621621
P11717;S4R328	P11717	Cation-independent mannose-6-phosphate receptor	IGF2R	2.33317	0.0545046	0.621197
Q9BZQ8;H0Y7M9	Q9BZQ8	Protein Niban	FAM129A	1.17755	0.294682	0.619095
P21796;C9JI87	P21796;C9JI87	Voltage-dependent anion-selective channel protein 1	VDAC1	2.34437	0.0537537	0.614133
D6RD17;P01591;D6RHJ6;C9JA05	D6RD17;P01591;D6RHJ6	Immunoglobulin J chain	JCHAIN;IGJ	1.4217	0.208156	0.613399
P63104;E7EX29;B0AZS6;E7ESK7;P63104-2;B7Z2E6;H0YB80;E9PD24;E7EVZ2;E5RIR4;E5RGE1	P63104;E7EX29;B0AZS6;E7ESK7	14-3-3 protein zeta/delta	YWHAZ	2.09615	0.0793099	0.604915
Q01469;I6L8B7;A8MUU1	Q01469;I6L8B7	Fatty acid-binding protein, epidermal	FABP5	1.95113	0.0987688	0.60465
P01619;A0A0C4DH25	P01619	Ig kappa chain V-III region B6		1.14394	0.306832	0.604608
A0A087X2D8;O60271-4;O60271-2;O60271;O60271-9;O60271-5;O60271-3;D6RHI8;H0YBE9;E9PFH7;A0A087WYG2;Q9UPT6;H0YBS5;Q9UPT6-2	A0A087X2D8;O60271-4;O60271-2;O60271;O60271-9;O60271-5;O60271-3	C-Jun-amino-terminal kinase-interacting protein 4	SPAG9	1.72132	0.134914	0.600203
Q9UHG3;Q9UHG3-2;F8W8W4;C9K055;C9JM55;C9JGT6	Q9UHG3;Q9UHG3-2;F8W8W4	Prenylcysteine oxidase 1	PCYOX1	2.26822	0.0609165	0.597391
Q9NRL3;Q9NRL3-3;F5GYK2;M0R317;R4GN16;M0R0P4;M0R0W8;M0QZM0;Q9NRL3-2	Q9NRL3;Q9NRL3-3;F5GYK2	Striatin-4	STRN4	1.44275	0.203746	0.590356
Q13325;Q13325-2	Q13325;Q13325-2	Interferon-induced protein with tetratricopeptide repeats 5	IFIT5	1.65101	0.149712	0.589155
Q9UQE7	Q9UQE7	Structural maintenance of chromosomes protein 3	SMC3	2.1287	0.0757443	0.586663
P07357	P07357	Complement component C8 alpha chain	C8A	0.996225	0.369012	0.584238
P02741;Q5VVP7;P02741-2;C9JRE9	P02741;Q5VVP7;P02741-2	C-reactive protein;C-reactive protein(1-205)	CRP	1.19735	0.286863	0.582104
A0A1B0GW44;A0A1B0GVD5;A0A1B0GWE8;A0A1B0GU92;A0A1B0GU03;P07339;H7C469;A0A1B0GVP3;A0A1B0GV23;C9JH19;F8WD96;H7C1V0;A0A1B0GVF1	A0A1B0GW44;A0A1B0GVD5;A0A1B0GWE8;A0A1B0GU92;A0A1B0GU03;P07339;H7C469;A0A1B0GVP3;A0A1B0GV23;C9JH19;F8WD96	Cathepsin D;Cathepsin D light chain;Cathepsin D heavy chain	CTSD	1.56534	0.171255	0.579745
Q9P1F3;Q5SZC9	Q9P1F3	Costars family protein ABRACL	ABRACL	0	1	0.571535
F5GY80;F5H7G1;P07358	F5GY80;F5H7G1;P07358	Complement component C8 beta chain	C8B	0.689133	0.530317	0.56904
Q9Y394;A0A087X0Z7;H0YJ66;Q9Y394-2;H0YJE4;H0YJR8;G3V5J0	Q9Y394;A0A087X0Z7;H0YJ66;Q9Y394-2	Dehydrogenase/reductase SDR family member 7	DHRS7	1.59209	0.165489	0.567139
P35080;C9J712;C9J2N0	P35080;C9J712;C9J2N0	Profilin-2;Profilin	PFN2	1.75708	0.129143	0.565814
F5H2D0;B4DPQ0;P00736;F5H3N3;F5H1V0;F5H6Y3;F5H1N6;F5GWL0;F5H3A3	F5H2D0;B4DPQ0;P00736	Complement C1r subcomponent;Complement C1r subcomponent heavy chain;Complement C1r subcomponent light chain	C1R	0.92	0.407821	0.563662
B9A067;Q16891-2;Q16891-4;Q16891;Q16891-3;C9J406;H7C463;A0A087WYS0;D6RAW4	B9A067;Q16891-2;Q16891-4;Q16891;Q16891-3;C9J406;H7C463	MICOS complex subunit MIC60	IMMT	1.85325	0.113997	0.563539
E7ENR5;H0Y714;Q96G21;B9A008;B8ZZ47	E7ENR5;H0Y714;Q96G21;B9A008	U3 small nucleolar ribonucleoprotein protein IMP4	IMP4	0	0.924151	0.559361
P05387;H0YDD8;P05386-2	P05387	60S acidic ribosomal protein P2	RPLP2	0.797869	0.466048	0.549036
P04196	P04196	Histidine-rich glycoprotein	HRG	1.28424	0.252693	0.546468
G3V169;P29466-3;P29466-2;P29466;B4DVD8;P29466-4;H0YEC7;P29466-5	G3V169;P29466-3;P29466-2;P29466;B4DVD8;P29466-4;H0YEC7	Caspase;Caspase-1;Caspase-1 subunit p20;Caspase-1 subunit p10	CASP1	0	0.940661	0.54486
P13716;P13716-2;B7ZBK6	P13716;P13716-2	Delta-aminolevulinic acid dehydratase	ALAD	0	0.818048	0.544718
P21980;P21980-2;A2A299;P21980-3;A2A2A0	P21980;P21980-2	Protein-glutamine gamma-glutamyltransferase 2	TGM2	1.5748	0.169375	0.542726
P20594;P20594-2;H7C1A1;H7C056;O75343;P25092;Q02846;P51841	P20594;P20594-2	Atrial natriuretic peptide receptor 2	NPR2	1.8924	0.108011	0.539867
P10515;E9PEJ4;H0YDD4	P10515;E9PEJ4;H0YDD4	Dihydrolipoyllysine-residue acetyltransferase component of pyruvate dehydrogenase complex, mitochondrial;Acetyltransferase component of pyruvate dehydrogenase complex	DLAT	1.79656	0.121984	0.539163
A0A087WT53;Q96QZ7-6;Q96QZ7-2;Q96QZ7;A0A087WXD2;H7C5T8;H7C4U7;H7C535;Q96QZ7-3;Q96QZ7-5;Q96QZ7-7;Q96QZ7-4	A0A087WT53;Q96QZ7-6;Q96QZ7-2;Q96QZ7;A0A087WXD2;H7C5T8;H7C4U7;H7C535;Q96QZ7-3;Q96QZ7-5;Q96QZ7-7;Q96QZ7-4	Membrane-associated guanylate kinase, WW and PDZ domain-containing protein 1	MAGI1	2.31741	0.0555862	0.538185
Q9UHY1;F8W6G1;C9JHZ6	Q9UHY1;F8W6G1	Nuclear receptor-binding protein	NRBP1	0	1	0.535488
P05783;F8VZY9;CON__H-INV:HIT000015463	P05783;F8VZY9	Keratin, type I cytoskeletal 18	KRT18	0.608332	0.586681	0.535163
Q14019;H3BT58	Q14019;H3BT58	Coactosin-like protein	COTL1	0.996896	0.36876	0.534331
Q9Y5X3;Q5QPE5;Q5QPE4;A0A087WUY5;U3KQL0;U3KQP5;Q9Y5X3-2	Q9Y5X3;Q5QPE5;Q5QPE4	Sorting nexin-5	SNX5	1.96792	0.0956928	0.533356
Q99497;K7EN27;K7ELW0	Q99497;K7EN27;K7ELW0	Protein deglycase DJ-1	PARK7	2.07813	0.0810503	0.532881
Q5T6V5;Q5T6V7;Q5T6V6	Q5T6V5;Q5T6V7	UPF0553 protein C9orf64	C9orf64	2.26193	0.0613757	0.526444
Q6NZI2;Q6NZI2-2;Q6NZI2-3	Q6NZI2;Q6NZI2-2	Polymerase I and transcript release factor	PTRF	1.15121	0.303865	0.522724
Q8TDB6	Q8TDB6	E3 ubiquitin-protein ligase DTX3L	DTX3L	1.04087	0.349572	0.51914
P61081;M0QX69;M0QYI6	P61081	NEDD8-conjugating enzyme Ubc12	UBE2M	1.4457	0.203025	0.517997
P12236	P12236	ADP/ATP translocase 3;ADP/ATP translocase 3, N-terminally processed	SLC25A6	1.61615	0.158982	0.514602
B4E0K5;Q16539-2;Q16539;E7EX54;B5TY33;Q16539-5;Q16539-3;Q16539-4	B4E0K5;Q16539-2;Q16539;E7EX54;B5TY33;Q16539-5;Q16539-3;Q16539-4	Mitogen-activated protein kinase 14	MAPK14	0	0.873285	0.514478
P11166;A6NL68;A0A0D9SG74;A0A0D9SFK9	P11166	Solute carrier family 2, facilitated glucose transporter member 1	SLC2A1	1.21137	0.281714	0.512632
Q8IVH4;Q495G5;D6RIS5	Q8IVH4;Q495G5	Methylmalonic aciduria type A protein, mitochondrial	MMAA	0	1	0.511475
K7ER15;Q9H0R4;K7EMY7;K7EJQ8;A0A1B0GXB1;K7EQD2;Q9H0R4-2	K7ER15;Q9H0R4;K7EMY7;K7EJQ8;A0A1B0GXB1;K7EQD2;Q9H0R4-2	Haloacid dehalogenase-like hydrolase domain-containing protein 2	HDHD2	0	0.918654	0.504557
B1AHR1;Q9UH03-2;Q9UH03;B1AHR2	B1AHR1;Q9UH03-2;Q9UH03;B1AHR2	Neuronal-specific septin-3	37865	2.08559	0.0805524	0.498545
P05543;CON__Q9TT36	P05543	Thyroxine-binding globulin	SERPINA7	0.787993	0.472862	0.497893
P06493;A0A024QZP7;P06493-2;A0A087WZZ9;E5RIU6	P06493;A0A024QZP7;P06493-2;A0A087WZZ9;E5RIU6	Cyclin-dependent kinase 1	CDK1;CDC2	1.94679	0.0990351	0.497103
P05413;S4R371;S4R3A2	P05413;S4R371;S4R3A2	Fatty acid-binding protein, heart	FABP3	0.309682	0.803598	0.495547
K7ELQ9;Q6UW68;K7EM09;K7EPR0;K7ER05;K7EJQ9	K7ELQ9;Q6UW68;K7EM09;K7EPR0	Transmembrane protein 205	TMEM205	1.50648	0.185439	0.495516
Q5TCU3	Q5TCU3		TPM2	1.58008	0.168596	0.493851
P08559-3;P08559;P08559-2;P08559-4;Q5JPU3;Q5JPU0;Q5JPT9;Q5JPU1;Q5JPU2	P08559-3;P08559;P08559-2;P08559-4	Pyruvate dehydrogenase E1 component subunit alpha, somatic form, mitochondrial	PDHA1	1.67095	0.145684	0.492215
Q8N0X7	Q8N0X7	Spartin	SPG20	0	0.964653	0.491201
P50135	P50135	Histamine N-methyltransferase	HNMT	2.32763	0.054635	0.49002
Q7L1Q6;Q7L1Q6-4;Q7L1Q6-3;Q7L1Q6-2;C9IZ80;C9JFN4;H0Y503;C9J188;C9JWF5;C9JV57	Q7L1Q6;Q7L1Q6-4;Q7L1Q6-3;Q7L1Q6-2;C9IZ80	Basic leucine zipper and W2 domain-containing protein 1	BZW1	1.82336	0.117256	0.489901
B8ZZQ6;P06454-2;P06454;B8ZZA1;B8ZZW7;H7C2N1	B8ZZQ6;P06454-2;P06454;B8ZZA1;B8ZZW7;H7C2N1	Prothymosin alpha;Prothymosin alpha, N-terminally processed;Thymosin alpha-1	PTMA	1.90734	0.105546	0.489854
Q8NE71-2;Q8NE71;H0YGW7;Q5STZ8;A0A0G2JIC2;F5GYK6	Q8NE71-2;Q8NE71;H0YGW7	ATP-binding cassette sub-family F member 1	ABCF1	1.56857	0.170687	0.479861
Q92609;Q92609-2;C9J3F6;C9JNM0;C9JED7;F2Z3C3;C9K0P2;C9J397;C9JWX0;C9JW04;C9JDR8	Q92609;Q92609-2;C9J3F6	TBC1 domain family member 5	TBC1D5	0.769736	0.485257	0.477942
Q9UL15-2;Q9UL15;G3V274	Q9UL15-2;Q9UL15	BAG family molecular chaperone regulator 5	BAG5	2.2832	0.0592916	0.477262
O60749;O60749-2;D6RC15	O60749;O60749-2	Sorting nexin-2	SNX2	2.02441	0.0875129	0.476519
H3BLZ8;Q92841;Q92841-1;Q92841-3;Q92841-2;A0A0U1RQJ0	H3BLZ8;Q92841;Q92841-1;Q92841-3;Q92841-2	Probable ATP-dependent RNA helicase DDX17	DDX17	2.17923	0.0695302	0.473972
P07737;K7EJ44;CON__P02584;I3L3D5	P07737;K7EJ44	Profilin-1	PFN1	1.03929	0.349645	0.473863
P35613-2;P35613;A0A087WUV8;P35613-3;P35613-4;A0A087X2B5;I3L192;R4GMX5;R4GN83	P35613-2;P35613;A0A087WUV8;P35613-3;P35613-4;A0A087X2B5;I3L192	Basigin	BSG	1.54728	0.175621	0.472667
P07686;Q5URX0;H0Y9B6;H0YA83;D6REQ8	P07686;Q5URX0;H0Y9B6;H0YA83	Beta-hexosaminidase subunit beta;Beta-hexosaminidase subunit beta chain B;Beta-hexosaminidase subunit beta chain A	HEXB	1.12578	0.314183	0.46958
P15559-2;P15559;H3BNV2;B4DLR8;P15559-3;H3BRK3	P15559-2;P15559;H3BNV2;B4DLR8;P15559-3;H3BRK3	NAD(P)H dehydrogenase [quinone] 1	NQO1	1.58052	0.168658	0.469282
O15460-2;O15460;C9JCP0;C9JX45;A8MXE0;E7ERI1;E7ENX0;E7EPI9;C9JN43;C9JIG4	O15460-2;O15460	Prolyl 4-hydroxylase subunit alpha-2	P4HA2	0.769502	0.484775	0.468788
P13807-2;P13807;M0QYU1;P54840	P13807-2;P13807	Glycogen [starch] synthase, muscle	GYS1	2.12244	0.0763458	0.464132
P26583;D6R9A6	P26583;D6R9A6	High mobility group protein B2	HMGB2	1.69983	0.139797	0.463901
Q12765;Q12765-2;Q12765-3;C9K052;B8ZZP4;C9J7U9	Q12765;Q12765-2;Q12765-3;C9K052	Secernin-1	SCRN1	1.75227	0.129913	0.463762
P46926;D6R9P4;D6RFF8;D6RAY7;D6RB13;D6R917;V9GYK3;D6RFK5;V9GYW0	P46926;D6R9P4;D6RFF8;D6RAY7	Glucosamine-6-phosphate isomerase 1;Glucosamine-6-phosphate isomerase	GNPDA1	2.37742	0.0507932	0.463564
P04040	P04040	Catalase	CAT	1.73655	0.132654	0.461213
Q16778;P33778;P23527;P06899;Q8N257;Q96A08	Q16778;P33778;P23527;P06899;Q8N257;Q96A08	Histone H2B type 2-E;Histone H2B type 1-B;Histone H2B type 1-O;Histone H2B type 1-J;Histone H2B type 3-B;Histone H2B type 1-A	HIST2H2BE;HIST1H2BB;HIST1H2BO;HIST1H2BJ;HIST3H2BB;HIST1H2BA	1.25416	0.26456	0.460627
O75663;O75663-2	O75663;O75663-2	TIP41-like protein	TIPRL	2.04175	0.0855593	0.460473
P52735-3;P52735-2;P52735	P52735-3;P52735-2;P52735	Guanine nucleotide exchange factor VAV2	VAV2	1.75123	0.130038	0.460393
Q92878;Q92878-2;Q92878-3;E7ESD9;E7EN38;E9PM98;H7C0V2	Q92878;Q92878-2;Q92878-3;E7ESD9;E7EN38	DNA repair protein RAD50	RAD50	2.04968	0.0845626	0.45901
A0A0C4DGH0;Q5ZPR3-3;Q5ZPR3-4;Q5ZPR3;H0YL10;Q5ZPR3-2;H0YK40;H0YK59;H0YLT8;H0YN85;H0YN29	A0A0C4DGH0;Q5ZPR3-3;Q5ZPR3-4;Q5ZPR3;H0YL10;Q5ZPR3-2;H0YK40;H0YK59	CD276 antigen	CD276	1.66127	0.147724	0.456521
O95081;A0A0C4DG34;O95081-2	O95081;A0A0C4DG34;O95081-2	Arf-GAP domain and FG repeat-containing protein 2	AGFG2	1.17555	0.294783	0.455577
P13671	P13671	Complement component C6	C6	0	0.818647	0.455086
P24752;H0YEL7;P24752-2;E9PRQ6;E9PKF3	P24752	Acetyl-CoA acetyltransferase, mitochondrial	ACAT1	1.57513	0.169447	0.454267
P31942;P31942-2;P31942-3;P31942-4;P31942-5;P31942-6	P31942;P31942-2;P31942-3;P31942-4	Heterogeneous nuclear ribonucleoprotein H3	HNRNPH3	2.33581	0.0543321	0.454043
Q16204	Q16204	Coiled-coil domain-containing protein 6	CCDC6	1.68124	0.14335	0.453778
P39748;P39748-2;F5H1Y3;I3L3E9	P39748;P39748-2;F5H1Y3	Flap endonuclease 1	FEN1	1.5321	0.178241	0.452779
P52630;P52630-4;B4DLC8	P52630;P52630-4;B4DLC8	Signal transducer and activator of transcription 2	STAT2	0	0.840901	0.452761
Q13098-7;Q13098;Q13098-5;C9JFE4;A8K070;A0A096LPJ3;A0A096LP07;Q13098-6;J3KRJ4;J3QQX0;J3KSA5;J3KTB0;J3QS88;J3QLT0;J3KRE8;J3QS84;J3QL53;J3QLE8	Q13098-7;Q13098;Q13098-5;C9JFE4;A8K070;A0A096LPJ3;A0A096LP07;Q13098-6	COP9 signalosome complex subunit 1	GPS1	1.48007	0.192355	0.452694
Q96C19;H0Y4Y4	Q96C19;H0Y4Y4	EF-hand domain-containing protein D2	EFHD2	0.798212	0.466692	0.452475
A0A0A0MQW0;A0A0A0MR39;Q9P2K5-2;Q9P2K5;A0A087WUT0;A0A0C4DGV1;H0YKS1;H0YN19;Q9P2K5-3;A0A087WWC8;Q9P2K5-4	A0A0A0MQW0;A0A0A0MR39;Q9P2K5-2;Q9P2K5;A0A087WUT0	Myelin expression factor 2	MYEF2	1.53293	0.178336	0.447779
Q9H2P0;E9PQK8	Q9H2P0	Activity-dependent neuroprotector homeobox protein	ADNP	0	1	0.446179
Q14103-3;Q14103;H0Y8G5;D6RAF8;D6RD83	Q14103-3;Q14103;H0Y8G5;D6RAF8	Heterogeneous nuclear ribonucleoprotein D0	HNRNPD	1.28513	0.252565	0.445646
A0A087X105;A0A087WZW4;A0A087X1W8;A0A0A0MTJ8;A0A087WZR6;X5DQS5;Q9BY67-5;Q9BY67;Q9BY67-4;Q9BY67-3;A0A087X0T8;Q9BY67-2;F5H125;F5H8J9;F5H0H5;H0YG94	A0A087X105;A0A087WZW4;A0A087X1W8;A0A0A0MTJ8;A0A087WZR6;X5DQS5;Q9BY67-5;Q9BY67;Q9BY67-4;Q9BY67-3;A0A087X0T8;Q9BY67-2	Cell adhesion molecule 1	CADM1	1.5694	0.170625	0.443516
Q9UHQ9;H7C0R7	Q9UHQ9;H7C0R7	NADH-cytochrome b5 reductase 1	CYB5R1	1.0515	0.34612	0.442668
Q05397-5;E7ESA6;Q05397;H0YBP1;H0YB16;Q05397-7;H0YBZ1;Q05397-2;E9PEI4;B4DWJ1;E5RHD8;Q05397-6;E5RI03;Q05397-4;Q14289-2;Q14289;Q05397-3	Q05397-5;E7ESA6;Q05397;H0YBP1;H0YB16;Q05397-7;H0YBZ1;Q05397-2;E9PEI4;B4DWJ1;E5RHD8;Q05397-6	Focal adhesion kinase 1	PTK2	0	0.925256	0.441806
Q9Y3U8;J3QSB5;J3KTD3	Q9Y3U8;J3QSB5;J3KTD3	60S ribosomal protein L36	RPL36	0.271127	0.837923	0.441072
Q13618-2;Q13618;Q13618-3;A0A087WTG3;H7C1L6;H7C399;A0A087X1R9;H7C1J0	Q13618-2;Q13618;Q13618-3	Cullin-3	CUL3	1.12258	0.315121	0.440046
A0A087X0U3;A0A087WT87;P43003-2;P43003	A0A087X0U3;A0A087WT87;P43003-2;P43003	Amino acid transporter;Excitatory amino acid transporter 1	SLC1A3	0.888728	0.421157	0.439823
Q9BS26	Q9BS26	Endoplasmic reticulum resident protein 44	ERP44	1.606	0.161678	0.438447
H0YL52;P09493;Q6ZN40;P09493-9;P09493-4;P09493-10;P09493-3;H0YKX5	H0YL52;P09493;Q6ZN40;P09493-9;P09493-4;P09493-10;P09493-3;H0YKX5	Tropomyosin alpha-1 chain	TPM1	0.536998	0.628822	0.437728
P11387;E5RJ33;H0YBR3;H0YC03;E5RGE7;E5RGR4;E5RFE3;E5RGR2;E5RJ95;E5RFS0	P11387	DNA topoisomerase 1	TOP1	2.01961	0.0878727	0.437367
Q9BZZ5-2;G3V1C3;Q9BZZ5;Q9BZZ5-6;Q9BZZ5-3;Q9BZZ5-5;Q9BZZ5-1;H0YER7;E9PQK6	Q9BZZ5-2;G3V1C3;Q9BZZ5;Q9BZZ5-6;Q9BZZ5-3;Q9BZZ5-5;Q9BZZ5-1;H0YER7	Apoptosis inhibitor 5	API5	1.46812	0.196026	0.435803
P61956-2;P61956;A8MUA9;A8MU27;Q6EEV6;P55854;P55854-2	P61956-2;P61956;A8MUA9;A8MU27;Q6EEV6;P55854;P55854-2	Small ubiquitin-related modifier 2;Small ubiquitin-related modifier 4;Small ubiquitin-related modifier 3	SUMO2;SUMO3;SUMO4	0.406008	0.720027	0.435528
Q9NR31;Q9NR31-2;H0Y5E8;Q5SQT8;X1WI22	Q9NR31;Q9NR31-2	GTP-binding protein SAR1a	SAR1A	1.08552	0.3318	0.434303
Q14444-2;Q14444;G3V153;E9PLA9	Q14444-2;Q14444;G3V153;E9PLA9	Caprin-1	CAPRIN1	2.37385	0.0511515	0.433514
O14974-5;O14974;O14974-4;O14974-2;O14974-3;F8VZN8;H0YHI8;H0YIM2;H0YIS3;H0YIS4;F8VW28;A0A0U1RQZ1;H0YHL8	O14974-5;O14974;O14974-4;O14974-2;O14974-3;F8VZN8	Protein phosphatase 1 regulatory subunit 12A	PPP1R12A	1.56311	0.171686	0.431419
E7EUW2;E7ESV6;E7ETE3;E7EVD6;E7EW95;E9PBG4;E7EN28;E7EX52;E7EUP0;E7ENK1;E7ES20;E7EMR3;Q9HAR2;Q9HAR2-4;Q9HAR2-2;Q9HAR2-3;H0Y9K5	E7EUW2;E7ESV6;E7ETE3;E7EVD6;E7EW95;E9PBG4;E7EN28;E7EX52;E7EUP0;E7ENK1;E7ES20;E7EMR3;Q9HAR2;Q9HAR2-4;Q9HAR2-2;Q9HAR2-3	Latrophilin-3	ADGRL3;LPHN3	1.12024	0.316279	0.430063
Q9NUP9;G3V1D4;H0YI92;H0YIA8;Q9HAP6;O14910	Q9NUP9;G3V1D4	Protein lin-7 homolog C	LIN7C	0.52222	0.639253	0.429527
A0A0G2JPK6;Q9H313-5;Q9H313;Q9H313-2;Q9H313-3;E7ET67;Q9H313-4	A0A0G2JPK6;Q9H313-5;Q9H313;Q9H313-2;Q9H313-3;E7ET67	Protein tweety homolog 1;Protein tweety homolog	TTYH1	0.624772	0.574241	0.427779
P21912;A0A087WWT1;A0A087WXX8	P21912;A0A087WWT1;A0A087WXX8	Succinate dehydrogenase [ubiquinone] iron-sulfur subunit, mitochondrial	SDHB	1.46295	0.197387	0.42669
Q9UQ80;Q9UQ80-2;F8VR77;F8W0A3;H0YIN7;F8VZ69	Q9UQ80;Q9UQ80-2;F8VR77	Proliferation-associated protein 2G4	PA2G4	1.86853	0.111713	0.42556
P49458;E9PE20;P49458-2	P49458;E9PE20;P49458-2	Signal recognition particle 9 kDa protein	SRP9	2.13569	0.0750083	0.425429
A0A087WZN1;O43837;A0A087X2E5;O43837-2;O43837-3;A0A0D9SG66	A0A087WZN1;O43837;A0A087X2E5;O43837-2;O43837-3;A0A0D9SG66	Isocitrate dehydrogenase [NAD] subunit, mitochondrial;Isocitrate dehydrogenase [NAD] subunit beta, mitochondrial	IDH3B	2.11262	0.0774175	0.423706
Q8WY22	Q8WY22	BRI3-binding protein	BRI3BP	0	0.980314	0.423329
Q9HD45;Q5TB53	Q9HD45;Q5TB53	Transmembrane 9 superfamily member 3	TM9SF3	0.955068	0.390212	0.42063
Q969X5-2;Q969X5;F2Z3Q5;F2Z2U2;Q969X5-3	Q969X5-2;Q969X5	Endoplasmic reticulum-Golgi intermediate compartment protein 1	ERGIC1	1.66327	0.147486	0.420245
Q00765;B7Z332;B7Z510;E2QRG8;Q00765-2;H0Y8J8	Q00765;B7Z332;B7Z510;E2QRG8;Q00765-2	Receptor expression-enhancing protein 5;Receptor expression-enhancing protein	REEP5	1.87244	0.111155	0.419928
O95573;F5H062;C9JC11;F5GWH2	O95573	Long-chain-fatty-acid--CoA ligase 3	ACSL3	1.86259	0.112212	0.419814
O43823;M0QYL4	O43823	A-kinase anchor protein 8	AKAP8	0.867984	0.430317	0.419437
Q9C0C2;Q9C0C2-2	Q9C0C2;Q9C0C2-2	182 kDa tankyrase-1-binding protein	TNKS1BP1	2.27398	0.060306	0.418553
J3KTL2;Q07955;Q07955-3;Q07955-2;J3KSR8;J3QQV5;J3KSW7	J3KTL2;Q07955;Q07955-3;Q07955-2;J3KSR8	Serine/arginine-rich splicing factor 1	SRSF1	1.09339	0.329523	0.417767
H0YMB3;H0YLV5;A0A087WWM4;F8WAN9;H0YNJ6;Q9P2T1-3;Q9P2T1;Q9P2T1-2;H0YN22;H0YK13;H0YMW6;H0YK71;H0YNS9;H0YLB8	H0YMB3;H0YLV5;A0A087WWM4;F8WAN9;H0YNJ6;Q9P2T1-3;Q9P2T1;Q9P2T1-2;H0YN22;H0YK13;H0YMW6;H0YK71	GMP reductase;GMP reductase 2	GMPR2	0	0.89374	0.417721
P35659;B4DFG0;P35659-2;D6R9L5;H0Y993;H0Y8X0	P35659;B4DFG0;P35659-2	Protein DEK	DEK	1.80728	0.120043	0.416723
Q9UHD8-5;Q9UHD8;Q9UHD8-2;Q9UHD8-7;Q9UHD8-3;Q9UHD8-8;Q9UHD8-9;Q9UHD8-4;K7EL40;K7EK18;K7EQD7;K7EIE4;K7ER52;K7ELJ9;K7ER14;K7EJZ2;K7EIR4;K7EN52;K7EKN4;K7ENQ5;K7EJL9;K7ENL0;K7EPY1;K7EQ08;K7EJV0;K7EJ51;K7ER34;K7ERG1	Q9UHD8-5;Q9UHD8;Q9UHD8-2;Q9UHD8-7;Q9UHD8-3;Q9UHD8-8;Q9UHD8-9;Q9UHD8-4;K7EL40;K7EK18	Septin-9	40057	1.88319	0.109167	0.414222
Q13564-2;Q13564;Q13564-3;Q13564-4;J3KRK3;J3QRA5;H3BMR3;J3QLH4;J3KTE3;H3BQW6	Q13564-2;Q13564;Q13564-3;Q13564-4	NEDD8-activating enzyme E1 regulatory subunit	NAE1	2.08283	0.0807785	0.413305
Q02790;F5H1U3;H0YFG2;F5H120	Q02790	Peptidyl-prolyl cis-trans isomerase FKBP4;Peptidyl-prolyl cis-trans isomerase FKBP4, N-terminally processed	FKBP4	2.12943	0.0757044	0.412142
P14868;P14868-2;C9J7S3;C9JLC1;H7C278;H7BZ35;C9JQM9	P14868;P14868-2	Aspartate--tRNA ligase, cytoplasmic	DARS	1.55339	0.174568	0.41193
Q96IX5	Q96IX5	Up-regulated during skeletal muscle growth protein 5	USMG5	1.49033	0.189295	0.410745
P11137-3;P11137;P11137-2;E7EV03;A8MZ31	P11137-3;P11137	Microtubule-associated protein 2	MAP2	1.89165	0.108051	0.409
Q6KCM7-4;Q6KCM7-5;Q6KCM7;Q6KCM7-2;Q6KCM7-3;Q6KCM7-6;M0QZP9;H7C4Z4;M0R1W8;M0QZJ5;M0QZT4;Q9BV35-4;Q9BV35-2;Q9BV35;Q9BV35-3	Q6KCM7-4;Q6KCM7-5;Q6KCM7;Q6KCM7-2;Q6KCM7-3;Q6KCM7-6	Calcium-binding mitochondrial carrier protein SCaMC-2	SLC25A25	1.47271	0.194745	0.408403
Q60FE5;A0A087WWY3	Q60FE5;A0A087WWY3		FLNA	0.55165	0.618594	0.407891
A0A0A0MTR7;A0A0A0MTC1;Q63HN8;Q63HN8-4;Q63HN8-5;Q63HN8-6	A0A0A0MTR7;A0A0A0MTC1;Q63HN8;Q63HN8-4	E3 ubiquitin-protein ligase RNF213	RNF213	2.36668	0.051594	0.407786
P08621;P08621-2;P08621-3;M0QYR1;P08621-4;M0QX04	P08621;P08621-2;P08621-3;M0QYR1	U1 small nuclear ribonucleoprotein 70 kDa	SNRNP70	1.78478	0.124354	0.407276
Q9NRN7;E9PNF3;E9PLW6;Q9NRN7-2	Q9NRN7;E9PNF3;E9PLW6	L-aminoadipate-semialdehyde dehydrogenase-phosphopantetheinyl transferase	AASDHPPT	1.78849	0.123567	0.407241
P20042	P20042	Eukaryotic translation initiation factor 2 subunit 2	EIF2S2	1.02759	0.353977	0.406628
Q96CW5-2;Q96CW5;A0A087WU06;Q96CW5-3;A0A0J9YX56;A0A0J9YX63	Q96CW5-2;Q96CW5	Gamma-tubulin complex component 3	TUBGCP3	0	0.970776	0.406127
Q96AQ6;Q96AQ6-2;Q96AQ6-3;Q5T173;F2Z2Z8	Q96AQ6;Q96AQ6-2;Q96AQ6-3	Pre-B-cell leukemia transcription factor-interacting protein 1	PBXIP1	2.26402	0.0613805	0.404342
H7BXI1;A0FGR8-2;A0A087WXU3;A0FGR8;A0FGR8-6;A0FGR8-4;A0FGR8-5	H7BXI1;A0FGR8-2;A0A087WXU3;A0FGR8;A0FGR8-6;A0FGR8-4	Extended synaptotagmin-2	ESYT2	1.72717	0.133696	0.403638
Q9UNW9;M0R1A0	Q9UNW9	RNA-binding protein Nova-2	NOVA2	1.83918	0.115643	0.402908
P11177-2;P11177;P11177-3;C9J634;F8WF02	P11177-2;P11177;P11177-3;C9J634	Pyruvate dehydrogenase E1 component subunit beta, mitochondrial	PDHB	1.7333	0.13265	0.39932
O95967;E9PRU1;H0YET5;H0YCR9;H0YEU0;E9PI47;H0YCB5;E9PKA3	O95967;E9PRU1	EGF-containing fibulin-like extracellular matrix protein 2	EFEMP2	0.846693	0.439944	0.398937
Q08257;Q08257-3;A6NP24;C9JH92;Q08257-2	Q08257;Q08257-3;A6NP24;C9JH92	Quinone oxidoreductase	CRYZ	1.73894	0.132244	0.398739
P31949	P31949	Protein S100-A11;Protein S100-A11, N-terminally processed	S100A11	0.286728	0.824918	0.39806
Q86VP6;Q86VP6-2;A0A0C4DGH5;H0YH27;Q86VP6-3;F5H6I6;F8WBB8	Q86VP6;Q86VP6-2;A0A0C4DGH5	Cullin-associated NEDD8-dissociated protein 1	CAND1	1.08957	0.330919	0.397671
P01861	P01861	Ig gamma-4 chain C region	IGHG4	1.11852	0.316953	0.396906
P00491;G3V5M2;G3V2H3;G3V393	P00491	Purine nucleoside phosphorylase	PNP	1.11686	0.317478	0.396665
Q6NUK1;Q6NUK1-2;J3KN42;H3BMI3	Q6NUK1;Q6NUK1-2	Calcium-binding mitochondrial carrier protein SCaMC-1	SLC25A24	2.02742	0.0871098	0.396514
Q8NBJ4-2;Q8NBJ4	Q8NBJ4-2;Q8NBJ4	Golgi membrane protein 1	GOLM1	1.99619	0.0916577	0.394872
P60228;E5RGA2;E5RHS5;H0YBR5;E5RIT4;H0YAW4;H0YBP5;E5RII3	P60228;E5RGA2;E5RHS5	Eukaryotic translation initiation factor 3 subunit E	EIF3E	1.36994	0.224938	0.393847
Q13283;E5RIZ6;E5RH42;E5RJU8;Q13283-2;E5RIF8;E5RI46;E5RH00	Q13283;E5RIZ6	Ras GTPase-activating protein-binding protein 1	G3BP1	1.11249	0.319229	0.39293
Q5T9B7;P00568;H0Y4J6;H0YID2	Q5T9B7;P00568;H0Y4J6	Adenylate kinase isoenzyme 1	AK1	2.12033	0.0766124	0.392638
Q9H1E5	Q9H1E5	Thioredoxin-related transmembrane protein 4	TMX4	0	1	0.392581
O95373;E9PLJ0;E9PLB2	O95373	Importin-7	IPO7	0.661909	0.547603	0.392149
O14791-3;O14791;O14791-2	O14791-3;O14791;O14791-2	Apolipoprotein L1	APOL1	0	0.828203	0.38811
P16401	P16401	Histone H1.5	HIST1H1B	1.75836	0.129251	0.385277
P02649;H0Y7L5;E9PEV4;E7ERP7	P02649;H0Y7L5;E9PEV4;E7ERP7	Apolipoprotein E	APOE	0.70286	0.524846	0.383166
J3KNQ4;Q9NVD7;E9PS97;Q9NVD7-2	J3KNQ4;Q9NVD7;E9PS97	Alpha-parvin	PARVA	1.49511	0.187929	0.383064
Q14151;Q14151-2	Q14151	Scaffold attachment factor B2	SAFB2	0.578997	0.603861	0.379895
P43487-2;P43487;C9JJ34;F6WQW2;C9JXG8;C9JGV6;C9JDM3;C9JIC6	P43487-2;P43487;C9JJ34;F6WQW2;C9JXG8;C9JGV6	Ran-specific GTPase-activating protein	RANBP1	0.873554	0.429282	0.379062
Q96TC7;H0YMB1;Q96TC7-2;H0YLG5;H0YNE5	Q96TC7;H0YMB1;Q96TC7-2	Regulator of microtubule dynamics protein 3	RMDN3	1.29635	0.248162	0.376508
O95786;A2A376;O95786-2	O95786;A2A376;O95786-2	Probable ATP-dependent RNA helicase DDX58	DDX58	0.885716	0.422684	0.376464
P21333-2;P21333;Q5HY54;F8WE98;H0Y5C6;H0Y5F3;H7C2E7	P21333-2;P21333;Q5HY54	Filamin-A	FLNA	1.81153	0.119555	0.37636
P18206-2;P18206;Q5JQ13;P18206-3;A0A096LPE1	P18206-2;P18206;Q5JQ13	Vinculin	VCL	1.55948	0.172687	0.375973
P09874;Q5VX84;Q5VX85	P09874	Poly [ADP-ribose] polymerase 1	PARP1	1.87381	0.110911	0.375514
H0YN26;P39687;H7BZ09;O95626;O43423	H0YN26;P39687	Acidic leucine-rich nuclear phosphoprotein 32 family member A	ANP32A	0.660567	0.548311	0.37472
Q9NXG2;H3BNW0	Q9NXG2;H3BNW0	THUMP domain-containing protein 1	THUMPD1	2.1152	0.0772727	0.373961
P48058;G3V164;P48058-2;E9PQY1;E9PJZ5;E9PR13	P48058;G3V164	Glutamate receptor 4	GRIA4	1.34971	0.230574	0.371708
O14908-2;O14908;K7EM11;K7ESN1;K7EJ33;K7EIT0	O14908-2;O14908;K7EM11;K7ESN1	PDZ domain-containing protein GIPC1	GIPC1	1.06268	0.341058	0.371514
P55263;P55263-4;P55263-2;P55263-3	P55263;P55263-4;P55263-2;P55263-3	Adenosine kinase	ADK	1.04424	0.348833	0.371449
P45954-2;P45954	P45954-2;P45954	Short/branched chain specific acyl-CoA dehydrogenase, mitochondrial	ACADSB	1.57845	0.168712	0.370541
Q9NQC3;Q9NQC3-4;Q9NQC3-6;H7C106;Q9NQC3-3	Q9NQC3;Q9NQC3-4;Q9NQC3-6	Reticulon-4	RTN4	1.05696	0.343852	0.369905
F5GXX5;P61803;F5H895;A0A0B4J239	F5GXX5;P61803	Dolichyl-diphosphooligosaccharide--protein glycosyltransferase subunit DAD1	DAD1	1.91801	0.103608	0.369547
K7ELL7;P14314-2;P14314;A0A0C4DGP4;K7EPW7;K7EKX1;K7EJ70	K7ELL7;P14314-2;P14314	Glucosidase 2 subunit beta	PRKCSH	1.94481	0.0989985	0.368203
P07858;R4GMQ5;E9PKQ7;E9PNL5;E9PHZ5;E9PLY3;E9PSG5;E9PQM1	P07858	Cathepsin B;Cathepsin B light chain;Cathepsin B heavy chain	CTSB	0.826901	0.451164	0.367784
P31040;D6RFM5;P31040-2;A0A087X1I3;P31040-3;H0Y8X1	P31040;D6RFM5;P31040-2;A0A087X1I3;P31040-3	Succinate dehydrogenase [ubiquinone] flavoprotein subunit, mitochondrial	SDHA	2.28211	0.0593357	0.367564
Q14195-2;Q14195;H0YBT4;H0YB87	Q14195-2;Q14195;H0YBT4	Dihydropyrimidinase-related protein 3	DPYSL3	0	0.993177	0.367175
Q9NRW7;A0A087WU65;Q9NRW7-2;A0A1B0GXI6;B7Z7G7	Q9NRW7;A0A087WU65;Q9NRW7-2	Vacuolar protein sorting-associated protein 45	VPS45	1.6845	0.14295	0.366754
P31146;H3BRY3;H3BTU6;H3BRJ0;H3BNA2;H3BU76;H3BSL1	P31146;H3BRY3	Coronin-1A;Coronin	CORO1A	1.26287	0.26062	0.362868
D6REB4;Q9H074-3;Q9H074-2;Q9H074;D6RJF2	D6REB4;Q9H074-3;Q9H074-2;Q9H074	Polyadenylate-binding protein-interacting protein 1	PAIP1	1.03364	0.35078	0.361723
P30038;P30038-3;P30038-2;Q5TF55	P30038;P30038-3;P30038-2	Delta-1-pyrroline-5-carboxylate dehydrogenase, mitochondrial	ALDH4A1	2.21215	0.0665704	0.358417
P51648;P51648-2;J3QRD1;I3L1M4;J3QS00;J3QKK9;J3KTD9;I3L2W1;K7EN73;J3KTG1;E9PJV0;C9JGJ2;I3L0X1;P48448;P43353-2;P43353	P51648;P51648-2;J3QRD1;I3L1M4	Fatty aldehyde dehydrogenase	ALDH3A2	1.34277	0.232243	0.357568
Q53EP0;Q53EP0-2	Q53EP0	Fibronectin type III domain-containing protein 3B	FNDC3B	2.23282	0.0643275	0.355961
O75569;O75569-3;O75569-2;G5E9Q4;F8WEG8;C9JMM3	O75569;O75569-3;O75569-2;G5E9Q4	Interferon-inducible double-stranded RNA-dependent protein kinase activator A	PRKRA	2.32471	0.054827	0.355754
J3QL05;J3KP15;Q01130-2;Q01130;Q9BRL6-2;Q9BRL6	J3QL05;J3KP15;Q01130-2;Q01130	Serine/arginine-rich splicing factor 2	SRSF2	1.10412	0.323515	0.355211
Q8TCD5;J3KRC4;J3KSY6;J3KSX6;Q8TCD5-2;J3QQX8	Q8TCD5;J3KRC4;J3KSY6;J3KSX6	5(3)-deoxyribonucleotidase, cytosolic type	NT5C	1.35844	0.228295	0.352807
O14936-3;O14936;O14936-4;O14936-6;O14936-2;Q5JS72;Q5JS74;O14936-5;Q5JS79	O14936-3;O14936;O14936-4;O14936-6;O14936-2;Q5JS72;Q5JS74;O14936-5	Peripheral plasma membrane protein CASK	CASK	1.48484	0.190746	0.35272
Q01995;H0YCU9;E9PJ32	Q01995;H0YCU9	Transgelin	TAGLN	0.674571	0.53916	0.351032
P02545;P02545-6;P02545-5;P02545-4;H0YAB0	P02545;P02545-6;P02545-5;P02545-4	Prelamin-A/C;Lamin-A/C	LMNA	1.53785	0.176831	0.350565
P19525;P19525-2;C9JZT2;F8WBH4	P19525;P19525-2	Interferon-induced, double-stranded RNA-activated protein kinase	EIF2AK2	1.00282	0.36644	0.349922
P49411;H3BNU3	P49411	Elongation factor Tu, mitochondrial	TUFM	1.7291	0.133555	0.349725
P23634-7;P23634-6;P23634-8;P23634;P23634-5;P23634-4;P23634-3;P23634-2	P23634-7;P23634-6;P23634-8;P23634;P23634-5;P23634-4;P23634-3;P23634-2	Plasma membrane calcium-transporting ATPase 4	ATP2B4	1.92493	0.102327	0.349219
P63010;P63010-2;P63010-3;A0A087X253;A0A087WU93;A0A087WZQ6;A0A087WYD1;K7ERB2;K7EN71;K7EJ01;K7EJX1;A0A087WXS3;K7EKZ5	P63010;P63010-2;P63010-3;A0A087X253;A0A087WU93;A0A087WZQ6;A0A087WYD1	AP-2 complex subunit beta	AP2B1	0.718905	0.513212	0.348567
Q16698-2;Q16698;E5RFV2;E5RJD2;E5RJG7;E5RID6;H0YAW3	Q16698-2;Q16698	2,4-dienoyl-CoA reductase, mitochondrial	DECR1	1.14012	0.307171	0.344637
Q9NV96;Q9NV96-3;Q9NV96-2	Q9NV96;Q9NV96-3;Q9NV96-2	Cell cycle control protein 50A	TMEM30A	0.819478	0.456154	0.344255
G3XAM2;E7ETH0;P05156;A0A087X0I2;D6R9Z8;CON__Q32PI4	G3XAM2;E7ETH0;P05156;A0A087X0I2	Complement factor I;Complement factor I heavy chain;Complement factor I light chain	CFI	0.298965	0.816475	0.343817
P47756-2;B1AK87;B1AK88;P47756;B1AK85	P47756-2;B1AK87;B1AK88;P47756;B1AK85	F-actin-capping protein subunit beta	CAPZB	1.89119	0.108023	0.343793
Q14247;Q14247-3;Q14247-2;H0YCD9;H0YEV2	Q14247;Q14247-3;Q14247-2	Src substrate cortactin	CTTN	0.999178	0.367789	0.343642
P61225	P61225	Ras-related protein Rap-2b	RAP2B	0.869448	0.430009	0.342743
Q06136;K7ERC8;Q06136-2;K7EQS7	Q06136;K7ERC8;Q06136-2	3-ketodihydrosphingosine reductase	KDSR	1.61125	0.160175	0.342252
O43660-2;O43660;H0YA24;H0YAA2;D6RA26	O43660-2;O43660	Pleiotropic regulator 1	PLRG1	2.07359	0.0816803	0.34224
Q9UI30;F5GX77;Q9UI30-2;F5GYQ2	Q9UI30;F5GX77;Q9UI30-2;F5GYQ2	Multifunctional methyltransferase subunit TRM112-like protein	TRMT112	2.01611	0.0883449	0.341937
Q9BTE6-3;C9J5N1;Q9BTE6;Q9BTE6-2;L7N2F4;K7N799;K7EQ85;B9A003;H7C054;E9PB15	Q9BTE6-3;C9J5N1;Q9BTE6;Q9BTE6-2	Alanyl-tRNA editing protein Aarsd1	AARSD1;PTGES3L-AARSD1	0	1	0.341483
Q3LXA3;H0YCY6;Q3LXA3-2;I3L252;E9PJG8	Q3LXA3;H0YCY6;Q3LXA3-2	Bifunctional ATP-dependent dihydroxyacetone kinase/FAD-AMP lyase (cyclizing);ATP-dependent dihydroxyacetone kinase;FAD-AMP lyase (cyclizing)	DAK;TKFC	0.940035	0.397469	0.341257
O75179;O75179-2;O75179-7;O75179-6;H0YM23;Q8IWZ3-6;E9PDP5;Q8IWZ3-4;Q8IWZ3;H0YLQ3;O75179-3;O75179-5;O75179-4;Q8IWZ3-2;H7C2F5;H3BLS9;Q8IWZ3-5;Q8IWZ3-3;D6RHC4	O75179;O75179-2;O75179-7;O75179-6;H0YM23;Q8IWZ3-6;E9PDP5;Q8IWZ3-4;Q8IWZ3;H0YLQ3;O75179-3	Ankyrin repeat domain-containing protein 17;Ankyrin repeat and KH domain-containing protein 1	ANKRD17;ANKHD1	1.87961	0.10974	0.339429
P30876;C9J2Y9;C9J4M6	P30876;C9J2Y9;C9J4M6	DNA-directed RNA polymerase II subunit RPB2;DNA-directed RNA polymerase	POLR2B	2.25321	0.0622465	0.338616
Q5T749	Q5T749	Keratinocyte proline-rich protein	KPRP	0.23872	0.860482	0.338354
P19174;P19174-2;A0A0D9SEK2;M0QX77;V9GY71;V9GYH5;V9GY63	P19174;P19174-2	1-phosphatidylinositol 4,5-bisphosphate phosphodiesterase gamma-1	PLCG1	2.21697	0.0660552	0.33815
Q02880-2;Q02880;E9PCY5;J3KTB7;H7BZ82	Q02880-2;Q02880;E9PCY5	DNA topoisomerase 2-beta;DNA topoisomerase 2	TOP2B	1.13628	0.308863	0.337552
Q13636;J3QR51	Q13636	Ras-related protein Rab-31	RAB31	1.68188	0.143359	0.336999
Q9P2J5;Q9P2J5-2;Q9P2J5-3;A0A087WXY1	Q9P2J5;Q9P2J5-2	Leucine--tRNA ligase, cytoplasmic	LARS	0.668922	0.542747	0.334022
Q8WWQ0;Q6RI45-5;Q6RI45-2;Q6RI45;Q9NSI6-3;Q9NSI6-2;Q9NSI6	Q8WWQ0	PH-interacting protein	PHIP	1.29118	0.250265	0.333454
P08579	P08579	U2 small nuclear ribonucleoprotein B	SNRPB2	1.50772	0.185146	0.332964
P36542	P36542	ATP synthase subunit gamma, mitochondrial	ATP5C1	0.890392	0.421731	0.332785
D3DQV9;P78344;H0Y3P2;P78344-2;H0YCH5;H0YD77;H0YEC5;H0YCF8;E9PKF8;H0YEN8;H0YDC0;H0YD99;H0YE44;H0YE22	D3DQV9;P78344;H0Y3P2;P78344-2;H0YCH5;H0YD77	Eukaryotic translation initiation factor 4 gamma 2	EIF4G2	1.5478	0.175565	0.332262
E7ESK6;E9PBI9;P34741;E5RJB8;E5RHU3	E7ESK6;E9PBI9;P34741;E5RJB8;E5RHU3	Syndecan;Syndecan-2	SDC2	0.529689	0.635462	0.331858
P13861;P13861-2;H7C1L0;H7C330;H7C4A9;C9J830;P31323	P13861;P13861-2	cAMP-dependent protein kinase type II-alpha regulatory subunit	PRKAR2A	1.94936	0.0988781	0.331373
Q05519-2;Q05519;Q5T760;B4DWT1;S4R3C4	Q05519-2;Q05519;Q5T760	Serine/arginine-rich splicing factor 11	SRSF11	1.04299	0.348729	0.329188
Q5JR08;P08134;E9PQH6;Q5JR07;Q5JR05;U3KQA9;U3KQV3;Q5JR06;E9PN11;E9PLA2	Q5JR08;P08134;E9PQH6;Q5JR07;Q5JR05;U3KQA9;U3KQV3	Rho-related GTP-binding protein RhoC	RHOC	1.05113	0.345717	0.328945
Q9H2M9;Q9H2M9-2;F8WDJ2;H7C4Y9	Q9H2M9	Rab3 GTPase-activating protein non-catalytic subunit	RAB3GAP2	1.89532	0.107657	0.328905
O75396;A0A087X1A9	O75396	Vesicle-trafficking protein SEC22b	SEC22B	0.977016	0.378336	0.328348
P84085;C9J1Z8	P84085;C9J1Z8	ADP-ribosylation factor 5	ARF5	0.465177	0.678891	0.327481
A8MUM1;Q53HC9;F8WDS8;C9J0U9;D3YTH5;F8WDX0;F8WB12;C9JVR6	A8MUM1;Q53HC9;F8WDS8;C9J0U9;D3YTH5	Protein TSSC1	TSSC1	0.730359	0.506957	0.327476
B4DYP1;O94760-2	B4DYP1;O94760-2	N(G),N(G)-dimethylarginine dimethylaminohydrolase 1	DDAH1	0	0.873536	0.326804
P26373;P26373-2;J3QSB4;J3KS98;H3BTH3;H3BUK8	P26373;P26373-2;J3QSB4	60S ribosomal protein L13	RPL13	1.33799	0.233657	0.32607
Q8WVC0-2;Q8WVC0	Q8WVC0-2;Q8WVC0	RNA polymerase-associated protein LEO1	LEO1	0.781582	0.47622	0.32474
H0YH87;F8WB06;F8VQP2;V9GY86;Q99700-2;Q99700-5;Q99700-4;Q99700;F8VVY6;F8VRK6;F8W0B5	H0YH87;F8WB06;F8VQP2;V9GY86;Q99700-2;Q99700-5;Q99700-4;Q99700	Ataxin-2	ATXN2	0.95036	0.391837	0.324101
Q9NWU1;C9J2G3;C9JQQ2;Q9NWU1-2;F8VNS3	Q9NWU1;C9J2G3;C9JQQ2;Q9NWU1-2	3-oxoacyl-[acyl-carrier-protein] synthase, mitochondrial	OXSM	0	1	0.324088
Q13445;K7EIN4;K7EQ63	Q13445;K7EIN4;K7EQ63	Transmembrane emp24 domain-containing protein 1	TMED1	0.567473	0.612024	0.324079
P32119;A6NIW5;P32119-2	P32119;A6NIW5	Peroxiredoxin-2	PRDX2	0.864029	0.432318	0.322212
J3KPP4;O95232;D6RDI2;D6RHH0;U3KQT3;C9JL41;O95232-2;H7C5U7;E7EN55	J3KPP4;O95232;D6RDI2	Luc7-like protein 3	LUC7L3	1.08107	0.333932	0.321312
Q7LBC6;H0Y9V5;Q7LBC6-3;Q7LBC6-2	Q7LBC6;H0Y9V5	Lysine-specific demethylase 3B	KDM3B	0	0.955585	0.321003
K7EJX0;B7Z5N5;Q15796-2;Q15796;H0YMP2;H0YL71;H3BP09;H3BVD1;P84022-3;P84022-2;P84022;O15198-2;O15198	K7EJX0;B7Z5N5;Q15796-2;Q15796;H0YMP2;H0YL71;H3BP09;H3BVD1;P84022-3;P84022-2;P84022;O15198-2;O15198	Mothers against decapentaplegic homolog;Mothers against decapentaplegic homolog 2;Mothers against decapentaplegic homolog 3;Mothers against decapentaplegic homolog 9	SMAD2;SMAD3;SMAD9	0	0.872537	0.320885
O94888;C9JAT7;F8WB69;C9JD50;H7BYF4	O94888;C9JAT7	UBX domain-containing protein 7	UBXN7	1.17568	0.295	0.320631
Q96AC1;Q96AC1-3;H0YJ34;A0A0U1RRM8;Q96AC1-2;H0YJB6;G3V281;G3V3J0;G3V5R2;G3V1L6;Q9BQL6-4;Q9BQL6-2;Q9BQL6	Q96AC1;Q96AC1-3;H0YJ34;A0A0U1RRM8;Q96AC1-2	Fermitin family homolog 2	FERMT2	1.2755	0.255883	0.320608
P48507;P48507-2	P48507;P48507-2	Glutamate--cysteine ligase regulatory subunit	GCLM	0.397605	0.72749	0.317312
O75874;C9J4N6;C9JJE5;C9JLU6	O75874	Isocitrate dehydrogenase [NADP] cytoplasmic	IDH1	1.03122	0.351866	0.317103
Q92973-2;Q92973;Q92973-3;S4R398;E7EW37	Q92973-2;Q92973;Q92973-3	Transportin-1	TNPO1	1.61571	0.159007	0.316572
Q14165;F5H1S8;F5GX14;H0YG07	Q14165;F5H1S8;F5GX14	Malectin	MLEC	2.26632	0.0610851	0.315042
Q9BZ23-3;Q9BZ23-4;Q9BZ23;V9GYZ0;V9GYH1;E5RHA5;Q9BZ23-2	Q9BZ23-3;Q9BZ23-4;Q9BZ23;V9GYZ0	Pantothenate kinase 2, mitochondrial	PANK2	2.08502	0.0805071	0.314744
P53985;Q5T8R5;P53985-2;Q5T8R3	P53985;Q5T8R5;P53985-2	Monocarboxylate transporter 1	SLC16A1	1.03197	0.351585	0.314466
Q14669-4;Q14669;Q14669-2;Q14669-3;H7C2Y1	Q14669-4;Q14669;Q14669-2;Q14669-3	E3 ubiquitin-protein ligase TRIP12	TRIP12	0.701478	0.525483	0.314274
Q5T7N2	Q5T7N2	LINE-1 type transposase domain-containing protein 1	L1TD1	0	1	0.314191
Q13200;Q13200-3;Q13200-2;H7C1H2;C9JPC0;H7C2Q3;F8WBS8	Q13200;Q13200-3;Q13200-2	26S proteasome non-ATPase regulatory subunit 2	PSMD2	1.45679	0.199035	0.314138
O75131;A0A087WYQ3;E5RHZ0;A0A087WXR6;H0YB26;A0A087WUS8;E5RFT7;Q9HCH3-2;Q96A23;O95741;Q9UBL6-2;Q96A23-2;O95741-2;Q9UBL6	O75131;A0A087WYQ3	Copine-3	CPNE3	0.852347	0.437331	0.311795
P08236-2;P08236;P08236-3;F8WBK6;F2Z3L6	P08236-2;P08236;P08236-3	Beta-glucuronidase	GUSB	1.83222	0.116272	0.311754
O60506;O60506-2;O60506-3;O60506-4;B7Z645;F6UXX1;O60506-5	O60506;O60506-2;O60506-3;O60506-4;B7Z645;F6UXX1	Heterogeneous nuclear ribonucleoprotein Q	SYNCRIP	0.873919	0.429337	0.311534
P04632;A0A0C4DGQ5;K7ELJ7;K7EIV0;A0A075B7C0;U3KQE2;K7EM73;K7EKD8;K7EMQ1	P04632;A0A0C4DGQ5;K7ELJ7;K7EIV0;A0A075B7C0;U3KQE2;K7EM73;K7EKD8	Calpain small subunit 1	CAPNS1	0.76826	0.485535	0.311359
H0YEH2;Q5T1Z4;Q5T1Z8;Q14671-2;Q14671;Q14671-3;E9PR38;Q14671-4;H0YDK8;H0YC97;H0YDC5;E9PM68;E9PL65;E9PMX1	H0YEH2;Q5T1Z4;Q5T1Z8;Q14671-2;Q14671;Q14671-3;E9PR38;Q14671-4;H0YDK8	Pumilio homolog 1	PUM1	1.21374	0.281406	0.310028
O95292;E5RK64;O95292-2	O95292	Vesicle-associated membrane protein-associated protein B/C	VAPB	1.35646	0.228725	0.309962
Q9H3N1;G3V448	Q9H3N1	Thioredoxin-related transmembrane protein 1	TMX1	1.21281	0.281712	0.309378
P30040;F8VY02;F8W1G0;P30040-2	P30040;F8VY02	Endoplasmic reticulum resident protein 29	ERP29	1.57833	0.168589	0.309335
P28066;P28066-2	P28066;P28066-2	Proteasome subunit alpha type-5	PSMA5	1.07132	0.33734	0.309173
Q96T51;Q96T51-2;H0YAC8;Q96T51-3;J3KPP6	Q96T51;Q96T51-2;H0YAC8;Q96T51-3	RUN and FYVE domain-containing protein 1	RUFY1	1.79886	0.121803	0.306908
E9PHI4;O94901-6;O94901-5;O94901-8;O94901;O94901-9;H0Y6N5;H0Y742;H7C2K3;C9K051;H7C019;C9JK55;O94901-2;O94901-7;O94901-3	E9PHI4;O94901-6;O94901-5;O94901-8;O94901;O94901-9;H0Y6N5;H0Y742;H7C2K3	SUN domain-containing protein 1	SUN1	1.54494	0.175631	0.306839
P07360;Q5SQ08	P07360;Q5SQ08	Complement component C8 gamma chain	C8G	0	0.820736	0.306756
P16278-3;P16278;E7EQ29;P16278-2;C9J539;C9J4G9	P16278-3;P16278;E7EQ29;P16278-2	Beta-galactosidase	GLB1	0.686164	0.531307	0.306678
Q5VT52-2;Q5VT52-3;Q5VT52;Q5VT52-5;Q5VT52-4	Q5VT52-2;Q5VT52-3;Q5VT52;Q5VT52-5	Regulation of nuclear pre-mRNA domain-containing protein 2	RPRD2	1.33504	0.234312	0.306268
C9JRZ6;F8WAR4;Q9NX63;F8WD73	C9JRZ6;F8WAR4;Q9NX63	MICOS complex subunit MIC19	CHCHD3	1.7984	0.121764	0.30563
B0QY89;Q9Y262;Q9Y262-2;B0QY90;C9JHP4;H7C3A0;H0Y7E6	B0QY89;Q9Y262;Q9Y262-2;B0QY90	Eukaryotic translation initiation factor 3 subunit L	EIF3L	1.17293	0.295387	0.30534
Q4TT34;O00746;A0A087WVT9;F2Z2X0;O00746-2;H0Y6J0;A2IDC9	Q4TT34;O00746;A0A087WVT9;F2Z2X0;O00746-2;H0Y6J0	Nucleoside diphosphate kinase;Nucleoside diphosphate kinase, mitochondrial	NME4	1.64156	0.151394	0.305252
P10412	P10412	Histone H1.4	HIST1H1E	1.44616	0.203084	0.30434
Q9H3S7	Q9H3S7	Tyrosine-protein phosphatase non-receptor type 23	PTPN23	1.53818	0.1771	0.303245
P23919;P23919-2;G5E9E9;H7BZ20;H7C3A4;H7C312	P23919;P23919-2;G5E9E9;H7BZ20	Thymidylate kinase	DTYMK	0.978331	0.378329	0.303044
Q9NT99;M0R2G0	Q9NT99;M0R2G0	Leucine-rich repeat-containing protein 4B	LRRC4B	0.687113	0.531335	0.301452
P62258;P62258-2;B4DJF2;I3L3T1;K7EIT4;K7EM20;I3L0W5	P62258;P62258-2	14-3-3 protein epsilon	YWHAE	0.885746	0.42297	0.300058
Q9P0I2;Q9P0I2-2;S4R3U9	Q9P0I2;Q9P0I2-2;S4R3U9	ER membrane protein complex subunit 3	EMC3	0.497408	0.658265	0.299767
Q9Y3Z3;Q9Y3Z3-3;Q9Y3Z3-2;Q9Y3Z3-4	Q9Y3Z3;Q9Y3Z3-3;Q9Y3Z3-2;Q9Y3Z3-4	Deoxynucleoside triphosphate triphosphohydrolase SAMHD1	SAMHD1	1.85568	0.113683	0.299645
O95433;O95433-2;H0YJG7;G3V438;G3V3W9;H0YJ63;H0YJU2	O95433;O95433-2;H0YJG7	Activator of 90 kDa heat shock protein ATPase homolog 1	AHSA1	0.690194	0.530375	0.298492
O00231;O00231-2;J3QRY4;J3QS13;J3KSW3	O00231;O00231-2	26S proteasome non-ATPase regulatory subunit 11	PSMD11	0.767817	0.485554	0.297242
O60264	O60264	SWI/SNF-related matrix-associated actin-dependent regulator of chromatin subfamily A member 5	SMARCA5	1.65006	0.14964	0.296231
F5GXJ9;Q13740-2;Q13740;H7C543;Q13740-4;Q13740-3	F5GXJ9;Q13740-2;Q13740;H7C543	CD166 antigen	ALCAM	0.449425	0.689007	0.293786
P33176;O60282;A0A0G2JMZ6;O60282-2;C9JWB9	P33176	Kinesin-1 heavy chain	KIF5B	1.16113	0.300422	0.293635
P08754	P08754	Guanine nucleotide-binding protein G(k) subunit alpha	GNAI3	0.838419	0.445101	0.293371
P31689;P31689-2	P31689;P31689-2	DnaJ homolog subfamily A member 1	DNAJA1	1.21194	0.28196	0.29325
F5GWX5;A0A0C4DGG9;Q14839;Q14839-2;Q8TDI0;K7EMY3;F2Z2R5;I3L229;H7C3H7;F5H6N4;H7C0J3;F6T542	F5GWX5;A0A0C4DGG9;Q14839;Q14839-2	Chromodomain-helicase-DNA-binding protein 4	CHD4	1.34499	0.231931	0.293195
J3KNF8;D6RFH4;H3BUX2;O43169;J3QR91	J3KNF8;D6RFH4;H3BUX2;O43169	Cytochrome b5 type B	CYB5B	0.24467	0.855018	0.292947
Q53RD9-4;Q53RD9-2;Q53RD9;Q53RD9-3;B8ZZC1;Q8IY13;H7BZ65	Q53RD9-4;Q53RD9-2;Q53RD9;Q53RD9-3;B8ZZC1	Fibulin-7	FBLN7	0.352723	0.764622	0.292921
P31946-2	P31946-2	14-3-3 protein beta/alpha;14-3-3 protein beta/alpha, N-terminally processed	YWHAB	0.854276	0.436734	0.292029
Q13162;H7C3T4;A6NG45;A6NJJ0	Q13162;H7C3T4	Peroxiredoxin-4	PRDX4	0.737644	0.503568	0.291931
Q9NZB2;Q9NZB2-6;Q9NZB2-4;A0A0C4DG79;Q9NZB2-5;Q9NZB2-2;A0A0C4DH52;Q5T035	Q9NZB2;Q9NZB2-6;Q9NZB2-4;A0A0C4DG79	Constitutive coactivator of PPAR-gamma-like protein 1	FAM120A	1.27366	0.256635	0.291068
P53007;B4DP62	P53007;B4DP62	Tricarboxylate transport protein, mitochondrial	SLC25A1	0.709474	0.519397	0.290489
R4GMM8;F8W703;Q9HCK4-2;Q9HCK4;Q9HCK4-3;A0A087WWM5;F8WBR3;H7C4V8	R4GMM8;F8W703;Q9HCK4-2;Q9HCK4;Q9HCK4-3;A0A087WWM5;F8WBR3	Roundabout homolog 2	ROBO2	0.460026	0.680653	0.288244
P30043;M0R192;M0QZL1	P30043;M0R192;M0QZL1	Flavin reductase (NADPH)	BLVRB	0.789761	0.471943	0.288037
E9PIE4	E9PIE4		MTCH2	0.75015	0.497615	0.287868
A0A0A0MSV6;D6R934;P02746	A0A0A0MSV6;D6R934;P02746	Complement C1q subcomponent subunit B	C1QB	0.867976	0.430036	0.285669
Q9H0S4-2;Q9H0S4	Q9H0S4-2;Q9H0S4	Probable ATP-dependent RNA helicase DDX47	DDX47	0.8301	0.44953	0.284983
C9J0I9;Q86WB0;Q86WB0-2;F8WAU5;Q86WB0-3	C9J0I9;Q86WB0;Q86WB0-2	Nuclear-interacting partner of ALK	ZC3HC1	0.508553	0.649205	0.284925
P50990;P50990-2;P50990-3;H7C4C8;H7C2U0	P50990;P50990-2;P50990-3	T-complex protein 1 subunit theta	CCT8	1.14957	0.304305	0.2848
P46977;P46977-2;A0A0C4DH80;E9PN73;E9PI32	P46977;P46977-2	Dolichyl-diphosphooligosaccharide--protein glycosyltransferase subunit STT3A	STT3A	1.05353	0.345325	0.284304
P62979;P0CG48;F5H265;Q96C32;Q5PY61;J3QKN0;F5GXK7;F5H747;F5H388;B4DV12;F5H2Z3;F5GYU3;F5H6Q2;J3QTR3;J3QS39;P62987;P0CG47;M0R1V7;F5GZ39;M0R2S1;M0R1M6;J3QSA3	P62979;P0CG48;F5H265;Q96C32;Q5PY61;J3QKN0;F5GXK7;F5H747;F5H388;B4DV12;F5H2Z3;F5GYU3;F5H6Q2;J3QTR3;J3QS39;P62987;P0CG47;M0R1V7	Ubiquitin-40S ribosomal protein S27a;Ubiquitin;40S ribosomal protein S27a;Polyubiquitin-C;Ubiquitin;Ubiquitin-60S ribosomal protein L40;Ubiquitin;60S ribosomal protein L40;Polyubiquitin-B;Ubiquitin	RPS27A;UBC;UBB;UBA52	1.389	0.218914	0.284268
P63279;H3BPC4;H3BQQ9;B0QYN7	P63279;H3BPC4;H3BQQ9;B0QYN7	SUMO-conjugating enzyme UBC9	UBE2I	0.921517	0.4072	0.284108
H0Y8R1;F5H5I6;H0YAK1;Q12849;Q12849-5;H0YAM1	H0Y8R1;F5H5I6;H0YAK1;Q12849;Q12849-5	G-rich sequence factor 1	GRSF1	1.42818	0.207493	0.283425
M0R2Z9;Q8IX01-4;Q8IX01-3;Q8IX01;M0R3F6;M0R065;M0R216	M0R2Z9;Q8IX01-4;Q8IX01-3;Q8IX01;M0R3F6	SURP and G-patch domain-containing protein 2	SUGP2	1.11616	0.317619	0.283216
G8JLG2;Q2L6G8;Q15517	G8JLG2;Q2L6G8;Q15517	Corneodesmosin	CDSN	0.287889	0.823564	0.281349
P52948-6;P52948-5;P52948;H7C3P6;P52948-4;P52948-3;H0YCT1;H0YEN4;H0YCR0;H0YDF4	P52948-6;P52948-5;P52948;H7C3P6	Nuclear pore complex protein Nup98-Nup96;Nuclear pore complex protein Nup98;Nuclear pore complex protein Nup96	NUP98	1.53247	0.178338	0.280427
Q13557-11;D6R938;Q13557-12;Q13557-8;E9PF82;Q13557-10;Q13557;Q13557-6;E9PBG7;Q13557-4;Q13557-9;Q13557-5;Q13557-3;H0Y9J2;H0Y9C2;Q13554-2;Q13554;Q13554-5;Q13554-8;Q13554-6;Q13554-3;Q13554-4;Q13554-7;Q8WU40;H7BXS4;H0Y6G2;E7ETC9;H7BZC6;E7EQE4;E9PBE8	Q13557-11;D6R938;Q13557-12;Q13557-8;E9PF82;Q13557-10;Q13557;Q13557-6;E9PBG7;Q13557-4;Q13557-9;Q13557-5;Q13557-3;H0Y9J2	Calcium/calmodulin-dependent protein kinase type II subunit delta	CAMK2D	1.28714	0.251812	0.280205
Q9Y3B3;A0A0A6YYA0;Q86XR7-2;Q9Y3B3-2;G3V2Y2	Q9Y3B3;A0A0A6YYA0;Q86XR7-2;Q9Y3B3-2	Transmembrane emp24 domain-containing protein 7	TMED7;TMED7-TICAM2	0.90573	0.41538	0.27905
A0A0B4J2H0;P01742	A0A0B4J2H0;P01742	Ig heavy chain V-I region EU	IGHV1-69-2	0.445881	0.691515	0.278573
O43172-2;O43172	O43172-2;O43172	U4/U6 small nuclear ribonucleoprotein Prp4	PRPF4	0.900994	0.418649	0.27804
Q9NUJ1;Q9NUJ1-2;Q9NUJ1-3	Q9NUJ1;Q9NUJ1-2	Mycophenolic acid acyl-glucuronide esterase, mitochondrial	ABHD10	0.694058	0.528338	0.2776
P29622	P29622	Kallistatin	SERPINA4	0	0.85708	0.277401
O00303;H0YDT6;E9PQV8;A0A0D9SEZ9	O00303	Eukaryotic translation initiation factor 3 subunit F	EIF3F	0.829078	0.450031	0.276419
P45880;A0A0A0MR02;P45880-2;P45880-1;Q5JSD2;Q5JSD1;A2A3S1	P45880;A0A0A0MR02;P45880-2;P45880-1;Q5JSD2;Q5JSD1	Voltage-dependent anion-selective channel protein 2	VDAC2	0.826936	0.451466	0.275742
Q9NUQ7;D6RGX2;D6RB53;D6RA67;H0Y9B0;D6R9J7	Q9NUQ7;D6RGX2;D6RB53;D6RA67	Ufm1-specific protease 2	UFSP2	2.03211	0.0865627	0.275698
O94925-3;O94925;H7BZD1;B8ZZC5;B8ZZA8;O94925-2	O94925-3;O94925	Glutaminase kidney isoform, mitochondrial	GLS	0.736274	0.504137	0.27461
Q9Y5B9;G3V5A4;G3V401;G3V2X0	Q9Y5B9	FACT complex subunit SPT16	SUPT16H	0.959798	0.387971	0.273947
Q9NZ08;Q9NZ08-2;H0Y9X5;D6RAL9	Q9NZ08;Q9NZ08-2	Endoplasmic reticulum aminopeptidase 1	ERAP1	0.897271	0.419963	0.273684
Q5T4U5;P11310;P11310-2;B7Z9I1;E9PJM9;E9PRX4;H0YDT5	Q5T4U5;P11310;P11310-2;B7Z9I1	Medium-chain specific acyl-CoA dehydrogenase, mitochondrial	ACADM	1.25486	0.26448	0.272762
Q7L099;Q7L099-2;Q7L099-4;Q7L099-3;D6RCQ1;H0Y8G6;H0Y8I0;D6REM9	Q7L099;Q7L099-2;Q7L099-4;Q7L099-3;D6RCQ1	Protein RUFY3	RUFY3	0.890499	0.421988	0.271113
O15118;K7EQ23;O15118-2	O15118;K7EQ23;O15118-2	Niemann-Pick C1 protein	NPC1	1.40212	0.214136	0.270664
H3BPE1;H3BQK9;Q9UPN3-5;E9PNZ4;H0Y314;H0Y4F5;H0YD69	H3BPE1;H3BQK9;Q9UPN3-5	Microtubule-actin cross-linking factor 1, isoforms 1/2/3/5	MACF1	0.851316	0.437584	0.270618
P27348;E9PG15	P27348;E9PG15	14-3-3 protein theta	YWHAQ	1.04554	0.348347	0.270347
A0A087X0I6;B4DIB3;Q9P0L2;Q9P0L2-3;J3KNR0;P27448-6;A0A0A0MT23;A0A0A0MSZ1;P27448-3;A0A0A0MQR8;P27448-4;P27448-2;P27448;P27448-7;P27448-8;Q9P0L2-2;A0A0A0MST9;E7ETY4;Q7KZI7-6;H0YKJ3;Q96L34;E9PC69;Q7KZI7-16;Q7KZI7-10;Q7KZI7-9;Q7KZI7-11;Q7KZI7-8;Q7KZI7;Q7KZI7-3;Q96L34-2;Q7KZI7-12;Q7KZI7-14;Q7KZI7-4;Q7KZI7-5;Q7KZI7-15;Q7KZI7-2;Q7KZI7-7;Q7KZI7-13;K7EK17;H0YNV4;H0YIY6;K7EKG8;Q6IPE9;A2SY06;F5H6N2;F5H4F6;H0…	A0A087X0I6;B4DIB3;Q9P0L2;Q9P0L2-3;J3KNR0;P27448-6;A0A0A0MT23;A0A0A0MSZ1;P27448-3;A0A0A0MQR8;P27448-4;P27448-2;P27448;P27448-7;P27448-8;Q9P0L2-2;A0A0A0MST9	Serine/threonine-protein kinase MARK1;MAP/microtubule affinity-regulating kinase 3	MARK1;MARK3	0.59775	0.592035	0.269661
P00403	P00403	Cytochrome c oxidase subunit 2	MT-CO2	0.668584	0.542727	0.269563
Q9NPQ8-4;Q9NPQ8;Q9NPQ8-3;Q9NPQ8-2;H0YEN0;H0YE35;E9PI04;E9PSI0;E9PLE5;H0YC88;B7WPL0;Q9NVN3-4;Q9NVN3-3;Q9NVN3;Q9NVN3-1	Q9NPQ8-4;Q9NPQ8;Q9NPQ8-3;Q9NPQ8-2;H0YEN0	Synembryn-A	RIC8A	1.82418	0.117236	0.267619
Q8WUD1;Q5HYI5;Q8WUD1-2	Q8WUD1;Q5HYI5;Q8WUD1-2	Ras-related protein Rab-2B	RAB2B;DKFZp313C1541	0.169704	0.918142	0.267545
O75390;B4DJV2;A0A0C4DGI3;F8VPA1;H0YH82;F8VPF9;F8W1S4;F8W4S1;F8VRP1;F8VX68;F8VRI6;F8VZK9;F8VX07;H0YIC4;F8VTT8;F8VR34;F8W642;F8VWQ5;F8VU34;F8W0J2	O75390;B4DJV2;A0A0C4DGI3	Citrate synthase, mitochondrial;Citrate synthase	CS	1.21502	0.281042	0.267243
Q9BXP5-2;Q9BXP5;Q9BXP5-5;Q9BXP5-4;Q9BXP5-3;H7C3A1;H7C1K0;H7C0U8;A0A0A0MSP6	Q9BXP5-2;Q9BXP5;Q9BXP5-5;Q9BXP5-4;Q9BXP5-3;H7C3A1	Serrate RNA effector molecule homolog	SRRT	1.38835	0.218941	0.267047
P09651;F8W6I7;P09651-3;F8VZ49;Q32P51;F8VTQ5;F8W646;F8VYN5	P09651;F8W6I7;P09651-3;F8VZ49;Q32P51;F8VTQ5	Heterogeneous nuclear ribonucleoprotein A1;Heterogeneous nuclear ribonucleoprotein A1, N-terminally processed;Heterogeneous nuclear ribonucleoprotein A1-like 2	HNRNPA1;HNRNPA1L2	0.576295	0.604765	0.266924
P28074;P28074-3;H0YJM8;P28074-2	P28074;P28074-3	Proteasome subunit beta type-5	PSMB5	0.627805	0.572382	0.266726
O95757;E9PDE8;D6RJ96	O95757;E9PDE8;D6RJ96	Heat shock 70 kDa protein 4L	HSPA4L	0.90218	0.418031	0.265093
Q5SZE1;Q96G23;Q5SZE2;Q5SZE3;H0YKH6;Q5SZE4;H0YNU7;H0YLQ6	Q5SZE1;Q96G23;Q5SZE2;Q5SZE3;H0YKH6;Q5SZE4;H0YNU7	Ceramide synthase 2	CERS2	0.961594	0.387015	0.263894
H7C1U8;Q9BUR5-2;Q9BUR5;A0A0J9YWW6;G3V1B6;A0A0J9YXS4	H7C1U8;Q9BUR5-2;Q9BUR5;A0A0J9YWW6;G3V1B6	Apolipoprotein O	APOO	1.04347	0.348992	0.262587
Q99567;J3KMX1;I3L245	Q99567;J3KMX1;I3L245	Nuclear pore complex protein Nup88	NUP88	1.52933	0.178833	0.262483
P67809;H0Y449;C9J5V9;Q9Y2T7	P67809;H0Y449	Nuclease-sensitive element-binding protein 1	YBX1	0.884418	0.422821	0.262212
Q9Y4W6;K7EP56	Q9Y4W6	AFG3-like protein 2	AFG3L2	1.78322	0.124585	0.2622
Q00653-4;Q00653;M0R119;Q00653-3	Q00653-4;Q00653	Nuclear factor NF-kappa-B p100 subunit;Nuclear factor NF-kappa-B p52 subunit	NFKB2	1.03639	0.350595	0.261531
Q8N442	Q8N442	Translation factor GUF1, mitochondrial	GUF1	0	0.961601	0.260834
O76031	O76031	ATP-dependent Clp protease ATP-binding subunit clpX-like, mitochondrial	CLPX	0.990317	0.371114	0.259813
E9PNR2;Q13671-2;Q13671	E9PNR2;Q13671-2;Q13671	Ras and Rab interactor 1	RIN1	0.983612	0.375579	0.258231
Q96A65;Q96A65-2	Q96A65	Exocyst complex component 4	EXOC4	1.69516	0.140985	0.257864
Q13057;Q13057-2;K7EN91;K7EP09;K7EPT0;K7EQ60;K7ESK6;K7ES73	Q13057;Q13057-2	Bifunctional coenzyme A synthase;Phosphopantetheine adenylyltransferase;Dephospho-CoA kinase	COASY	1.06589	0.33952	0.257681
Q6PI48	Q6PI48	Aspartate--tRNA ligase, mitochondrial	DARS2	0.3873	0.735707	0.256755
P55036;Q5VWC4;P55036-2;A6PVX3;H0Y3Y9;A2A3N6;H0Y561	P55036;Q5VWC4;P55036-2;A6PVX3	26S proteasome non-ATPase regulatory subunit 4	PSMD4	0.836088	0.446007	0.256561
P30086	P30086	Phosphatidylethanolamine-binding protein 1;Hippocampal cholinergic neurostimulating peptide	PEBP1	0.556744	0.614681	0.255606
A0A0G2JNZ5;A0A0G2JLB3;P04062-4;P04062-2;P04062;A0A0G2JNZ0;P04062-5;P04062-3	A0A0G2JNZ5;A0A0G2JLB3;P04062-4;P04062-2;P04062;A0A0G2JNZ0;P04062-5	Glucosylceramidase	GBA	0.65796	0.54918	0.254137
Q13619;A0A0A0MR50;Q13619-2;A0A087WWN2	Q13619;A0A0A0MR50;Q13619-2	Cullin-4A	CUL4A	1.35463	0.229342	0.253414
F8VYE8;P36873;P36873-2;F8W0W8;F8VR82;A0A087WYY5;H0Y3Y6;F5H1L6;F5H037;F8WE71;F8W0V8;F8W1A0	F8VYE8;P36873;P36873-2;F8W0W8;F8VR82;A0A087WYY5	Serine/threonine-protein phosphatase;Serine/threonine-protein phosphatase PP1-gamma catalytic subunit	PPP1CC	0.566409	0.612611	0.253002
H0YBA1;A6NNN6;E7ETA6;Q15154-2;Q15154	H0YBA1;A6NNN6;E7ETA6;Q15154-2;Q15154	Pericentriolar material 1 protein	PCM1	0.587378	0.598733	0.252616
Q15365	Q15365	Poly(rC)-binding protein 1	PCBP1	1.43169	0.206925	0.251988
Q9UNF0-2;Q9UNF0;A0A0U1RR22;B0QYG7;B0QYG8;H0Y923	Q9UNF0-2;Q9UNF0;A0A0U1RR22	Protein kinase C and casein kinase substrate in neurons protein 2	PACSIN2	0.90596	0.415504	0.251823
Q9UL26	Q9UL26	Ras-related protein Rab-22A	RAB22A	0	1	0.251805
O00186	O00186	Syntaxin-binding protein 3	STXBP3	1.49603	0.187912	0.251458
P01111;G3V4K2;G3V5T7	P01111	GTPase NRas	NRAS	1.76362	0.128845	0.251367
Q02952-3;Q02952-2;Q02952	Q02952-3;Q02952-2;Q02952	A-kinase anchor protein 12	AKAP12	0.696932	0.527309	0.249333
Q9NVE7;A0A0G2JR38;E9PHT6;H0YA26;H0Y9E4;H0YA31;A0A0G2JQS7;D6RJF3	Q9NVE7;A0A0G2JR38;E9PHT6;H0YA26	Pantothenate kinase 4	PANK4	1.54206	0.176291	0.248232
P02787;H7C5E8;C9JVG0;F8WCI6;C9JB55;F8WEK9;F8WC57	P02787	Serotransferrin	TF	0.602762	0.590593	0.248102
Q70UQ0-4;Q70UQ0-3	Q70UQ0-4	Inhibitor of nuclear factor kappa-B kinase-interacting protein	IKBIP	0.696911	0.526971	0.247949
Q92769-3;Q92769;Q5TEE2;E5RK19;E5RFI6;E5RJ04;E5RGV4;E5RHE7;E5RH52;E5RG37;E5RFP9;H3BM24;E7ESJ6;O15379;O15379-2	Q92769-3;Q92769	Histone deacetylase 2	HDAC2	1.34885	0.230714	0.246864
P27144;D3DQ64	P27144;D3DQ64	Adenylate kinase 4, mitochondrial	AK4	0	0.850017	0.246598
Q9BWF3;E9PB51;Q9BWF3-4;E9PLB0;E9PM61;D6R9K7;U3KQD5;J3QRR5;Q9BWF3-3;Q9BWF3-2	Q9BWF3;E9PB51;Q9BWF3-4;E9PLB0;E9PM61;D6R9K7;U3KQD5;J3QRR5;Q9BWF3-3;Q9BWF3-2	RNA-binding protein 4	RBM4;RBM4B	1.23365	0.272919	0.245917
Q8NEU8;Q8NEU8-3;Q8NEU8-2;F8VXB0;F8VWV2;H0YH86	Q8NEU8;Q8NEU8-3;Q8NEU8-2;F8VXB0	DCC-interacting protein 13-beta	APPL2	0	0.978767	0.24588
Q9UMX0-2;Q9UMX0;Q9UMX0-3;Q9UMX0-4	Q9UMX0-2;Q9UMX0;Q9UMX0-3	Ubiquilin-1	UBQLN1	1.55055	0.175494	0.245064
Q12906-7;Q12906;Q12906-6;Q12906-4;Q12906-3;Q12906-2;Q12906-5;K7EKJ9;K7EQR9;K7EKY0;K7ER69;K7EJ09;K7EPG3;K7ELV3;K7EM82;K7ERM6;K7ENK6	Q12906-7;Q12906;Q12906-6;Q12906-4;Q12906-3;Q12906-2;Q12906-5	Interleukin enhancer-binding factor 3	ILF3	0.835196	0.446454	0.244923
O15042-2;O15042;E7ET15;O15042-3;H0Y8D9;H7C4V2;E7EW00;U3KPT1;C9JDJ7;C9J5L1	O15042-2;O15042;E7ET15;O15042-3	U2 snRNP-associated SURP motif-containing protein	U2SURP	1.2185	0.279657	0.244817
P49189;P49189-2	P49189;P49189-2	4-trimethylaminobutyraldehyde dehydrogenase	ALDH9A1	0.59294	0.594968	0.243556
Q96AE4;E9PEB5;Q96AE4-2;C9JSZ1	Q96AE4;E9PEB5;Q96AE4-2	Far upstream element-binding protein 1	FUBP1	0.819988	0.456076	0.241997
O14880;Q5VV89;Q5VV87	O14880;Q5VV89;Q5VV87	Microsomal glutathione S-transferase 3	MGST3	0.322182	0.79295	0.241808
Q15427;Q5SZ64	Q15427;Q5SZ64	Splicing factor 3B subunit 4	SF3B4	0.467877	0.676492	0.240543
Q9UBF2;Q9UBF2-2	Q9UBF2;Q9UBF2-2	Coatomer subunit gamma-2	COPG2	1.01354	0.360677	0.240045
P50502;Q3KNR6;H7C3I1;Q8NFI4;F6VDH7;Q8IZP2;F8WAQ7	P50502;Q3KNR6;H7C3I1;Q8NFI4;F6VDH7;Q8IZP2	Hsc70-interacting protein;Putative protein FAM10A5;Putative protein FAM10A4	ST13;ST13P5;ST13P4	0.582354	0.601408	0.239637
O43242;O43242-2;H0YGV8	O43242;O43242-2	26S proteasome non-ATPase regulatory subunit 3	PSMD3	0.803669	0.464121	0.238881
O75475;O75475-3;O75475-2	O75475;O75475-3;O75475-2	PC4 and SFRS1-interacting protein	PSIP1	1.01979	0.357692	0.237065
P62310	P62310	U6 snRNA-associated Sm-like protein LSm3	LSM3	0.686644	0.531504	0.236685
Q9UHB6;F8VQE1;Q9UHB6-2;F8VS07;Q9UHB6-3;F8VRN8;F8VVQ7;F8VTU2	Q9UHB6;F8VQE1;Q9UHB6-2;F8VS07;Q9UHB6-3	LIM domain and actin-binding protein 1	LIMA1	0.628666	0.572189	0.236641
P28838-2;P28838;H0Y9Q1;H0Y983	P28838-2;P28838	Cytosol aminopeptidase	LAP3	0.721783	0.511293	0.236324
P07384;E9PL37;E9PRM1;E9PLX0;E9PJJ3;E9PLC9;E9PMC6;E9PJA6;E9PSA6;E9PQB3;E9PIA9	P07384	Calpain-1 catalytic subunit	CAPN1	1.08979	0.331362	0.236064
O76094;O76094-2;R4GNC1;D6RDY6	O76094;O76094-2	Signal recognition particle subunit SRP72	SRP72	0.788961	0.472366	0.235335
P02763	P02763	Alpha-1-acid glycoprotein 1	ORM1	0.328554	0.785695	0.234701
Q9P2R7-2;Q9P2R7;Q5T9Q5;A0A0U1RQF8;A0A0U1RQL1;A0A0U1RQU7;Q5T9Q8	Q9P2R7-2;Q9P2R7;Q5T9Q5;A0A0U1RQF8	Succinyl-CoA ligase [ADP-forming] subunit beta, mitochondrial	SUCLA2	1.83043	0.11632	0.234164
P21281;H0YC04;H0YC45;E5RGH6;H0YAT8;C9J5E3;C9JNS9	P21281	V-type proton ATPase subunit B, brain isoform	ATP6V1B2	0.980245	0.377589	0.234147
B4DY08;G3V4W0;B2R5W2;P07910-2;G3V4C1;P07910-4;G3V2D6;P07910-3;G3V251;G3V5X6;G3V3K6;A0A0G2JNQ3;B2RXH8;O60812;B4DSU6;G3V5V7;B7ZW38;P0DMR1;A0A0G2JPF8;G3V4M8;G3V2H6;B3KT61;E5RG71;Q86SE5;Q86SE5-3	B4DY08;G3V4W0;B2R5W2;P07910-2;G3V4C1;P07910-4;G3V2D6;P07910-3;G3V251;G3V5X6;G3V3K6	Heterogeneous nuclear ribonucleoproteins C1/C2	HNRNPC	0.612832	0.584533	0.23325
Q15149-8;Q15149-7;Q15149-9;Q15149-5;Q15149-4;Q15149-6;Q15149-3;Q15149-2;Q15149;E9PMV1;H0YDN1;E9PKG0;E9PQ28;E9PIA2	Q15149-8;Q15149-7;Q15149-9;Q15149-5;Q15149-4;Q15149-6;Q15149-3;Q15149-2;Q15149	Plectin	PLEC	0.990642	0.371209	0.232656
Q8NBF2;Q8NBF2-2	Q8NBF2;Q8NBF2-2	NHL repeat-containing protein 2	NHLRC2	1.06736	0.338877	0.232508
Q92896;Q92896-3;Q92896-2;H3BM42;H3BQT1;H3BQU9;H3BRD8	Q92896;Q92896-3;Q92896-2;H3BM42	Golgi apparatus protein 1	GLG1	0.694111	0.528631	0.232195
P55265-5;P55265;P55265-4;H0YCK3;P55265-3;P55265-2	P55265-5;P55265;P55265-4;H0YCK3;P55265-3;P55265-2	Double-stranded RNA-specific adenosine deaminase	ADAR	0.884666	0.422893	0.231595
A0A0C4DFV9;Q01105-3;Q01105-4;Q01105-2;Q01105;A0A087X027;P0DME0	A0A0C4DFV9;Q01105-3;Q01105-4;Q01105-2;Q01105;A0A087X027;P0DME0	Protein SET;Protein SETSIP	SET;SETSIP	0.698539	0.526413	0.231538
F6PQP6;E9PBC1;I3L2B2;O95208-2;O95208;O95208-3;I3L356;I3L2H1;O95208-5;J3KSF8;J3KTF6;J3KSA6;J3KSC7;J3QLN2	F6PQP6;E9PBC1;I3L2B2;O95208-2;O95208;O95208-3	Epsin-2	EPN2	0.621193	0.576734	0.231502
P05023-3;P05023-4;P05023;P05023-2;M0R116;A0A0A0MT26;P13637;P13637-2;P13637-3;Q5TC05;Q5TC01;Q5TC02	P05023-3;P05023-4;P05023;P05023-2	Sodium/potassium-transporting ATPase subunit alpha-1	ATP1A1	0.92938	0.403639	0.229684
O43813;E9PHS0;F8WDS9	O43813;E9PHS0	LanC-like protein 1	LANCL1	0	0.945881	0.228928
P11233;H7C3P7;C9JPE8	P11233;H7C3P7;C9JPE8	Ras-related protein Ral-A	RALA	0.627627	0.572196	0.228789
G5E9Q6;P35080-2;C9J0J7;C9JQ45	G5E9Q6;P35080-2;C9J0J7;C9JQ45	Profilin;Profilin-2	PFN2	0.596694	0.592132	0.227435
P0DN76;Q01081;Q01081-2;Q8WU68-3;Q8WU68;A0A1B0GW87;M0QYK5;M0R2N4;Q01081-3;Q01081-4;Q8WU68-2;K7EJH3;K7EJM7	P0DN76;Q01081;Q01081-2;Q8WU68-3;Q8WU68	Splicing factor U2AF 35 kDa subunit;Splicing factor U2AF 26 kDa subunit	U2AF1;U2AF1L4	0.542776	0.626193	0.227314
P12955;P12955-3;P12955-2;V9GYE4;K7ES25	P12955;P12955-3;P12955-2	Xaa-Pro dipeptidase	PEPD	0.349963	0.767056	0.227177
O43684-2;O43684;J3QT28;J3QSX4	O43684-2;O43684;J3QT28;J3QSX4	Mitotic checkpoint protein BUB3	BUB3	0.722751	0.51069	0.226941
P20700;E9PBF6;A0A0D9SFE5;A0A0D9SFY5	P20700;E9PBF6;A0A0D9SFE5	Lamin-B1	LMNB1	0.834304	0.446573	0.226142
O75964;E9PN17	O75964;E9PN17	ATP synthase subunit g, mitochondrial	ATP5L	0.589387	0.597207	0.225825
Q9NUQ2;E5RH21;H0YC22	Q9NUQ2	1-acyl-sn-glycerol-3-phosphate acyltransferase epsilon	AGPAT5	0.896855	0.419966	0.223758
Q6IN85-2;Q6IN85;G3V5Z3;H0YIY8;Q6IN85-5;Q6IN85-4;G3V5A2;H0YJN6	Q6IN85-2;Q6IN85;G3V5Z3;H0YIY8;Q6IN85-5;Q6IN85-4	Serine/threonine-protein phosphatase 4 regulatory subunit 3A	SMEK1	1.15933	0.300662	0.223747
Q9UMX5	Q9UMX5	Neudesin	NENF	0.217202	0.879101	0.223606
P48426-2	P48426-2	Phosphatidylinositol 5-phosphate 4-kinase type-2 alpha	PIP4K2A	0.917639	0.409058	0.223588
P51153;A0A087WWB9	P51153	Ras-related protein Rab-13	RAB13	0.709662	0.519585	0.222524
Q9P035;H3BS72;H3BPZ1;Q9P035-2;H3BRL8;H3BMZ1	Q9P035;H3BS72;H3BPZ1;Q9P035-2	Very-long-chain (3R)-3-hydroxyacyl-CoA dehydratase 3	HACD3	0.583126	0.601294	0.222465
A0A0C4DH31;P23083	A0A0C4DH31		IGHV1-18	0.163522	0.922603	0.221951
B4DDF4;B4DUT8;Q99439;A0A087X271;Q99439-2;K7ES69;A0A087X1X5;H3BVI6;H3BQH0;A0A087WV51;U3KPS3	B4DDF4;B4DUT8;Q99439;A0A087X271;Q99439-2;K7ES69;A0A087X1X5;H3BVI6	Calponin;Calponin-2	CNN2	0.663277	0.546627	0.221918
P58546;C9JL85	P58546;C9JL85	Myotrophin	MTPN	0.729277	0.506984	0.221488
P27695;G3V3M6;G3V5Q1;G3V3C7;A0A0C4DGK8;G3V5M0;G3V359;G3V5D9;H7C4A8;G3V3Y6	P27695;G3V3M6;G3V5Q1;G3V3C7	DNA-(apurinic or apyrimidinic site) lyase;DNA-(apurinic or apyrimidinic site) lyase, mitochondrial	APEX1	0.563029	0.612655	0.221359
P42285;H0Y8U3;D6REC7;H0YAC4	P42285	Superkiller viralicidic activity 2-like 2	SKIV2L2	0.737071	0.503791	0.221241
P11021	P11021	78 kDa glucose-regulated protein	HSPA5	0.893165	0.42087	0.221198
Q5JRX3;Q5JRX3-2;Q5JRX3-3;A0A0A0MRX9;B1APQ0;H0Y7L7	Q5JRX3;Q5JRX3-2;Q5JRX3-3;A0A0A0MRX9	Presequence protease, mitochondrial	PITRM1	1.07997	0.333988	0.220929
A0A087X0S5;P12109	A0A087X0S5;P12109	Collagen alpha-1(VI) chain	COL6A1	0.278195	0.832984	0.220869
Q9BWM7;A0A0A0MS41;S4R3N9	Q9BWM7;A0A0A0MS41;S4R3N9	Sideroflexin-3;Sideroflexin	SFXN3	1.00046	0.367508	0.219861
P09661;H0YMA0;H0YKK0;H0YLR3	P09661;H0YMA0;H0YKK0	U2 small nuclear ribonucleoprotein A	SNRPA1	0.406701	0.719869	0.219408
P61978-3;Q5T6W2	P61978-3;Q5T6W2	Heterogeneous nuclear ribonucleoprotein K	HNRNPK	0.55767	0.614741	0.219259
P49006	P49006	MARCKS-related protein	MARCKSL1	0.848383	0.439155	0.218997
P43034;I3L3N5;P43034-2;I3L495	P43034	Platelet-activating factor acetylhydrolase IB subunit alpha	PAFAH1B1	0.646794	0.558148	0.218691
O95347;O95347-2;Q5T821	O95347;O95347-2	Structural maintenance of chromosomes protein 2	SMC2	0.561818	0.612591	0.217972
P61981	P61981	14-3-3 protein gamma;14-3-3 protein gamma, N-terminally processed	YWHAG	0.873021	0.429092	0.217368
P40938;P40938-2;A0A087X270	P40938;P40938-2	Replication factor C subunit 3	RFC3	1.04991	0.346186	0.217315
P62851	P62851	40S ribosomal protein S25	RPS25	0.562346	0.613096	0.216944
P42357;P42357-2;P42357-3;F8W0V1;F8VNX0;H0YHB0;Q4VB95	P42357;P42357-2;P42357-3	Histidine ammonia-lyase	HAL	0.135854	0.944171	0.216905
O75436;O75436-2;S4R3Q6;S4R2Y3	O75436;O75436-2;S4R3Q6	Vacuolar protein sorting-associated protein 26A	VPS26A	0.687527	0.531178	0.215824
O43390;O43390-3;B4DT28	O43390;O43390-3;B4DT28	Heterogeneous nuclear ribonucleoprotein R	HNRNPR	0.868864	0.429886	0.213498
Q7Z434;Q7Z434-4;Q7Z434-2;Q7Z434-5	Q7Z434;Q7Z434-4	Mitochondrial antiviral-signaling protein	MAVS	0.809649	0.46068	0.212883
Q9NP77;Q9NP77-2	Q9NP77;Q9NP77-2	RNA polymerase II subunit A C-terminal domain phosphatase SSU72	SSU72	0.535689	0.629649	0.212197
Q7Z3B4;Q7Z3B4-3;Q7Z3B4-2	Q7Z3B4;Q7Z3B4-3;Q7Z3B4-2	Nucleoporin p54	NUP54	0.887228	0.42211	0.211805
Q9BUH6	Q9BUH6	Protein PAXX	C9orf142	0.847457	0.439684	0.211796
Q8IW75	Q8IW75	Serpin A12	SERPINA12	0	0.962208	0.211585
Q86UU1-2;Q86UU1;Q86UU1-3;A0A087WZL0;A0A087WXY7;A0A087WTZ7;Q96C94;Q6NSJ2	Q86UU1-2;Q86UU1;Q86UU1-3	Pleckstrin homology-like domain family B member 1	PHLDB1	0.699265	0.526488	0.210534
O75821;K7EL20;K7ER90;K7ENA8;K7EP16;K7EL60;K7ENH0	O75821;K7EL20;K7ER90;K7ENA8	Eukaryotic translation initiation factor 3 subunit G	EIF3G	0.609774	0.585693	0.210459
P37837;F2Z393;E9PM01;E9PKI8	P37837;F2Z393	Transaldolase	TALDO1	1.15305	0.303191	0.210433
Q96HE7;G3V3E6;G3V2H0;G3V5B3;Q5TAE8;Q86YB8;G3V503	Q96HE7	ERO1-like protein alpha	ERO1L	0.450412	0.688914	0.210419
F6TLX2;Q9HC38-2;Q9HC38;I3L3Q4;Q9HC38-3;I3L1I0;I3L1F4	F6TLX2;Q9HC38-2;Q9HC38;I3L3Q4	Glyoxalase domain-containing protein 4	GLOD4	0.503119	0.653157	0.209502
Q14498;Q14498-2;Q14498-3;G3XAC6;H0Y4X3;A0A0U1RQH7;Q5QP23;A0A0U1RQW2;Q5QP22;A8MYG5;F8WF24;F2Z2Z5;F2Z3E6;Q86U06-3;Q86U06-4;Q86U06-5;Q86U06-2;Q86U06;A0A087X122;G3V5Z6;H0YJJ3;G3XAP0;G3V546	Q14498;Q14498-2;Q14498-3;G3XAC6;H0Y4X3;A0A0U1RQH7	RNA-binding protein 39	RBM39	1.14146	0.306662	0.208508
G5E9W3;Q9UKF6	G5E9W3;Q9UKF6	Cleavage and polyadenylation specificity factor subunit 3	CPSF3	0.442502	0.693098	0.205715
P07195;A8MW50;C9J7H8;F5H793;F5H5G7;F5H155;G3XAP5;F5H245;P07864	P07195;A8MW50;C9J7H8	L-lactate dehydrogenase B chain;L-lactate dehydrogenase	LDHB	0.733935	0.505752	0.205524
Q9UJZ1;Q9UJZ1-2;A0A087WYB4;F2Z2I8	Q9UJZ1;Q9UJZ1-2;A0A087WYB4	Stomatin-like protein 2, mitochondrial	STOML2	0.590801	0.597091	0.204402
P10586-2;P10586;H0Y4H1;H0Y6Z7;H0Y7Z9;H0Y380;A2A437;Q3KPI9;F5GWR7;P23468-3;P23468-7;P23468-5;P23468-4;P23468-6	P10586-2;P10586;H0Y4H1;H0Y6Z7;H0Y7Z9	Receptor-type tyrosine-protein phosphatase F	PTPRF	0.582299	0.60112	0.203696
Q96DI7;Q96DI7-2;Q9NSS8	Q96DI7;Q96DI7-2	U5 small nuclear ribonucleoprotein 40 kDa protein	SNRNP40	0.977141	0.37855	0.203605
Q96JK2-3;Q96JK2;Q96JK2-2;Q8TBB7;G3V3S1	Q96JK2-3;Q96JK2;Q96JK2-2	DDB1- and CUL4-associated factor 5	DCAF5	0.273373	0.836389	0.202838
Q9Y6C9	Q9Y6C9	Mitochondrial carrier homolog 2	MTCH2	0.215362	0.880286	0.201661
Q2TAA2;H7C5G1;Q2TAA2-2;H7BXP8;C9JE02;F8WF34	Q2TAA2;H7C5G1	Isoamyl acetate-hydrolyzing esterase 1 homolog	IAH1	0.798881	0.466773	0.201632
Q12857-3;B1AKN7;B1AKN5;B1AKN8;Q12857;Q12857-4;Q12857-2;B1AKN6;S4R3K4;S4R3W2;S4R3K5	Q12857-3;B1AKN7;B1AKN5;B1AKN8;Q12857;Q12857-4;Q12857-2;B1AKN6	Nuclear factor 1 A-type;Nuclear factor 1	NFIA	0.603729	0.590713	0.200941
O00754;O00754-2;M0R174;M0QZ24	O00754;O00754-2	Lysosomal alpha-mannosidase;Lysosomal alpha-mannosidase A peptide;Lysosomal alpha-mannosidase B peptide;Lysosomal alpha-mannosidase C peptide;Lysosomal alpha-mannosidase D peptide;Lysosomal alpha-mannosidase E peptide	MAN2B1	0	0.827319	0.200867
P22626;P22626-2;A0A087WUI2	P22626;P22626-2;A0A087WUI2	Heterogeneous nuclear ribonucleoproteins A2/B1	HNRNPA2B1	0.539467	0.627113	0.200418
A0A140T9T7;Q03518	A0A140T9T7;Q03518	Antigen peptide transporter 1	TAP1	0.431666	0.702786	0.200353
R4GMU1;O95479	R4GMU1;O95479	GDH/6PGL endoplasmic bifunctional protein;Glucose 1-dehydrogenase;6-phosphogluconolactonase	H6PD	0.936851	0.399576	0.200313
P61160;P61160-2;F5H6T1;A0A1B0GWD0;A0A1B0GWH0	P61160;P61160-2;F5H6T1	Actin-related protein 2	ACTR2	0.44516	0.691316	0.199839
Q99575;E5RK39	Q99575	Ribonucleases P/MRP protein subunit POP1	POP1	0.907451	0.414944	0.199585
Q8TAD4;Q9BY48;H0Y957	Q8TAD4;Q9BY48;H0Y957	Zinc transporter 5	SLC30A5	1.06185	0.341391	0.199467
P25705;P25705-2;P25705-3;K7EK77;K7ERX7;K7EJP1;K7ENJ4;K7EQH4;K7ESA0	P25705;P25705-2;P25705-3;K7EK77	ATP synthase subunit alpha, mitochondrial	ATP5A1	0.554997	0.615971	0.199099
H0Y547;E9PEJ6;P98196;H0Y8F0;A0A087WVE8	H0Y547;E9PEJ6;P98196;H0Y8F0	Phospholipid-transporting ATPase;Probable phospholipid-transporting ATPase IH	ATP11A	0.86342	0.432539	0.198983
Q9BUQ8;H0YI52;F8VVA2	Q9BUQ8	Probable ATP-dependent RNA helicase DDX23	DDX23	0.866202	0.431121	0.198641
P58876;U3KQK0;Q99879;Q99877;Q93079;Q5QNW6;P62807;Q5QNW6-2;Q99880;O60814;P57053	P58876;U3KQK0;Q99879;Q99877;Q93079;Q5QNW6;P62807;Q5QNW6-2;Q99880;O60814;P57053	Histone H2B type 1-D;Histone H2B;Histone H2B type 1-M;Histone H2B type 1-N;Histone H2B type 1-H;Histone H2B type 2-F;Histone H2B type 1-C/E/F/G/I;Histone H2B type 1-L;Histone H2B type 1-K;Histone H2B type F-S	HIST1H2BD;HIST1H2BN;HIST1H2BM;HIST1H2BH;HIST2H2BF;HIST1H2BC;HIST1H2BL;HIST1H2BK;H2BFS	0.945581	0.394897	0.19863
P53384-2;P53384;I3L3A0;I3L531	P53384-2;P53384;I3L3A0;I3L531	Cytosolic Fe-S cluster assembly factor NUBP1	NUBP1	0	0.841584	0.198495
P61978-2;P61978;S4R359;S4R457	P61978-2;P61978	Heterogeneous nuclear ribonucleoprotein K	HNRNPK	0.482505	0.668683	0.198161
P48047;H7C0C1;H7C068;H7C086	P48047;H7C0C1	ATP synthase subunit O, mitochondrial	ATP5O	0.76435	0.487471	0.197998
Q15814	Q15814	Tubulin-specific chaperone C	TBCC	0	0.988135	0.197883
Q96F86;H3BPW9;H3BSQ0;H3BPN4;H3BTD6;H3BQ37	Q96F86;H3BPW9	Enhancer of mRNA-decapping protein 3	EDC3	0.558713	0.614669	0.197015
Q9Y316-2;Q9Y316;Q9Y316-3;B5MCI6	Q9Y316-2;Q9Y316;Q9Y316-3	Protein MEMO1	MEMO1	0.893387	0.421031	0.196698
Q08945;E9PMD4;A0A0U1RRK2;E9PPZ7	Q08945	FACT complex subunit SSRP1	SSRP1	0.477994	0.67148	0.196542
F8W8V9;Q12756;Q12756-3;Q12756-2;H7C3Y8	F8W8V9;Q12756;Q12756-3;Q12756-2	Kinesin-like protein;Kinesin-like protein KIF1A	KIF1A	0.423695	0.706761	0.196529
P60174-1;P60174;P60174-4;U3KPZ0;U3KQF3;U3KPS5	P60174-1;P60174;P60174-4;U3KPZ0	Triosephosphate isomerase	TPI1	0.653164	0.553413	0.196181
Q15276-2;Q15276;K7ENJ9;I3L2B8	Q15276-2;Q15276	Rab GTPase-binding effector protein 1	RABEP1	0.836816	0.445736	0.196095
P04080	P04080	Cystatin-B	CSTB	0.368522	0.751497	0.195808
Q32P28-4;Q32P28;Q32P28-3;H7C2W6;Q32P28-2;E2QRI1	Q32P28-4;Q32P28;Q32P28-3	Prolyl 3-hydroxylase 1	LEPRE1	0.907207	0.414795	0.194961
P34932;A0A087WYC1;A0A087WTS8;P34932-2	P34932;A0A087WYC1;A0A087WTS8	Heat shock 70 kDa protein 4	HSPA4	0.60064	0.591029	0.19483
Q9Y3C6	Q9Y3C6	Peptidyl-prolyl cis-trans isomerase-like 1	PPIL1	0.612841	0.584889	0.192841
Q9Y3I0	Q9Y3I0	tRNA-splicing ligase RtcB homolog	RTCB	0.753783	0.495861	0.192686
Q8WVJ2;E5RFP0	Q8WVJ2;E5RFP0	NudC domain-containing protein 2	NUDCD2	0.804339	0.463808	0.191059
A0A087WUT6;O60841	A0A087WUT6;O60841	Eukaryotic translation initiation factor 5B	EIF5B	0.39197	0.732196	0.190639
Q5F2F8;P16298-2;P16298-3;P16298;P16298-4	Q5F2F8;P16298-2;P16298-3;P16298;P16298-4	Serine/threonine-protein phosphatase;Serine/threonine-protein phosphatase 2B catalytic subunit beta isoform	PPP3CB	0.468852	0.675978	0.190342
A6NHR9;A6NHR9-2;J3KTL8;A6NHR9-3;J3KRK8;J3QSH1	A6NHR9;A6NHR9-2;J3KTL8	Structural maintenance of chromosomes flexible hinge domain-containing protein 1	SMCHD1	0.603152	0.59094	0.188934
Q9Y2Q5;Q9Y2Q5-2;Q9Y2Q5-3	Q9Y2Q5;Q9Y2Q5-2;Q9Y2Q5-3	Ragulator complex protein LAMTOR2	LAMTOR2	0.710028	0.519906	0.188905
P02790;Q9BS19	P02790	Hemopexin	HPX	0.101184	0.974716	0.186764
O43852;O43852-3;O43852-5;O43852-15;H0Y875;O43852-6;O43852-9;O43852-10;O43852-13;O43852-14;O43852-11;O43852-12	O43852;O43852-3;O43852-5;O43852-15;H0Y875;O43852-6;O43852-9	Calumenin	CALU	0.263442	0.84308	0.186601
Q8WZA9;M0QZP8	Q8WZA9	Immunity-related GTPase family Q protein	IRGQ	0.636255	0.566501	0.186388
Q13630;E9PKL9;E9PLH9;E9PP14;A0A0J9YX13;E9PP60;H0YCP7	Q13630;E9PKL9;E9PLH9;E9PP14;A0A0J9YX13	GDP-L-fucose synthase	TSTA3	0.279827	0.83128	0.18606
Q4G0J3;Q4G0J3-3;H0YA82;D6RFF0;Q4G0J3-2;D6RF49;D6RAF3;D6R9Z6	Q4G0J3;Q4G0J3-3;H0YA82	La-related protein 7	LARP7	0.725791	0.509611	0.185921
Q6PGP7;D6RCE2;D6RDA0	Q6PGP7	Tetratricopeptide repeat protein 37	TTC37	0.777158	0.479146	0.185734
Q92688-2;Q92688	Q92688-2;Q92688	Acidic leucine-rich nuclear phosphoprotein 32 family member B	ANP32B	0.304448	0.810364	0.185687
P36551;H0YA22;P36551-2	P36551	Oxygen-dependent coproporphyrinogen-III oxidase, mitochondrial	CPOX	0.701445	0.525149	0.184826
J3KS05;P83916;B5MD17;K7ELA4;C9JWS9	J3KS05;P83916;B5MD17;K7ELA4;C9JWS9	Chromobox protein homolog 1	CBX1	0.639666	0.563132	0.184064
Q12792;Q12792-3;Q12792-4;F8VS81;F8VRG3;F8W1Q9	Q12792;Q12792-3;Q12792-4;F8VS81	Twinfilin-1	TWF1	0.529042	0.634366	0.183811
P27797;K7EJB9;K7EL50	P27797;K7EJB9	Calreticulin	CALR	0.325077	0.790174	0.183729
P54727;Q5W0S5;P54727-2;Q5W0S4;H0Y579	P54727;Q5W0S5	UV excision repair protein RAD23 homolog B	RAD23B	0.450189	0.688844	0.182878
A0A087X0K9;G5E9E7;Q07157-2;G3V1L9;Q07157;H0YKB1;H0Y3R8;H0YLT6	A0A087X0K9;G5E9E7;Q07157-2;G3V1L9;Q07157	Tight junction protein ZO-1	TJP1	0.69376	0.527965	0.18278
O43488;H3BLU7;H7C4Q7;H7C5H7	O43488;H3BLU7	Aflatoxin B1 aldehyde reductase member 2	AKR7A2	0.428702	0.70316	0.182715
Q13501-2;Q13501;E9PFW8;E7EMC7	Q13501-2;Q13501;E9PFW8;E7EMC7	Sequestosome-1	SQSTM1	0.781424	0.476014	0.182391
P62899;H7C2W9;C9JU56;B7Z4E3;B7Z4C8;P62899-3;P62899-2;B8ZZK4	P62899;H7C2W9;C9JU56;B7Z4E3;B7Z4C8;P62899-3;P62899-2;B8ZZK4	60S ribosomal protein L31	RPL31	0.564305	0.612331	0.180356
Q9NX46	Q9NX46	Poly(ADP-ribose) glycohydrolase ARH3	ADPRHL2	0.583508	0.601265	0.180225
Q9UNZ2;Q9UNZ2-5;Q9UNZ2-4;F2Z2K0;Q9UNZ2-6;R4GNE6;G3V4V8;R4GMY2	Q9UNZ2;Q9UNZ2-5;Q9UNZ2-4;F2Z2K0;Q9UNZ2-6	NSFL1 cofactor p47	NSFL1C	0.565021	0.612689	0.179748
P54619-2;P54619;P54619-3;F8VYY9;H0YHF8;H0YIC9;F8VPF5;E9PGP6;Q9UGJ0-2;Q9UGJ0-3;Q9UGJ0;F8VSH3;F8VRY2;F8VSL2;F8VVA3;F8VZX1	P54619-2;P54619;P54619-3;F8VYY9;H0YHF8	5-AMP-activated protein kinase subunit gamma-1	PRKAG1	0.472601	0.672286	0.179693
P47755;F8W9N7;C9JUG7;P47755-2;A0A0D9SET8;F8WED3	P47755;F8W9N7;C9JUG7;P47755-2;A0A0D9SET8	F-actin-capping protein subunit alpha-2	CAPZA2	0.630123	0.571429	0.179481
Q8IXQ6-3;Q8IXQ6-2;Q8IXQ6;C9K0E5;G5E9U8	Q8IXQ6-3;Q8IXQ6-2;Q8IXQ6	Poly [ADP-ribose] polymerase 9	PARP9	0.895004	0.420786	0.179134
P00519;P00519-2	P00519;P00519-2	Tyrosine-protein kinase ABL1	ABL1	0.964306	0.385299	0.179119
P62873;P62873-2;F6UT28;B1AKQ8;F6X3N5;B3KVK2;F5H8J8;F5H100;F5H0S8;E9PCP0;P16520-2;P16520	P62873;P62873-2;F6UT28;B1AKQ8;F6X3N5	Guanine nucleotide-binding protein G(I)/G(S)/G(T) subunit beta-1	GNB1	0.419283	0.711419	0.179116
O43166-3;O43166-2;O43166;F5GYF8;H0YJY2;G3V4Z3	O43166-3;O43166-2;O43166;F5GYF8	Signal-induced proliferation-associated 1-like protein 1	SIPA1L1	0.54819	0.621439	0.179086
P52209-2;P52209;K7EM49;K7EMN2;K7EPF6;K7ELN9	P52209-2;P52209	6-phosphogluconate dehydrogenase, decarboxylating	PGD	0.430249	0.703448	0.178304
P49207	P49207	60S ribosomal protein L34	RPL34	0.473996	0.672018	0.178249
J3KN29;O00233;F5H5V4;F5GX23;O00233-2;F5H7X1;O00233-3;F5H169	J3KN29;O00233;F5H5V4;F5GX23;O00233-2;F5H7X1;O00233-3	26S proteasome non-ATPase regulatory subunit 9	PSMD9	0	0.90177	0.177459
Q9UL18;Q5TA58;Q9HCK5	Q9UL18;Q5TA58	Protein argonaute-1;Protein argonaute	AGO1	0.825149	0.45239	0.176582
P53004;C9J1E1	P53004	Biliverdin reductase A	BLVRA	0.575044	0.60538	0.176445
P08238;Q58FF7	P08238	Heat shock protein HSP 90-beta	HSP90AB1	0.541552	0.626913	0.175793
P51649-2;P51649;C9J8Q5	P51649-2;P51649;C9J8Q5	Succinate-semialdehyde dehydrogenase, mitochondrial	ALDH5A1	0.677138	0.538197	0.175521
A2A274;Q99798	A2A274;Q99798	Aconitate hydratase, mitochondrial	ACO2	0.750242	0.497853	0.175481
C9JJV6;C9JZL8;C9J5M0;C9JC07;Q96S97	C9JJV6;C9JZL8;C9J5M0;C9JC07;Q96S97	Myeloid-associated differentiation marker	MYADM	0.461917	0.680069	0.174401
Q9Y450-4;Q9Y450;B7Z524;H0YDX7;J3QT46;E9PHZ9;H0YES5;E9PJ90;E9PN23;E9PS53;G5E991;E9PMN1;E9PLR4	Q9Y450-4;Q9Y450;B7Z524;H0YDX7;J3QT46;E9PHZ9	HBS1-like protein	HBS1L	0.53521	0.629888	0.174246
Q00688;G3V5F2	Q00688	Peptidyl-prolyl cis-trans isomerase FKBP3	FKBP3	0.515017	0.645445	0.173653
Q9NS69	Q9NS69	Mitochondrial import receptor subunit TOM22 homolog	TOMM22	0.523071	0.639205	0.172588
Q14677;Q14677-3;Q14677-2;H0YD52	Q14677;Q14677-3;Q14677-2	Clathrin interactor 1	CLINT1	0.738745	0.503559	0.171994
P62195;P62195-2;J3QQM1;J3QSA9;J3QLH6;J3KRP2;J3QSE0;J3QRW1;J3QRR3;J3KTQ9	P62195;P62195-2;J3QQM1;J3QSA9;J3QLH6;J3KRP2	26S protease regulatory subunit 8	PSMC5	0.602387	0.590657	0.171699
Q1KMD3;H3BQZ7	Q1KMD3;H3BQZ7	Heterogeneous nuclear ribonucleoprotein U-like protein 2	HNRNPUL2;HNRNPUL2-BSCL2	0.945453	0.394661	0.171224
P00505;P00505-2	P00505;P00505-2	Aspartate aminotransferase, mitochondrial	GOT2	0.67625	0.538744	0.169784
Q9Y4J8;Q9Y4J8-2;Q9Y4J8-15;Q9Y4J8-14;Q9Y4J8-13;Q9Y4J8-5;Q9Y4J8-16;Q9Y4J8-4;Q9Y4J8-3;Q9Y4J8-12;Q9Y4J8-11;Q9Y4J8-6;M0QZ28;Q9Y4J8-10;Q9Y4J8-8;M0R021;Q9Y4J8-7;Q9Y4J8-9;K7ERH7;M0R0C4;K7EJ84;K7ERZ2;K7ESB2	Q9Y4J8;Q9Y4J8-2;Q9Y4J8-15;Q9Y4J8-14;Q9Y4J8-13;Q9Y4J8-5;Q9Y4J8-16;Q9Y4J8-4;Q9Y4J8-3;Q9Y4J8-12;Q9Y4J8-11;Q9Y4J8-6;M0QZ28;Q9Y4J8-10	Dystrobrevin alpha	DTNA	0.850209	0.438204	0.169117
Q9UBB6-2;Q9UBB6;Q9UBB6-3;C9J5H8	Q9UBB6-2;Q9UBB6;Q9UBB6-3;C9J5H8	Neurochondrin	NCDN	0.540745	0.626775	0.16878
Q92598-2;Q92598-3;Q92598;Q92598-4;A0A0A0MSM0;R4GN69;Q5TBM3	Q92598-2;Q92598-3;Q92598;Q92598-4;A0A0A0MSM0	Heat shock protein 105 kDa	HSPH1	0.474152	0.672161	0.168594
P31947-2;P31947	P31947-2;P31947	14-3-3 protein sigma	SFN	0.383339	0.73796	0.16814
Q86U38;Q86U38-2	Q86U38;Q86U38-2	Nucleolar protein 9	NOP9	0.365751	0.753471	0.168119
Q14764;H3BQK6;H3BRL2;I3L155;H3BP76;H3BUK7;H3BNF6	Q14764	Major vault protein	MVP	0.43279	0.701642	0.167605
Q15185-4;Q15185;A0A087WYT3;B4DDC6;Q15185-3;Q15185-2	Q15185-4;Q15185;A0A087WYT3;B4DDC6;Q15185-3;Q15185-2	Prostaglandin E synthase 3	PTGES3	0.311994	0.80166	0.167491
B1AMS2;Q14141-2;Q14141-4;Q14141;Q14141-3	B1AMS2;Q14141-2;Q14141-4;Q14141	Septin-6	38961	0.572974	0.606639	0.167313
Q3SXM5;H3BQI7;H3BT52;Q3SXM5-2	Q3SXM5;H3BQI7;H3BT52;Q3SXM5-2	Inactive hydroxysteroid dehydrogenase-like protein 1	HSDL1	0	1	0.165417
P20645;F5GX30;F5GXE0;H0YGE9;F5GXU0;H0YGT2;F5H883;H0YF90	P20645;F5GX30	Cation-dependent mannose-6-phosphate receptor	M6PR	0.495318	0.660341	0.164975
P35232;C9JW96;E9PCW0;C9JZ20;E7ESE2;P35232-2;D6RBK0	P35232;C9JW96;E9PCW0;C9JZ20;E7ESE2	Prohibitin	PHB	0.454916	0.685397	0.164872
Q10570	Q10570	Cleavage and polyadenylation specificity factor subunit 1	CPSF1	1.08969	0.331133	0.164399
P35579;P35579-2;Q5BKV1;B1AH99	P35579;P35579-2	Myosin-9	MYH9	0.513851	0.645333	0.164175
Q92626;H7C1W1;Q92626-2;C9J4I9;H7C300	Q92626;H7C1W1;Q92626-2	Peroxidasin homolog	PXDN	0.553899	0.616408	0.16417
P61019;P61019-2;E9PKL7;H7C125;E9PE37;H0YD31;H0YDL5;Q6PIK3	P61019;P61019-2;E9PKL7	Ras-related protein Rab-2A	RAB2A	0.305583	0.809045	0.164021
P50570-2;P50570-5;P50570;E5RIK2;K7EPK9	P50570-2;P50570-5;P50570	Dynamin-2	DNM2	0.517153	0.643533	0.163791
Q13148;A0A087WYY0;A0A087X260;G3V162;B1AKP7;A0A087WX29;K7EJM5;K7EN94;A0A087WV68;A0A087WXQ5;A0A087WXV3;Q13148-4;A0A087WX67;A0A087WW61;A0A087WZC9;A0A087WYE7;A0A0A0MSV7;K7EJ99;K7EL26;A0A087WZM1;A0A087WTZ4	Q13148;A0A087WYY0;A0A087X260;G3V162;B1AKP7;A0A087WX29;K7EJM5;K7EN94;A0A087WV68;A0A087WXQ5	TAR DNA-binding protein 43	TARDBP	0.724255	0.50999	0.163572
Q9P2R3;Q9P2R3-2;Q9P2R3-4;I3L3P8;K7EPT2	Q9P2R3;Q9P2R3-2;Q9P2R3-4	Rabankyrin-5	ANKFY1	0.610192	0.585982	0.162712
P12273	P12273	Prolactin-inducible protein	PIP	0.137888	0.943042	0.162711
B9ZVT1;Q8IXT5;E5RJW8;E5RHG1;E5RJ83;E5RJV8	B9ZVT1;Q8IXT5	RNA-binding protein 12B	RBM12B	0.526547	0.636187	0.162485
O95456-2;O95456	O95456-2;O95456	Proteasome assembly chaperone 1	PSMG1	0	0.816242	0.162131
A2ACR1;A0A0G2JJA7;P28065-2;P28065;A2ACR0;A0A0G2JJQ0;A0A0G2JJ13;A0A0G2JHI2	A2ACR1;A0A0G2JJA7;P28065-2;P28065;A2ACR0;A0A0G2JJQ0	Proteasome subunit beta type;Proteasome subunit beta type-9	PSMB9	0.628781	0.572413	0.161776
P00338;P00338-3;P00338-4;P00338-5;F5GXY2;F5GYU2;F5GXH2;F5H5J4;F5H6W8;F5GZQ4;F5H8H6;F5GXC7;F5GWW2;F5GXU1	P00338;P00338-3;P00338-4;P00338-5	L-lactate dehydrogenase A chain	LDHA	0.428984	0.7032	0.161118
F5GYQ1;P61421;J3QL14;R4GN72;H3BQB4;H3BSG7;H3BQJ1	F5GYQ1;P61421;J3QL14;R4GN72	V-type proton ATPase subunit d 1	ATP6V0D1	0.404579	0.720963	0.161051
E7ETZ4;Q9Y6E2;B5MCE7;B5MCH7;E9PFD4;Q75MG1;E9PFE3;C9JF98;F8WDX8;E7EMS9;Q9Y6E2-2	E7ETZ4;Q9Y6E2;B5MCE7;B5MCH7;E9PFD4;Q75MG1	Basic leucine zipper and W2 domain-containing protein 2	BZW2	0.488937	0.663977	0.160232
D3YTB1;F8W727;P62910	D3YTB1;F8W727;P62910	60S ribosomal protein L32	RPL32	0.288174	0.823921	0.159176
A0A096LNH6;Q14185	A0A096LNH6;Q14185	Dedicator of cytokinesis protein 1	DOCK1	0.917887	0.409131	0.158198
Q9BV20;Q9BV20-2	Q9BV20;Q9BV20-2	Methylthioribose-1-phosphate isomerase	MRI1	0.589959	0.597354	0.158025
P38646;D6RJI2;H0YBG6;H0Y8S0;D6RA73	P38646	Stress-70 protein, mitochondrial	HSPA9	0.641619	0.562267	0.157628
A0A087X0R6;Q9UMY4-3;Q9UMY4-2;Q9UMY4	A0A087X0R6;Q9UMY4-3;Q9UMY4-2;Q9UMY4	Sorting nexin-12	SNX12	0.289981	0.823119	0.157303
H3BP71;O75150-3;O75150-4;O75150;H3BQ99;H3BUL6;I3L332;H3BS50	H3BP71;O75150-3;O75150-4;O75150	E3 ubiquitin-protein ligase BRE1B	RNF40	0.505147	0.651752	0.157179
O75884;O75884-2	O75884;O75884-2	Putative hydrolase RBBP9	RBBP9	0.430624	0.703344	0.156867
O75323;O75323-2;C9K068;H7C333;C9J7B1	O75323;O75323-2;C9K068;H7C333	Protein NipSnap homolog 2	GBAS	0.360719	0.757122	0.156773
P17612-2;P17612;Q15136;K7ERP6	P17612-2;P17612;Q15136;K7ERP6	cAMP-dependent protein kinase catalytic subunit alpha	PRKACA;KIN27	0.598539	0.591873	0.1557
P09429;Q5T7C4;B2RPK0;P23497	P09429;Q5T7C4	High mobility group protein B1	HMGB1	0.365073	0.754051	0.155461
O95202;O95202-2;O95202-3	O95202	LETM1 and EF-hand domain-containing protein 1, mitochondrial	LETM1	0.551445	0.618455	0.155311
P23193;P23193-2;E5RIS7;E5RJ93;B7Z4S1;E5RK46;E5RFI1;A0A0A0MT58;Q15560-2;Q15560;Q5JRI7	P23193;P23193-2;E5RIS7	Transcription elongation factor A protein 1	TCEA1	0.577552	0.604787	0.15526
P55795	P55795	Heterogeneous nuclear ribonucleoprotein H2	HNRNPH2	0.415307	0.712935	0.155126
Q16706	Q16706	Alpha-mannosidase 2	MAN2A1	0.328814	0.785676	0.154512
E9PAV3;E9PAV3-2;F8VZJ2;H0YHX9;Q13765;F8W0W4;F8W1N5;F8VNW4;F8VZ58;Q9BZK3	E9PAV3;E9PAV3-2;F8VZJ2;H0YHX9;Q13765;F8W0W4;F8W1N5;F8VNW4	Nascent polypeptide-associated complex subunit alpha, muscle-specific form;Nascent polypeptide-associated complex subunit alpha	NACA	0.276824	0.834391	0.154022
A0A087WUZ3;Q01082;Q01082-2;Q01082-3;F8W6C1	A0A087WUZ3;Q01082;Q01082-2;Q01082-3	Spectrin beta chain, non-erythrocytic 1	SPTBN1	0.446365	0.691353	0.153997
Q12769;G3V198;E9PR16;Q12769-2;E9PSI3;Q12769-3	Q12769;G3V198;E9PR16	Nuclear pore complex protein Nup160	NUP160	0.751406	0.49749	0.153126
P47897;P47897-2;B4DDN1;A0A0U1RQT0;C9J165;A0A0U1RQM8;H7C0R3;A0A0U1RQU2;A0A0U1RQE9;F2Z2V6;A0A0U1RR66;A0A1B0GTT3;A0A0U1RQL2;A0A0U1RQQ5;A0A0U1RQX5;A0A0U1RRC8;A0A0U1RQC3;A0A0U1RQX9;A0A0U1RQJ6	P47897;P47897-2;B4DDN1	Glutamine--tRNA ligase	QARS	0.621448	0.576798	0.152746
P35580;P35580-3;P35580-5;P35580-2;P35580-4;E7ERA5	P35580;P35580-3;P35580-5;P35580-2;P35580-4	Myosin-10	MYH10	0.426273	0.704144	0.152639
H0UI06;P14406;D6RIE3;D6RGV5;D6R9C3	H0UI06;P14406;D6RIE3;D6RGV5;D6R9C3	Cytochrome c oxidase subunit 7A2, mitochondrial	COX7A2	0.283505	0.828827	0.152577
D4Q8H0;Q9NYL2-2;Q9NYL2-3;C9J3F7	D4Q8H0;Q9NYL2-2;Q9NYL2-3	Mitogen-activated protein kinase kinase kinase MLT	pk;ZAK	0.411106	0.716051	0.152414
Q9BUN8-2;Q9BUN8;E5RGY0;B4E1G1	Q9BUN8-2;Q9BUN8;E5RGY0;B4E1G1	Derlin-1	DERL1	0.398721	0.726339	0.152232
C9J3D7;Q9UKG9;Q9UKG9-3	C9J3D7;Q9UKG9;Q9UKG9-3	Peroxisomal carnitine O-octanoyltransferase	CROT	0.343926	0.772747	0.151982
O75533;H7C341;B4DGZ4;O75533-2;F8WC19	O75533	Splicing factor 3B subunit 1	SF3B1	0.396862	0.728197	0.151211
E7ESY4;Q13330-3;Q13330;Q13330-2;H0Y4T7;F8W9Y9;H7C3F3	E7ESY4;Q13330-3;Q13330;Q13330-2;H0Y4T7	Metastasis-associated protein MTA1	MTA1	0.445379	0.691775	0.151177
P78417;Q5TA02;P78417-3;P78417-2;Q5TA01	P78417;Q5TA02;P78417-3;P78417-2;Q5TA01	Glutathione S-transferase omega-1	GSTO1	0.297427	0.816788	0.15101
Q9HC07;V9GY93;Q9HC07-2;D6RBL0;D6RD79	Q9HC07;V9GY93;Q9HC07-2	Transmembrane protein 165	TMEM165	0.47492	0.673523	0.150499
A0A1B0GUB2;Q6P1J9	A0A1B0GUB2;Q6P1J9	Parafibromin	CDC73	0.529559	0.634868	0.149712
P49590;P49590-2;B4DQ67	P49590;P49590-2;B4DQ67	Probable histidine--tRNA ligase, mitochondrial	HARS2	0.920451	0.407792	0.148931
Q99829;B0QZ18;F2Z2V0;A6PVH9;E7ENH5;Q5JX58;Q5JX59;Q5JX60;Q5JX44;Q5JX56;Q5JX55;Q5JX45;Q5JX52;Q5JX61;Q5JX54;E7EV27;Q5JX57;H0Y524;Q5JX53	Q99829;B0QZ18;F2Z2V0;A6PVH9;E7ENH5;Q5JX58;Q5JX59;Q5JX60;Q5JX44;Q5JX56;Q5JX55;Q5JX45	Copine-1	CPNE1	0.461579	0.680106	0.148656
E7EPN9;Q9Y520-6;Q9Y520-4;Q9Y520-5;Q9Y520;Q9Y520-7;Q9Y520-2;Q9Y520-3;A0A0A0MS30;H7C5N8	E7EPN9;Q9Y520-6;Q9Y520-4;Q9Y520-5;Q9Y520;Q9Y520-7;Q9Y520-2;Q9Y520-3	Protein PRRC2C	PRRC2C	0.782073	0.476164	0.148614
Q15121;Q15121-2;B1AKZ5	Q15121;Q15121-2;B1AKZ5	Astrocytic phosphoprotein PEA-15	PEA15	0.36876	0.751454	0.148528
P43378;A0A0A0MR09;H3BQT6	P43378;A0A0A0MR09	Tyrosine-protein phosphatase non-receptor type 9;Protein-tyrosine-phosphatase	PTPN9	0.45754	0.683074	0.148339
O00267;O00267-2;M0QYL9	O00267;O00267-2	Transcription elongation factor SPT5	SUPT5H	0.466561	0.67782	0.148299
O14980;C9JKM9;C9J673;C9IZS4;C9JQ02;C9JV99;F8WF71;C9JF49;C9IYM2;H7BZC5	O14980	Exportin-1	XPO1	0.393535	0.730927	0.147612
Q01813;Q01813-2;B1APP8;Q5VSR5;B1APP6;H0Y757;H0Y3Y3;V9GYV7;V9GY25	Q01813;Q01813-2	ATP-dependent 6-phosphofructokinase, platelet type	PFKP	0.237726	0.861014	0.147482
O60502;O60502-3;O60502-4;O60502-2;H7C3X0	O60502;O60502-3;O60502-4;O60502-2	Protein O-GlcNAcase	MGEA5	0.575932	0.60478	0.146971
Q5VW32-2;Q5VW32;F5GXQ0;Q5VW33	Q5VW32-2;Q5VW32;F5GXQ0	BRO1 domain-containing protein BROX	BROX	0.66092	0.548272	0.146083
A0A0A0MTN0;Q13617;Q13617-2;Q5T2B5;Q5T2B7	A0A0A0MTN0;Q13617;Q13617-2;Q5T2B5	Cullin-2	CUL2	0.62795	0.572614	0.145691
A0A087WU53;Q9H0U3;Q9H0U3-2	A0A087WU53;Q9H0U3	Magnesium transporter protein 1	MAGT1	0.747726	0.498406	0.145561
P84090;G3V279	P84090;G3V279	Enhancer of rudimentary homolog	ERH	0.457049	0.683335	0.145351
Q9Y5P6;Q9Y5P6-2	Q9Y5P6;Q9Y5P6-2	Mannose-1-phosphate guanyltransferase beta	GMPPB	0.40998	0.716453	0.145097
E9PD53;Q9NTJ3-2;Q9NTJ3;C9JR83;C9J578;C9J9E4;C9JWF0;C9IYK2;C9JJ64;C9JVD8	E9PD53;Q9NTJ3-2;Q9NTJ3;C9JR83	Structural maintenance of chromosomes protein;Structural maintenance of chromosomes protein 4	SMC4	0.146284	0.938019	0.143966
Q13813-3;Q13813	Q13813-3;Q13813	Spectrin alpha chain, non-erythrocytic 1	SPTAN1	0.261196	0.844627	0.143641
O60832;O60832-2;C9IYT0;H7C0M1;H7C2Q9;H7C2Q2;H7BZF2	O60832;O60832-2	H/ACA ribonucleoprotein complex subunit 4	DKC1	0.444609	0.690918	0.14341
Q15291-2;Q15291	Q15291-2;Q15291	Retinoblastoma-binding protein 5	RBBP5	0.690017	0.530209	0.142963
Q15424-2;Q15424;Q15424-4;Q15424-3;K7ES42;K7EII0	Q15424-2;Q15424;Q15424-4;Q15424-3	Scaffold attachment factor B1	SAFB	0.350716	0.766323	0.142824
Q9Y5A9;Q9Y5A9-2;S4R3J8;S4R3V3	Q9Y5A9;Q9Y5A9-2	YTH domain-containing family protein 2	YTHDF2	0.731679	0.506763	0.142029
Q71U36;Q71U36-2;Q13748;Q13748-2;Q6PEY2;F8VQQ4	Q71U36;Q71U36-2;Q13748;Q13748-2	Tubulin alpha-1A chain;Tubulin alpha-3C/D chain	TUBA1A;TUBA3C	0.318563	0.794906	0.140533
A0A0A0MSQ0;P13797-3;P13797-2;P13797;H7C4N2;U3KQI3	A0A0A0MSQ0;P13797-3;P13797-2;P13797	Plastin-3	PLS3	0.157833	0.928296	0.140304
P84077;P61204;F5H423;F5H0C7;P61204-2;H0YGG7;F5H1V1;F5H6T5;F8WDB3	P84077;P61204;F5H423;F5H0C7;P61204-2	ADP-ribosylation factor 1;ADP-ribosylation factor 3	ARF1;ARF3	0.187908	0.901203	0.139983
Q9NYF8-2;Q9NYF8;E9PK09;E9PQN2;E9PKI6;E9PK91;Q9NYF8-3;Q9NYF8-4;E9PJA7;H0YF00;H0YF14	Q9NYF8-2;Q9NYF8;E9PK09;E9PQN2;E9PKI6;E9PK91;Q9NYF8-3;Q9NYF8-4	Bcl-2-associated transcription factor 1	BCLAF1	0.50634	0.651473	0.139831
O94955;D6R935;H0Y8R9;D6RG10;H0YA85;H0Y9R7;D6RC79	O94955	Rho-related BTB domain-containing protein 3	RHOBTB3	0.321195	0.792398	0.139775
Q9NQE9	Q9NQE9	Histidine triad nucleotide-binding protein 3	HINT3	0.711313	0.519347	0.13951
Q15061	Q15061	WD repeat-containing protein 43	WDR43	0.463912	0.678564	0.138999
Q92499;F1T0B3;A0A087X2G1;Q92499-2;Q92499-3	Q92499;F1T0B3;A0A087X2G1;Q92499-2;Q92499-3	ATP-dependent RNA helicase DDX1	DDX1	0.296328	0.818118	0.138977
O43396;K7ER96;K7EML9;K7EKG2;K7EPB7;K7EME7	O43396;K7ER96	Thioredoxin-like protein 1	TXNL1	0.588001	0.598407	0.138965
Q9Y6Y8;Q9Y6Y8-2;A0A0C4DH82;H7C0V8;H7C4C4	Q9Y6Y8;Q9Y6Y8-2	SEC23-interacting protein	SEC23IP	0.464571	0.678937	0.138839
Q99460;A0A087WW66;Q99460-2;H7C378;C9J9M4;H7BZR6;F8WCE3	Q99460;A0A087WW66;Q99460-2	26S proteasome non-ATPase regulatory subunit 1	PSMD1	0.428582	0.702941	0.138627
P54578-2;P54578;A6NJA2;P54578-3;J3QQT6;J3KS55	P54578-2;P54578;A6NJA2;P54578-3	Ubiquitin carboxyl-terminal hydrolase 14;Ubiquitin carboxyl-terminal hydrolase	USP14	0.412152	0.715909	0.138547
Q99613;Q99613-2;B5ME19;H3BPE4;H3BPE3;H3BTY8	Q99613;Q99613-2;B5ME19	Eukaryotic translation initiation factor 3 subunit C;Eukaryotic translation initiation factor 3 subunit C-like protein	EIF3C;EIF3CL	0.385094	0.736573	0.138253
Q5QPM7;Q92530;Q5QPM9;F5H4Z3;H0Y555	Q5QPM7;Q92530;Q5QPM9	Proteasome inhibitor PI31 subunit	PSMF1	0.434613	0.699581	0.137523
Q9P015;E5RIZ4;E5RHF4	Q9P015;E5RIZ4;E5RHF4	39S ribosomal protein L15, mitochondrial	MRPL15	0.280434	0.831149	0.136511
Q9NYB0;H3BMI8	Q9NYB0	Telomeric repeat-binding factor 2-interacting protein 1	TERF2IP	0.498173	0.657626	0.136507
O43772;C9JPE1	O43772;C9JPE1	Mitochondrial carnitine/acylcarnitine carrier protein	SLC25A20	0.213429	0.881987	0.136375
H0YMV8;Q71UM5;C9JLI6;C9J1C5	H0YMV8;Q71UM5;C9JLI6	40S ribosomal protein S27;40S ribosomal protein S27-like	RPS27L	0.212346	0.883163	0.135919
Q8TB61-5;Q8TB61-4;Q8TB61-3;Q8TB61-2;Q8TB61	Q8TB61-5;Q8TB61-4;Q8TB61-3;Q8TB61-2;Q8TB61	Adenosine 3-phospho 5-phosphosulfate transporter 1	SLC35B2	0.537881	0.62817	0.135604
P60900;G3V5Z7;G3V295;P60900-2;G3V3I1;P60900-3;G3V3U4;H0YJC4;G3V4S5;G3V2S7	P60900;G3V5Z7;G3V295;P60900-2;G3V3I1;P60900-3	Proteasome subunit alpha type-6;Proteasome subunit alpha type	PSMA6	0.41752	0.711457	0.135404
Q93052;C9JUT4;A0A087WZF1;C9JXK9;C9JE51;C9J2R5;C9JIY7;C9JT42;C9J3U9;C9J1K7;C9J5C8;C9J4E3	Q93052;C9JUT4;A0A087WZF1;C9JXK9	Lipoma-preferred partner	LPP	0.282597	0.829885	0.135395
Q9NTZ6;A6PVI1;A6PVI0;Q5JX62	Q9NTZ6	RNA-binding protein 12	RBM12	0.624413	0.57427	0.134257
Q8IX12-2;Q8IX12;A0A0C4DGG8;F5H2E6;F5H3E1;F5H1H2	Q8IX12-2;Q8IX12;A0A0C4DGG8;F5H2E6;F5H3E1	Cell division cycle and apoptosis regulator protein 1	CCAR1	0.563343	0.612656	0.134086
P43307;C9J3L8;C9J5W0;E9PAL7;C9IZQ1;P43307-2;C9JBX5;C9JY01	P43307;C9J3L8;C9J5W0;E9PAL7;C9IZQ1;P43307-2	Translocon-associated protein subunit alpha	SSR1	0.191463	0.897966	0.134066
H3BVG0;Q8N1F7;Q8N1F7-2;H3BP95;H3BMX0;H3BM93;H3BPA9;H3BRI8;H3BNN5;H3BV11;H3BRD9;H3BVE2;H3BNG7;H3BV15	H3BVG0;Q8N1F7;Q8N1F7-2	Nuclear pore complex protein Nup93	NUP93	0.481957	0.66894	0.133588
P52701-4;P52701-3;P52701;A0A087WWJ1;P52701-2;A0A087WYT6	P52701-4;P52701-3;P52701;A0A087WWJ1;P52701-2	DNA mismatch repair protein Msh6	MSH6	0.666059	0.544819	0.133263
P07738;C9JH23	P07738	Bisphosphoglycerate mutase	BPGM	0.156716	0.928308	0.13216
Q06124-2;Q06124;Q06124-3;A0A0U1RRI0;H0YF12	Q06124-2;Q06124;Q06124-3	Tyrosine-protein phosphatase non-receptor type 11	PTPN11	0.53676	0.628695	0.131018
A0A087X256;Q2M389;Q2M389-2;F8VYH7;F8W1W1	A0A087X256;Q2M389;Q2M389-2	WASH complex subunit 7	KIAA1033	0.682602	0.533788	0.131005
Q9HA77;A0A087WWV1;H0YFV1;F5H623;H0YFF0;F5H579	Q9HA77	Probable cysteine--tRNA ligase, mitochondrial	CARS2	0.406503	0.719707	0.129856
P62993;P62993-2;J3KT38;J3QRL5	P62993;P62993-2;J3KT38	Growth factor receptor-bound protein 2	GRB2	0.598719	0.592007	0.129573
C9JP16;O75718	C9JP16;O75718	Cartilage-associated protein	CRTAP	0.401212	0.724734	0.129478
O75477;B0QZ43	O75477;B0QZ43	Erlin-1	ERLIN1	0.418437	0.711772	0.12913
Q15054;E9PM91;E9PNC0;E9PRK3;Q15054-3;Q15054-2	Q15054;E9PM91;E9PNC0;E9PRK3;Q15054-3;Q15054-2	DNA polymerase delta subunit 3	POLD3	0	0.985961	0.129024
A0A087X054;Q9Y4L1;E9PJ21;A0A087WWI4;K7EQK2;Q9Y4L1-2;J3KTF1;J3QL06;Q9BST8;J3QQH7;J3QLE9;A0A087X214;A0A087WW13	A0A087X054;Q9Y4L1;E9PJ21;A0A087WWI4;K7EQK2;Q9Y4L1-2	Hypoxia up-regulated protein 1	HYOU1	0.260409	0.843872	0.129002
Q9NZL9-3;Q9NZL9-4;Q9NZL9-2;Q9NZL9;H7C0X7;E5RJR3;Q9NZL9-5	Q9NZL9-3;Q9NZL9-4;Q9NZL9-2;Q9NZL9;H7C0X7	Methionine adenosyltransferase 2 subunit beta	MAT2B	0.486256	0.665797	0.127299
Q9HCU5;B5MC98;F8WCS5;H7C2N7;H7C0W3	Q9HCU5;B5MC98	Prolactin regulatory element-binding protein	PREB	0.495108	0.660197	0.127058
Q14697;F5H6X6;Q14697-3	Q14697;F5H6X6	Neutral alpha-glucosidase AB	GANAB	0.339413	0.776763	0.126837
A0A087WZT3;Q9H3K6;H3BV85;H3BTW0;A0A0B4J295;H3BVE0;Q9H3K6-2	A0A087WZT3;Q9H3K6;H3BV85;H3BTW0;A0A0B4J295;H3BVE0;Q9H3K6-2	BolA-like protein 2	BOLA2;BOLA2B	0.494515	0.660189	0.126446
Q13151	Q13151	Heterogeneous nuclear ribonucleoprotein A0	HNRNPA0	0.201024	0.888674	0.125743
S4R3N1;B4DM50;Q9Y3A3-2;Q9Y3A3-3;Q9Y3A3	S4R3N1;B4DM50;Q9Y3A3-2;Q9Y3A3-3;Q9Y3A3	MOB-like protein phocein	HSPE1-MOB4;MOB4	0.501851	0.654282	0.12526
F5H5P2;P12694;F5GXU9;P12694-2;H0YH31	F5H5P2;P12694;F5GXU9;P12694-2	2-oxoisovalerate dehydrogenase subunit alpha, mitochondrial	BCKDHA	0.416495	0.712109	0.124926
P36871;P36871-2;P36871-3	P36871;P36871-2;P36871-3	Phosphoglucomutase-1	PGM1	0.269564	0.838845	0.124895
J3KPH2;Q9BYJ1;Q9BYJ1-2	J3KPH2;Q9BYJ1;Q9BYJ1-2	Hydroperoxide isomerase ALOXE3	ALOXE3	0	0.916548	0.124419
C9JLU1;P52434;P52434-3;P52434-4;P52434-2;P52434-5	C9JLU1;P52434;P52434-3;P52434-4	DNA-directed RNA polymerases I, II, and III subunit RPABC3	POLR2H	0.321608	0.792218	0.123996
Q8WXX5	Q8WXX5	DnaJ homolog subfamily C member 9	DNAJC9	0.399508	0.726486	0.123796
P63244;J3KPE3;H0YAF8;H0Y8W2;D6RAC2;D6REE5;D6R9L0;H0YAM7;D6R9Z1;D6RHH4;D6RFX4;D6RFZ9;E9PD14;D6RAU2;D6RBD0;H0Y8R5;D6RF23;D6R909;H0Y9P0;D6RGK8;D6RHJ5;D6RDI0	P63244;J3KPE3;H0YAF8;H0Y8W2;D6RAC2;D6REE5;D6R9L0;H0YAM7;D6R9Z1;D6RHH4;D6RFX4	Guanine nucleotide-binding protein subunit beta-2-like 1;Guanine nucleotide-binding protein subunit beta-2-like 1, N-terminally processed	GNB2L1	0.261148	0.844298	0.123642
Q8NC56;H7C2Z0;Q8NC56-2;H0Y9B7;D6R958;H0Y8H8;D6RBV0	Q8NC56;H7C2Z0	LEM domain-containing protein 2	LEMD2	0.48475	0.666787	0.122867
Q96T23-2;Q96T23;Q96T23-3;H0YCN2;H0YER1;H7C306;H0YEX0;H0YDG9	Q96T23-2;Q96T23;Q96T23-3;H0YCN2;H0YER1	Remodeling and spacing factor 1	RSF1	0.243696	0.855753	0.1228
Q9H832;Q9H832-2;I3L286;I3L4C5;H0Y9X8	Q9H832;Q9H832-2;I3L286	Ubiquitin-conjugating enzyme E2 Z	UBE2Z	0.281611	0.830526	0.122416
Q9Y2X3;H7BZ72;F8WED0	Q9Y2X3	Nucleolar protein 58	NOP58	0.461525	0.679806	0.122332
O75844	O75844	CAAX prenyl protease 1 homolog	ZMPSTE24	0.291577	0.821926	0.122185
O14818;O14818-2;H0Y586;O14818-4;Q8TAA3-2;Q8TAA3-5;Q8TAA3;A0A087WYS6;F5GY34	O14818;O14818-2;H0Y586	Proteasome subunit alpha type-7	PSMA7	0.352414	0.764676	0.122063
D6RB01;Q9Y6X4	D6RB01;Q9Y6X4	Soluble lamin-associated protein of 75 kDa	FAM169A	0.544799	0.625179	0.121602
Q99615-2;Q99615;K7EPP7;K7ESP1;K7EIH8;K7EJE9;K7EK03;K7EJ24;K7EJL5;K7EN19;K7EJV7;K7ER44;K7ELJ8	Q99615-2;Q99615;K7EPP7;K7ESP1;K7EIH8	DnaJ homolog subfamily C member 7	DNAJC7	0	1	0.121383
Q00796;H0YLA4;H0YKB3;Q00796-2	Q00796;H0YLA4	Sorbitol dehydrogenase	SORD	0.225878	0.869328	0.121334
H0YLP6;H0YMF4;H0YKD8;P46779-4;P46779-5;P46779;P46779-2;P46779-3	H0YLP6;H0YMF4;H0YKD8;P46779-4;P46779-5;P46779;P46779-2;P46779-3	60S ribosomal protein L28	RPL28	0.259734	0.84416	0.121083
O60684;Q5TFJ7;O15131;S4R3E5	O60684;Q5TFJ7;O15131	Importin subunit alpha-7;Importin subunit alpha-6	KPNA6;KPNA5	0.417582	0.711736	0.120436
A0A087X0Q1;Q7Z739;A0A024R7W5;A0A087WY31;A0A087X0C3;S4R373	A0A087X0Q1;Q7Z739;A0A024R7W5;A0A087WY31	YTH domain-containing family protein 3	YTHDF3	0.477145	0.672135	0.120294
P62805	P62805	Histone H4	HIST1H4A	0.26689	0.841901	0.120183
P50452;H7BXK7;A0A1B0GU38;P50452-2;C9JVA8;P50452-3;C9JTJ8;C9J7N5;A0A0C4DGW9;O75830	P50452;H7BXK7;A0A1B0GU38;P50452-2	Serpin B8	SERPINB8	0.36128	0.756999	0.119921
J3KTA4;P17844;P17844-2;J3KRZ1;J3QRQ7;J3QSF1;J3QR02;J3KRX8;X6RLV5;J3QRN5;J3QLG9;J3QR62	J3KTA4;P17844;P17844-2	Probable ATP-dependent RNA helicase DDX5	DDX5	0.260396	0.843508	0.119229
A0AVT1;A0AVT1-2;A0AVT1-3;A0AVT1-4;H0Y8S8;H0Y9U5	A0AVT1;A0AVT1-2	Ubiquitin-like modifier-activating enzyme 6	UBA6	0.239597	0.860162	0.119152
Q96N67;Q96N67-4;Q96N67-2;Q96N67-5;Q96N67-3;Q96N67-6;A0A1B0GWE0;Q96N67-7;A0A1B0GUE9;A0A0C4DGY6;A0A1B0GVW2;Q8NF50-4;Q8NF50-2;Q8NF50-3;Q8NF50;A0A0U1RQT6;A2A369;A0A0U1RQJ5;A0A0U1RRC1;A0A0U1RQG7	Q96N67;Q96N67-4;Q96N67-2;Q96N67-5;Q96N67-3;Q96N67-6;A0A1B0GWE0	Dedicator of cytokinesis protein 7	DOCK7	0.675387	0.539321	0.118159
B4DLN1;I3L1E8	B4DLN1			0.566162	0.612133	0.118114
P38919;I3L3H2	P38919	Eukaryotic initiation factor 4A-III;Eukaryotic initiation factor 4A-III, N-terminally processed	EIF4A3	0.294871	0.819198	0.117641
Q9NSD9;Q9NSD9-2	Q9NSD9;Q9NSD9-2	Phenylalanine--tRNA ligase beta subunit	FARSB	0.359491	0.758428	0.117189
P06730;P06730-2;D6RBW1;P06730-3;D6RFJ3;H0Y8J7	P06730;P06730-2;D6RBW1;P06730-3	Eukaryotic translation initiation factor 4E	EIF4E	0.377128	0.743325	0.117128
Q9BYC5;G3XAD2;Q9BYC5-2;Q9BYC5-3;Q9BYC5-4	Q9BYC5;G3XAD2;Q9BYC5-2;Q9BYC5-3	Alpha-(1,6)-fucosyltransferase	FUT8	0.358894	0.758926	0.116754
Q29RF7;Q29RF7-3;H0Y9L6	Q29RF7	Sister chromatid cohesion protein PDS5 homolog A	PDS5A	0.577424	0.604574	0.116089
H0Y7A7;P62158;E7ETZ0;E7EMB3;Q96HY3;G3V361;M0QZ52;F8WBR5;G3V226;G3V479	H0Y7A7;P62158;E7ETZ0;E7EMB3;Q96HY3;G3V361	Calmodulin	CALM2;CALM1	0.130342	0.946904	0.11524
Q4V328-4;A0A075B793;A0A087WXA6	Q4V328-4;A0A075B793	GRIP1-associated protein 1	GRIPAP1	0.263315	0.842899	0.115115
Q9UIA9;E7ESC6;H0YBE1;E5RIW1	Q9UIA9;E7ESC6	Exportin-7	XPO7	0.51202	0.64607	0.115106
Q9UBQ5;K7ERF1;Q9UBQ5-2;K7ES31;A0A087WVB9;K7EK53;K7EQM4;B4DQ48	Q9UBQ5;K7ERF1;Q9UBQ5-2;K7ES31;A0A087WVB9	Eukaryotic translation initiation factor 3 subunit K	EIF3K	0.29747	0.817528	0.114792
Q15382;C9J931;C9J469	Q15382;C9J931	GTP-binding protein Rheb	RHEB	0.279146	0.831908	0.114753
Q8WWC4;H7C0V0	Q8WWC4;H7C0V0	Uncharacterized protein C2orf47, mitochondrial	C2orf47	0	0.980939	0.114705
H3BPK3;Q16775-2;Q16775;H3BPQ4;H3BV79;H3BQW8	H3BPK3;Q16775-2;Q16775;H3BPQ4	Hydroxyacylglutathione hydrolase, mitochondrial	HAGH	0.19215	0.897981	0.113952
P68032	P68032	Actin, alpha cardiac muscle 1	ACTC1	0.143423	0.939326	0.11306
Q5T196;Q8NFF5-3;Q8NFF5-2;Q8NFF5;Q8NFF5-4;Q8NFF5-5;Q5T191	Q5T196;Q8NFF5-3;Q8NFF5-2;Q8NFF5;Q8NFF5-4;Q8NFF5-5	FAD synthase;Molybdenum cofactor biosynthesis protein-like region;FAD synthase region	FLAD1	0.169368	0.917884	0.112605
Q6UXN9	Q6UXN9	WD repeat-containing protein 82	WDR82	0.2646	0.842127	0.112567
E5KLK1;E5KLJ6;E5KLJ9;E5KLJ5;O60313;O60313-2;H7C141;H7C3G2;H7C321	E5KLK1;E5KLJ6;E5KLJ9;E5KLJ5;O60313;O60313-2	Dynamin-like 120 kDa protein, mitochondrial;Dynamin-like 120 kDa protein, form S1	OPA1	0.560636	0.613605	0.112452
Q9H269;Q9H269-2;Q5JUB0;Q5JUA9	Q9H269;Q9H269-2	Vacuolar protein sorting-associated protein 16 homolog	VPS16	0.658135	0.549359	0.111872
P46821;D6RA40;D6RA32	P46821	Microtubule-associated protein 1B;MAP1B heavy chain;MAP1 light chain LC1	MAP1B	0.129942	0.94727	0.111406
Q9UKZ1;H7C0C7	Q9UKZ1;H7C0C7	CCR4-NOT transcription complex subunit 11	CNOT11	0.426592	0.704079	0.111187
Q09161;F2Z2T1;X6R941	Q09161	Nuclear cap-binding protein subunit 1	NCBP1	0.209517	0.882762	0.111045
P61353;K7ELC7;K7EQQ9;K7ERY7	P61353;K7ELC7;K7EQQ9	60S ribosomal protein L27	RPL27	0.20924	0.882427	0.110514
Q9H3P7	Q9H3P7	Golgi resident protein GCP60	ACBD3	0.378167	0.743014	0.110387
E9PRQ7;Q04323;E9PJ81;Q04323-2;A0A087WTZ5	E9PRQ7;Q04323;E9PJ81;Q04323-2;A0A087WTZ5	UBX domain-containing protein 1	UBXN1	0.291011	0.82193	0.110218
P49750-4;P49750-3;P49750;H0YIQ2;F8VU51;H0YI23	P49750-4;P49750-3;P49750;H0YIQ2;F8VU51	YLP motif-containing protein 1	YLPM1	0.658636	0.549581	0.109666
Q9BV44;H7C0R6;H7C3J3;C9JP31;C9J9V2	Q9BV44;H7C0R6;H7C3J3	THUMP domain-containing protein 3	THUMPD3	0.26096	0.843799	0.10958
O94906;O94906-2	O94906;O94906-2	Pre-mRNA-processing factor 6	PRPF6	0.648386	0.557147	0.109474
K7EP06;O43148;O43148-2	K7EP06;O43148;O43148-2	mRNA cap guanine-N7 methyltransferase	RNMT	0.399485	0.726125	0.109289
P23284	P23284	Peptidyl-prolyl cis-trans isomerase B	PPIB	0.208564	0.88239	0.109247
M0R117;Q02543;M0R3D6;M0R1A7;M0R0P7	M0R117;Q02543;M0R3D6;M0R1A7;M0R0P7	60S ribosomal protein L18a	RPL18A	0.230991	0.864231	0.109018
Q8IXU6;Q8IXU6-3;E9PJD1;Q8IXU6-2;E9PKZ2;E9PRY2	Q8IXU6;Q8IXU6-3;E9PJD1;Q8IXU6-2	Solute carrier family 35 member F2	SLC35F2	0.2978	0.817365	0.108957
O43765;K7EMD6;K7ERW5	O43765;K7EMD6	Small glutamine-rich tetratricopeptide repeat-containing protein alpha	SGTA	0.440245	0.694581	0.108337
Q4J6C6-4;Q4J6C6-2;Q4J6C6-3;Q4J6C6;H7C0M0;C9JMT4	Q4J6C6-4;Q4J6C6-2;Q4J6C6-3;Q4J6C6	Prolyl endopeptidase-like	PREPL	0.174486	0.914577	0.108261
Q15417;Q15417-3	Q15417;Q15417-3	Calponin-3	CNN3	0.277493	0.833702	0.108108
Q8ND56-3;Q8ND56-2;Q8ND56;I3L4Q1;A0A140TA76;K7EMZ9;A0A0G2JQ95;A0A096LP11;A0A140TA66	Q8ND56-3;Q8ND56-2;Q8ND56;I3L4Q1;A0A140TA76;K7EMZ9	Protein LSM14 homolog A	LSM14A	0.329629	0.78488	0.108061
P39019;M0R2L9;M0QXK4;M0QYF7;M0R140;A0A075B6E2	P39019;M0R2L9;M0QXK4;M0QYF7;M0R140	40S ribosomal protein S19	RPS19	0.0867922	0.985724	0.108018
Q8TB96;F5GXC5;H3BUJ1	Q8TB96;F5GXC5;H3BUJ1	T-cell immunomodulatory protein	ITFG1	0	0.950544	0.107499
Q96L92-3;Q96L92;A0A0C4DFU6;Q96L92-2	Q96L92-3;Q96L92;A0A0C4DFU6;Q96L92-2	Sorting nexin-27	SNX27	0.123079	0.955267	0.106126
Q15181;Q5SQT6	Q15181;Q5SQT6	Inorganic pyrophosphatase	PPA1	0.170933	0.917941	0.105816
Q9NUU7;I3L0H8;I3L352;Q9NUU7-2;Q9UMR2-3;H3BTB3;H3BP36;H3BP50;J3QRH0;H3BSL8	Q9NUU7;I3L0H8;I3L352;Q9NUU7-2;Q9UMR2-3	ATP-dependent RNA helicase DDX19A;ATP-dependent RNA helicase DDX19B	DDX19A;DDX19B	0.447144	0.691068	0.105701
Q96P70	Q96P70	Importin-9	IPO9	0.212041	0.883274	0.105017
Q9UH99;Q9UH99-2;Q9UH99-3;B0QY60;B0QY64;B0QY63;B0QY68;B0QY66;H0Y686;B0QY67;B0QY69;B0QY65	Q9UH99;Q9UH99-2;Q9UH99-3	SUN domain-containing protein 2	SUN2	0.236915	0.860332	0.10454
Q92575;F8WB86;Q6PJ80;C9JLR4	Q92575	UBX domain-containing protein 4	UBXN4	0.459865	0.680516	0.104267
P78347-2;P78347-4;P78347-3;P78347;P78347-5;C9J6M0;Q86UP8-4	P78347-2;P78347-4;P78347-3;P78347	General transcription factor II-I	GTF2I	0.302373	0.812764	0.103643
P54725-3;P54725;P54725-2;K7ENJ0;K7ELW1;K7EQ16	P54725-3;P54725;P54725-2;K7ENJ0;K7ELW1	UV excision repair protein RAD23 homolog A	RAD23A	0.152988	0.930964	0.103573
P48735;P48735-2;H0YL11	P48735;P48735-2	Isocitrate dehydrogenase [NADP], mitochondrial	IDH2	0.262157	0.843962	0.102941
Q6P2Q9;I3L0J9;I3L3Z8	Q6P2Q9	Pre-mRNA-processing-splicing factor 8	PRPF8	0.250372	0.852358	0.102353
Q52LJ0-2;Q52LJ0;H0YNA1	Q52LJ0-2;Q52LJ0	Protein FAM98B	FAM98B	0.394552	0.730762	0.10202
Q12768;E7EQI7;E5RFU6	Q12768;E7EQI7	WASH complex subunit strumpellin	KIAA0196	0.405445	0.720358	0.101872
Q6IA86-7;Q6IA86-2;Q6IA86-3;Q6IA86-5;Q6IA86;Q6IA86-6;Q6IA86-4;F5GWY6;K7ER35;F5GYE9	Q6IA86-7;Q6IA86-2;Q6IA86-3;Q6IA86-5;Q6IA86;Q6IA86-6;Q6IA86-4	Elongator complex protein 2	ELP2	0.334746	0.780928	0.101345
Q7Z3D6-5;Q7Z3D6-3;Q7Z3D6;Q7Z3D6-2;H0YB09;Q7Z3D6-4;H0YB62;A0A0C4DGD4;H0YB11	Q7Z3D6-5;Q7Z3D6-3;Q7Z3D6;Q7Z3D6-2;H0YB09;Q7Z3D6-4;H0YB62;A0A0C4DGD4	UPF0317 protein C14orf159, mitochondrial	C14orf159	0.47466	0.67307	0.101008
F8WA11;Q7Z460-2;Q7Z460-4;Q7Z460-5;Q7Z460-3;Q7Z460;H0Y5T1;C9J151;C9JP76	F8WA11;Q7Z460-2;Q7Z460-4;Q7Z460-5;Q7Z460-3;Q7Z460;H0Y5T1	CLIP-associating protein 1	CLASP1	0.405227	0.720405	0.100678
E7EQZ4;Q16637-4;Q16637-2;Q16637-3;Q16637;B4DP61	E7EQZ4;Q16637-4;Q16637-2;Q16637-3;Q16637;B4DP61	Survival motor neuron protein	SMN1;SMN2	0.160964	0.924671	0.10048
P43897;P43897-2;C9JT21;C9JG32;F8VPA7;F8VS27;P43897-4;P43897-3;F8WCK2	P43897;P43897-2;C9JT21;C9JG32;F8VPA7;F8VS27;P43897-4	Elongation factor Ts, mitochondrial;Elongation factor Ts	TSFM	0.303951	0.810715	0.100309
P48637;P48637-2	P48637;P48637-2	Glutathione synthetase	GSS	0.124186	0.954325	0.0993397
Q99426;K7EK42;Q99426-2;K7EP07;K7EL99;K7EQH0;K7ER04	Q99426;K7EK42;Q99426-2;K7EP07	Tubulin-folding cofactor B	TBCB	0.230429	0.864357	0.0988895
P42166	P42166	Lamina-associated polypeptide 2, isoform alpha;Thymopoietin;Thymopentin	TMPO	0.236826	0.860097	0.0986839
P30533	P30533	Alpha-2-macroglobulin receptor-associated protein	LRPAP1	0.213599	0.882141	0.0971069
P18583-2;P18583-5;P18583-10;P18583-3;P18583-4;P18583-7;P18583;P18583-9;P18583-6;H7C1M2;P18583-8;J3QSZ5;H7C2G8	P18583-2;P18583-5;P18583-10;P18583-3;P18583-4;P18583-7;P18583;P18583-9;P18583-6;H7C1M2;P18583-8	Protein SON	SON	0.263092	0.842785	0.0965049
P20338;A0A087WYT5;P61018;P61018-2	P20338	Ras-related protein Rab-4A	RAB4A	0.196142	0.894011	0.0962217
Q15008;Q15008-4;Q15008-3;Q15008-2;C9J0E9;H7C531;C9J7B7	Q15008;Q15008-4;Q15008-3;Q15008-2	26S proteasome non-ATPase regulatory subunit 6	PSMD6	0.250549	0.852806	0.0959467
P31150;G5E9U5	P31150	Rab GDP dissociation inhibitor alpha	GDI1	0.185691	0.902952	0.095738
Q5VZU9;P29144	Q5VZU9;P29144	Tripeptidyl-peptidase 2	TPP2	0.560274	0.613327	0.0945046
O00487;C9JW37	O00487	26S proteasome non-ATPase regulatory subunit 14	PSMD14	0.25592	0.847435	0.0940315
Q7Z392-4;Q7Z392-3;Q7Z392;D6RHE5;Q7Z392-2;D6R9T9	Q7Z392-4;Q7Z392-3;Q7Z392;D6RHE5	Trafficking protein particle complex subunit 11	TRAPPC11	0.338034	0.77801	0.0939924
Q8TC12;G3V2G6;G3V234;Q8TC12-2;H0YIZ8;Q8TC12-3;H0YJ10;H0YJ46	Q8TC12;G3V2G6;G3V234;Q8TC12-2;H0YIZ8;Q8TC12-3	Retinol dehydrogenase 11	RDH11	0.249134	0.853194	0.0938777
Q5VTR2;C9J0A5;C9JXC9;C9JWJ4	Q5VTR2	E3 ubiquitin-protein ligase BRE1A	RNF20	0.246897	0.854503	0.0938409
Q92747;Q92747-2;E9PF58;F8WFD3	Q92747;Q92747-2;E9PF58	Actin-related protein 2/3 complex subunit 1A	ARPC1A	0.23061	0.864473	0.0937694
Q16401-2;Q16401;Q4VXH0;F2Z3J2	Q16401-2;Q16401	26S proteasome non-ATPase regulatory subunit 5	PSMD5	0.246153	0.85461	0.0933814
Q9UKX7;Q9UKX7-2;B0QY21	Q9UKX7;Q9UKX7-2	Nuclear pore complex protein Nup50	NUP50	0.347826	0.769327	0.0932089
Q93100-4;Q93100-2;Q93100-3;Q93100;I3L3F2;I3L0Z1;H3BV13;I3NHZ9;H3BQ89	Q93100-4;Q93100-2;Q93100-3;Q93100	Phosphorylase b kinase regulatory subunit beta	PHKB	0	0.971696	0.09307
Q13835-2;Q13835	Q13835-2;Q13835	Plakophilin-1	PKP1	0.0786643	0.993994	0.0930018
A0A0A0MTS7;Q8WZ42-12;Q8WZ42-7;Q8WZ42-2;Q8WZ42;Q8WZ42-8;Q8WZ42-13;Q8WZ42-5;Q8WZ42-11;Q8WZ42-4;A0A0A0MRA3;Q8WZ42-9;Q8WZ42-3;Q8WZ42-10	A0A0A0MTS7;Q8WZ42-12;Q8WZ42-7;Q8WZ42-2;Q8WZ42;Q8WZ42-8;Q8WZ42-13;Q8WZ42-5;Q8WZ42-11;Q8WZ42-4;A0A0A0MRA3;Q8WZ42-9;Q8WZ42-3;Q8WZ42-10	Titin	TTN	0.173171	0.914652	0.0923887
P61970;H3BRV9	P61970;H3BRV9	Nuclear transport factor 2	NUTF2	0.173331	0.915142	0.0919234
C9JG87;Q9NYK5;Q9NYK5-2	C9JG87;Q9NYK5;Q9NYK5-2	39S ribosomal protein L39, mitochondrial	MRPL39	0.368266	0.751068	0.0918903
Q13308-4;Q13308;Q13308-6;Q13308-3;Q13308-2;C9JQR6;H0Y8F1;Q13308-5;Q86X91;C9J9E8;F8WDG7	Q13308-4;Q13308;Q13308-6;Q13308-3;Q13308-2;C9JQR6;H0Y8F1	Inactive tyrosine-protein kinase 7	PTK7	0.238508	0.860451	0.0916868
Q07666;Q07666-2;Q07666-3;Q5VWX1	Q07666;Q07666-2;Q07666-3	KH domain-containing, RNA-binding, signal transduction-associated protein 1	KHDRBS1	0.205149	0.884758	0.0915873
P41218;H0Y6P3	P41218	Myeloid cell nuclear differentiation antigen	MNDA	0.0914626	0.980531	0.0912981
P05556;P05556-2;P05556-5;P05556-4;P05556-3;E7EQW5;C9JPK5;H7C4N8;Q5T3E6;E9PLR6;E7EUI6;E7ERX5	P05556;P05556-2;P05556-5;P05556-4;P05556-3	Integrin beta-1	ITGB1	0.252358	0.851091	0.0912686
P56385	P56385	ATP synthase subunit e, mitochondrial	ATP5I	0.289654	0.823229	0.0903767
Q96K19-3;E9PP55;Q96K19-5;Q96K19-2;Q96K19;E9PNG8	Q96K19-3;E9PP55;Q96K19-5;Q96K19-2;Q96K19	E3 ubiquitin-protein ligase RNF170	RNF170	0	1	0.0902327
Q8NC51-3;Q8NC51-4	Q8NC51-3;Q8NC51-4	Plasminogen activator inhibitor 1 RNA-binding protein	SERBP1	0.330889	0.784166	0.0896382
P47914	P47914	60S ribosomal protein L29	RPL29	0.257081	0.846464	0.0896084
Q9NTJ5;E9PGZ4;Q9NTJ5-2;F8WDN7;C9JV50;F8WCQ2;C9J3E3	Q9NTJ5;E9PGZ4;Q9NTJ5-2	Phosphatidylinositide phosphatase SAC1	SACM1L	0.266772	0.841684	0.0893646
Q16851-2;C9JNZ1;C9JVG3;C9JWG0;C9JTZ5;C9JUW1;F2Z3H1;C9J3M0;F8WC70	Q16851-2	UTP--glucose-1-phosphate uridylyltransferase	UGP2	0.264759	0.842277	0.0884739
Q7Z7K6;Q7Z7K6-3;Q7Z7K6-2;A0A0M3HER2	Q7Z7K6;Q7Z7K6-3	Centromere protein V	CENPV	0.273549	0.836949	0.0882301
P23396;P23396-2;E9PPU1;E9PL09;H0YEU2;F2Z2S8;H0YCJ7;E9PQ96;E9PJH4;H0YF32;E9PK82;E9PSF4;E9PQX2;H0YES8;E9PJN9	P23396;P23396-2;E9PPU1;E9PL09;H0YEU2;F2Z2S8;H0YCJ7	40S ribosomal protein S3	RPS3	0.187157	0.901678	0.0877061
Q14204;H0YJ21	Q14204	Cytoplasmic dynein 1 heavy chain 1	DYNC1H1	0.232445	0.863892	0.0873221
Q12907;D6RBV2;D6RDX1;D6RIU4	Q12907;D6RBV2;D6RDX1;D6RIU4	Vesicular integral-membrane protein VIP36	LMAN2	0.233603	0.862891	0.0866993
Q15043-2;Q15043-3;Q15043;E5RIP4;E5RFZ8;E5RGA7;E5RJ40;E5RJG5;E5RFT1	Q15043-2;Q15043-3;Q15043;E5RIP4;E5RFZ8;E5RGA7;E5RJ40;E5RJG5	Zinc transporter ZIP14	SLC39A14	0.265089	0.842611	0.0855443
G3V1R5;B1AKJ5;O43847;O43847-2;H0Y5G9;F5H7V1	G3V1R5;B1AKJ5;O43847;O43847-2;H0Y5G9	Nardilysin	NRD1	0	0.882672	0.0853028
A0A1B0GUA3;Q96EK5;A0A1B0GTE6;A0A0D9SFK7;A0A1B0GUH6;A0A1B0GV79;A0A1B0GW21;A0A1B0GVY9	A0A1B0GUA3;Q96EK5	KIF1-binding protein	KIAA1279	0.266036	0.841506	0.0850568
P50750-2;P50750;X6RE90	P50750-2;P50750	Cyclin-dependent kinase 9	CDK9	0.298108	0.817291	0.0847594
P54105;E9PMI6;J3KN38;E9PJF4	P54105;E9PMI6;J3KN38;E9PJF4	Methylosome subunit pICln	CLNS1A	0.231192	0.86508	0.0847003
Q8TF72	Q8TF72	Protein Shroom3	SHROOM3	0.237697	0.86067	0.0839475
O60341;O60341-2;R4GMQ1;R4GMP9	O60341;O60341-2	Lysine-specific histone demethylase 1A	KDM1A	0.316151	0.796871	0.0834833
Q92620;H3BV01;J3KTG2;H3BQT9;J3KRT1	Q92620	Pre-mRNA-splicing factor ATP-dependent RNA helicase PRP16	DHX38	0.132115	0.947232	0.0832651
A0A0A0MRM9;Q14978;Q14978-2;S4R349;S4R402	A0A0A0MRM9;Q14978;Q14978-2	Nucleolar and coiled-body phosphoprotein 1	NOLC1	0.259048	0.844493	0.0829629
M0R0Y2;P54920;M0R2M1;M0R027;M0R213;M0R058;M0R0I4;A0A087WZQ7;Q9H115-2;Q9H115;M0QZM9;M0QZN5;M0R031	M0R0Y2;P54920;M0R2M1	Alpha-soluble NSF attachment protein	NAPA	0.202594	0.887454	0.0829092
Q9BWS9-3;Q9BWS9;Q9BWS9-2;E9PPA0;E9PI70;E9PIP0;E9PRL3;E9PPH0;E9PKF1;H0YEA3;H0YC89;H0YDL6;H0YCC4	Q9BWS9-3;Q9BWS9;Q9BWS9-2;E9PPA0	Chitinase domain-containing protein 1	CHID1	0.201018	0.88829	0.0825409
X6RM00;X6RLX0;G8JLD3;Q8IUD2-4;Q8IUD2-2;Q8IUD2;Q8IUD2-3;K7EPP6;A0A0U1RQM4;Q8IUD2-5	X6RM00;X6RLX0;G8JLD3;Q8IUD2-4;Q8IUD2-2;Q8IUD2;Q8IUD2-3;K7EPP6;A0A0U1RQM4	ELKS/Rab6-interacting/CAST family member 1	ERC1	0.28145	0.830388	0.0821368
Q14011;K7ENX8;K7EJV5;K7ELT6;K7EJV1;K7EMY9;K7EPM4;K7ER40;K7EQR7;D6W5Y5;Q14011-2;K7ELV6;K7EQX4;K7ENN6;K7EIF7;K7EQL0	Q14011;K7ENX8;K7EJV5;K7ELT6;K7EJV1;K7EMY9;K7EPM4;K7ER40;K7EQR7;D6W5Y5;Q14011-2;K7ELV6	Cold-inducible RNA-binding protein	CIRBP	0.203764	0.886663	0.0820314
Q8TC07-2;Q8TC07-3;Q8TC07;C9JA93;F8WDJ1;F8WF35;F8WCB5;F8VV61	Q8TC07-2;Q8TC07-3;Q8TC07;C9JA93	TBC1 domain family member 15	TBC1D15	0.339409	0.776383	0.0820246
K7EP32;Q9BZV1-2;Q9BZV1;K7ELN1	K7EP32;Q9BZV1-2;Q9BZV1	UBX domain-containing protein 6	UBXN6	0	0.919201	0.0812574
J3QK89;Q8IWX8	J3QK89;Q8IWX8	Calcium homeostasis endoplasmic reticulum protein	CHERP	0.295335	0.81885	0.0808575
H0YJV7;P25490;H0YJU4;Q96MM3;O15391	H0YJV7;P25490	Transcriptional repressor protein YY1	YY1	0.0559421	1	0.0805649
Q9HB07;F8VQQ3;F8VR84;H3BPH3	Q9HB07;F8VQQ3;F8VR84	UPF0160 protein MYG1, mitochondrial	C12orf10	0.266547	0.841165	0.0804081
Q16531;F5GY55;Q16531-2;F5H2L3;F5GWI0;F5GZY8;F5GYG8;F5H198	Q16531;F5GY55	DNA damage-binding protein 1	DDB1	0.247628	0.854417	0.0791987
Q9H553;Q9H553-2;A0A0A0MTE0	Q9H553;Q9H553-2	Alpha-1,3/1,6-mannosyltransferase ALG2	ALG2	0.131226	0.946145	0.0787488
P62826;B5MDF5;J3KQE5;F5H018;H0YFC6;B4DV51;A0A087X0W0	P62826;B5MDF5;J3KQE5;F5H018	GTP-binding nuclear protein Ran	RAN	0.215609	0.88026	0.0786542
Q9H8Y8;Q9H8Y8-3;Q9H8Y8-2;C9J9V9;H7C0J2;C9J0V5;G3V0G1;Q9BQQ3-2;Q9BQQ3	Q9H8Y8;Q9H8Y8-3;Q9H8Y8-2	Golgi reassembly-stacking protein 2	GORASP2	0.161108	0.925222	0.0783527
P46060;B0QYT5;B0QYT4;H0Y4Q3;B0QYT6	P46060	Ran GTPase-activating protein 1	RANGAP1	0.27229	0.83689	0.0777215
Q9BRX8-2;Q9BRX8	Q9BRX8-2;Q9BRX8	Redox-regulatory protein FAM213A	FAM213A	0.134272	0.944386	0.077692
P08237-3;P08237;P08237-2;F8VZQ1;F8VNX2;F8VX13;F8VP00;F8VSL1;F8VW30;F8VZI0;F8W1J8;F8VTQ3;F8VYK8;F8VUB8;F8VSF7;H0YIS9;F8VVE3;H0YHB8	P08237-3;P08237;P08237-2	ATP-dependent 6-phosphofructokinase, muscle type	PFKM	0.16694	0.920564	0.0776763
P42677;Q5T4L4	P42677;Q5T4L4	40S ribosomal protein S27	RPS27	0.191766	0.898236	0.0772382
P21953;P21953-2	P21953	2-oxoisovalerate dehydrogenase subunit beta, mitochondrial	BCKDHB	0.269597	0.839192	0.0764012
Q96S52-2;Q96S52	Q96S52-2;Q96S52	GPI transamidase component PIG-S	PIGS	0.178395	0.91062	0.0753236
Q13546-2;Q13546	Q13546-2;Q13546	Receptor-interacting serine/threonine-protein kinase 1	RIPK1	0.346465	0.770488	0.0748029
P55060-3;P55060;P55060-4;P55060-2	P55060-3;P55060;P55060-4	Exportin-2	CSE1L	0.273436	0.836712	0.0737752
Q15459;Q15459-2;H7C1L2;F8WB66;F8WC79	Q15459;Q15459-2	Splicing factor 3A subunit 1	SF3A1	0.247231	0.854309	0.0735378
P49790-3;P49790;P49790-2	P49790-3;P49790;P49790-2	Nuclear pore complex protein Nup153	NUP153	0.322548	0.792784	0.07338
O94915;F2Z2S2;H0Y9X0;D6R9B9;D6RJI4	O94915;F2Z2S2	Protein furry homolog-like	FRYL	0.260647	0.843912	0.073192
P18754;P18754-2;C9JRH2;C9JMJ4;C9J3R0;C9JQZ4;C9JW69	P18754;P18754-2;C9JRH2;C9JMJ4;C9J3R0;C9JQZ4;C9JW69	Regulator of chromosome condensation	RCC1	0.210385	0.882908	0.0729753
[truncated: 2,086 more rows]

## Sheet: Figure S2
Area [10^x sq-µm]	Dionex/Lumos	Dionex/TimsTOF
0.5	378
1	360
1.5	282
2	361
2.5	282	127
3	287	158
3.5	648	254
4	1020	294
4.5	1727	1638
5	2668	2307
5.5	3047	3208
6	3480	3318

## Sheet: Figure S3a
	Number of proteins
Sample	Identifications MS/MS Only	Identifications MS/MS + MBR	Quantified Intensity	Quantified MaxLFQ Intensity
Plate1_BA01	3433	4728	4841	3664
Plate1_BA02	2696	3881	4054	2775
Plate1_BA03	2207	3479	3649	2374
Plate1_BA04	2585	3720	3882	2645
Plate1_BA05	3197	4494	4625	3423
Plate1_BA06	3084	4427	4568	3323
Plate1_BA07	3134	4433	4566	3329
Plate1_BA08	3037	4419	4569	3333
Plate1_BA09	3175	4615	4750	3493
Plate1_BA10	3218	4581	4719	3439
Plate1_BA11	2417	3859	4032	2649
Plate1_BA12	2816	4211	4377	3072
Plate1_BB01	3248	4642	4767	3537
Plate1_BB02	3229	4627	4750	3534
Plate1_BB03	2958	4234	4384	3102
Plate1_BB04	3451	4741	4862	3667
Plate1_BB05	3189	4599	4721	3424
Plate1_BB06	3443	4681	4804	3623
Plate1_BB07	3240	4580	4715	3501
Plate1_BB08	3022	4409	4572	3302
Plate1_BB09	2500	4003	4174	2808
Plate1_BB10	2326	3733	3907	2609
Plate1_BB11	1867	3126	3308	1989
Plate1_BB12	2023	3446	3619	2313
Plate1_BC01	3279	4577	4702	3520
Plate1_BC02	3163	4398	4534	3288
Plate1_BC03	3248	4471	4617	3381
Plate1_BC04	3251	4451	4593	3397
Plate1_BC05	3173	4571	4689	3424
Plate1_BC06	3324	4657	4791	3541
Plate1_BC07	3277	4575	4710	3506
Plate1_BC08	3089	4475	4630	3321
Plate1_BC09	2608	4154	4314	2950
Plate1_BC10	2016	3358	3535	2289
Plate1_BC11	1058	1999	2145	1034
Plate1_BC12	2445	3885	4053	2701
Plate1_BD01	3353	4678	4802	3525
Plate1_BD02	2675	4082	4239	2880
Plate1_BD03	3120	4287	4446	3171
Plate1_BD04	3148	4448	4589	3336
Plate1_BD05	3099	4499	4635	3351
Plate1_BD06	2762	4116	4277	2956
Plate1_BD07	2997	4497	4627	3354
Plate1_BD08	1964	3125	3305	2060
Plate1_BD09	2620	4068	4221	2902
Plate1_BD10	1904	3110	3303	2004
Plate1_BD11	1970	3234	3409	2148
Plate1_BD12	1977	3139	3323	2111
Plate1_BE01	1534	3889	4077	2478
Plate1_BE02	2931	4433	4580	3282
Plate1_BE03	2687	4069	4226	2918
Plate1_BE04	2864	4341	4496	3201
Plate1_BE05	2880	4364	4502	3250
Plate1_BE06	2972	4369	4523	3239
Plate1_BE07	2795	4316	4471	3143
Plate1_BE08	2317	3704	3872	2565
Plate1_BE09	2754	4220	4372	3034
Plate1_BE10	1944	3199	3385	2155
Plate1_BE11	1719	2908	3105	1900
Plate1_BE12	2563	4228	4380	3081
Plate1_BF01	2966	4334	4481	3223
Plate1_BF02	2699	4076	4250	2952
Plate1_BF03	2654	3853	4034	2771
Plate1_BF04	2763	4093	4256	2975
Plate1_BF05	2950	4461	4598	3293
Plate1_BF06	2429	3749	3926	2572
Plate1_BF07	3030	4324	4474	3230
Plate1_BF08	3109	4453	4601	3357
Plate1_BF09	2833	4245	4408	3122
Plate1_BF10	2044	3278	3463	2212
Plate1_BF11	2161	4097	4265	2928
Plate1_BF12	2755	4276	4437	3115
Plate1_BG01	2838	4376	4520	3242
Plate1_BG02	2371	3531	3703	2500
Plate1_BG03	2615	3876	4041	2770
Plate1_BG04	3039	4287	4451	3172
Plate1_BG05	3138	4515	4655	3399
Plate1_BG06	3067	4359	4512	3269
Plate1_BG07	3019	4369	4513	3232
Plate1_BG08	2998	4271	4430	3174
Plate1_BG09	2755	4267	4425	3092
Plate1_BG10	2121	3582	3757	2452
Plate1_BG11	2779	4486	4635	3311
Plate1_BG12	2644	4133	4296	3034
Plate1_BH01	1794	3454	3626	2337
Plate1_BH02	2527	3838	4006	2694
Plate1_BH03	2581	3810	3989	2727
Plate1_BH04	2710	4086	4254	3007
Plate1_BH05	2780	3903	4074	2803
Plate1_BH06	2638	4221	4387	3085
Plate1_BH07	2470	3712	3879	2593
Plate1_BH08	2858	4347	4517	3175
Plate1_BH09	1757	3133	3310	2068
Plate1_BH10	1481	2680	2856	1658
Plate1_BH11	2937	4461	4616	3314
Plate1_BH12	2995	4460	4608	3331
Plate2_GA01	2326	3201	3362	2106
Plate2_GA02	2595	3931	4086	2844
Plate2_GA03	3111	4482	4620	3351
Plate2_GA04	3046	4392	4539	3240
Plate2_GA05	2778	4049	4227	2948
Plate2_GA06	3024	4305	4445	3183
Plate2_GA07	2799	4112	4261	3019
Plate2_GA08	1738	2599	2767	1756
Plate2_GA09	2947	4309	4474	3139
Plate2_GA10	2670	4101	4256	2990
Plate2_GA11	2218	3279	3445	2233
Plate2_GA12	1916	2876	3047	1952
Plate2_GB01	2558	3742	3898	2627
Plate2_GB02	3050	4366	4511	3243
Plate2_GB03	719	968	1091	609
Plate2_GB04	2934	4207	4366	3139
Plate2_GB05	2776	4114	4255	3041
Plate2_GB06	2314	3450	3630	2397
Plate2_GB07	1637	2469	2647	1646
Plate2_GB08	3183	4421	4559	3331
Plate2_GB09	2847	4233	4400	3069
Plate2_GB10	3029	4178	4343	3121
Plate2_GB11	2897	4168	4308	3027
Plate2_GB12	2951	4129	4280	3076
Plate2_GC01	2786	4008	4172	2914
Plate2_GC02	2705	3947	4094	2846
Plate2_GC03	2853	4104	4263	3026
Plate2_GC04	2582	3770	3933	2713
Plate2_GC05	2930	4099	4260	3014
Plate2_GC06	3015	4276	4432	3175
Plate2_GC07	3154	4351	4501	3288
Plate2_GC08	1917	2766	2948	1878
Plate2_GC09	3002	4198	4369	3088
Plate2_GC10	3083	4387	4531	3289
Plate2_GC11	2395	3509	3676	2468
Plate2_GC12	2549	3638	3803	2557
Plate2_GD01	2301	3584	3746	2546
Plate2_GD02	2849	4124	4281	2985
Plate2_GD03	3235	4526	4676	3432
Plate2_GD04	3272	4495	4633	3396
Plate2_GD05	2535	3776	3943	2686
Plate2_GD06	2922	4122	4275	3034
Plate2_GD07	2150	3287	3451	2344
Plate2_GD08	3211	4454	4597	3389
Plate2_GD09	2884	4081	4255	2990
Plate2_GD10	2981	4268	4422	3171
Plate2_GD11	2523	3745	3911	2662
Plate2_GD12	2727	3878	4046	2775
Plate2_GE01	2430	3524	3693	2511
Plate2_GE02	3139	4386	4530	3246
Plate2_GE03	3100	4630	4753	3470
Plate2_GE04	2881	4250	4405	3089
Plate2_GE05	1520	3219	3381	2133
Plate2_GE06	26	32	43	18
Plate2_GE07	1348	2228	2407	1420
Plate2_GE08	2944	4289	4446	3154
Plate2_GE09	3020	4213	4371	3135
Plate2_GE10	3073	4368	4513	3258
Plate2_GE11	2618	3826	3993	2764
Plate2_GE12	36	40	49	19
Plate2_GF01	1100	1794	1941	1115
Plate2_GF02	1425	3677	3846	2365
Plate2_GF03	2054	4139	4298	2841
Plate2_GF04	1249	2595	2772	1530
Plate2_GF05	1335	3633	3808	2336
Plate2_GF06	1661	3385	3569	2162
Plate2_GF07	981	2001	2166	1124
Plate2_GF08	1909	3599	3773	2421
Plate2_GF09	2122	3517	3691	2370
Plate2_GF10	171	179	220	81
Plate2_GF11	2515	3809	3966	2670
Plate2_GF12	2284	3483	3662	2349
Plate2_GG01	91	222	258	58
Plate2_GG02	2683	4030	4186	2813
Plate2_GG03	513	1329	1461	621
Plate2_GG04	456	852	966	380
Plate2_GG05	850	1733	1891	920
Plate2_GG06	519	1426	1555	689
Plate2_GG07	1022	2498	2665	1452
Plate2_GG08	667	2303	2461	1222
Plate2_GG09	599	1490	1637	634
Plate2_GG10	788	2442	2618	1298
Plate2_GG11	1989	3571	3736	2488
Plate2_GG12	1275	1844	1990	1046
Plate2_GH01	68	135	166	39
Plate2_GH02	73	112	142	56
Plate2_GH03	694	1639	1785	761
Plate2_GH04	886	2215	2369	1209
Plate2_GH05	532	1462	1607	696
Plate2_GH06	931	2419	2588	1377
Plate2_GH07	387	1524	1671	676
Plate2_GH08	460	1802	1965	850
Plate2_GH09	1039	2398	2572	1473
Plate2_GH10	436	1305	1440	581
Plate2_GH11	302	423	493	181
Plate2_GH12	790	1346	1476	702
Plate3_BA01	1867	2750	2929	1820
Plate3_BA02	2229	3410	3579	2374
Plate3_BA03	1859	2886	3055	1888
Plate3_BA04	1885	2842	3012	1881
Plate3_BA05	1942	3008	3183	1961
Plate3_BA06	2328	3571	3740	2535
Plate3_BA07	1783	2660	2828	1697
Plate3_BA08	2059	3273	3435	2211
Plate3_BA09	2181	3425	3595	2377
Plate3_BA10	1932	2978	3158	1966
Plate3_BA11	889	1284	1406	756
Plate3_BA12	13	43	59	5
Plate3_BB01	2595	3777	3943	2762
Plate3_BB02	304	420	496	207
Plate3_BB03	2642	3935	4099	2866
Plate3_BB04	2599	3802	3970	2738
Plate3_BB05	2243	3455	3633	2398
Plate3_BB06	2179	3298	3473	2285
Plate3_BB07	2014	2913	3090	1975
Plate3_BB08	2270	3408	3591	2378
Plate3_BB09	2238	3661	3822	2618
Plate3_BB10	1708	2599	2763	1667
Plate3_BB11	1242	1808	1962	1091
Plate3_BB12	20	43	50	6
Plate3_BC01	2837	4066	4213	2985
Plate3_BC02	2719	3949	4105	2860
Plate3_BC03	2816	4074	4241	3011
Plate3_BC04	2859	4078	4241	2963
Plate3_BC05	2584	3809	3984	2765
Plate3_BC06	2297	3538	3711	2483
Plate3_BC07	1908	2878	3048	1917
Plate3_BC08	2865	4207	4355	3109
Plate3_BC09	2612	3871	4041	2819
Plate3_BC10	2986	4284	4414	3173
Plate3_BC11	1846	2720	2890	1809
Plate3_BC12	52	84	104	24
Plate3_BD01	2283	3414	3596	2366
Plate3_BD02	2732	3881	4045	2856
Plate3_BD03	2550	3741	3911	2701
Plate3_BD04	2585	3775	3943	2737
Plate3_BD05	2626	3762	3937	2715
Plate3_BD06	1164	1613	1752	996
Plate3_BD07	2368	3438	3611	2412
Plate3_BD08	2188	3270	3442	2270
Plate3_BD09	2466	3653	3840	2656
Plate3_BD10	2772	4033	4187	2969
Plate3_BD11	2216	3434	3601	2378
Plate3_BD12	42	58	72	16
Plate3_BE01	2289	3420	3597	2405
Plate3_BE02	2074	3071	3246	2119
Plate3_BE03	2541	3676	3855	2668
Plate3_BE04	2361	3530	3687	2476
Plate3_BE05	2624	3692	3861	2692
Plate3_BE06	2551	3918	4091	2793
Plate3_BE07	1663	2404	2565	1540
Plate3_BE08	1917	2804	2975	1878
Plate3_BE09	2579	3741	3914	2658
Plate3_BE10	2593	3661	3830	2624
Plate3_BE11	2510	3673	3838	2660
Plate3_BE12	28	34	43	11
Plate3_BF01	2568	3802	3979	2712
Plate3_BF02	1705	2519	2684	1622
Plate3_BF03	2553	3710	3890	2690
Plate3_BF04	2484	3676	3846	2613
Plate3_BF05	2487	3611	3793	2544
Plate3_BF06	2155	3356	3534	2344
Plate3_BF07	2125	3116	3284	2113
Plate3_BF08	2856	4141	4299	3062
Plate3_BF09	2460	3584	3753	2589
Plate3_BF10	2045	2965	3131	1986
Plate3_BF11	2415	3532	3701	2530
Plate3_BF12	14	36	47	7
Plate3_BG01	2601	3812	3976	2718
Plate3_BG02	2391	3475	3635	2421
Plate3_BG03	2530	3756	3926	2702
Plate3_BG04	2461	3625	3789	2570
Plate3_BG05	2590	3737	3915	2712
Plate3_BG06	2461	3639	3802	2642
Plate3_BG07	1788	2624	2785	1736
Plate3_BG08	2265	3443	3619	2384
Plate3_BG09	2524	3684	3852	2672
Plate3_BG10	2140	3077	3243	2163
Plate3_BG11	2117	3164	3353	2205
Plate3_BG12	1607	2701	2887	1753
Plate3_BH01	2374	3542	3712	2476
Plate3_BH02	2643	3864	4029	2757
Plate3_BH03	1920	2940	3120	2002
Plate3_BH04	2227	3278	3454	2233
Plate3_BH05	2643	3822	3980	2760
Plate3_BH06	2234	3352	3517	2367
Plate3_BH07	1632	2332	2511	1460
Plate3_BH08	2045	3162	3330	2174
Plate3_BH09	1973	2964	3142	2001
Plate3_BH10	1678	2323	2491	1507
Plate3_BH11	2413	3576	3748	2557
Plate3_BH12	1620	2496	2666	1605
Plate4_BA01	64	134	162	40
Plate4_BA02	1126	1600	1759	1009
Plate4_BA03	2035	3091	3263	2065
Plate4_BA04	2070	3084	3263	2142
Plate4_BA05	1819	2715	2892	1865
Plate4_BA06	2066	3127	3308	2123
Plate4_BA07	2026	2919	3084	1970
Plate4_BA08	2207	3278	3449	2258
Plate4_BA09	2674	3878	4046	2821
Plate4_BA10	2098	3037	3199	2097
Plate4_BA11	1916	2856	3019	1916
Plate4_BA12	1901	2779	2962	1847
Plate4_BB01	90	139	171	56
Plate4_BB02	2463	3774	3945	2667
Plate4_BB03	2328	3417	3591	2409
Plate4_BB04	1624	2501	2664	1642
Plate4_BB05	2754	4015	4170	2903
Plate4_BB06	2395	3469	3648	2439
Plate4_BB07	2107	3146	3313	2120
Plate4_BB08	2532	3543	3715	2507
Plate4_BB09	2121	3147	3330	2047
Plate4_BB10	2146	3188	3356	2153
Plate4_BB11	846	1128	1239	628
Plate4_BB12	1566	2245	2408	1443
Plate4_BC01	1669	2463	2629	1608
Plate4_BC02	1995	3117	3293	2093
Plate4_BC03	2488	3820	3977	2709
Plate4_BC04	2114	3250	3426	2211
Plate4_BC05	2248	3282	3466	2319
Plate4_BC06	2287	3316	3494	2327
Plate4_BC07	2050	2964	3144	2003
Plate4_BC08	2395	3491	3659	2442
Plate4_BC09	2373	3518	3690	2424
Plate4_BC10	2269	3211	3392	2203
Plate4_BC11	2302	3305	3473	2317
Plate4_BC12	1910	2762	2934	1834
Plate4_BD01	2134	3094	3258	2109
Plate4_BD02	2103	3250	3425	2157
Plate4_BD03	2483	3722	3882	2625
Plate4_BD04	2678	3969	4127	2810
Plate4_BD05	2415	3489	3676	2469
Plate4_BD06	2374	3478	3653	2453
Plate4_BD07	2122	3048	3221	2064
Plate4_BD08	1784	2576	2735	1657
Plate4_BD09	2461	3639	3811	2530
Plate4_BD10	1735	2528	2691	1605
Plate4_BD11	1964	2891	3056	1903
Plate4_BD12	2095	3061	3214	2058
Plate4_BE01	2103	3108	3286	2109
Plate4_BE02	2515	3686	3859	2598
Plate4_BE03	1309	1774	1913	1087
Plate4_BE04	2665	3844	4016	2745
Plate4_BE05	2414	3521	3693	2508
Plate4_BE06	2932	4105	4274	2992
Plate4_BE07	2465	3528	3697	2518
Plate4_BE08	2355	3359	3540	2324
Plate4_BE09	2658	3835	4005	2776
Plate4_BE10	2253	3309	3484	2292
Plate4_BE11	2478	3645	3819	2551
Plate4_BE12	2764	4017	4200	2949
Plate4_BF01	2855	4123	4279	3014
Plate4_BF02	2940	4234	4391	3121
Plate4_BF03	2547	3856	4027	2785
Plate4_BF04	2711	3997	4159	2891
Plate4_BF05	2186	3460	3620	2412
Plate4_BF06	3075	4343	4494	3281
Plate4_BF07	3059	4291	4450	3213
Plate4_BF08	2877	4050	4212	2951
Plate4_BF09	2761	4039	4205	2931
Plate4_BF10	2297	3469	3634	2397
Plate4_BF11	2285	3446	3629	2353
Plate4_BF12	2398	3604	3781	2524
Plate4_BG01	3081	4369	4514	3234
Plate4_BG02	3099	4478	4613	3347
Plate4_BG03	3056	4320	4473	3167
Plate4_BG04	2807	4238	4404	3023
Plate4_BG05	2419	3338	3506	2266
Plate4_BG06	2864	4255	4393	3170
Plate4_BG07	2694	3952	4105	2876
Plate4_BG08	2898	4145	4298	3052
Plate4_BG09	2826	4072	4242	2988
Plate4_BG10	2640	3941	4128	2845
Plate4_BG11	2214	3283	3473	2232
Plate4_BG12	2610	3857	4022	2789
Plate4_BH01	3000	4431	4582	3277
Plate4_BH02	2953	4289	4453	3171
Plate4_BH03	2992	4363	4509	3232
Plate4_BH04	3138	4561	4709	3492
Plate4_BH05	2886	4024	4179	2966
Plate4_BH06	2933	4186	4335	3059
Plate4_BH07	3005	4330	4471	3242
Plate4_BH08	2614	3846	4012	2784
Plate4_BH09	3107	4332	4489	3349
Plate4_BH10	2713	4031	4200	2919
Plate4_BH11	2311	3485	3669	2401
Plate4_BH12	2735	4108	4274	3110

## Sheet: Figure S3b
	Voxels per protein
Protein	Identifications MS/MS Only	Identifications MS/MS + MBR	Quantified Intensity	Quantified MaxLFQ Intensity
1	16	47	90	24
2	36	197	197	1
3	29	113	113	17
4	352	367	367	366
5	3	65	65	1
6	357	372	372	354
7	303	361	362	348
8	155	313	313	211
9	317	354	354	327
10	154	296	296	180
11	57	292	292	6
12	313	348	348	327
13	10	61	61	1
14	206	314	314	19
15	360	349	369	353
16	367	345	372	347
17	349	368	369	355
18	28	159	159	1
19	72	278	278	1
20	41	144	144	20
21	4	117	117	1
22	15	184	184	54
23	25	194	194	8
24	9	22	22	1
25	59	240	240	87
26	32	77	77	1
27	277	324	324	197
28	334	354	354	344
29	14	113	113	1
30	260	316	351	311
31	21	146	173	16
32	244	333	333	289
33	6	102	102	3
34	14	37	37	1
35	65	304	304	155
36	9	146	146	4
37	13	168	172	44
38	253	364	364	251
39	3	4	4	2
40	318	344	344	276
41	7	53	72	1
42	6	185	185	49
43	125	152	152	1
44	13	215	215	76
45	70	249	249	135
46	59	219	219	75
47	38	174	174	27
48	71	264	264	117
49	26	26	26	1
50	282	338	338	181
51	60	233	233	64
52	258	349	349	287
53	158	272	272	171
54	4	48	48	1
55	9	279	279	1
56	191	301	316	229
57	331	359	359	327
58	337	355	355	14
59	35	11	91	52
60	29	82	93	27
61	40	138	138	31
62	12	30	30	8
63	63	243	243	98
64	127	256	256	138
65	369	369	369	368
66	349	361	361	338
67	52	294	294	172
68	320	355	355	339
69	13	172	172	1
70	127	314	314	147
71	7	77	77	1
72	25	163	163	35
73	111	269	269	114
74	27	134	134	35
75	15	2	98	7
76	3	10	10	1
77	336	353	353	344
78	373	374	374	371
79	2	9	9	1
80	178	298	298	199
81	30	166	166	5
82	78	249	249	86
83	324	356	361	341
84	254	305	305	245
85	261	347	347	326
86	17	142	173	36
87	111	193	193	33
88	10	40	40	1
89	58	279	279	4
90	119	307	307	213
91	29	196	199	29
92	64	246	246	147
93	274	343	343	305
94	113	225	225	118
95	4	35	35	1
96	193	339	339	308
97	15	137	137	1
98	28	191	191	66
99	264	337	344	329
100	31	254	254	143
101	7	250	250	1
102	234	342	342	286
103	352	363	363	359
104	25	195	195	39
105	3	36	36	1
106	40	233	233	87
107	355	369	369	357
108	111	230	230	63
109	13	66	66	2
110	30	285	286	75
111	242	346	346	277
112	342	363	365	355
113	1	16	16	1
114	17	118	118	3
115	202	337	337	299
116	295	128	362	344
117	141	324	324	229
118	11	123	123	1
119	152	272	272	197
120	38	173	173	1
121	142	345	345	241
122	103	190	190	93
123	50	167	167	41
124	147	310	310	210
125	349	359	359	342
126	4	33	33	1
127	227	302	302	241
128	130	244	244	85
129	271	352	352	301
130	8	51	187	1
131	5	73	73	1
132	13	94	94	5
133	312	346	346	326
134	54	287	287	64
135	1	1	1	1
136	73	165	165	1
137	13	102	102	5
138	356	366	368	366
139	1	39	39	1
140	228	204	336	210
141	199	336	336	303
142	42	218	218	31
143	5	22	22	1
144	16	196	196	49
145	299	311	342	303
146	59	232	232	101
147	184	318	318	245
148	235	256	256	94
149	367	369	369	365
150	47	273	273	178
151	258	343	343	310
152	46	206	206	4
153	333	350	350	330
154	342	82	360	353
155	213	339	339	293
156	138	180	180	33
157	34	143	143	10
158	231	329	329	260
159	13	201	201	1
160	130	318	318	231
161	277	330	330	270
162	133	298	298	243
163	175	321	321	249
164	19	128	128	1
165	48	186	186	63
166	103	130	130	1
167	356	367	367	359
168	158	312	312	178
169	126	9	226	113
170	289	343	343	320
171	16	101	101	13
172	30	245	245	39
173	67	300	300	133
174	356	367	367	362
175	240	350	359	334
176	89	158	158	62
177	116	307	307	172
178	40	262	267	115
179	170	0	310	211
180	10	81	81	5
181	49	102	102	1
182	320	340	340	316
183	300	359	359	308
184	330	200	350	341
185	119	122	306	98
186	366	370	370	365
187	44	136	136	46
188	344	358	358	342
189	152	317	317	235
190	36	262	262	127
191	271	349	349	330
192	206	304	304	128
193	348	357	357	350
194	61	260	261	141
195	24	198	198	86
196	20	286	286	49
197	21	83	83	12
198	152	326	326	255
199	310	362	362	347
200	16	133	203	61
201	136	288	288	180
202	149	280	280	212
203	37	208	208	99
204	147	290	290	128
205	232	245	340	289
206	40	264	264	68
207	14	53	53	1
208	15	34	34	1
209	161	277	277	23
210	19	28	28	1
211	128	293	293	148
212	353	377	377	367
213	30	213	213	34
214	314	353	353	69
215	378	377	378	376
216	157	313	313	128
217	348	360	360	357
218	180	330	330	277
219	200	317	317	233
220	313	219	352	318
221	52	68	253	136
222	217	344	344	300
223	15	90	90	1
224	8	162	162	19
225	216	344	344	314
226	9	118	118	2
227	150	328	328	284
228	47	172	172	57
229	8	42	52	5
230	5	25	25	3
231	253	335	335	129
232	13	141	141	2
233	33	33	33	1
234	43	252	252	7
235	30	234	234	122
236	9	100	100	7
237	61	264	264	65
238	274	238	314	219
239	111	183	289	143
240	240	321	321	290
241	78	158	158	60
242	332	357	357	339
243	294	349	349	311
244	305	359	359	343
245	20	239	239	1
246	10	197	197	2
247	167	261	303	238
248	341	362	362	356
249	261	357	357	343
250	94	284	284	152
251	326	251	359	334
252	32	125	149	55
253	341	360	360	349
254	7	106	106	2
255	49	195	195	54
256	250	356	356	336
257	8	47	47	4
258	4	31	31	1
259	16	63	63	1
260	1	18	18	1
261	47	198	198	14
262	18	55	55	1
263	9	35	54	10
264	342	360	360	341
265	41	237	237	72
266	27	232	261	138
267	350	366	366	360
268	62	202	202	44
269	372	374	374	326
270	338	359	359	350
271	285	63	335	308
272	113	246	246	1
273	136	179	266	120
274	19	179	179	31
275	6	46	46	2
276	329	351	351	335
277	13	38	38	1
278	2	81	81	1
279	155	248	248	162
280	9	19	19	1
281	32	104	104	37
282	7	43	43	1
283	235	329	329	280
284	297	346	346	314
285	350	368	368	343
286	271	339	339	324
287	159	313	313	241
288	3	3	3	1
289	288	347	349	304
290	173	301	301	55
291	17	222	222	16
292	21	118	118	5
293	102	240	240	108
294	10	120	120	1
295	328	100	365	350
296	241	335	335	286
297	96	266	266	152
298	97	134	261	151
299	4	134	134	1
300	38	146	146	15
301	300	314	344	329
302	92	238	238	133
303	243	344	344	290
304	30	89	89	38
305	305	355	360	327
306	325	335	352	287
307	116	288	288	87
308	359	369	369	363
309	329	288	355	339
310	50	237	237	1
311	10	170	170	24
312	22	104	104	21
313	5	78	78	13
314	50	263	263	182
315	21	213	213	62
316	124	255	255	87
317	107	219	247	132
318	25	68	68	6
319	11	130	130	1
320	155	313	313	237
321	96	322	322	234
322	60	0	187	34
323	206	151	325	272
324	31	275	275	16
325	171	336	336	306
326	6	134	134	6
327	12	7	129	4
328	139	236	290	220
329	10	78	78	1
330	354	368	368	362
331	361	119	370	367
332	19	102	102	6
333	64	12	227	101
334	111	19	308	208
335	165	327	327	270
336	162	312	328	275
337	63	175	175	32
338	3	289	289	1
339	43	162	184	83
340	336	363	363	357
341	189	324	324	270
342	9	67	67	2
343	21	43	43	1
344	376	351	376	373
345	282	354	354	292
346	115	321	321	272
347	13	51	51	1
348	25	0	70	30
349	20	113	113	1
350	2	2	2	1
351	61	162	162	43
352	17	179	179	6
353	289	339	346	319
354	187	323	332	286
355	151	224	224	94
356	25	277	277	18
357	247	0	317	115
358	8	83	83	1
359	19	158	158	10
360	11	141	141	5
361	88	287	287	153
362	368	371	371	358
363	24	255	258	33
364	1	9	9	1
365	47	309	309	26
366	61	179	179	1
367	352	369	369	364
368	185	327	327	250
369	277	356	356	333
370	76	184	262	63
371	126	269	269	117
372	185	322	322	1
373	16	147	147	6
374	100	284	284	110
375	356	0	370	330
376	245	335	335	275
377	109	250	250	92
378	52	223	223	1
379	130	270	279	190
380	271	323	323	270
381	28	311	311	209
382	7	0	41	1
383	4	28	28	1
384	318	354	354	331
385	83	158	158	60
386	166	313	313	222
387	291	354	354	338
388	352	365	365	356
389	42	187	187	83
390	51	36	165	17
391	111	189	189	37
392	6	106	106	24
393	40	0	321	172
394	145	320	324	257
395	30	74	148	6
396	23	30	229	3
397	26	146	173	32
398	185	341	341	275
399	369	240	373	369
400	303	357	357	340
401	7	13	13	1
402	16	56	56	1
403	247	352	352	306
404	6	106	106	3
405	368	373	375	370
406	345	363	363	359
407	291	358	358	341
408	36	223	223	49
409	125	292	292	176
410	308	348	348	288
411	366	369	369	364
412	167	307	318	199
413	67	309	309	167
414	181	285	285	93
415	154	283	283	185
416	47	0	193	26
417	3	23	23	2
418	316	346	346	321
419	40	297	297	74
420	5	123	123	1
421	180	323	323	271
422	55	294	294	96
423	138	330	330	254
424	340	365	365	359
425	1	44	44	1
426	28	129	129	1
427	1	11	11	3
428	167	239	239	107
429	264	316	316	229
430	218	321	321	205
431	13	51	132	1
432	244	325	325	237
433	9	99	99	1
434	263	342	342	244
435	332	353	353	190
436	316	355	355	339
437	21	204	204	72
438	65	306	306	127
439	9	122	122	1
440	5	250	250	130
441	13	82	82	1
442	1	4	4	1
443	190	333	335	7
444	22	148	148	43
445	47	247	247	26
446	3	24	24	3
447	284	332	332	275
448	27	88	88	22
449	8	106	106	22
450	76	270	270	63
451	4	122	122	1
452	347	361	361	350
453	117	299	299	54
454	4	56	56	1
455	49	216	216	73
456	103	172	173	58
457	189	287	287	177
458	5	36	36	1
459	258	320	320	188
460	178	313	313	272
461	250	299	299	127
462	159	289	289	191
463	84	130	130	1
464	24	309	309	2
465	18	143	143	1
466	5	62	62	8
467	241	305	305	263
468	9	99	99	20
469	6	40	40	1
470	359	364	364	359
471	61	63	247	76
472	341	354	354	330
473	17	113	113	17
474	346	356	356	348
475	17	253	253	3
476	93	242	242	106
477	36	79	79	1
478	9	110	110	13
479	295	346	346	323
480	106	306	306	177
481	35	153	153	29
482	10	73	73	1
483	3	40	40	1
484	133	304	304	223
485	152	280	280	146
486	38	220	220	16
487	19	0	112	19
488	6	87	87	1
489	210	255	342	300
490	319	354	354	318
491	34	134	134	19
492	32	196	196	1
493	73	195	195	1
494	57	277	277	148
495	290	351	351	321
496	8	195	195	1
497	9	112	112	34
498	4	37	37	1
499	79	46	227	35
500	369	292	372	369
501	200	304	304	237
502	26	186	186	11
503	2	5	5	1
504	317	347	347	322
505	278	327	327	278
506	19	83	83	1
507	2	103	103	1
508	156	336	336	290
509	288	355	355	331
510	182	272	272	1
511	71	198	198	49
512	361	377	378	263
513	106	253	253	59
514	24	166	166	61
515	12	21	21	3
516	366	371	371	366
517	42	260	260	6
518	1	35	35	1
519	188	300	342	295
520	2	37	37	2
521	8	86	86	7
522	26	93	93	42
523	117	272	272	192
524	113	260	260	3
525	334	343	356	345
526	306	258	350	338
527	7	153	155	6
528	13	57	169	22
529	9	152	152	22
530	23	226	226	10
531	177	283	283	1
532	86	300	300	173
533	15	78	78	7
534	96	245	245	68
535	118	262	264	159
536	110	312	312	137
537	259	322	322	145
538	360	365	366	365
539	111	306	306	238
540	324	347	347	326
541	9	64	64	1
542	191	321	321	237
543	6	50	50	1
544	5	177	177	1
545	22	136	136	9
546	38	197	197	54
547	326	336	336	193
548	51	149	173	35
549	29	214	214	7
550	284	355	355	335
551	15	189	189	1
552	124	254	254	1
553	25	256	256	47
554	20	30	238	31
555	2	14	14	1
556	22	128	128	1
557	245	329	329	286
558	45	109	183	60
559	15	67	67	9
560	87	101	282	91
561	18	129	129	1
562	264	344	344	321
563	139	289	289	217
564	24	157	157	41
565	21	119	119	9
566	293	350	350	322
567	306	344	344	309
568	26	53	53	1
569	189	321	321	220
570	85	248	268	175
571	361	368	368	363
572	159	105	316	216
573	5	6	22	1
574	58	254	254	109
575	82	310	310	181
576	35	213	213	1
577	10	22	22	4
578	238	282	282	164
579	8	134	160	21
580	315	326	326	16
581	2	20	23	1
582	333	361	361	343
583	5	93	93	1
584	362	367	367	363
585	69	231	231	65
586	218	316	316	253
587	315	348	348	327
588	267	339	339	276
589	32	105	105	1
590	92	242	242	54
591	162	267	275	87
592	350	372	372	361
593	1	52	52	1
594	3	3	3	1
595	22	174	174	1
596	32	314	314	1
597	34	245	245	55
598	17	136	136	1
599	212	331	331	271
600	75	173	173	1
601	7	33	33	1
602	349	358	358	204
603	96	268	268	94
604	65	270	270	177
605	17	145	145	13
606	336	16	353	343
607	14	211	211	1
608	30	251	251	68
609	32	112	112	13
610	14	196	196	1
611	370	1	376	370
612	107	254	254	138
613	346	358	358	109
614	284	343	344	250
615	97	250	250	1
616	182	305	305	236
617	60	85	85	1
618	65	221	221	1
619	9	227	227	1
620	56	144	144	35
621	9	79	79	9
622	193	284	284	196
623	309	317	344	325
624	18	99	99	10
625	151	248	248	54
626	76	224	224	98
627	330	357	357	332
628	8	91	91	22
629	111	336	336	268
630	41	118	118	1
631	263	344	344	281
632	366	369	369	367
633	67	301	301	180
634	4	60	60	1
635	258	331	333	273
636	18	213	213	33
637	27	147	147	1
638	264	333	333	279
639	142	293	293	83
640	194	357	357	291
641	4	47	47	1
642	38	155	155	14
643	173	321	322	272
644	13	37	37	1
645	317	347	347	295
646	13	196	196	39
647	28	173	173	53
648	5	68	68	8
649	314	349	349	230
650	175	239	239	160
651	15	39	39	1
652	4	78	78	1
653	165	254	306	198
654	48	133	133	73
655	129	244	244	154
656	4	48	48	8
657	12	78	78	1
658	68	171	171	1
659	156	170	334	272
660	46	215	215	53
661	345	363	363	352
662	326	341	351	343
663	12	172	172	20
664	249	297	353	310
665	353	366	366	358
666	89	235	235	105
667	10	241	241	4
668	62	221	221	90
669	10	175	175	1
670	71	312	312	152
671	81	239	239	96
672	192	201	201	1
673	211	342	342	297
674	204	296	296	134
675	4	66	66	1
676	125	265	265	3
677	68	94	94	1
678	277	303	303	237
679	359	374	374	365
680	353	341	367	359
681	32	226	226	32
682	54	240	240	34
683	33	195	195	23
684	181	365	365	352
685	8	8	8	1
686	357	363	363	325
687	258	325	325	259
688	2	154	154	27
689	85	282	282	88
690	273	346	346	300
691	3	3	3	1
692	285	295	338	271
693	286	0	355	331
694	305	362	362	341
695	4	22	22	1
696	51	247	247	119
697	96	239	239	77
698	34	243	243	1
699	17	212	212	2
700	56	322	322	100
701	315	350	350	320
702	361	370	370	358
703	126	183	183	43
704	4	74	95	1
705	52	1	208	59
706	279	326	347	288
707	21	203	203	55
708	60	317	317	226
709	263	342	342	318
710	105	172	183	49
711	352	366	366	360
712	7	20	20	1
713	4	13	13	2
714	155	308	308	256
715	31	33	121	8
716	8	103	103	3
717	6	142	142	5
718	30	130	130	17
719	24	0	48	1
720	37	194	194	14
721	136	240	274	178
722	267	355	355	323
723	4	96	96	1
724	45	125	125	7
725	8	92	92	1
726	10	219	219	27
727	94	260	260	151
728	317	350	350	171
729	40	183	183	108
730	1	13	13	1
731	17	232	232	2
732	51	128	128	1
733	31	214	214	24
734	8	49	49	7
735	115	334	334	194
736	16	108	108	11
737	367	370	370	366
738	10	126	126	1
739	362	246	368	344
740	219	301	301	214
741	81	347	347	309
742	161	318	318	181
743	25	170	170	1
744	84	206	206	57
745	286	340	340	308
746	346	366	366	357
747	63	156	156	56
748	43	303	303	6
749	1	1	1	1
750	255	292	335	300
751	41	107	107	3
752	20	84	138	4
753	100	316	316	262
754	9	116	116	2
755	16	230	230	10
756	190	325	325	290
757	164	339	339	281
758	190	274	318	254
759	317	347	347	320
760	24	125	125	6
761	284	354	354	316
762	7	80	80	11
763	341	354	354	338
764	25	177	184	1
765	346	356	360	353
766	17	103	103	20
767	352	369	370	369
768	32	252	252	5
769	145	229	229	71
770	86	280	280	69
771	27	147	147	40
772	5	100	100	1
773	71	226	226	71
774	166	248	306	211
775	207	272	272	205
776	349	368	368	363
777	24	152	152	11
778	363	369	369	362
779	25	163	163	34
780	293	347	347	328
781	32	153	153	1
782	164	325	325	271
783	75	165	165	28
784	59	239	239	103
785	111	328	328	279
786	3	15	15	1
787	102	282	282	155
788	319	76	353	342
789	42	234	234	94
790	4	123	123	1
791	202	312	312	227
792	93	266	270	178
793	91	302	302	165
794	70	136	212	72
795	334	359	359	346
796	25	176	176	18
797	348	354	354	346
798	339	351	363	349
799	315	348	348	329
800	4	12	12	1
801	215	327	327	272
802	106	291	291	180
803	26	268	268	8
804	345	358	358	353
805	20	195	225	144
806	297	352	352	290
807	278	334	334	136
808	18	179	179	52
809	85	314	314	223
810	73	225	225	91
811	124	322	322	249
812	222	245	245	1
813	330	335	365	345
814	30	150	150	1
815	290	0	355	339
816	39	199	199	6
817	325	4	353	330
818	15	237	237	85
819	71	245	245	90
820	22	173	173	48
821	100	273	273	1
822	4	77	77	1
823	115	189	189	39
824	16	108	108	1
825	6	52	52	3
826	5	117	117	1
827	363	329	370	369
828	52	186	186	51
829	164	346	346	257
830	3	52	52	1
831	265	346	346	289
832	16	76	76	1
833	7	96	96	4
834	351	362	362	349
835	50	234	234	92
836	367	368	368	368
837	355	366	366	357
838	142	206	206	24
839	116	301	301	97
840	68	97	245	44
841	37	118	118	1
842	14	12	82	1
843	231	331	331	244
844	22	246	248	71
845	12	89	89	1
846	25	107	107	1
847	346	359	359	342
848	10	116	116	3
849	17	87	87	5
850	8	49	49	1
851	119	237	237	1
852	2	14	14	1
853	6	27	27	2
854	320	334	334	216
855	1	23	23	1
856	173	328	328	162
857	32	163	163	13
858	75	268	268	154
859	8	117	117	4
860	9	120	120	1
861	58	298	298	180
862	11	101	101	1
863	45	341	341	108
864	22	158	158	1
865	86	256	256	132
866	11	190	190	2
867	16	156	156	2
868	140	285	285	177
869	58	257	257	61
870	2	5	5	1
871	171	335	340	298
872	49	269	269	43
873	3	41	41	1
874	20	20	20	1
875	77	217	217	110
876	307	349	349	281
877	13	81	211	8
878	11	28	122	10
879	164	320	320	192
880	6	163	163	1
881	27	97	97	9
882	209	302	302	236
883	12	30	30	1
884	351	364	364	356
885	23	200	200	6
886	4	4	4	1
887	146	240	240	94
888	40	248	253	14
889	49	157	157	65
890	14	61	61	11
891	352	361	363	357
892	321	354	354	339
893	37	83	83	1
894	1	1	1	1
895	21	196	196	14
896	359	364	364	357
897	148	310	322	250
898	300	337	337	296
899	155	309	309	225
900	219	325	325	232
901	321	351	351	328
902	125	227	227	86
903	50	86	86	1
904	327	348	348	335
905	346	364	364	357
906	1	1	1	1
907	2	10	10	1
908	6	34	69	1
909	30	237	237	3
910	119	225	277	134
911	90	334	334	237
912	242	339	339	277
913	170	297	297	221
914	60	226	226	116
915	337	0	358	346
916	243	343	343	297
917	13	142	142	13
918	361	368	368	363
919	78	190	190	17
920	305	340	340	303
921	247	354	354	258
922	103	292	292	120
923	11	161	161	1
924	30	205	307	85
925	100	272	272	29
926	6	84	84	22
927	2	30	30	1
928	340	359	359	339
929	136	305	305	205
930	335	214	357	351
931	325	345	350	322
932	19	142	142	57
933	268	343	343	226
934	128	326	326	229
935	35	0	117	1
936	4	184	184	6
937	35	128	128	1
938	340	361	361	294
939	264	362	362	280
940	7	41	41	8
941	327	358	358	339
942	97	169	169	42
943	21	141	141	14
944	155	223	223	147
945	15	237	237	13
946	343	354	354	348
947	102	167	167	1
948	12	104	104	10
949	68	333	333	196
950	213	195	298	204
951	32	81	81	22
952	37	249	257	151
953	4	45	52	1
954	3	63	63	1
955	147	319	319	253
956	56	217	217	73
957	233	341	341	278
958	27	164	164	32
959	2	18	18	1
960	3	34	34	1
961	22	143	143	7
962	51	265	265	154
963	324	363	363	323
964	114	270	271	136
965	327	357	357	342
966	15	52	52	1
967	70	249	258	172
968	218	330	330	300
969	314	354	354	344
970	373	376	376	371
971	11	139	139	29
972	223	318	318	71
973	53	93	93	1
974	17	60	60	11
975	87	276	276	138
976	2	2	2	1
977	52	173	173	83
978	13	113	113	13
979	68	274	274	165
980	7	119	119	1
981	276	352	352	252
982	4	172	172	19
983	111	224	239	62
984	2	8	8	1
985	13	195	195	1
986	9	111	111	1
987	365	368	368	366
988	320	349	349	337
989	224	307	336	292
990	108	295	295	209
991	7	61	87	16
992	198	321	321	249
993	16	148	218	4
994	12	229	229	1
995	10	73	73	1
996	150	249	249	76
997	28	89	89	13
998	310	363	363	353
999	357	367	367	359
1000	167	331	331	282
1001	217	341	341	311
1002	141	295	295	200
1003	281	331	331	286
1004	5	25	25	5
1005	84	240	240	76
1006	370	367	370	368
1007	160	324	348	254
1008	75	162	162	43
1009	99	350	350	233
1010	34	148	148	41
1011	38	176	176	8
1012	102	214	214	1
1013	316	353	353	328
1014	54	161	193	122
1015	182	255	285	220
1016	20	263	263	144
1017	144	288	288	134
1018	102	171	171	74
1019	100	319	319	223
1020	14	183	183	9
1021	328	356	356	337
1022	12	180	180	1
1023	30	157	169	18
1024	187	290	290	93
1025	3	18	18	1
1026	180	316	316	170
1027	17	40	40	1
1028	329	354	354	312
1029	7	93	93	14
1030	41	248	248	136
1031	65	266	266	115
1032	91	230	230	1
1033	40	55	55	10
1034	110	233	233	45
1035	9	137	137	1
1036	140	0	334	273
1037	170	281	282	218
1038	71	291	291	142
1039	8	101	101	1
1040	78	218	218	52
1041	346	363	363	345
1042	24	0	118	1
1043	6	51	51	1
1044	9	62	62	1
1045	98	321	321	176
1046	281	352	352	319
1047	306	200	341	295
1048	43	61	61	1
1049	109	104	165	40
1050	10	109	109	1
1051	322	352	352	306
1052	362	368	368	334
1053	9	30	30	3
1054	201	318	334	275
1055	348	245	364	343
1056	344	356	364	351
1057	319	337	337	169
1058	30	79	79	1
1059	126	270	270	110
1060	8	107	107	4
1061	4	31	31	1
1062	132	248	248	20
1063	86	168	224	52
1064	60	128	128	1
1065	364	367	369	368
1066	45	166	166	46
1067	188	330	330	156
1068	24	174	174	53
1069	73	177	177	22
1070	336	352	352	331
1071	129	280	280	162
1072	236	331	331	268
1073	34	195	195	96
1074	1	121	121	15
1075	74	201	221	15
1076	7	44	44	1
1077	30	226	226	7
1078	15	29	29	1
1079	233	336	336	291
1080	29	80	80	1
1081	40	216	216	48
1082	316	357	357	347
1083	357	373	373	369
1084	2	10	10	1
1085	13	87	87	7
1086	20	145	145	1
1087	28	193	193	2
1088	150	215	215	95
1089	12	147	147	1
1090	8	113	113	1
1091	163	262	267	143
1092	1	2	2	1
1093	310	346	346	322
1094	6	143	143	1
1095	2	32	32	1
1096	217	302	302	100
1097	1	1	1	1
1098	98	272	272	169
1099	299	352	352	311
1100	11	100	100	1
1101	33	166	166	24
1102	243	328	328	260
1103	1	1	1	1
1104	84	293	293	28
1105	7	24	24	1
1106	13	138	138	51
1107	130	267	267	120
1108	304	360	360	347
1109	16	178	178	7
1110	292	326	347	317
1111	2	15	15	1
1112	7	151	151	47
1113	155	277	277	164
1114	20	186	186	90
1115	43	311	311	30
1116	353	375	375	78
1117	52	178	178	21
1118	28	73	73	28
1119	42	166	166	88
1120	25	119	119	1
1121	83	168	168	14
1122	9	123	123	1
1123	71	119	119	1
1124	65	279	279	123
1125	24	170	170	6
1126	119	185	185	36
1127	13	67	67	1
1128	33	132	174	18
1129	248	336	336	266
1130	24	148	148	45
1131	25	61	64	1
1132	42	237	237	152
1133	37	250	250	41
1134	245	337	337	257
1135	70	220	220	81
1136	96	225	271	77
1137	123	318	318	255
1138	5	221	221	27
1139	106	225	225	132
1140	240	327	327	300
1141	120	314	314	113
1142	7	48	48	1
1143	240	340	340	302
1144	359	369	369	368
1145	4	7	7	1
1146	17	113	113	13
1147	361	367	367	360
1148	63	190	190	1
1149	211	14	343	274
1150	1	121	121	1
1151	330	341	341	277
1152	125	316	316	239
1153	51	203	203	45
1154	11	49	73	9
1155	322	360	360	347
1156	16	72	72	1
1157	18	112	112	1
1158	11	180	180	1
1159	184	333	334	268
1160	5	25	53	6
1161	204	325	325	259
1162	62	303	303	71
1163	190	98	330	277
1164	126	346	348	249
1165	9	90	90	11
1166	49	160	160	1
1167	13	20	20	1
1168	80	269	269	63
1169	124	241	241	150
1170	285	339	339	295
1171	67	286	286	124
1172	345	356	356	345
1173	156	75	321	253
1174	354	366	366	343
1175	83	151	151	55
1176	311	349	349	332
1177	9	112	112	2
1178	345	364	364	354
1179	47	179	179	38
1180	247	274	274	182
1181	10	217	217	21
1182	251	275	335	302
1183	156	255	255	170
1184	54	186	186	50
1185	349	354	360	351
1186	21	169	169	11
1187	23	132	132	2
1188	10	51	51	11
1189	1	7	7	1
1190	10	43	43	1
1191	8	155	155	2
1192	40	226	226	54
1193	99	287	287	102
1194	26	40	40	1
1195	79	268	268	131
1196	338	359	359	351
1197	240	304	304	20
1198	38	326	326	61
1199	345	361	361	355
1200	367	370	370	335
1201	353	371	371	366
1202	253	341	341	317
1203	160	200	200	55
1204	9	148	148	1
1205	63	247	247	92
1206	48	204	204	104
1207	144	305	305	149
1208	238	298	298	88
1209	44	277	277	104
1210	29	145	145	14
1211	79	292	292	58
1212	357	360	364	357
1213	6	250	250	1
1214	50	164	206	44
1215	6	70	87	6
1216	83	334	334	10
1217	361	366	369	363
1218	201	274	274	137
1219	4	9	9	1
1220	14	157	157	3
1221	15	41	41	1
1222	11	154	172	2
1223	332	350	350	335
1224	55	121	121	32
1225	6	227	227	1
1226	342	338	361	346
1227	234	362	362	204
1228	62	264	270	68
1229	26	256	256	30
1230	3	93	93	17
1231	14	106	106	1
1232	348	365	366	360
1233	150	303	303	231
1234	32	159	159	1
1235	331	354	354	326
1236	3	9	9	3
1237	7	120	120	2
1238	5	26	26	1
1239	11	120	120	1
1240	8	270	270	107
1241	15	202	202	2
1242	277	342	342	293
1243	10	54	54	5
1244	358	370	370	366
1245	4	10	10	1
1246	320	353	353	320
1247	106	305	305	118
1248	6	33	33	1
1249	281	339	339	303
1250	16	153	153	1
1251	29	202	202	18
1252	7	73	73	1
1253	41	187	187	46
1254	115	172	172	75
1255	293	353	353	314
1256	26	149	149	1
1257	2	4	4	1
1258	5	81	81	9
1259	1	10	10	4
1260	6	62	62	1
1261	4	25	25	4
1262	3	27	27	1
1263	221	318	318	216
1264	70	124	124	18
1265	299	351	351	318
1266	312	352	352	337
1267	13	138	138	1
1268	189	332	332	232
1269	24	175	175	40
1270	60	259	259	23
1271	1	43	43	1
1272	89	45	168	85
1273	332	346	346	332
1274	12	70	70	1
1275	282	341	341	333
1276	354	363	363	348
1277	283	352	352	333
1278	4	19	19	3
1279	356	362	362	353
1280	271	323	323	265
1281	15	106	106	2
1282	3	62	81	14
1283	3	89	89	1
1284	354	366	366	360
1285	43	201	201	1
1286	86	186	282	123
1287	69	203	221	13
1288	29	233	233	89
1289	6	99	99	1
1290	159	309	309	232
1291	327	356	357	338
1292	356	283	371	361
1293	44	284	284	187
1294	352	368	368	364
1295	215	195	288	201
1296	330	360	360	296
1297	321	355	355	330
1298	50	200	207	82
1299	222	346	346	318
1300	329	364	364	353
1301	360	369	369	362
1302	349	369	369	361
1303	202	283	302	168
1304	209	340	340	309
1305	306	356	356	335
1306	285	360	360	333
1307	370	372	372	370
1308	335	358	358	344
1309	38	172	172	14
1310	57	263	263	92
1311	5	7	27	6
1312	68	233	233	116
1313	119	297	297	202
1314	66	206	206	30
1315	360	368	368	366
1316	95	250	250	122
1317	15	37	37	1
1318	338	264	362	349
1319	166	76	286	184
1320	211	347	347	310
1321	43	151	187	28
1322	220	331	331	289
1323	4	100	100	1
1324	170	1	343	309
1325	275	107	344	258
1326	325	356	356	300
1327	310	354	354	218
1328	123	325	325	218
1329	218	306	306	209
1330	9	9	9	1
1331	48	128	128	1
1332	197	318	318	252
1333	47	97	309	191
1334	118	263	263	185
1335	352	367	367	357
1336	1	11	11	3
1337	228	316	322	233
1338	199	342	342	283
1339	14	153	153	33
1340	219	332	334	235
1341	225	317	317	174
1342	187	339	339	256
1343	62	85	85	8
1344	44	176	185	28
1345	175	252	252	36
1346	46	226	226	87
1347	11	28	28	1
1348	219	300	300	90
1349	11	239	239	5
1350	35	195	195	5
1351	341	365	365	355
1352	53	214	253	115
1353	167	307	307	192
1354	39	270	270	9
1355	11	119	119	1
1356	28	260	260	5
1357	72	297	297	166
1358	306	357	357	340
1359	28	85	85	16
1360	253	306	306	253
1361	285	357	357	327
1362	233	324	324	255
1363	97	276	276	168
1364	29	219	219	8
1365	367	368	368	364
1366	333	353	353	324
1367	313	354	354	347
1368	44	291	291	9
1369	47	231	231	123
1370	298	346	346	313
1371	114	271	288	83
1372	154	272	272	106
1373	345	360	360	343
1374	4	26	26	3
1375	346	366	366	359
1376	106	283	283	107
1377	253	362	362	286
1378	136	302	302	198
1379	96	206	206	102
1380	156	300	321	278
1381	136	324	324	198
1382	348	318	361	356
1383	357	369	369	367
1384	59	251	251	127
1385	75	325	325	149
1386	279	350	350	331
1387	323	358	358	341
1388	22	237	237	8
1389	356	355	373	365
1390	30	14	267	113
1391	336	359	359	349
1392	24	56	223	67
1393	94	204	204	60
1394	75	286	286	130
1395	8	50	50	2
1396	246	343	343	253
1397	305	354	354	319
1398	307	341	341	293
1399	331	353	354	346
1400	360	368	368	361
1401	328	348	348	332
1402	335	351	351	328
1403	6	115	115	2
1404	345	358	358	334
1405	20	95	95	14
1406	36	192	192	87
1407	38	210	252	100
1408	45	184	184	92
1409	71	326	326	120
1410	156	325	325	259
1411	340	351	351	340
1412	218	318	318	225
1413	130	225	225	92
1414	224	344	344	265
1415	178	351	353	280
1416	339	359	359	348
1417	294	344	344	322
1418	313	343	343	337
1419	272	343	344	312
1420	43	79	79	1
1421	35	228	228	36
1422	314	356	356	315
1423	13	61	61	2
1424	256	313	313	290
1425	92	306	306	214
1426	26	147	147	22
1427	339	355	355	329
1428	340	365	365	341
1429	371	376	376	372
1430	354	368	369	366
1431	168	273	273	177
1432	223	297	297	167
1433	7	16	16	1
1434	207	348	348	321
1435	313	352	352	319
1436	371	374	374	371
1437	212	347	347	295
1438	351	363	363	358
1439	361	369	369	369
1440	277	291	345	284
1441	327	353	353	338
1442	306	344	344	317
1443	304	369	369	348
1444	154	280	280	58
1445	128	240	240	74
1446	267	355	355	330
1447	77	192	192	1
1448	41	230	236	133
1449	30	169	169	64
1450	322	358	358	303
1451	247	316	316	265
1452	367	333	371	368
1453	75	110	110	1
1454	109	307	307	238
1455	267	334	334	222
1456	335	360	360	344
1457	21	96	96	1
1458	320	348	348	335
1459	81	293	293	147
1460	364	370	370	368
1461	185	281	281	1
1462	8	195	195	32
1463	191	308	308	200
1464	338	359	359	352
1465	341	356	356	348
1466	3	84	84	1
1467	149	294	294	244
1468	30	148	148	1
1469	17	169	169	9
1470	167	330	330	237
1471	356	364	364	356
1472	134	298	312	237
1473	361	365	369	368
1474	78	241	241	107
1475	306	352	352	329
1476	87	281	291	142
1477	68	284	284	164
1478	1	2	2	1
1479	274	347	347	321
1480	127	310	310	205
1481	357	368	368	364
1482	317	365	365	311
1483	264	345	345	324
1484	232	331	331	275
1485	13	152	152	38
1486	95	293	293	172
1487	85	254	254	54
1488	345	367	367	353
1489	315	284	360	345
1490	5	51	51	3
1491	18	186	186	14
1492	5	101	101	1
1493	1	185	185	1
1494	202	342	342	308
1495	247	314	324	183
1496	24	154	154	48
1497	325	344	349	333
1498	275	338	338	289
1499	1	8	8	1
1500	320	355	364	344
1501	305	350	356	343
1502	169	337	337	258
1503	5	27	27	1
1504	63	176	176	1
1505	79	184	276	142
1506	290	356	356	327
1507	17	163	163	45
1508	48	216	216	66
1509	293	352	352	310
1510	36	101	101	54
1511	37	216	216	51
1512	314	359	359	339
1513	11	123	123	1
1514	277	339	339	273
1515	366	366	366	363
1516	12	139	139	23
1517	6	214	214	2
1518	152	327	327	229
1519	72	217	217	35
1520	8	93	93	1
1521	69	252	252	89
1522	340	364	364	354
1523	159	325	325	285
1524	350	369	369	365
1525	192	301	301	238
1526	345	349	356	339
1527	31	161	161	71
1528	341	361	361	350
1529	355	369	369	363
1530	21	156	156	4
1531	353	368	368	361
1532	360	367	367	364
1533	7	105	105	1
1534	206	330	330	265
1535	376	373	378	373
1536	75	243	264	144
1537	193	323	323	258
1538	21	200	200	12
1539	240	321	321	107
1540	320	352	352	332
1541	330	361	361	338
1542	130	292	292	165
1543	290	342	342	89
1544	6	97	97	9
1545	95	277	277	177
1546	121	297	297	199
1547	369	372	372	368
1548	152	309	320	264
1549	4	42	42	1
1550	212	337	343	283
1551	346	364	364	355
1552	316	366	366	361
1553	222	361	361	297
1554	14	133	197	44
1555	131	279	310	201
1556	243	333	333	305
1557	310	356	356	341
1558	31	202	202	21
1559	178	315	315	245
1560	87	249	249	61
1561	16	116	116	3
1562	327	361	361	340
1563	301	356	356	335
1564	148	251	318	220
1565	353	361	361	355
1566	9	187	187	25
1567	69	322	322	120
1568	202	310	310	227
1569	159	296	296	176
1570	356	62	364	358
1571	18	41	41	1
1572	358	365	365	362
1573	359	153	370	367
1574	96	305	308	204
1575	12	41	41	1
1576	12	123	123	8
1577	33	185	185	31
1578	20	78	222	17
1579	363	369	369	366
1580	341	358	358	350
1581	29	181	181	1
1582	358	368	368	360
1583	325	353	353	338
1584	337	359	359	346
1585	246	322	322	240
1586	1	113	113	1
1587	337	358	358	331
1588	34	80	80	1
1589	333	207	353	268
1590	4	139	139	1
1591	280	313	313	239
1592	351	363	363	356
1593	275	337	337	305
1594	4	159	159	11
1595	296	343	343	319
1596	88	196	196	125
1597	38	267	267	59
1598	2	2	2	1
1599	327	332	332	201
1600	8	27	27	3
1601	25	42	42	1
1602	4	15	15	2
1603	17	66	66	17
1604	351	366	366	363
1605	121	212	212	129
1606	42	308	308	128
1607	142	239	239	34
1608	8	107	107	1
1609	304	349	349	333
1610	348	361	363	358
1611	316	351	352	328
1612	24	137	137	24
1613	233	215	328	276
1614	139	305	305	210
1615	288	350	350	332
1616	242	347	347	302
1617	351	365	365	358
1618	19	194	194	10
1619	29	113	113	13
1620	278	342	343	309
1621	138	352	352	243
1622	13	126	126	3
1623	18	73	73	24
1624	275	347	347	136
1625	54	288	321	184
1626	218	346	346	312
1627	2	63	63	2
1628	183	318	323	244
1629	24	241	241	7
1630	359	367	367	355
1631	354	366	366	361
1632	53	221	259	115
1633	132	193	193	1
1634	35	107	341	273
1635	296	351	351	296
1636	62	202	202	93
1637	132	328	328	269
1638	323	352	359	338
1639	140	312	313	217
1640	101	294	294	188
1641	349	366	366	358
1642	155	336	338	235
1643	17	202	202	3
1644	60	267	267	68
1645	237	322	322	282
1646	199	309	309	171
1647	4	23	23	2
1648	21	193	193	75
1649	326	363	363	345
1650	78	266	266	183
1651	118	239	291	186
1652	337	357	357	338
1653	340	366	366	355
1654	34	158	215	43
1655	228	307	307	251
1656	213	319	319	232
1657	359	362	368	362
1658	332	355	355	345
1659	19	254	254	12
1660	6	133	133	1
1661	91	290	298	156
1662	174	334	334	256
1663	248	328	328	281
1664	65	274	274	178
1665	35	146	168	7
1666	354	366	366	363
1667	20	130	130	1
1668	212	306	306	246
1669	222	335	335	287
1670	183	225	225	62
1671	217	334	334	266
1672	14	75	75	9
1673	238	338	343	311
1674	325	353	353	344
1675	161	314	314	164
1676	14	96	96	1
1677	234	84	293	72
1678	123	277	277	208
1679	341	360	360	350
1680	192	334	334	267
1681	72	187	187	57
1682	190	296	296	168
1683	34	131	131	15
1684	328	345	345	332
1685	41	162	162	21
1686	18	95	95	3
1687	345	365	365	348
1688	15	44	108	2
1689	356	366	366	358
1690	189	348	348	314
1691	257	353	353	311
1692	25	71	71	17
1693	354	368	368	364
1694	92	311	311	175
1695	6	31	31	1
1696	113	236	286	172
1697	260	323	323	228
1698	13	42	42	1
1699	189	297	297	237
1700	23	195	195	30
1701	356	361	361	354
1702	14	95	95	10
1703	110	240	240	121
1704	219	318	318	208
1705	21	113	113	32
1706	303	355	355	331
1707	21	218	218	16
1708	3	78	78	1
1709	335	365	365	353
1710	336	352	352	336
1711	172	316	316	258
1712	14	106	106	22
1713	5	106	106	20
1714	39	129	129	17
1715	107	277	277	1
1716	58	134	134	20
1717	33	147	147	1
1718	75	133	133	17
1719	329	343	357	334
1720	59	269	269	179
1721	314	352	352	313
1722	43	16	202	71
1723	211	321	321	271
1724	341	347	347	55
1725	2	20	20	1
1726	14	223	223	98
1727	60	208	208	83
1728	1	76	76	1
1729	342	359	359	347
1730	26	314	314	20
1731	2	21	21	1
1732	347	363	363	357
1733	22	115	115	33
1734	362	368	369	366
1735	206	331	331	289
1736	59	101	101	38
1737	72	239	239	98
1738	30	172	172	1
1739	185	311	311	199
1740	257	360	360	256
1741	348	365	365	359
1742	223	345	345	282
1743	352	359	359	348
1744	276	331	331	267
1745	169	347	347	308
1746	5	45	45	9
1747	46	119	119	48
1748	189	275	275	1
1749	116	280	280	112
1750	242	342	342	319
1751	48	280	280	13
1752	263	359	359	345
1753	24	230	230	10
1754	319	353	353	338
1755	27	153	153	5
1756	377	377	377	373
1757	355	365	365	361
1758	360	371	371	367
1759	103	232	232	1
1760	347	361	361	353
1761	344	361	361	348
1762	38	120	120	32
1763	356	363	363	355
1764	25	82	82	1
1765	243	359	361	347
1766	339	362	362	352
1767	365	368	368	365
1768	285	351	351	234
1769	360	366	366	363
1770	197	321	321	263
1771	372	375	375	370
1772	346	362	363	343
1773	165	354	356	313
1774	162	349	353	314
1775	23	195	195	23
1776	7	46	46	15
1777	23	185	185	55
1778	261	354	354	330
1779	40	125	125	53
1780	224	358	358	1
1781	324	364	364	355
1782	353	370	370	361
1783	356	366	366	366
1784	375	376	376	374
1785	374	375	375	372
1786	369	373	373	369
1787	377	376	377	377
1788	373	376	376	373
1789	155	352	352	308
1790	53	230	230	104
1791	47	175	184	49
1792	1	25	25	1
1793	3	79	184	40
1794	138	252	252	161
1795	322	364	364	352
1796	136	98	326	227
1797	88	233	233	97
1798	131	270	270	1
1799	9	23	23	1
1800	96	243	243	8
1801	275	341	363	254
1802	241	169	340	139
1803	26	140	140	1
1804	5	30	30	1
1805	10	53	53	1
1806	24	70	70	10
1807	93	231	231	59
1808	221	117	358	297
1809	3	11	11	1
1810	300	105	360	299
1811	19	32	32	8
1812	14	102	102	17
1813	373	374	374	367
1814	363	338	370	330
1815	346	360	360	228
1816	375	370	377	374
1817	36	107	164	17
1818	110	245	245	62
1819	376	377	377	374
1820	3	26	26	1
1821	51	180	180	50
1822	179	311	311	254
1823	36	216	219	102
1824	281	319	334	264
1825	369	366	374	372
1826	9	0	36	1
1827	178	352	352	338
1828	371	373	373	369
1829	114	336	336	288
1830	77	147	147	67
1831	359	374	374	368
1832	373	375	375	373
1833	371	375	375	372
1834	312	353	353	335
1835	33	260	260	63
1836	316	365	365	351
1837	43	153	153	25
1838	357	365	365	338
1839	289	361	361	346
1840	45	151	151	74
1841	30	74	74	23
1842	366	370	370	367
1843	14	66	66	1
1844	172	312	312	213
1845	69	162	183	89
1846	46	185	185	57
1847	158	251	251	118
1848	8	36	36	2
1849	363	371	371	370
1850	377	377	377	377
1851	249	347	347	297
1852	301	350	350	248
1853	210	334	334	282
1854	1	3	3	1
1855	94	213	214	98
1856	96	216	216	53
1857	186	297	297	219
1858	87	224	224	1
1859	158	306	306	219
1860	265	346	351	313
1861	347	368	368	361
1862	47	181	181	49
1863	8	62	62	7
1864	375	375	375	373
1865	364	371	371	340
1866	378	379	379	374
1867	322	369	369	365
1868	261	358	358	291
1869	185	239	239	195
1870	97	314	314	201
1871	27	116	116	17
1872	60	262	262	133
1873	165	339	339	307
1874	8	158	158	49
1875	158	190	265	182
1876	382	383	383	379
1877	288	357	357	337
1878	22	78	78	1
1879	12	6	111	20
1880	376	378	378	370
1881	113	274	274	192
1882	365	369	369	366
1883	357	365	365	360
1884	371	371	372	369
1885	197	313	313	1
1886	360	366	369	365
1887	10	79	79	19
1888	100	263	264	198
1889	334	358	358	339
1890	6	79	79	12
1891	231	352	352	254
1892	364	369	369	364
1893	296	369	369	364
1894	1	23	23	1
1895	45	281	281	165
1896	288	356	356	347
1897	357	370	370	359
1898	321	329	329	212
1899	357	366	366	362
1900	370	371	371	369
1901	143	294	294	187
1902	34	184	184	1
1903	352	364	364	355
1904	7	134	134	1
1905	184	257	291	246
1906	164	293	293	223
1907	356	364	364	357
1908	6	110	114	17
1909	234	320	320	253
1910	12	71	71	8
1911	287	348	348	328
1912	6	33	33	1
1913	186	49	343	48
1914	111	249	249	164
1915	297	344	344	155
1916	373	56	373	370
1917	24	184	184	31
1918	240	347	353	324
1919	370	372	372	372
1920	102	138	250	118
1921	307	351	351	254
1922	6	45	45	4
1923	38	301	302	187
1924	238	346	346	205
1925	1	4	4	1
1926	372	373	373	370
1927	357	361	369	365
1928	373	266	374	370
1929	350	357	357	348
1930	357	372	375	359
1931	123	315	315	244
1932	4	45	45	3
1933	297	0	352	206
1934	118	308	308	242
1935	351	369	369	362
1936	115	312	312	226
1937	379	377	379	375
1938	58	183	186	30
1939	19	222	222	13
1940	132	260	273	162
1941	373	375	375	374
1942	41	170	170	32
1943	4	24	24	5
1944	379	379	381	375
1945	101	219	219	144
1946	98	298	298	225
1947	212	337	337	222
1948	365	370	370	366
1949	373	377	377	371
1950	11	67	100	9
1951	87	287	287	189
1952	331	366	366	355
1953	12	250	250	4
1954	375	379	379	372
1955	86	320	320	249
1956	365	371	371	368
1957	354	365	365	358
1958	330	360	360	338
1959	375	376	376	374
1960	28	50	50	18
1961	24	159	159	60
1962	106	0	327	246
1963	363	369	369	365
1964	366	367	370	369
1965	90	342	342	1
1966	189	336	337	291
1967	103	273	273	169
1968	361	368	368	364
1969	379	377	380	378
1970	310	353	353	341
1971	293	342	342	299
1972	14	67	67	14
1973	1	134	134	23
1974	23	137	137	32
1975	6	39	39	1
1976	4	165	165	4
1977	9	74	74	10
1978	343	361	361	349
1979	3	64	64	12
1980	149	278	278	160
1981	333	356	356	338
1982	321	356	356	329
1983	175	256	256	64
1984	261	346	346	312
1985	151	331	345	312
1986	338	357	357	339
1987	195	273	273	105
1988	58	235	235	106
1989	384	384	384	384
1990	180	340	340	271
1991	248	347	347	283
1992	360	362	362	292
1993	379	380	380	377
1994	126	295	295	97
1995	286	342	342	307
1996	22	278	278	33
1997	323	349	349	317
1998	150	288	288	179
[truncated: 3,375 more rows]

## Sheet: Figure S3c
	Number of proteins
Sample	Identifications MS/MS Only	Identifications MS/MS + MBR	Quantified Intensity	Quantified MaxLFQ Intensity
1	2064	3076	3160	2301
2	2537	3312	3369	2591
3	2105	2985	3076	2207
4	2544	3299	3368	2584
5	2499	3284	3349	2564
6	2326	3234	3310	2469
7	2509	3328	3396	2588
8	1935	3075	3157	2251
9	1825	2962	3050	2127
10	2244	3202	3283	2437
11	1670	2878	2972	2071
12	1714	2879	2976	2073
13	1402	2457	2559	1683
14	1417	2539	2638	1795
15	657	1701	1816	1004
16	847	1974	2088	1288
17	2351	2855	2935	2030
18	1870	3028	3113	2240
19	701	1695	1802	1047
20	849	1907	2019	1192
21	481	1452	1553	906
22	1404	2518	2624	1737
23	1090	2205	2298	1521
24	1459	2669	2763	1824
25	1565	2710	2794	1858
26	1476	2682	2767	1847
27	1443	2566	2674	1778
28	876	1997	2098	1275
29	1392	2391	2516	1602
30	1551	2694	2793	1868
31	2097	3075	3160	2262
32	1132	2120	2237	1380
33	1965	3005	3093	2161
34	1489	2671	2770	1820
35	1382	2520	2633	1687
36	721	1743	1854	1087
37	2250	3204	3279	2424
38	2215	3249	3325	2509
39	2489	3360	3429	2627
40	2391	3321	3390	2582
41	2359	3319	3386	2550
42	2584	3412	3471	2685
43	2574	3424	3490	2676
44	1950	3071	3148	2279
45	1535	2793	2874	2028
46	2150	3160	3236	2365
47	2776	3393	3453	2736
48	1990	3093	3167	2270
49	2400	3297	3361	2532
50	2297	3206	3270	2439
51	2548	3281	3342	2534
52	1342	2290	2364	1487
53	2088	3087	3154	2310
54	1488	2623	2706	1854
55	2253	3240	3302	2434
56	1832	2981	3056	2150
57	1682	2846	2934	2045
58	1630	2802	2883	1963
59	1775	2968	3049	2116
60	410	1485	1585	848
61	2202	3044	3115	2277
62	2241	3151	3219	2351
63	2378	3171	3238	2420
64	2256	3119	3192	2373
65	2307	3158	3226	2417
66	820	2069	2161	1360
67	1571	2828	2908	2000
68	1951	2966	3040	2106
69	1375	2655	2755	1845
70	2098	3057	3133	2282
71	1903	2992	3073	2145
72	1149	2473	2561	1679
73	2355	3258	3327	2488
74	2831	3389	3454	2693
75	2641	3308	3369	2600
76	2803	3372	3435	2671
77	2001	3088	3164	2310
78	2475	3290	3359	2522
79	2642	3354	3420	2643
80	2389	3272	3337	2492
81	2717	3350	3416	2681
82	2627	3309	3373	2607
83	2434	3248	3315	2498
84	2786	3387	3443	2727
85	2694	3305	3365	2616
86	2428	3218	3289	2460
87	1658	2881	2972	2027
88	718	2144	2243	1375
89	1688	2900	2989	2069
90	2605	3320	3387	2548
91	2756	3301	3363	2591
92	2647	3342	3410	2588
93	2518	3271	3345	2499
94	788	2395	2497	1515
95	2710	3329	3395	2655
96	2422	3304	3379	2654

## Sheet: Figure S3d
	Voxels per protein
Protein	Identifications MS/MS Only	Identifications MS/MS + MBR	Quantified Intensity	Quantified MaxLFQ Intensity
1	3	9	9	1
2	90	95	95	95
3	82	96	96	96
4	52	83	93	82
5	1	1	1	1
6	91	95	95	95
7	23	82	82	25
8	7	66	66	2
9	1	1	1	1
10	58	91	91	81
11	46	56	55	5
12	77	94	94	54
13	65	93	96	93
14	73	92	92	81
15	17	39	39	3
16	44	80	79	2
17	25	49	49	1
18	12	0	48	15
19	7	51	51	5
20	2	15	15	1
21	63	79	86	57
22	18	47	47	19
23	34	83	83	43
24	82	94	94	91
25	2	21	21	1
26	44	83	82	57
27	7	35	35	1
28	22	65	65	39
29	1	1	1	1
30	72	91	90	70
31	14	39	39	1
32	11	26	26	7
33	59	90	90	84
34	9	85	85	1
35	1	2	2	1
36	38	89	89	43
37	21	56	56	13
38	2	2	2	1
39	13	87	87	9
40	9	40	60	1
41	1	1	1	1
42	5	18	18	1
43	21	90	90	75
44	40	78	78	62
45	59	84	84	71
46	81	91	91	1
47	43	80	80	67
48	1	1	1	1
49	4	28	28	1
50	7	44	44	14
51	81	93	93	89
52	89	96	96	94
53	5	32	32	2
54	63	94	94	82
55	5	13	11	1
56	39	69	67	25
57	88	96	96	96
58	33	68	68	43
59	37	59	59	1
60	16	45	44	11
61	75	96	96	92
62	3	59	59	1
63	10	54	54	1
64	15	58	58	37
65	75	88	88	60
66	5	22	22	1
67	70	87	87	78
68	5	40	40	1
69	11	85	85	22
70	10	25	64	3
71	58	87	87	75
72	19	63	63	28
73	29	78	77	48
74	2	4	4	1
75	57	71	71	67
76	59	46	87	70
77	2	11	11	1
78	45	88	88	72
79	91	96	96	95
80	82	94	94	83
81	5	38	38	1
82	58	80	80	54
83	16	27	27	1
84	3	3	3	1
85	45	54	54	18
86	10	55	55	8
87	2	8	8	1
88	60	72	71	49
89	12	54	58	14
90	51	72	72	1
91	1	1	1	1
92	44	76	76	36
93	48	80	80	69
94	21	61	61	26
95	94	96	96	95
96	66	88	88	78
97	72	79	79	60
98	95	96	96	96
99	4	8	7	1
100	44	89	90	82
101	17	70	70	12
102	7	38	38	9
103	76	93	93	90
104	12	66	66	14
105	55	77	80	64
106	37	84	85	66
107	76	94	94	89
108	6	38	38	9
109	1	1	1	1
110	16	37	37	1
111	94	96	96	96
112	89	78	95	95
113	55	85	85	71
114	51	75	75	53
115	67	89	89	81
116	25	63	63	19
117	38	84	84	10
118	68	87	87	60
119	26	72	72	35
120	92	96	96	96
121	54	87	87	82
122	1	0	4	1
123	80	94	94	91
124	6	83	83	2
125	91	96	96	95
126	24	93	93	44
127	51	92	92	79
128	24	63	63	32
129	1	4	4	1
130	23	44	44	1
131	10	52	52	1
132	5	26	26	1
133	5	37	37	1
134	31	75	75	49
135	63	83	83	68
136	16	43	41	3
137	51	78	78	65
138	1	19	19	1
139	73	96	96	91
140	8	15	15	1
141	1	3	3	1
142	54	89	89	76
143	26	83	83	60
144	56	89	89	73
145	91	95	95	93
146	11	57	57	17
147	79	96	96	91
148	12	64	64	2
149	78	92	92	85
150	5	36	36	1
151	44	71	71	63
152	1	1	1	1
153	64	49	96	90
154	29	65	65	40
155	4	27	27	1
156	16	53	52	10
157	22	62	62	7
158	93	96	96	96
159	90	96	96	96
160	22	66	66	17
161	81	96	96	92
162	18	64	64	15
163	40	67	67	1
164	55	91	91	81
165	47	82	82	67
166	80	95	95	93
167	41	92	92	74
168	74	5	93	85
169	10	33	32	1
170	14	67	67	13
171	18	56	56	18
172	41	89	91	72
173	2	18	40	4
174	35	53	53	21
175	48	70	70	54
176	60	76	76	42
177	2	41	41	1
178	4	39	39	1
179	15	79	79	23
180	64	82	82	68
181	1	3	3	1
182	88	96	96	95
183	58	92	92	82
184	34	80	80	57
185	45	66	95	77
186	62	90	90	81
187	44	81	81	61
188	36	83	83	72
189	41	83	83	73
190	15	69	69	12
191	20	76	82	22
192	6	28	28	8
193	32	82	82	33
194	43	94	94	75
195	7	18	18	10
196	2	4	4	1
197	2	10	10	1
198	79	95	95	94
199	1	1	1	1
200	85	88	96	96
201	3	7	7	1
202	17	37	37	1
203	51	87	87	69
204	88	96	96	93
205	87	88	83	1
206	82	95	95	92
207	62	78	84	68
208	21	46	46	1
209	39	42	65	33
210	74	95	95	91
211	42	84	84	55
212	1	1	1	1
213	39	89	89	75
214	23	57	57	44
215	31	89	89	58
216	76	95	94	53
217	92	96	96	96
218	80	96	96	88
219	37	67	76	55
220	96	96	96	96
221	44	74	74	49
222	64	95	95	82
223	40	81	81	48
224	38	79	79	58
225	62	79	79	51
226	73	95	95	91
227	60	79	78	67
228	3	21	21	1
229	23	66	66	45
230	73	89	94	84
231	69	77	77	52
232	2	17	17	1
233	57	86	89	77
234	33	82	82	44
235	4	26	25	2
236	94	96	96	96
237	66	91	91	84
238	26	57	57	1
239	70	92	92	83
240	12	77	81	10
241	27	58	58	25
242	1	1	1	1
243	24	62	62	36
244	38	66	66	28
245	47	67	77	66
246	94	96	96	96
247	69	74	80	75
248	20	60	60	32
249	64	88	88	71
250	35	80	80	57
251	7	78	78	1
252	3	37	37	1
253	84	96	96	94
254	55	78	78	71
255	1	1	1	1
256	96	96	96	96
257	69	94	94	85
258	3	73	73	1
259	33	83	83	60
260	10	22	21	1
261	57	88	89	64
262	37	64	64	32
263	46	0	84	56
264	17	71	71	25
265	2	7	7	1
266	91	96	96	95
267	63	1	83	55
268	23	47	46	1
269	92	96	96	94
270	12	39	39	3
271	94	96	96	96
272	12	53	53	7
273	1	2	2	1
274	37	13	68	13
275	93	0	96	60
276	31	76	77	52
277	37	84	84	61
278	30	81	81	44
279	45	87	87	75
280	20	0	24	1
281	63	77	77	59
282	47	74	67	8
283	1	1	43	2
284	6	69	69	4
285	80	92	92	81
286	2	11	11	1
287	64	96	96	94
288	77	94	94	83
289	17	25	24	1
290	82	95	95	95
291	1	2	2	1
292	16	85	85	31
293	62	91	91	67
294	29	84	84	57
295	9	84	85	6
296	9	28	28	1
297	19	40	40	20
298	55	89	89	77
299	1	4	5	1
300	87	96	96	96
301	1	2	2	1
302	81	95	95	93
303	64	89	89	80
304	4	74	74	1
305	28	72	72	27
306	29	62	68	32
307	90	96	96	96
308	13	79	86	24
309	16	51	51	25
310	4	26	26	1
311	58	87	87	73
312	1	2	2	1
313	36	78	78	62
314	21	78	78	44
315	83	95	95	93
316	2	20	20	1
317	53	71	71	13
318	5	6	1	1
319	80	93	93	90
320	71	85	84	59
321	1	3	3	1
322	19	60	60	23
323	79	95	95	93
324	19	63	63	12
325	13	54	53	11
326	58	81	79	35
327	47	63	63	1
328	32	89	89	10
329	80	95	95	93
330	3	8	8	3
331	13	76	76	1
332	35	57	53	1
333	72	82	82	40
334	13	84	84	34
335	20	53	53	29
336	1	1	1	1
337	33	93	93	54
338	62	83	82	48
339	9	35	35	1
340	30	74	77	61
341	1	1	1	1
342	5	52	52	1
343	8	33	33	1
344	18	65	65	36
345	15	81	81	16
346	22	86	86	40
347	8	50	50	12
348	2	4	4	1
349	2	20	20	1
350	46	79	79	54
351	4	5	5	4
352	54	94	94	78
353	95	96	96	96
354	1	1	1	1
355	84	95	95	89
356	5	23	23	1
357	15	39	39	7
358	45	56	54	15
359	14	40	40	16
360	14	69	69	20
361	64	85	85	38
362	12	48	48	1
363	32	86	86	52
364	40	82	81	42
365	8	73	73	7
366	10	61	61	1
367	3	58	58	20
368	2	2	0	0
369	69	85	86	77
370	58	84	84	65
371	2	4	4	1
372	34	78	78	54
373	49	91	93	87
374	30	81	81	38
375	2	72	72	1
376	96	94	96	96
377	85	96	96	93
378	81	95	95	91
379	15	41	41	4
380	23	87	87	31
381	68	91	91	78
382	18	61	61	20
383	80	93	93	89
384	1	2	2	1
385	28	87	87	71
386	1	9	9	1
387	94	96	96	96
388	26	55	55	6
389	7	54	54	5
390	57	0	83	49
391	1	1	1	1
392	16	38	38	19
393	79	96	96	96
394	12	19	18	1
395	94	96	96	96
396	13	29	53	15
397	11	26	26	6
398	6	13	13	1
399	72	94	94	88
400	17	74	74	31
401	42	82	82	68
402	6	50	50	9
403	2	11	11	1
404	49	31	92	81
405	2	29	29	2
406	2	37	37	1
407	33	78	78	41
408	54	88	88	77
409	20	50	50	19
410	17	50	50	1
411	25	79	78	1
412	9	54	54	16
413	71	84	84	76
414	56	87	87	78
415	51	89	89	71
416	1	2	2	1
417	18	49	49	22
418	25	75	75	12
419	13	35	35	14
420	49	85	85	70
421	32	62	62	35
422	2	8	8	1
423	42	65	64	23
424	46	94	94	88
425	48	80	81	73
426	41	60	72	42
427	78	95	95	87
428	56	90	90	74
429	26	43	43	32
430	26	49	49	1
431	4	66	66	15
432	74	78	78	76
433	91	96	96	95
434	19	63	63	39
435	22	85	85	49
436	14	36	35	1
437	36	68	68	31
438	86	96	96	95
439	3	23	23	1
440	1	2	2	1
441	12	48	48	13
442	2	13	13	1
443	20	92	92	64
444	48	69	68	3
445	18	50	50	27
446	6	36	36	15
447	92	93	93	90
448	9	76	76	5
449	1	1	1	1
450	84	95	95	81
451	46	78	78	1
452	1	5	5	1
453	39	75	75	53
454	27	64	63	1
455	10	60	60	7
456	5	39	39	1
457	1	1	1	1
458	32	83	83	38
459	1	9	9	1
460	1	1	1	1
461	10	20	18	1
462	3	72	72	2
463	25	75	75	30
464	21	46	45	1
465	10	42	42	18
466	70	96	96	86
467	1	10	10	1
468	54	8	88	79
469	44	76	75	51
470	48	63	63	1
471	11	41	41	11
472	90	96	96	96
473	52	69	69	53
474	4	58	58	1
475	6	2	25	5
476	51	86	86	75
477	11	17	17	3
478	33	87	87	78
479	50	85	85	71
480	68	86	86	80
481	39	93	93	72
482	17	47	47	11
483	49	79	79	59
484	5	21	21	1
485	30	88	88	58
486	7	60	60	2
487	49	75	75	30
488	90	96	96	96
489	71	96	96	92
490	14	59	59	13
491	1	3	3	1
492	90	94	94	77
493	84	89	95	91
494	38	50	66	40
495	8	14	14	1
496	2	41	41	13
497	36	65	65	49
498	2	4	4	1
499	5	28	28	1
500	1	6	6	1
501	16	31	31	1
502	43	57	57	1
503	1	4	4	1
504	45	72	72	21
505	9	46	46	8
506	46	86	86	69
507	52	92	92	73
508	93	96	96	96
509	95	96	96	96
510	14	62	62	14
511	11	53	53	6
512	6	44	44	3
513	35	77	77	29
514	6	15	15	1
515	15	32	31	1
516	51	83	83	75
517	38	67	67	54
518	43	87	87	59
519	52	36	86	72
520	52	91	91	80
521	1	1	1	1
522	8	59	59	3
523	14	51	50	12
524	1	1	1	1
525	3	16	15	1
526	1	6	6	1
527	74	91	91	82
528	2	3	3	1
529	1	1	1	1
530	1	18	18	1
531	96	96	96	96
532	4	15	15	1
533	1	1	1	1
534	15	76	76	19
535	60	77	77	25
536	6	14	14	1
537	60	90	90	81
538	9	50	50	1
539	1	15	15	1
540	27	49	49	13
541	32	74	74	56
542	1	15	15	1
543	13	63	63	7
544	32	56	59	23
545	14	56	55	21
546	10	28	28	13
547	35	74	74	58
548	47	94	94	80
549	11	28	28	18
550	22	58	58	1
551	34	71	71	49
552	45	80	80	58
553	83	94	94	91
554	89	96	96	95
555	45	66	66	8
556	47	87	87	51
557	24	48	48	2
558	24	75	75	5
559	14	77	78	3
560	56	49	77	67
561	26	70	70	25
562	49	90	91	83
563	1	1	1	1
564	14	57	57	24
565	46	90	90	74
566	70	87	87	79
567	19	62	62	33
568	89	96	96	95
569	91	96	96	96
570	43	62	62	1
571	4	36	36	6
572	59	85	85	74
573	6	55	60	2
574	1	2	2	1
575	80	94	94	85
576	90	96	96	95
577	4	67	67	2
578	94	96	96	93
579	1	1	1	1
580	16	43	55	28
581	65	87	87	75
582	1	5	5	1
583	1	1	1	1
584	59	86	86	78
585	29	73	73	40
586	67	90	92	89
587	1	1	1	1
588	12	64	64	13
589	24	85	85	42
590	3	21	21	1
591	18	47	48	20
592	79	92	92	87
593	60	90	90	80
594	29	73	79	43
595	84	96	96	94
596	83	94	94	90
597	16	66	66	9
598	51	94	94	80
599	87	96	96	93
600	3	23	23	1
601	77	92	92	78
602	37	69	69	49
603	6	67	67	3
604	23	70	70	38
605	82	95	95	94
606	1	1	1	1
607	64	89	89	73
608	31	77	77	55
609	33	82	82	58
610	11	68	68	1
611	36	89	89	46
612	30	51	51	1
613	59	87	87	35
614	57	89	89	77
615	15	80	80	19
616	1	2	2	1
617	73	13	95	92
618	18	45	45	10
619	1	26	26	1
620	32	66	66	34
621	25	54	54	27
622	21	76	76	39
623	11	72	72	21
624	82	96	96	96
625	56	85	85	73
626	54	88	88	83
627	94	96	96	96
628	2	13	13	2
629	59	73	72	1
630	35	65	64	24
631	27	54	54	1
632	22	55	54	21
633	4	22	22	1
634	4	25	25	1
635	27	70	70	16
636	43	63	62	38
637	17	35	35	15
638	42	85	85	55
639	14	42	42	1
640	1	1	1	1
641	1	1	1	1
642	5	61	61	8
643	49	89	89	68
644	4	20	20	1
645	20	54	53	17
646	14	36	36	11
647	49	80	80	71
648	54	86	85	63
649	33	55	65	26
650	4	38	38	3
651	40	75	75	1
652	55	93	93	84
653	19	59	58	13
654	5	50	50	3
655	10	47	47	12
656	21	55	55	10
657	74	96	96	92
658	4	81	81	1
659	21	61	61	21
660	5	5	5	1
661	28	73	73	32
662	8	37	37	1
663	20	58	58	26
664	1	1	1	1
665	17	84	84	27
666	34	68	68	42
667	86	96	96	93
668	9	24	24	1
669	6	37	36	1
670	28	58	58	9
671	37	78	78	58
672	1	2	2	1
673	2	10	10	2
674	91	96	96	96
675	6	62	62	1
676	67	94	94	89
677	3	9	9	1
678	90	95	95	93
679	75	90	89	71
680	50	79	79	59
681	22	72	72	41
682	26	78	78	49
683	73	95	95	85
684	10	46	46	24
685	76	95	95	88
686	20	42	42	9
687	14	53	53	27
688	44	93	93	53
689	1	1	1	1
690	19	86	86	14
691	37	78	78	36
692	8	29	29	1
693	1	1	1	1
694	63	89	89	82
695	11	29	29	1
696	94	96	96	96
697	69	84	84	76
698	24	76	76	15
699	33	67	67	43
700	1	1	1	1
701	90	96	96	92
702	65	84	84	79
703	67	86	86	62
704	82	95	95	91
705	72	88	89	78
706	10	52	52	2
707	1	1	1	1
708	55	88	88	55
709	68	88	88	81
710	52	78	78	65
711	1	1	1	1
712	1	21	21	6
713	74	94	94	91
714	13	55	55	8
715	1	1	1	1
716	31	78	78	60
717	17	75	75	10
718	21	31	31	1
719	1	5	5	1
720	1	1	1	1
721	8	41	41	1
722	6	66	66	19
723	13	48	48	1
724	66	59	88	71
725	10	53	53	29
726	35	64	64	29
727	4	25	25	1
728	7	21	21	5
729	42	87	87	59
730	5	91	91	1
731	6	18	18	1
732	43	71	71	1
733	39	88	88	74
734	85	96	96	91
735	84	96	96	92
736	1	1	1	1
737	26	85	85	58
738	17	20	32	6
739	23	50	50	30
740	1	1	1	1
741	9	60	60	6
742	27	51	51	1
743	3	19	19	1
744	1	1	0	0
745	1	1	1	1
746	71	93	94	88
747	1	17	17	2
748	17	53	53	20
749	1	11	11	3
750	77	96	96	92
751	7	50	50	1
752	32	75	75	29
753	64	86	86	75
754	23	78	78	56
755	17	43	43	11
756	35	78	78	52
757	1	2	2	1
758	46	72	71	24
759	2	7	7	1
760	95	96	96	96
761	1	1	1	1
762	9	64	64	26
763	22	66	64	31
764	1	1	1	1
765	40	77	78	58
766	1	3	3	2
767	70	91	90	77
768	84	94	94	91
769	95	96	96	96
770	35	63	63	45
771	66	95	95	79
772	1	27	27	1
773	32	87	87	52
774	65	88	87	71
775	26	62	62	30
776	14	77	77	22
777	21	69	68	13
778	14	65	65	10
779	23	68	68	23
780	91	96	96	96
781	17	56	56	13
782	44	78	78	53
783	9	26	25	1
784	1	1	1	1
785	6	26	25	1
786	23	59	59	10
787	1	1	1	1
788	1	1	1	1
789	33	42	41	27
790	37	71	71	54
791	74	92	92	87
792	2	28	28	1
793	16	46	46	1
794	18	63	85	31
795	66	76	76	62
796	14	49	49	12
797	1	7	7	1
798	1	3	3	1
799	96	96	96	96
800	1	4	4	1
801	2	1	9	1
802	20	80	80	13
803	62	74	74	45
804	81	95	95	93
805	1	4	4	1
806	9	0	65	10
807	42	85	85	72
808	45	89	89	23
809	94	96	96	96
810	1	47	47	1
811	33	95	95	70
812	17	69	69	32
813	17	87	87	1
814	17	22	18	1
815	95	96	96	96
816	1	4	4	1
817	80	86	90	80
818	11	76	76	7
819	65	92	92	75
820	7	52	52	1
821	1	1	1	1
822	4	41	53	1
823	1	5	5	1
824	66	94	94	78
825	21	75	75	45
826	85	95	95	89
827	95	0	96	96
828	41	80	80	25
829	15	73	73	25
830	16	42	42	17
831	1	1	1	1
832	13	59	59	10
833	74	87	87	75
834	61	89	89	75
835	17	63	62	1
836	37	84	84	64
837	9	84	84	9
838	80	93	93	65
839	78	96	96	88
840	1	1	1	1
841	52	90	90	73
842	8	91	91	4
843	11	35	35	4
844	1	1	1	1
845	90	95	95	1
846	40	74	74	43
847	42	81	81	67
848	51	61	61	15
849	7	21	20	5
850	69	91	91	77
851	53	84	84	63
852	4	44	44	1
853	2	30	30	1
854	4	48	48	1
855	11	11	11	1
856	35	74	74	58
857	16	58	58	1
858	87	96	96	95
859	6	16	16	7
860	22	43	43	1
861	16	46	46	19
862	12	55	55	7
863	1	6	6	1
864	1	71	71	1
865	29	64	71	47
866	1	9	9	1
867	41	84	84	77
868	24	69	69	44
869	68	95	95	90
870	19	70	70	38
871	17	28	63	26
872	19	25	25	5
873	21	0	21	1
874	2	5	5	1
875	13	35	35	9
876	52	88	88	59
877	56	74	74	46
878	80	94	94	83
879	50	30	81	50
880	85	95	95	88
881	6	87	87	10
882	79	89	89	81
883	85	96	96	93
884	64	88	88	72
885	48	64	81	65
886	63	83	83	70
887	88	96	96	95
888	75	94	94	90
889	7	70	70	2
890	1	4	4	1
891	52	87	87	66
892	81	96	96	95
893	1	1	1	1
894	91	96	96	93
895	1	1	1	1
896	78	96	96	95
897	15	90	90	50
898	4	67	67	1
899	22	65	65	32
900	24	52	61	28
901	2	3	3	1
902	91	94	96	93
903	55	85	85	63
904	1	1	1	1
905	11	23	22	1
906	2	33	33	1
907	73	93	96	93
908	75	94	94	1
909	2	35	35	1
910	47	67	66	1
911	7	29	28	1
912	32	59	59	1
913	1	1	1	1
914	90	96	96	95
915	41	72	72	54
916	11	68	68	3
917	47	43	96	69
918	89	93	92	87
919	2	29	29	1
920	45	75	75	62
921	89	96	96	96
922	6	44	44	1
923	29	76	76	35
924	12	28	28	1
925	17	41	40	1
926	31	56	55	25
927	1	7	7	1
928	1	8	8	1
929	40	89	89	73
930	11	57	57	25
931	20	82	82	22
932	2	15	15	1
933	47	70	70	44
934	1	1	1	1
935	1	1	1	1
936	11	29	29	1
937	37	71	71	23
938	57	82	82	57
939	81	92	92	85
940	3	51	51	1
941	15	81	81	21
942	42	77	77	62
943	11	28	28	1
944	1	1	1	1
945	27	52	52	1
946	13	0	77	5
947	58	84	84	65
948	47	74	76	65
949	5	12	12	1
950	88	96	96	92
951	42	86	86	78
952	71	90	90	84
953	84	96	96	95
954	62	82	91	75
955	8	23	23	1
956	23	82	82	27
957	12	44	44	12
958	16	54	54	23
959	37	65	64	1
960	6	74	74	1
961	42	85	85	66
962	2	19	19	1
963	8	36	36	1
964	66	89	89	83
965	73	79	95	80
966	6	62	62	5
967	85	96	96	94
968	46	76	76	17
969	62	93	93	74
970	56	88	88	79
971	4	20	26	9
972	57	94	94	72
973	84	96	96	94
974	22	80	80	45
975	8	32	32	6
976	93	96	96	96
977	91	96	96	95
978	75	88	88	79
979	49	76	76	62
980	86	95	95	92
981	47	80	80	66
982	96	96	96	96
983	93	96	96	95
984	28	85	85	55
985	11	53	53	7
986	24	41	31	1
987	4	16	16	2
988	93	95	95	95
989	95	66	95	95
990	28	0	58	1
991	81	93	93	87
992	5	67	67	15
993	4	13	13	2
994	36	68	68	43
995	47	69	69	59
996	35	1	80	47
997	23	78	78	32
998	1	1	1	1
999	73	87	87	59
1000	93	96	96	82
1001	1	6	6	1
1002	31	70	70	28
1003	53	95	95	81
1004	6	6	5	1
1005	19	58	58	9
1006	95	96	96	96
1007	82	96	96	94
1008	24	70	70	47
1009	15	66	66	39
1010	22	70	70	18
1011	69	85	84	70
1012	60	89	89	51
1013	1	1	1	1
1014	3	13	13	1
1015	4	75	75	47
1016	72	92	92	86
1017	6	12	12	9
1018	77	93	93	88
1019	3	3	6	2
1020	9	49	49	1
1021	7	28	28	11
1022	29	83	83	63
1023	76	96	96	95
1024	81	93	93	89
1025	67	95	95	83
1026	62	92	92	75
1027	13	26	26	8
1028	96	96	96	96
1029	78	90	89	78
1030	65	87	87	80
1031	2	39	39	1
1032	8	23	23	9
1033	88	94	94	87
1034	33	43	41	5
1035	13	67	67	24
1036	56	88	88	71
1037	2	16	16	1
1038	83	96	96	96
1039	48	80	80	26
1040	18	74	72	20
1041	56	76	76	70
1042	17	50	50	14
1043	87	80	96	92
1044	95	96	96	96
1045	64	85	85	80
1046	77	92	92	84
1047	92	92	96	96
1048	73	94	94	85
1049	2	37	37	1
1050	1	12	12	1
1051	18	54	54	26
1052	1	3	3	1
1053	38	52	51	1
1054	65	76	75	60
1055	58	90	90	75
1056	93	96	96	95
1057	80	94	94	87
1058	63	77	77	69
1059	89	96	96	94
1060	7	23	23	1
1061	10	43	43	14
1062	2	6	6	1
1063	5	22	22	1
1064	3	20	20	2
1065	24	52	52	15
1066	80	95	95	89
1067	42	70	70	36
1068	19	61	61	14
1069	8	49	49	6
1070	9	58	58	26
1071	7	38	38	1
1072	46	95	95	83
1073	61	95	95	89
1074	86	95	95	94
1075	70	94	94	82
1076	37	94	94	72
1077	28	74	74	52
1078	82	92	92	86
1079	56	78	78	51
1080	95	96	96	96
1081	87	96	96	96
1082	4	64	64	1
1083	4	41	41	1
1084	70	91	91	81
1085	57	83	83	63
1086	96	96	96	96
1087	55	75	75	66
1088	83	96	96	95
1089	1	1	1	1
1090	88	96	96	96
1091	68	88	88	65
1092	75	93	93	90
1093	29	81	80	53
1094	63	93	93	78
1095	21	60	60	36
1096	63	87	88	77
1097	10	40	40	24
1098	18	86	86	50
1099	58	78	78	63
1100	96	77	96	96
1101	7	8	3	1
1102	60	86	86	67
1103	83	94	94	90
1104	57	91	91	86
1105	4	34	34	1
1106	87	90	95	90
1107	46	89	89	78
1108	83	93	93	92
1109	43	60	60	36
1110	81	96	96	92
1111	30	79	79	50
1112	84	93	93	90
1113	1	1	1	1
1114	94	96	96	96
1115	83	96	96	94
1116	52	75	75	50
1117	4	81	81	1
1118	72	88	88	84
1119	41	77	77	42
1120	91	96	96	96
1121	40	63	63	41
1122	31	77	77	36
1123	6	73	73	22
1124	87	93	96	95
1125	60	84	84	72
1126	5	33	33	1
1127	1	3	3	1
1128	51	86	86	73
1129	2	10	13	1
1130	11	56	56	4
1131	84	83	93	88
1132	67	87	87	77
1133	72	91	92	91
1134	6	38	38	9
1135	34	85	91	75
1136	57	80	80	72
1137	3	54	54	1
1138	65	88	88	83
1139	3	43	43	3
1140	53	94	94	66
1141	31	73	73	50
1142	92	96	96	96
1143	22	52	52	20
1144	91	95	95	92
1145	15	83	83	60
1146	3	22	22	1
1147	94	96	96	96
1148	68	82	93	79
1149	3	59	59	3
1150	79	94	94	91
1151	1	13	13	1
1152	5	27	27	1
1153	1	12	12	1
1154	92	96	96	96
1155	95	96	96	96
1156	9	40	39	1
1157	53	85	85	67
1158	34	83	83	50
1159	8	56	56	18
1160	19	86	85	46
1161	91	96	96	95
1162	1	1	1	1
1163	75	94	94	93
1164	18	70	71	32
1165	49	86	86	41
1166	2	18	18	3
1167	92	96	96	96
1168	34	71	71	54
1169	70	96	96	95
1170	79	94	94	88
1171	20	80	80	36
1172	40	78	78	56
1173	64	88	88	79
1174	16	90	90	44
1175	57	73	73	57
1176	4	46	46	2
1177	68	93	93	83
1178	87	90	90	73
1179	43	88	88	68
1180	73	95	95	90
1181	21	51	51	31
1182	50	87	95	85
1183	46	96	96	61
1184	9	59	59	23
1185	95	15	96	96
1186	47	54	54	1
1187	77	94	94	83
1188	91	96	96	96
1189	21	57	57	13
1190	94	95	95	95
1191	74	94	94	82
1192	80	96	96	93
1193	88	94	94	91
1194	91	96	96	96
1195	48	93	93	76
1196	77	94	94	88
1197	80	92	96	93
1198	90	94	94	92
1199	90	96	96	96
1200	70	90	90	80
1201	4	9	9	3
1202	83	95	95	90
1203	18	39	38	10
1204	60	67	66	43
1205	11	19	18	1
1206	5	28	28	15
1207	6	24	24	7
1208	92	96	96	96
1209	40	82	82	57
1210	80	95	95	87
1211	41	79	79	51
1212	1	1	1	1
1213	80	93	93	93
1214	71	93	93	87
1215	82	95	95	90
1216	61	88	88	67
1217	90	96	96	94
1218	68	81	81	62
1219	43	85	85	63
1220	19	82	82	26
1221	2	20	20	1
1222	1	2	2	1
1223	12	65	65	27
1224	47	88	88	69
1225	22	86	86	8
1226	76	95	95	93
1227	87	96	96	95
1228	85	96	96	93
1229	2	8	8	1
1230	60	86	86	70
1231	78	96	96	94
1232	3	57	57	21
1233	71	87	87	81
1234	37	79	79	67
1235	18	53	53	25
1236	86	96	96	93
1237	16	42	41	1
1238	1	1	1	1
1239	53	70	70	60
1240	11	41	41	13
1241	3	35	35	1
1242	80	94	94	91
1243	13	54	54	6
1244	66	90	90	79
1245	62	95	95	84
1246	37	79	79	61
1247	45	70	70	63
1248	96	95	96	96
1249	75	91	91	86
1250	12	83	83	37
1251	18	43	42	9
1252	16	79	79	41
1253	12	62	62	43
1254	87	95	95	95
1255	19	57	57	32
1256	33	69	69	40
1257	13	68	76	44
1258	13	67	67	16
1259	1	4	14	1
1260	43	82	82	63
1261	52	87	87	69
1262	13	43	43	1
1263	7	42	42	8
1264	59	95	95	85
1265	88	94	94	92
1266	48	78	78	64
1267	7	58	58	4
1268	81	90	94	88
1269	86	95	95	95
1270	89	96	96	96
1271	1	1	1	1
1272	9	50	50	13
1273	36	81	81	72
1274	8	47	47	9
1275	92	96	96	95
1276	9	49	49	11
1277	54	92	92	78
1278	14	60	60	31
1279	25	73	73	50
1280	83	96	96	94
1281	15	70	70	5
1282	10	46	46	19
1283	73	91	91	89
1284	10	73	73	3
1285	74	93	93	86
1286	77	96	96	86
1287	45	82	82	64
1288	3	75	74	1
1289	1	10	10	1
1290	78	91	91	86
1291	71	87	87	75
1292	52	82	82	67
1293	61	81	81	56
1294	14	27	39	16
1295	4	26	26	1
1296	84	95	95	94
1297	73	92	92	84
1298	1	1	1	1
1299	93	96	96	96
1300	16	55	55	21
1301	3	24	24	1
1302	87	94	94	93
1303	57	96	96	78
1304	92	96	96	96
1305	51	91	91	77
1306	49	88	88	78
1307	67	69	67	1
1308	24	69	69	13
1309	29	86	86	36
1310	71	93	93	87
1311	62	90	90	79
1312	17	60	60	1
1313	1	7	7	1
1314	1	1	1	1
1315	1	11	11	2
1316	96	96	96	96
1317	67	89	94	83
1318	94	96	96	96
1319	89	96	96	94
1320	86	96	96	93
1321	2	8	8	1
1322	90	96	96	92
1323	10	67	67	10
1324	5	58	58	1
1325	55	92	93	88
1326	1	24	24	1
1327	55	90	90	86
1328	78	95	95	87
1329	35	83	83	60
1330	95	96	96	96
1331	33	79	87	63
1332	96	96	96	96
1333	79	95	95	92
1334	39	69	81	64
1335	4	13	13	1
1336	25	71	71	40
1337	1	2	2	1
1338	80	90	90	1
1339	60	96	96	94
1340	60	95	95	92
1341	1	4	4	1
1342	83	96	96	92
1343	95	96	96	96
1344	95	96	96	96
1345	94	95	95	94
1346	95	96	96	96
1347	96	96	96	96
1348	37	75	76	67
1349	9	34	34	3
1350	1	4	45	6
1351	11	23	22	6
1352	55	83	82	66
1353	57	89	89	84
1354	65	62	91	83
1355	35	54	54	1
1356	16	24	17	2
1357	1	2	2	1
1358	1	3	3	1
1359	69	91	91	60
1360	27	71	71	1
1361	27	2	49	2
1362	51	0	74	1
1363	6	11	11	2
1364	7	15	15	1
1365	24	48	48	31
1366	94	96	96	96
1367	86	80	94	77
1368	24	77	77	11
1369	93	93	96	95
1370	8	23	23	1
1371	95	96	96	95
1372	25	93	93	44
1373	63	92	94	86
1374	62	79	82	72
1375	96	32	96	96
1376	54	74	74	66
1377	1	26	26	1
1378	43	92	92	70
1379	1	1	1	1
1380	88	96	96	95
1381	16	49	49	27
1382	35	76	76	49
1383	83	95	95	93
1384	76	91	91	83
1385	75	86	89	86
1386	70	82	82	78
1387	44	63	63	40
1388	66	91	91	86
1389	7	38	38	6
1390	39	68	68	43
1391	75	91	91	87
1392	2	5	5	2
1393	75	93	93	87
1394	2	8	8	3
1395	46	79	79	40
1396	29	60	59	24
1397	2	27	27	8
1398	96	96	96	96
1399	96	96	96	96
1400	23	59	59	21
1401	14	61	60	13
1402	34	74	74	53
1403	1	6	6	1
1404	39	78	78	5
1405	2	55	55	2
1406	25	59	59	1
1407	41	62	61	48
1408	62	90	90	73
1409	77	96	96	94
1410	96	96	96	96
1411	85	96	96	95
1412	96	96	96	96
1413	68	96	96	93
1414	32	81	81	64
1415	48	78	78	68
1416	7	68	68	7
1417	33	77	77	65
1418	6	21	32	6
1419	47	32	80	34
1420	96	96	96	96
1421	1	7	7	1
1422	58	91	91	66
1423	1	9	9	1
1424	89	0	95	89
1425	86	87	92	86
1426	18	27	43	24
1427	96	96	96	96
1428	15	78	78	23
1429	95	96	96	96
1430	95	96	96	96
1431	94	0	96	96
1432	41	64	64	20
1433	88	94	96	93
1434	1	14	14	3
1435	50	85	85	55
1436	63	85	85	72
1437	69	89	89	85
1438	96	96	96	94
1439	7	9	18	10
1440	92	96	96	96
1441	58	83	83	69
1442	2	26	26	3
1443	62	89	89	84
1444	84	96	96	94
1445	77	91	91	67
1446	94	96	96	95
1447	96	96	96	96
1448	8	59	59	11
1449	93	96	96	96
1450	36	79	79	50
1451	9	26	26	9
1452	90	96	96	96
1453	5	80	82	22
1454	35	4	53	5
1455	6	39	39	7
1456	49	74	74	60
1457	3	35	35	10
1458	95	55	96	96
1459	2	14	13	1
1460	44	87	93	72
1461	96	96	96	96
1462	5	49	49	2
1463	79	96	96	89
1464	47	73	72	47
1465	9	40	40	16
1466	57	89	89	70
1467	1	2	2	1
1468	95	96	96	96
1469	71	79	96	95
1470	96	96	96	96
1471	95	96	96	96
1472	82	0	96	96
1473	11	65	65	21
1474	3	21	21	1
1475	29	68	68	44
1476	1	5	5	1
1477	85	96	96	94
1478	4	37	37	1
1479	1	2	2	1
1480	95	96	96	96
1481	8	8	8	1
1482	24	65	65	35
1483	96	96	96	96
1484	58	84	84	77
1485	96	96	96	96
1486	21	49	49	17
1487	17	45	44	9
1488	93	96	96	95
1489	95	96	96	96
1490	5	19	19	5
1491	74	94	94	90
1492	1	1	1	1
1493	96	96	96	96
1494	9	58	58	28
1495	94	96	96	94
1496	91	96	96	96
1497	68	90	90	81
1498	96	96	96	96
1499	30	46	45	7
1500	52	0	75	38
1501	93	96	96	95
1502	94	96	96	96
1503	91	94	96	95
1504	50	74	74	58
1505	10	83	83	60
1506	93	96	96	96
1507	96	96	96	96
1508	82	96	96	93
1509	35	81	81	60
1510	23	59	60	7
1511	3	20	20	3
1512	2	5	5	2
1513	78	95	95	92
1514	2	5	5	1
1515	73	92	92	88
1516	63	89	89	78
1517	50	87	87	62
1518	52	85	85	78
1519	19	70	70	52
1520	79	96	96	95
1521	9	19	18	1
1522	26	47	47	21
1523	96	96	96	96
1524	1	2	2	1
1525	46	79	79	53
1526	88	95	95	91
1527	1	1	0	0
1528	79	96	96	88
1529	96	96	96	96
1530	2	20	20	1
1531	46	91	93	75
1532	1	1	1	1
1533	60	90	90	81
1534	71	78	77	70
1535	96	96	96	96
1536	89	96	96	95
1537	83	96	96	94
1538	1	1	14	1
1539	4	10	10	1
1540	72	84	84	75
1541	32	74	74	57
1542	91	96	96	96
1543	90	94	94	94
1544	1	1	1	1
1545	57	86	86	78
1546	91	96	96	95
1547	96	6	96	96
1548	1	4	4	1
1549	25	74	74	25
1550	3	75	75	1
1551	1	1	1	1
1552	18	44	44	22
1553	94	96	96	96
1554	17	29	29	12
1555	2	24	24	1
1556	91	96	96	96
1557	94	96	96	95
1558	96	96	96	94
1559	93	27	96	96
1560	23	88	88	10
1561	1	1	1	1
1562	27	39	60	33
1563	84	96	96	93
1564	22	69	69	47
1565	23	11	32	9
1566	89	95	95	95
1567	84	96	96	94
1568	27	63	77	45
1569	48	24	95	91
1570	6	82	82	4
1571	87	96	96	91
1572	34	67	67	48
1573	72	96	96	88
1574	24	79	79	59
1575	68	89	89	69
1576	1	10	10	1
1577	14	49	49	21
1578	86	92	92	87
1579	7	62	62	6
1580	74	94	94	88
1581	96	96	96	96
1582	91	95	95	92
1583	95	96	96	96
1584	96	96	96	96
1585	81	95	95	89
1586	94	96	96	96
1587	73	89	89	85
1588	96	96	96	96
1589	27	93	93	78
1590	27	92	92	67
1591	30	70	70	44
1592	51	92	92	76
1593	91	96	96	95
1594	45	95	95	72
1595	70	94	94	89
1596	65	92	92	61
1597	62	24	84	60
1598	40	89	93	68
1599	87	96	96	95
1600	78	94	94	89
1601	83	96	96	95
1602	87	96	96	96
1603	39	81	81	57
1604	84	28	92	88
1605	95	96	96	96
1606	1	2	2	1
1607	78	95	95	93
1608	90	95	95	94
1609	38	65	65	45
1610	90	88	96	93
1611	94	96	96	96
1612	78	94	94	83
1613	94	96	96	96
1614	12	55	55	1
1615	73	87	91	82
1616	58	96	96	72
1617	70	95	95	87
1618	63	95	95	95
1619	92	95	96	96
1620	88	96	96	95
1621	86	96	96	94
1622	64	95	95	86
1623	42	74	74	55
1624	1	24	24	4
1625	96	95	96	96
1626	7	38	42	1
1627	37	72	72	46
1628	95	96	96	96
1629	95	96	96	96
1630	56	95	95	92
1631	41	93	93	60
1632	95	96	96	95
1633	59	86	86	77
1634	96	96	96	96
1635	96	96	96	96
1636	14	34	34	17
1637	18	67	67	1
1638	93	38	96	95
1639	26	75	75	29
1640	1	11	11	1
1641	79	91	95	91
1642	92	96	96	96
1643	58	92	92	85
1644	86	91	91	91
1645	2	12	12	2
1646	15	70	70	21
1647	36	58	58	49
1648	74	93	93	75
1649	75	95	95	88
1650	45	79	79	71
1651	89	96	96	96
1652	96	96	96	96
1653	49	71	71	43
1654	96	96	96	96
1655	67	90	90	72
1656	93	96	96	96
1657	94	96	96	96
1658	88	94	95	95
1659	38	80	80	48
1660	1	7	7	1
1661	1	4	4	1
1662	5	59	59	1
1663	48	93	94	67
1664	70	93	95	91
1665	1	1	1	1
1666	57	83	83	53
1667	8	34	34	1
1668	74	93	92	74
1669	78	95	95	95
1670	95	96	96	96
1671	77	96	96	95
1672	85	95	95	91
1673	50	74	74	34
1674	93	96	96	95
1675	36	64	64	56
1676	50	72	72	28
1677	87	95	95	92
1678	17	28	64	13
1679	70	84	84	71
1680	33	48	47	22
1681	85	94	94	93
1682	29	60	60	38
1683	30	75	75	44
1684	93	96	96	96
1685	1	2	2	1
1686	57	88	88	74
1687	1	5	5	1
1688	1	2	2	1
1689	82	3	92	2
1690	78	96	96	94
1691	24	63	63	30
1692	86	93	93	84
1693	1	1	1	1
1694	5	62	62	1
1695	77	79	96	85
1696	88	95	95	95
1697	4	5	5	1
1698	3	9	9	1
1699	61	88	88	73
1700	96	96	96	96
1701	17	34	34	19
1702	7	87	87	40
1703	96	96	96	96
1704	72	96	96	88
1705	92	95	96	95
1706	90	96	96	96
1707	95	96	96	96
1708	24	71	71	24
1709	20	76	76	17
1710	3	21	21	1
1711	59	89	89	82
1712	57	70	70	67
1713	87	96	96	94
1714	76	95	95	91
1715	1	2	2	1
1716	42	96	96	73
1717	1	1	1	1
1718	96	96	96	96
1719	95	96	96	96
1720	42	78	78	43
1721	15	80	80	1
1722	91	95	95	93
1723	73	96	96	95
1724	19	68	68	6
1725	68	94	94	88
1726	77	91	92	88
1727	36	86	86	65
1728	3	4	4	1
1729	77	93	93	86
1730	89	96	96	96
1731	48	73	73	37
1732	54	89	89	45
1733	1	2	2	1
1734	1	1	0	0
1735	36	84	84	75
1736	90	94	94	92
1737	72	77	78	13
1738	93	5	96	96
1739	31	52	52	33
1740	14	61	64	30
1741	82	94	94	92
1742	74	89	89	78
1743	1	12	12	1
1744	20	51	50	16
1745	96	96	96	96
1746	52	82	82	61
1747	1	1	1	1
1748	91	96	96	95
1749	90	94	94	92
1750	65	78	93	76
1751	54	89	89	74
1752	96	76	96	96
1753	1	18	18	4
1754	91	96	96	95
1755	8	35	35	17
1756	95	96	96	96
1757	49	76	76	65
1758	64	96	96	85
1759	37	73	73	52
1760	90	95	95	95
1761	44	79	79	56
1762	22	83	83	58
1763	67	89	89	84
1764	89	95	96	95
1765	94	96	96	96
1766	95	96	96	96
1767	88	96	96	96
1768	96	96	96	96
1769	93	94	96	96
1770	16	13	66	16
1771	4	10	10	1
1772	17	10	45	28
1773	51	94	94	65
1774	25	49	47	1
1775	96	96	96	96
1776	92	96	96	95
1777	3	10	10	3
1778	47	70	70	58
1779	9	41	41	9
1780	34	82	82	58
1781	1	2	2	1
1782	45	76	85	70
1783	53	90	90	82
1784	94	96	96	96
1785	52	90	90	59
1786	89	96	96	95
1787	95	96	96	96
1788	91	96	96	95
1789	92	96	96	96
1790	15	31	31	1
1791	63	94	94	83
1792	4	69	69	3
1793	86	96	96	95
1794	33	0	84	52
1795	95	96	96	96
1796	85	91	94	88
1797	3	20	20	1
1798	62	96	96	92
1799	76	94	94	92
1800	59	87	87	73
1801	1	51	51	3
1802	1	1	0	0
1803	68	82	82	59
1804	85	95	95	86
1805	78	95	95	95
1806	9	1	65	2
1807	95	96	96	96
1808	16	55	55	13
1809	25	74	74	45
1810	13	63	63	16
1811	87	85	94	93
1812	71	89	89	76
1813	83	96	96	92
1814	33	82	82	35
1815	68	93	93	88
1816	96	96	96	96
1817	87	96	96	96
1818	90	96	96	95
1819	69	95	95	92
1820	31	53	52	18
1821	20	33	33	1
1822	21	36	35	16
1823	96	96	96	96
1824	92	96	96	95
1825	59	85	85	22
1826	91	95	95	93
1827	94	96	96	96
1828	17	75	75	14
1829	26	85	85	62
1830	95	96	96	96
1831	88	96	96	95
1832	88	96	96	96
1833	95	96	96	96
1834	42	93	93	72
1835	45	71	71	66
1836	15	75	75	16
1837	18	46	46	27
1838	16	25	23	9
1839	96	96	96	96
1840	1	1	1	1
1841	19	80	80	40
1842	1	30	30	1
1843	23	39	39	28
1844	21	65	65	14
1845	87	75	95	93
1846	93	96	96	96
1847	71	96	96	90
1848	20	44	44	28
1849	94	96	96	96
1850	95	96	96	96
1851	1	47	47	1
1852	93	96	96	96
1853	6	49	49	7
1854	55	86	85	48
1855	95	96	96	95
1856	89	96	96	94
1857	85	96	96	95
1858	93	95	95	95
1859	72	93	93	79
1860	83	94	94	94
1861	2	10	10	1
1862	91	96	96	94
1863	89	94	95	92
1864	78	96	96	94
1865	66	95	95	90
1866	31	33	62	47
1867	2	17	17	11
1868	1	1	1	1
1869	91	96	96	96
1870	40	75	91	73
1871	71	85	85	79
1872	17	58	58	20
1873	94	81	96	96
1874	80	88	95	85
1875	90	95	95	94
1876	6	12	12	2
1877	52	89	91	77
1878	84	93	93	91
1879	2	15	15	1
1880	90	96	96	96
1881	94	96	96	96
1882	78	96	96	81
1883	95	96	96	95
1884	82	96	96	94
1885	85	96	96	92
1886	94	96	96	96
1887	90	95	95	95
1888	81	96	96	96
1889	92	95	95	94
1890	96	96	96	96
1891	93	96	96	96
1892	74	91	91	82
1893	74	0	87	74
1894	71	81	81	64
1895	3	9	9	1
1896	56	94	94	88
1897	62	82	94	79
1898	76	96	96	95
1899	48	64	63	44
1900	88	95	95	93
1901	63	92	92	80
1902	95	96	96	96
1903	69	95	95	92
1904	63	85	90	81
1905	4	27	27	2
1906	78	94	94	91
1907	8	67	68	20
1908	88	96	96	94
1909	88	93	93	86
1910	94	96	96	96
1911	93	96	96	96
1912	58	93	93	84
1913	93	72	96	96
1914	58	92	92	61
1915	90	96	96	96
1916	35	59	59	31
1917	87	96	96	96
1918	13	53	52	2
1919	2	4	4	1
1920	81	93	93	86
1921	95	96	96	96
1922	21	76	78	52
1923	92	96	96	96
1924	46	84	84	65
1925	47	40	76	47
1926	73	90	90	82
1927	62	94	94	89
1928	81	94	94	92
1929	2	2	2	1
1930	40	81	81	65
1931	93	96	96	95
1932	34	68	68	1
1933	95	96	96	96
1934	13	39	39	1
1935	15	60	60	30
1936	90	95	95	95
1937	89	96	96	94
1938	95	96	96	96
1939	96	96	96	96
1940	76	90	90	83
1941	43	87	87	70
1942	41	66	66	46
1943	33	75	75	56
1944	87	96	96	96
1945	31	83	83	52
1946	40	85	85	67
1947	77	96	96	90
1948	51	90	90	85
1949	96	96	96	96
1950	94	96	96	96
1951	96	96	96	96
1952	41	78	80	66
1953	65	96	96	94
1954	93	95	96	96
1955	54	86	86	74
1956	86	95	96	94
1957	15	70	70	12
1958	14	31	31	1
1959	62	92	92	78
1960	90	96	96	95
1961	2	2	2	1
1962	42	87	87	63
1963	14	66	66	10
1964	52	88	88	83
1965	91	65	96	95
1966	8	88	88	1
1967	19	72	72	4
1968	45	88	88	80
1969	95	96	96	96
1970	92	96	96	96
1971	38	88	88	63
1972	3	25	24	5
1973	91	96	96	96
1974	86	96	96	93
1975	1	1	1	1
1976	88	95	95	88
1977	66	94	94	78
1978	3	10	79	3
1979	80	94	94	90
1980	92	96	96	96
1981	85	94	94	93
1982	92	95	96	96
1983	34	67	67	48
1984	82	94	94	91
1985	96	96	96	96
1986	92	96	96	96
1987	21	79	79	44
1988	95	96	96	96
1989	73	90	90	88
1990	69	91	91	88
1991	73	87	87	81
1992	65	90	90	78
1993	46	72	72	40
1994	96	96	96	96
1995	2	10	10	1
1996	2	15	15	1
1997	88	96	96	96
1998	81	94	94	91
[truncated: 2,088 more rows]

## Sheet: Figure S3e
	Number of Proteins
Sample	Quantified MaxLFQ Intensity
D4_1_1526	1354
E9_1_1566	1294
F9_1_1567	1391
G9_1_1568	953
H9_1_1569	1350
A10_1_1570	1325
B10_1_1571	1171
C10_1_1572	1325
D10_1_1573	1289
E10_1_1574	1326
F10_1_1575	1406
G10_1_1576	1409
H10_1_1577	138
A11_1_1578	1336
A7_1_1579	1165
B1_1_1580	89
C1_1_1581	0
C4_1_1525	1203
B4_1_1524	1067
A4_1_1523	1420
D7_1_1549	1304
C7_1_1548	845
B7_1_1547	1394
H6_1_1546	1350
G6_1_1545	1180
F6_1_1544	1310
E6_1_1543	1249
D6_1_1542	1310
C6_1_1541	1317
B6_1_1540	1369
A6_1_1539	1342
H5_1_1538	1322
G5_1_1537	1325
F5_1_1536	1401
E5_1_1535	1289
D5_1_1534	1387
E7_1_1550	1384
C5_1_1533	1404
F7_1_1551	182
G7_1_1552	1265
H7_1_1553	1344
B5_1_1532	715
A8_1_1554	1274
B8_1_1555	1357
C8_1_1556	1252
D8_1_1557	1335
E8_1_1558	1359
F8_1_1559	0
G8_1_1560	1106
H8_1_1561	1323
A9_1_1562	1214
B9_1_1563	1355
C9_1_1564	1308
D9_1_1565	383
E4_1_1527	1280
F4_1_1528	1404
G4_1_1529	1363
H4_1_1530	1295
A5_1_1531	1349
E1_1_1503	1306
F1_1_1504	1340
G1_1_1505	1229
H1_1_1506	870
A2_1_1507	1365
B2_1_1508	1394
C2_1_1509	214
D2_1_1510	1359
E2_1_1511	1117
F2_1_1512	1354
G2_1_1513	1384
H2_1_1514	1278
A3_1_1515	1436
B3_1_1516	1442
C3_1_1517	1357
D3_1_1518	1331
E3_1_1519	1423
F3_1_1520	1431
G3_1_1521	1211
H3_1_1522	998
A1_1_1501	1251
D1_1_1502	1359

[truncated: 3 more sheets: Figure S3f, Figure S8c, Figure S10]
